# Supplementary material for: A map of the rubisco biochemical landscape
Source: Nature. 2025 Jan 22;638(8051):823–8. doi: 10.1038/s41586-024-08455-0 (PMC11839469; doi:10.1038/s41586-024-08455-0)
Supplement: Supplementary file 3 — Literature and in vitro kinetics data. [file 41586_2024_8455_MOESM3_ESM.xlsx]

## Sheet: Literature data
Mutation	vcMUT/vcWT	Error (fraction of fraction)	vc (s^-1)	vc (s^-1) error +/-	vc WT in same study	KcMUT/KcWT	Kc (uM CO2)	Kc (uM CO2) error	Kc WT in same paper	vo (s^-1)	Ko (uM O2)	Sc/o	Sc/o error (+/-)	Sc/o : Sc/o WT in same paper	Temp	pH	citation	Note	citation	Mutation type
WT	1	0.238095	2.1	0.5	2.1										30	8	Chène et al. Biochem. Biophys. Res. Commun. 1997		Chène P Day AG Fersht AR. Role of Isoleucine-164 at the Active Site of Rubisco fromRhodospirillum rubrum. Biochem Biophys Res Commun. Elsevier; 1997 Mar 17;232(2):482–486.	None
WT	1	0.2	3	0.6											30	8	Chène et al. J Mol. Biol. 1992		Chène P. A. G. Day and A. R. Fersht. “Mutation of Asparagine 111 of Rubisco from Rhodospirillum Rubrum Alters the Carboxylase/oxygenase Specificity.” Journal of Molecular Biology 225 no. 3 (June 5 1992): 891–96.	None
WT	1	0.0555556	3.6	0.2	3.6							8.3	0.9	1	30	8	Chène et al. J Plant Physiol. 1998		Chène P Chène C. Mutation of threonine-53 alters the kinetic properties of rubisco from Rhodospirillum rubrum. J Plant Physiol. Elsevier; 1998 Jan 1;152(4):399–403.	None
WT	1		13.1	1.1			105.2		105.2			12.3	0.2		25	8	Gomez-Fernandez BJ Garcia-Ruiz E Martin-Diaz J Gomez de Santos P Santos-Moriano P Plou FJ et al. Directed -in vitro- evolution of Precambrian and extant Rubiscos. Sci Rep. 2018;8: 5532.		Gomez-Fernandez BJ Garcia-Ruiz E Martin-Diaz J Gomez de Santos P Santos-Moriano P Plou FJ et al. Directed -in vitro- evolution of Precambrian and extant Rubiscos. Sci Rep. 2018;8: 5532.	None
WT	1		5.9	0.2	5.9	1	84	10	84			7.6		1	25	8.2	Gutteridge et al. The EMBO Journal 1984		Gutteridge S. I. Sigal B. Thomas R. Arentzen A. Cordova and G. Lorimer. “A Site-Specific Mutation within the Active Site of Ribulose-15-Bisphosphate Carboxylase of Rhodospirillum Rubrum.” The EMBO Journal 3 no. 12 (December 1 1984): 2737–43.	None
WT	1		2.4												23	8	Harpel et al. Biochemistry 1994		Harpel MR Hartman FC. Chemical Rescue by Exogenous Amines of a Site-Directed Mutant of Ribulose 15-Bisphosphate Carboxylase/Oxygenase That Lacks a Key Lysyl Residue [Internet]. Biochemistry. 1994. p. 5553–5561. Available from: http://dx.doi.org/10.1021/bi00184a026	None
C58S	1														23	8	Harpel et al. Biochemistry 2002		Harpel MR Larimer FW Hartman FC. Multifaceted roles of Lys166 of ribulose-bisphosphate carboxylase/oxygenase as discerned by product analysis and chemical rescue of site-directed mutants. Biochemistry. 2002 Jan 29;41(4):1390–1397. PMID: 11802742	Single
WT	1					1	89				406	15	1		25	8.2	Jorden and Ogren Nature 1981		Jordan DB Ogren WL. Species variation in the specificity of ribulose biphosphate carboxylase/oxygenase. Nature. 1981;291: 513–515.	None
WT	1											11	1.1	0.916667	25	8	Larimer et al. J Biol. Chem. 1994		Larimer FW Harpel MR Hartman FC. Beta-elimination of phosphate from reaction intermediates by site-directed mutants of ribulose-bisphosphate carboxylase/oxygenase. J Biol Chem. 1994 Apr 15;269(15):11114–11120. PMID: 8157638	None
WT	1		6.28		6.28	1	446		446			9.2		#DIV/0!	25	8	Liggins et al. Biochemistry 2009		Liggins JR Gready JE. Putative functional role for the invariant aspartate 263 residue of Rhodospirillum rubrum Rubisco. Biochemistry. 2009 Mar 17;48(10):2226–2236. PMID: 19231887	None
WT	1	0.0243902	12.3	0.3	12.3	1	149	8	149	1.4	159	9	0.3	#DIV/0!	25	8	Mueller-Cajar et al. Biochemistry 2007		Mueller-Cajar Oliver Matthew Morell and Spencer M. Whitney. “Directed Evolution of Rubisco in Escherichia Coli Reveals a Specificity-Determining Hydrogen Bond in the Form II Enzyme.” Biochemistry 46 no. 49 (December 11 2007): 14067–74.	None
WT	1		5		5	1	128	23	128						25	8	Nakano et al. Biochem. Biophys. Res. Commun. 2010		Nakano T Ashida H Mizohata E Matsumura H Yokota A. An evolutionally conserved Lys122 is essential for function in Rhodospirillum rubrum bona fide RuBisCO and Bacillus subtilis RuBisCO-like protein. Biochem Biophys Res Commun. 2010 Feb 5;392(2):212–216. PMID: 20060808	None
WT	1					1	159	20	159			7.4		1	30	8	Terzaghi et al. Biochemistry 1986	vc data in different units	Terzaghi B. E. Laing W. A. Christeller J. T. Petersen G. B. and Hill D. F. (1986). Ribulose 15-bisphosphate carboxylase. Effect on the catalytic properties of changing methionine-330 to leucine in the Rhodospirillum rubrum enzyme. Biochem. J 235 839‚Äì846.	None
D188E	0.813559	0.0338983	4.8	0.2	5.9	1.69048	142	16	84			7.6		1.02703	25	8.2	Gutteridge et al. The EMBO Journal 1984		Gutteridge S. I. Sigal B. Thomas R. Arentzen A. Cordova and G. Lorimer. “A Site-Specific Mutation within the Active Site of Ribulose-15-Bisphosphate Carboxylase of Rhodospirillum Rubrum.” The EMBO Journal 3 no. 12 (December 1 1984): 2737–43.	Single
I190T	0.8																Gutteridge et al. Plant Physiol. Biochem. 1988		Gutteridge S Lorimer G Pierce J. Details of the reactions catalysed by mutant forms of rubisco. Plant Physiol Biochem. Elsevier; 1988;26(6):675–682.	Single
H44N	0.796748	0.0325203	9.8	0.4	12.3	1.36913	204	18	149	1	116	5.5	0.3	#DIV/0!	25	8	Mueller-Cajar et al. Biochemistry 2007		Mueller-Cajar Oliver Matthew Morell and Spencer M. Whitney. “Directed Evolution of Rubisco in Escherichia Coli Reveals a Specificity-Determining Hydrogen Bond in the Form II Enzyme.” Biochemistry 46 no. 49 (December 11 2007): 14067–74.	Single
H44Q	0.756098	0.0487805	9.3	0.6	12.3	2.02013	301	38	149	1.2	185	5.3	0.1	#DIV/0!	25	8	Mueller-Cajar et al. Biochemistry 2007		Mueller-Cajar Oliver Matthew Morell and Spencer M. Whitney. “Directed Evolution of Rubisco in Escherichia Coli Reveals a Specificity-Determining Hydrogen Bond in the Form II Enzyme.” Biochemistry 46 no. 49 (December 11 2007): 14067–74.	Single
K122R	0.69		3		5	2	256		128						25	8	Nakano et al. Biochem. Biophys. Res. Commun. 2010	%WT activity was measured separately from kcat. They are similar values (0.6 vs 0.69)	Nakano T Ashida H Mizohata E Matsumura H Yokota A. An evolutionally conserved Lys122 is essential for function in Rhodospirillum rubrum bona fide RuBisCO and Bacillus subtilis RuBisCO-like protein. Biochem Biophys Res Commun. 2010 Feb 5;392(2):212–216. PMID: 20060808	Single
D117H	0.609756	0.0162602	7.5	0.2	12.3	1.28859	192	10	149	1.1	153	5.3	0.1	#DIV/0!	25	8	Mueller-Cajar et al. Biochemistry 2007		Mueller-Cajar Oliver Matthew Morell and Spencer M. Whitney. “Directed Evolution of Rubisco in Escherichia Coli Reveals a Specificity-Determining Hydrogen Bond in the Form II Enzyme.” Biochemistry 46 no. 49 (December 11 2007): 14067–74.	Single
D117V	0.601626	0.0243902	7.4	0.3	12.3	1.31544	196	18	149	1.4	199	5.3	0.1	#DIV/0!	25	8	Mueller-Cajar et al. Biochemistry 2007		Mueller-Cajar Oliver Matthew Morell and Spencer M. Whitney. “Directed Evolution of Rubisco in Escherichia Coli Reveals a Specificity-Determining Hydrogen Bond in the Form II Enzyme.” Biochemistry 46 no. 49 (December 11 2007): 14067–74.	Single
T53S	0.58	0.027619	2.1	0.1	3.6							8.3	0.7	1.56604	30	8	Chène et al. J Plant Physiol. 1998		Chène P Chène C. Mutation of threonine-53 alters the kinetic properties of rubisco from Rhodospirillum rubrum. J Plant Physiol. Elsevier; 1998 Jan 1;152(4):399–403.	Single
N192D	0.5																Gutteridge et al. Plant Physiol. Biochem. 1988	This value was reported simply as ">50%" so the error must be very high	Gutteridge S Lorimer G Pierce J. Details of the reactions catalysed by mutant forms of rubisco. Plant Physiol Biochem. Elsevier; 1988;26(6):675–682.	Single
H291A	0.4	0.1	1.5		3.6										25	8	Niyogi et al. Journal of Biological Chemistry 1986	vc data in different units	Niyogi SK Foote RS Mural RJ Larimer FW Mitra S Soper TS Machanoff R Hartman FC. Nonessentiality of histidine 291 of Rhodospirillum rubrum ribulose-bisphosphate carboxylase/oxygenase as determined by site-directed mutagenesis [Internet]. Journal of Biological Chemistry. 1986. p. 10087–10092. Available from: http://dx.doi.org/10.1016/s0021-9258(18)67494-0	Single
G394A	0.35	0.01										10	0.2	0.833333	25	8	Larimer et al. J. Biol. Chem. 1994		Larimer FW Harpel MR Hartman FC. Beta-elimination of phosphate from reaction intermediates by site-directed mutants of ribulose-bisphosphate carboxylase/oxygenase. J Biol Chem. 1994 Apr 15;269(15):11114–11120. PMID: 8157638	Single
T53S	0.32	0.01										13	1		25	8	Larimer et al. J. Biol. Chem. 1994		Larimer FW Harpel MR Hartman FC. Beta-elimination of phosphate from reaction intermediates by site-directed mutants of ribulose-bisphosphate carboxylase/oxygenase. J Biol Chem. 1994 Apr 15;269(15):11114–11120. PMID: 8157638	Single
N54A	0.22	0.01										9	0.4	0.75	25	8	Larimer et al. J. Biol. Chem. 1994		Larimer FW Harpel MR Hartman FC. Beta-elimination of phosphate from reaction intermediates by site-directed mutants of ribulose-bisphosphate carboxylase/oxygenase. J Biol Chem. 1994 Apr 15;269(15):11114–11120. PMID: 8157638	Single
N54W	0.22	0.01										6	0.1	0.5	25	8	Larimer et al. J. Biol. Chem. 1994		Larimer FW Harpel MR Hartman FC. Beta-elimination of phosphate from reaction intermediates by site-directed mutants of ribulose-bisphosphate carboxylase/oxygenase. J Biol Chem. 1994 Apr 15;269(15):11114–11120. PMID: 8157638	Single
M330L	0.2					14.805	2354	471	159		6000	6.3		1.05	30	8	Terzaghi et al. Biochemistry 1986	vc data in different units	Terzaghi B. E. Laing W. A. Christeller J. T. Petersen G. B. and Hill D. F. (1986). Ribulose 15-bisphosphate carboxylase. Effect on the catalytic properties of changing methionine-330 to leucine in the Rhodospirillum rubrum enzyme. Biochem. J 235 839‚Äì846.	Single
H291S	0.18														25	8.2	Niyogi et al. J. Biosci. 1987		Niyogi S. K.; Soper T. S.; Foote R. S.; Larimer F. W.; Mural R. J.; Mitra S.; Lee E. H.; Machanoff R.; Hartman F. C. Site-Directed Mutagenesis to Determine Essential Residues of Ribulose-Bisphosphate Carboxylase OfRhodospirillum Rubrum. J. Biosci. 1987 11 (1–4) 203–214. https://doi.org/10.1007/BF02704670.	Single
D263E	0.15		0.94		6.28	0.170404	76		446			8.6		#DIV/0!	25	8	Liggins et al. Biochemistry 2009	Kc data don't make sense	Liggins JR Gready JE. Putative functional role for the invariant aspartate 263 residue of Rhodospirillum rubrum Rubisco. Biochemistry. 2009 Mar 17;48(10):2226–2236. PMID: 19231887	Single
D263N	0.13		0.82		6.28	0.058296	26		446			8.8		#DIV/0!	25	8	Liggins et al. Biochemistry 2009	Kc data don't make sense	Liggins JR Gready JE. Putative functional role for the invariant aspartate 263 residue of Rhodospirillum rubrum Rubisco. Biochemistry. 2009 Mar 17;48(10):2226–2236. PMID: 19231887	Single
D263A	0.13		0.81		6.28	0.0403587	18		446			9.2		#DIV/0!	25	8	Liggins et al. Biochemistry 2009	Kc data don't make sense	Liggins JR Gready JE. Putative functional role for the invariant aspartate 263 residue of Rhodospirillum rubrum Rubisco. Biochemistry. 2009 Mar 17;48(10):2226–2236. PMID: 19231887	Single
H321N	0.118														25	8	Harpel et al. Biochemistry 2002		Harpel MR Larimer FW Hartman FC. Functional analysis of the putative catalytic bases His-321 and Ser-368 of Rhodospirillum rubrum ribulose bisphosphate carboxylase/oxygenase by site-directed mutagenesis. J Biol Chem. 1991 Dec 25;266(36):24734–24740. PMID: 1761567	Single
H321Q	0.078														25	8	Harpel et al. Biochemistry 2002		Harpel MR Larimer FW Hartman FC. Functional analysis of the putative catalytic bases His-321 and Ser-368 of Rhodospirillum rubrum ribulose bisphosphate carboxylase/oxygenase by site-directed mutagenesis. J Biol Chem. 1991 Dec 25;266(36):24734–24740. PMID: 1761568	Single
D263S	0.073		0.46		6.28	0.0201794	9		446			10.1		#DIV/0!	25	8	Liggins et al. Biochemistry 2009	Kc data don't make sense	Liggins JR Gready JE. Putative functional role for the invariant aspartate 263 residue of Rhodospirillum rubrum Rubisco. Biochemistry. 2009 Mar 17;48(10):2226–2236. PMID: 19231887	Single
I164T	0.06	0.0005	0.12	0.001	2.1							4.2	0.4		30	8	Chène et al. Biochem. Biophys. Res. Commun. 1997		Chène P Day AG Fersht AR. Role of Isoleucine-164 at the Active Site of Rubisco fromRhodospirillum rubrum. Biochem Biophys Res Commun. Elsevier; 1997 Mar 17;232(2):482–486.	Single
G370A	0.044	0.002										13	1.2	1.08333	25	8	Larimer et al. J. Biol. Chem. 1994		Larimer FW Harpel MR Hartman FC. Beta-elimination of phosphate from reaction intermediates by site-directed mutants of ribulose-bisphosphate carboxylase/oxygenase. J Biol Chem. 1994 Apr 15;269(15):11114–11120. PMID: 8157638	Single
H321S	0.038														25	8	Harpel et al. J. Biol. Chem. 1991		Harpel MR Larimer FW Hartman FC. Functional analysis of the putative catalytic bases His-321 and Ser-368 of Rhodospirillum rubrum ribulose bisphosphate carboxylase/oxygenase by site-directed mutagenesis. J Biol Chem. 1991 Dec 25;266(36):24734–24740. PMID: 1761569	Single
H321A	0.032														25	8	Harpel et al. J. Biol. Chem. 1991		Harpel MR Larimer FW Hartman FC. Functional analysis of the putative catalytic bases His-321 and Ser-368 of Rhodospirillum rubrum ribulose bisphosphate carboxylase/oxygenase by site-directed mutagenesis. J Biol Chem. 1991 Dec 25;266(36):24734–24740. PMID: 1761570	Single
D263Q	0.032		0.2		6.28	0.0313901	14		446			9.3		#DIV/0!	25	8	Liggins et al. Biochemistry 2009	Kc data don't make sense	Liggins JR Gready JE. Putative functional role for the invariant aspartate 263 residue of Rhodospirillum rubrum Rubisco. Biochemistry. 2009 Mar 17;48(10):2226–2236. PMID: 19231887	Single
T53C	0.017	0.00283333	0.06	0.01	3.6										30	8	Chène et al. J Plant Physiol. 1998		Chène P Chène C. Mutation of threonine-53 alters the kinetic properties of rubisco from Rhodospirillum rubrum. J Plant Physiol. Elsevier; 1998 Jan 1;152(4):399–403.	Single
S368A	0.017											16.8			25	8	Harpel et al. J. Biol. Chem. 1991	Followup paper found specificity enhanced ~60%	Harpel MR Larimer FW Hartman FC. Functional analysis of the putative catalytic bases His-321 and Ser-368 of Rhodospirillum rubrum ribulose bisphosphate carboxylase/oxygenase by site-directed mutagenesis. J Biol Chem. 1991 Dec 25;266(36):24734–24740. PMID: 1761573	Single
T53A	0.016	0.001										7	0.2	0.583333	25	8	Larimer et al. J. Biol. Chem. 1994		Larimer FW Harpel MR Hartman FC. Beta-elimination of phosphate from reaction intermediates by site-directed mutants of ribulose-bisphosphate carboxylase/oxygenase. J Biol Chem. 1994 Apr 15;269(15):11114–11120. PMID: 8157638	Single
I164N	0.01	0.00281	0.02		2.1							2.4			30	8	Chène et al. Biochem. Biophys. Res. Commun. 1997		Chène P Day AG Fersht AR. Role of Isoleucine-164 at the Active Site of Rubisco fromRhodospirillum rubrum. Biochem Biophys Res Commun. Elsevier; 1997 Mar 17;232(2):482–486.	Single
N111G	0.01	0.000588235	0.034	0.002	3							0.56	0.01		30	8	Chène et al. J Mol. Biol. 1992		Chène P. A. G. Day and A. R. Fersht. “Mutation of Asparagine 111 of Rubisco from Rhodospirillum Rubrum Alters the Carboxylase/oxygenase Specificity.” Journal of Molecular Biology 225 no. 3 (June 5 1992): 891–96.	Single
H287N	0.01																Gutteridge et al. Plant Physiol. Biochem. 1988	In the Hartman 1993 review there's a typo Harpel2 says it has much lower activity	Gutteridge S Lorimer G Pierce J. Details of the reactions catalysed by mutant forms of rubisco. Plant Physiol Biochem. Elsevier; 1988;26(6):675–682.	Single
H291L	0.009														25	8.2	Niyogi et al. J. Biosci. 1987		Niyogi S. K.; Soper T. S.; Foote R. S.; Larimer F. W.; Mural R. J.; Mitra S.; Lee E. H.; Machanoff R.; Hartman F. C. Site-Directed Mutagenesis to Determine Essential Residues of Ribulose-Bisphosphate Carboxylase OfRhodospirillum Rubrum. J. Biosci. 1987 11 (1–4) 203–214. https://doi.org/10.1007/BF02704670.	Single
S368C	0.008														25	8	Harpel et al. J. Biol. Chem. 1991		Harpel MR Larimer FW Hartman FC. Functional analysis of the putative catalytic bases His-321 and Ser-368 of Rhodospirillum rubrum ribulose bisphosphate carboxylase/oxygenase by site-directed mutagenesis. J Biol Chem. 1991 Dec 25;266(36):24734–24740. PMID: 1761574	Single
K122E	0.008														25	8	Nakano et al. Biochem. Biophys. Res. Commun. 2010	%WT activity was measured separately from kcat. They are similar values (0.6 vs 0.69)	Nakano T Ashida H Mizohata E Matsumura H Yokota A. An evolutionally conserved Lys122 is essential for function in Rhodospirillum rubrum bona fide RuBisCO and Bacillus subtilis RuBisCO-like protein. Biochem Biophys Res Commun. 2010 Feb 5;392(2):212–216. PMID: 20060808	Single
G393A	0.005	0.0001										12	0.6	1	25	8	Larimer et al. J. Biol. Chem. 1994		Larimer FW Harpel MR Hartman FC. Beta-elimination of phosphate from reaction intermediates by site-directed mutants of ribulose-bisphosphate carboxylase/oxygenase. J Biol Chem. 1994 Apr 15;269(15):11114–11120. PMID: 8157638	Single
K166S	0.002																Kellogg et al. Am. J. Bot. 1997	Review	Kellogg E Juliano N. The structure and function of RuBisCO and their implications for systematic studies. Am J Bot. 1997 Mar;84(3):413. PMID: 21708595	Single
K122M	0.002														25	8	Nakano et al. Biochem. Biophys. Res. Commun. 2010	%WT activity was measured separately from kcat. They are similar values (0.6 vs 0.69)	Nakano T Ashida H Mizohata E Matsumura H Yokota A. An evolutionally conserved Lys122 is essential for function in Rhodospirillum rubrum bona fide RuBisCO and Bacillus subtilis RuBisCO-like protein. Biochem Biophys Res Commun. 2010 Feb 5;392(2):212–216. PMID: 20060808	Single
N111L	0.001														30	8	Chène et al. J Mol. Biol. 1992	kcat approximate	Chène P. A. G. Day and A. R. Fersht. “Mutation of Asparagine 111 of Rubisco from Rhodospirillum Rubrum Alters the Carboxylase/oxygenase Specificity.” Journal of Molecular Biology 225 no. 3 (June 5 1992): 891–96.	Single
N111D	0.001														30	8	Chène et al. J Mol. Biol. 1992	kcat approximate	Chène P. A. G. Day and A. R. Fersht. “Mutation of Asparagine 111 of Rubisco from Rhodospirillum Rubrum Alters the Carboxylase/oxygenase Specificity.” Journal of Molecular Biology 225 no. 3 (June 5 1992): 891–96.	Single
K168R	0.001														25	8	Mural et al. J. Biol. Chemistry 1990		Mural RJ Soper TS Larimer FW Hartman FC. Examination of the intersubunit interaction between glutamate-48 and lysine-168 of ribulose-bisphosphate carboxylase/oxygenase by site-directed mutagenesis [Internet]. Journal of Biological Chemistry. 1990. p. 6501–6505. Available from: http://dx.doi.org/10.1016/s0021-9258(19)39355-x	Single
K166A	0.001														25	8.2	Niyogi et al. J. Biosci. 1987		Niyogi S. K.; Soper T. S.; Foote R. S.; Larimer F. W.; Mural R. J.; Mitra S.; Lee E. H.; Machanoff R.; Hartman F. C. Site-Directed Mutagenesis to Determine Essential Residues of Ribulose-Bisphosphate Carboxylase OfRhodospirillum Rubrum. J. Biosci. 1987 11 (1–4) 203–214. https://doi.org/10.1007/BF02704670.	Single
H287N	0.0005											0.9				8	Harpel et al. Protein Science. 1998		Harpel MR Larimer FW Hartman FC. Multiple catalytic roles of His 287 of Rhodospirillum rubrum ribulose 15-bisphosphate carboxylase/oxygenase [Internet]. Protein Science. 1998. p. 730–738. Available from: http://dx.doi.org/10.1002/pro.5560070322	Single
E48Q	0.0005																Larimer et al. J. Biol. Chem. 1987		Larimer FW Lee EH Mural RJ Soper TS Hartman FC. Intersubunit location of the active site of ribulose-bisphosphate carboxylase/oxygenase as determined by in vivo hybridization of site-directed mutants. J Biol Chem. 1987 Nov 15;262(32):15327–15329. PMID: 3119577	Single
H291K	0.0005														25	8.2	Niyogi et al. J. Biosci. 1987		Niyogi S. K.; Soper T. S.; Foote R. S.; Larimer F. W.; Mural R. J.; Mitra S.; Lee E. H.; Machanoff R.; Hartman F. C. Site-Directed Mutagenesis to Determine Essential Residues of Ribulose-Bisphosphate Carboxylase OfRhodospirillum Rubrum. J. Biosci. 1987 11 (1–4) 203–214. https://doi.org/10.1007/BF02704670.	Single
K168Q	0.0001														25	8	Mural et al. J. Biol. Chemistry 1990		Mural RJ Soper TS Larimer FW Hartman FC. Examination of the intersubunit interaction between glutamate-48 and lysine-168 of ribulose-bisphosphate carboxylase/oxygenase by site-directed mutagenesis [Internet]. Journal of Biological Chemistry. 1990. p. 6501–6505. Available from: http://dx.doi.org/10.1016/s0021-9258(19)39355-x	Single
N111Q	0														30	8	Chène et al. J Mol. Biol. 1992	kcat measured as just <0.001	Chène P. A. G. Day and A. R. Fersht. “Mutation of Asparagine 111 of Rubisco from Rhodospirillum Rubrum Alters the Carboxylase/oxygenase Specificity.” Journal of Molecular Biology 225 no. 3 (June 5 1992): 891–96.	Single
H287K	0																Gutteridge et al. Plant Physiol. Biochem. 1988	In the Kellogg review there is a typo it says 0.2% activity but that's for enolisation	Gutteridge S Lorimer G Pierce J. Details of the reactions catalysed by mutant forms of rubisco. Plant Physiol Biochem. Elsevier; 1988;26(6):675–682.	Single
D193N	0																Gutteridge et al. Plant Physiol. Biochem. 1988		Gutteridge S Lorimer G Pierce J. Details of the reactions catalysed by mutant forms of rubisco. Plant Physiol Biochem. Elsevier; 1988;26(6):675–682.	Single
K191E	0																Gutteridge et al. Plant Physiol. Biochem. 1988		Gutteridge S Lorimer G Pierce J. Details of the reactions catalysed by mutant forms of rubisco. Plant Physiol Biochem. Elsevier; 1988;26(6):675–682.	Single
E194Q	0																Gutteridge et al. Plant Physiol. Biochem. 1988	This value was reported simply as ">50%" so the error must be very high	Gutteridge S Lorimer G Pierce J. Details of the reactions catalysed by mutant forms of rubisco. Plant Physiol Biochem. Elsevier; 1988;26(6):675–682.	Single
E194V	0																Gutteridge et al. Plant Physiol. Biochem. 1988	This value was reported simply as ">50%" so the error must be very high	Gutteridge S Lorimer G Pierce J. Details of the reactions catalysed by mutant forms of rubisco. Plant Physiol Biochem. Elsevier; 1988;26(6):675–682.	Single
K191C	0																Gutteridge et al. Plant Physiol. Biochem. 1988		Gutteridge S Lorimer G Pierce J. Details of the reactions catalysed by mutant forms of rubisco. Plant Physiol Biochem. Elsevier; 1988;26(6):675–682.	Single
H321K	0														25	8	Harpel et al. J. Biol. Chem. 1991		Harpel MR Larimer FW Hartman FC. Functional analysis of the putative catalytic bases His-321 and Ser-368 of Rhodospirillum rubrum ribulose bisphosphate carboxylase/oxygenase by site-directed mutagenesis. J Biol Chem. 1991 Dec 25;266(36):24734–24740. PMID: 1761571	Single
H321R	0														25	8	Harpel et al. J. Biol. Chem. 1991		Harpel MR Larimer FW Hartman FC. Functional analysis of the putative catalytic bases His-321 and Ser-368 of Rhodospirillum rubrum ribulose bisphosphate carboxylase/oxygenase by site-directed mutagenesis. J Biol Chem. 1991 Dec 25;266(36):24734–24740. PMID: 1761572	Single
H287Q	0											0.8				8	Harpel et al. Protein Science. 1998		Harpel MR Larimer FW Hartman FC. Multiple catalytic roles of His 287 of Rhodospirillum rubrum ribulose 15-bisphosphate carboxylase/oxygenase [Internet]. Protein Science. 1998. p. 730–738. Available from: http://dx.doi.org/10.1002/pro.5560070322	Single
K166C	0																Hartman et al. Enzymatic and Model Carboxylation 1990. p. 347–365.		Hartman FC. Rubisco: Active-Site Characterization and Mechanistic Implications. In: Aresta M Schloss JV editors. Enzymatic and Model Carboxylation and Reduction Reactions for Carbon Dioxide Utilization. Dordrecht: Springer Netherlands; 1990. p. 347–365.	Single
K329C	0																Hartman et al. Enzymatic and Model Carboxylation 1990. p. 347–365.		Hartman FC. Rubisco: Active-Site Characterization and Mechanistic Implications. In: Aresta M Schloss JV editors. Enzymatic and Model Carboxylation and Reduction Reactions for Carbon Dioxide Utilization. Dordrecht: Springer Netherlands; 1990. p. 347–365.	Single
K329G	0																Hartman et al. Enzymatic and Model Carboxylation 1990. p. 347–365.		Hartman FC. Rubisco: Active-Site Characterization and Mechanistic Implications. In: Aresta M Schloss JV editors. Enzymatic and Model Carboxylation and Reduction Reactions for Carbon Dioxide Utilization. Dordrecht: Springer Netherlands; 1990. p. 347–365.	Single
K329E	0																Hartman et al. Enzymatic and Model Carboxylation 1990. p. 347–365.		Hartman FC. Rubisco: Active-Site Characterization and Mechanistic Implications. In: Aresta M Schloss JV editors. Enzymatic and Model Carboxylation and Reduction Reactions for Carbon Dioxide Utilization. Dordrecht: Springer Netherlands; 1990. p. 347–365.	Single
K329R	0																Hartman et al. Enzymatic and Model Carboxylation 1990. p. 347–365.		Hartman FC. Rubisco: Active-Site Characterization and Mechanistic Implications. In: Aresta M Schloss JV editors. Enzymatic and Model Carboxylation and Reduction Reactions for Carbon Dioxide Utilization. Dordrecht: Springer Netherlands; 1990. p. 347–365.	Single
K329Q	0																Hartman et al. Enzymatic and Model Carboxylation 1990. p. 347–365.		Hartman FC. Rubisco: Active-Site Characterization and Mechanistic Implications. In: Aresta M Schloss JV editors. Enzymatic and Model Carboxylation and Reduction Reactions for Carbon Dioxide Utilization. Dordrecht: Springer Netherlands; 1990. p. 347–365.	Single
K329A	0																Hartman et al. Enzymatic and Model Carboxylation 1990. p. 347–365.		Hartman FC. Rubisco: Active-Site Characterization and Mechanistic Implications. In: Aresta M Schloss JV editors. Enzymatic and Model Carboxylation and Reduction Reactions for Carbon Dioxide Utilization. Dordrecht: Springer Netherlands; 1990. p. 347–365.	Single
K329S	0																Hartman et al. Enzymatic and Model Carboxylation 1990. p. 347–365.		Hartman FC. Rubisco: Active-Site Characterization and Mechanistic Implications. In: Aresta M Schloss JV editors. Enzymatic and Model Carboxylation and Reduction Reactions for Carbon Dioxide Utilization. Dordrecht: Springer Netherlands; 1990. p. 347–365.	Single
K166R	0																Kellogg et al. Am. J. Bot. 1997	Review	Kellogg E Juliano N. The structure and function of RuBisCO and their implications for systematic studies. Am J Bot. 1997 Mar;84(3):413. PMID: 21708595	Single
K166H	0																Kellogg et al. Am. J. Bot. 1997	Review	Kellogg E Juliano N. The structure and function of RuBisCO and their implications for systematic studies. Am J Bot. 1997 Mar;84(3):413. PMID: 21708595	Single
K166D	0																Kellogg et al. Am. J. Bot. 1997	Review	Kellogg E Juliano N. The structure and function of RuBisCO and their implications for systematic studies. Am J Bot. 1997 Mar;84(3):413. PMID: 21708595	Single
K166Q	0																Kellogg et al. Am. J. Bot. 1997	Review	Kellogg E Juliano N. The structure and function of RuBisCO and their implications for systematic studies. Am J Bot. 1997 Mar;84(3):413. PMID: 21708595	Single
K166G	0														25	8	Larimer et al. J. Biol. Chem. 1987		Larimer FW Lee EH Mural RJ Soper TS Hartman FC. Intersubunit location of the active site of ribulose-bisphosphate carboxylase/oxygenase as determined by in vivo hybridization of site-directed mutants. J Biol Chem. 1987 Nov 15;262(32):15327–15329. PMID: 3119577	Single
K168E	0														25	8	Mural et al. J. Biol. Chemistry 1990		Mural RJ Soper TS Larimer FW Hartman FC. Examination of the intersubunit interaction between glutamate-48 and lysine-168 of ribulose-bisphosphate carboxylase/oxygenase by site-directed mutagenesis [Internet]. Journal of Biological Chemistry. 1990. p. 6501–6505. Available from: http://dx.doi.org/10.1016/s0021-9258(19)39355-x	Single
E48K	0														25	8	Mural et al. J. Biol. Chemistry 1990		Mural RJ Soper TS Larimer FW Hartman FC. Examination of the intersubunit interaction between glutamate-48 and lysine-168 of ribulose-bisphosphate carboxylase/oxygenase by site-directed mutagenesis [Internet]. Journal of Biological Chemistry. 1990. p. 6501–6505. Available from: http://dx.doi.org/10.1016/s0021-9258(19)39355-x	Single
E48D	0														25	8	Mural et al. J. Biol. Chemistry 1990		Mural RJ Soper TS Larimer FW Hartman FC. Examination of the intersubunit interaction between glutamate-48 and lysine-168 of ribulose-bisphosphate carboxylase/oxygenase by site-directed mutagenesis [Internet]. Journal of Biological Chemistry. 1990. p. 6501–6505. Available from: http://dx.doi.org/10.1016/s0021-9258(19)39355-x	Single
H291R	0														25	8.2	Niyogi et al. J. Biosci. 1987		Niyogi S. K.; Soper T. S.; Foote R. S.; Larimer F. W.; Mural R. J.; Mitra S.; Lee E. H.; Machanoff R.; Hartman F. C. Site-Directed Mutagenesis to Determine Essential Residues of Ribulose-Bisphosphate Carboxylase OfRhodospirillum Rubrum. J. Biosci. 1987 11 (1–4) 203–214. https://doi.org/10.1007/BF02704670.	Single
K191A	0														25	8	Smith et al. Biochemistry 1991		Smith Harry B. and Fred C. Hartman. “Demonstration of a Functional Requirement for the Carbamate Nitrogen of Ribulose Bisphosphate Carboxylase/oxygenase by Chemical Rescue.” Biochemistry 1991. https://doi.org/10.1021/bi00235a009.	Single
E48C	0																Smith et al. J. Biol. Chem. 1990	carboxymethylation of the cystein rescues ~6% of function	Smith HB Larimer FW Hartman FC. An engineered change in substrate specificity of ribulosebisphosphate carboxylase/oxygenase. J Biol Chem. 1990 Jan 25;265(3):1243–1245. PMID: 2104836	Single
N111S	0															8	Soper et al. J. Biol. Chem. 1992		Soper TS Larimer FW Mural RJ Lee EH Hartman FC. Role of asparagine-111 at the active site of ribulose-15-bisphosphate carboxylase/oxygenase from Rhodospirillum rubrum as explored by site-directed mutagenesis. J Biol Chem. 1992 Apr 25;267(12):8452–8457. PMID: 1569095	Single
N111K	0															8	Soper et al. J. Biol. Chem. 1992		Soper TS Larimer FW Mural RJ Lee EH Hartman FC. Role of asparagine-111 at the active site of ribulose-15-bisphosphate carboxylase/oxygenase from Rhodospirillum rubrum as explored by site-directed mutagenesis. J Biol Chem. 1992 Apr 25;267(12):8452–8457. PMID: 1569095	Single

## Sheet: in vitro data summary
Mutation	Vmax rel fit (median)	Vmax rel error (qbcov*median)	Kc fit (median)	Kc qbcov	KcFit 25th_perc	KcFit 75th_perc	Enrichment at 20uM	Enrichment error	Oliver Kc	Oliver Kc error	Oliver kcat	Oliver kcat error	Oliver rel kcat	kcat Benoit (relative to WT)	kcat Benoit error	kcat Benoit error type	Savage Kc	Savage Kc error -	Savage Kc error +	Savage error type	Savage KmMut/KmWT	kcat_WTnorm	Error (fraction of fraction)	vc (s^-1)	vc (s^-1) error +/-	vc WT in same study	KcMUT/KcWT	KcError_Fraction	Kc (uM CO2)	Kc (uM CO2) error	Kc WT in same paper	vo (s^-1)	Ko (uM O2)	Sc/o	Sc/o error (+/-)	Temperature	pH	citation	Note	year
WT	1	0	0.149	0	0.149	0.149	1	0	148.798	10.2727	9.92573	0.39086	1	1	0	None	123.178	46.0939	46.0939	Multi-day replicates STD	1	1	0.0243902	12.3	0.3	12.3	1	0.0536913	149	8	149	1.4	159	9	0.3	25	8	Mueller-Cajar et al. Biochemistry 2007		2007
C58S	#REF!	#REF!	#REF!	#REF!	#REF!	#REF!	0.940426	0.0137342						0.920814	0	None						1														23	8	Harpel et al. Biochemistry 2002		2002
D188E	#REF!	#REF!	#REF!	#REF!	#REF!	#REF!	0.864533	0.0119515														0.813559	0.0338983	4.8	0.2	5.9	1.69048	0.190476	142	16	84			7.6		25	8.2	Gutteridge et al. The EMBO Journal 1984		1984
I190T	#REF!	#REF!	#REF!	#REF!	#REF!	#REF!	0.0221109	0.0240339						0.523862	0.0432744	Triplicate						0.8																Gutteridge et al. Plant Physiol. Biochem. 1988		1988
H44N	#REF!	#REF!	#REF!	#REF!	#REF!	#REF!	0.767246	0.0156254						0.780987	0	None						0.796748	0.0325203	9.8	0.4	12.3	1.36913	0.120805	204	18	149	1	116	5.5	0.3	25	8	Mueller-Cajar et al. Biochemistry 2007		2007
H44Q	#REF!	#REF!	#REF!	#REF!	#REF!	#REF!	0.730729	0.0136277														0.756098	0.0487805	9.3	0.6	12.3	2.02013	0.255034	301	38	149	1.2	185	5.3	0.1	25	8	Mueller-Cajar et al. Biochemistry 2007		2007
K122R	#REF!	#REF!	#REF!	#REF!	#REF!	#REF!	0.970655	0.0127969						0.742202	0	None						0.69		3		5	2		256		128					25	8	Nakano et al. Biochem. Biophys. Res. Commun. 2010	%WT activity was measured separately from kcat. They are similar values (0.6 vs 0.69)	2010
D117H	#REF!	#REF!	#REF!	#REF!	#REF!	#REF!	0.817534	0.0101526														0.609756	0.0162602	7.5	0.2	12.3	1.28859	0.0671141	192	10	149	1.1	153	5.3	0.1	25	8	Mueller-Cajar et al. Biochemistry 2007		2007
D117V	#REF!	#REF!	#REF!	#REF!	#REF!	#REF!	0.813191	0.0157022						0.825746	0	None						0.601626	0.0243902	7.4	0.3	12.3	1.31544	0.120805	196	18	149	1.4	199	5.3	0.1	25	8	Mueller-Cajar et al. Biochemistry 2007		2007
T53S	#REF!	#REF!	#REF!	#REF!	#REF!	#REF!	0.545921	0.0188955						0.238005	0	None						0.58	0.027619	2.1	0.1	3.6								8.3	0.7	30	8	Chène et al. J Plant Physiol. 1998		1998
N192D	#REF!	#REF!	#REF!	#REF!	#REF!	#REF!	0.771202	0.0121501						0.491288	0	None						0.5																Gutteridge et al. Plant Physiol. Biochem. 1988	This value was reported simply as ">50%" so the error must be very high	1988
H291A	#REF!	#REF!	#REF!	#REF!	#REF!	#REF!	0.221225	0.0286006						0.100118	0	None						0.4	0.1	1.5		3.6										25	8	Niyogi et al. Journal of Biological Chemistry 1986	vc data in different units	1986
G394A	#REF!	#REF!	#REF!	#REF!	#REF!	#REF!	0.322312	0.0182822						0.0530114	0	None						0.35	0.01											10	0.2	25	8	Larimer et al. J. Biol. Chem. 1994		1994
N54A	#REF!	#REF!	#REF!	#REF!	#REF!	#REF!	0.437519	0.0172047														0.22	0.01											9	0.4	25	8	Larimer et al. J. Biol. Chem. 1994		1994
N54W	#REF!	#REF!	#REF!	#REF!	#REF!	#REF!	0.289976	0.0159706														0.22	0.01											6	0.1	25	8	Larimer et al. J. Biol. Chem. 1994		1994
M330L	#REF!	#REF!	#REF!	#REF!	#REF!	#REF!	0.205678	0.0203506						0.121507	0	None						0.2					14.805	2.96226	2354	471	159		6000	6.3		30	8	Terzaghi et al. Biochemistry 1986	vc data in different units	1986
H291S	#REF!	#REF!	#REF!	#REF!	#REF!	#REF!	0.239307	0.0242225														0.18														25	8.2	Niyogi et al. J. Biosci. 1987		1987
D263E	#REF!	#REF!	#REF!	#REF!	#REF!	#REF!	0.146672	0.0433641														0.15		0.94		6.28	0.170404		76		446			8.6		25	8	Liggins et al. Biochemistry 2009	Kc data don't make sense	2009
D263N	#REF!	#REF!	#REF!	#REF!	#REF!	#REF!	0.147667	0.0171893						0.0136021	0	None						0.13		0.82		6.28	0.058296		26		446			8.8		25	8	Liggins et al. Biochemistry 2009	Kc data don't make sense	2009
D263A	#REF!	#REF!	#REF!	#REF!	#REF!	#REF!	0.0333832	0.0189415														0.13		0.81		6.28	0.0403587		18		446			9.2		25	8	Liggins et al. Biochemistry 2009	Kc data don't make sense	2009
H321N	#REF!	#REF!	#REF!	#REF!	#REF!	#REF!	0.142929	0.0201701														0.118														25	8	Harpel et al. Biochemistry 2002		2002
H321Q	#REF!	#REF!	#REF!	#REF!	#REF!	#REF!	0.00958209	0.0290274														0.078														25	8	Harpel et al. Biochemistry 2002		2002
D263S	#REF!	#REF!	#REF!	#REF!	#REF!	#REF!	-0.0189417	0.0167754														0.073		0.46		6.28	0.0201794		9		446			10.1		25	8	Liggins et al. Biochemistry 2009	Kc data don't make sense	2009
I164T	#REF!	#REF!	#REF!	#REF!	#REF!	#REF!	0.217378	0.0262699						0.100554	0	None	598.02	50.9894	157.011	Triplicate	4.85494	0.06	0.0005	0.12	0.001	2.1								4.2	0.4	30	8	Chène et al. Biochem. Biophys. Res. Commun. 1997		1997
G370A	#REF!	#REF!	#REF!	#REF!	#REF!	#REF!	0.0558602	0.0159078														0.044	0.002											13	1.2	25	8	Larimer et al. J. Biol. Chem. 1994		1994
H321S	#REF!	#REF!	#REF!	#REF!	#REF!	#REF!	0.0054517	0.0193864														0.038														25	8	Harpel et al. J. Biol. Chem. 1991		1991
D263Q	#REF!	#REF!	#REF!	#REF!	#REF!	#REF!	0.0213955	0.0306108														0.032		0.2		6.28	0.0313901		14		446			9.3		25	8	Liggins et al. Biochemistry 2009	Kc data don't make sense	2009
H321A	#REF!	#REF!	#REF!	#REF!	#REF!	#REF!	0.0292699	0.0337451						0.0323827	0	None						0.032														25	8	Harpel et al. J. Biol. Chem. 1991		1991
S368A	#REF!	#REF!	#REF!	#REF!	#REF!	#REF!	0.149847	0.0229986														0.017												16.8		25	8	Harpel et al. J. Biol. Chem. 1991	Followup paper found specificity enhanced ~60%	1991
T53C	#REF!	#REF!	#REF!	#REF!	#REF!	#REF!	0.0125779	0.0143222														0.017	0.00283333	0.06	0.01	3.6										30	8	Chène et al. J Plant Physiol. 1998		1998
T53A	#REF!	#REF!	#REF!	#REF!	#REF!	#REF!	0.0112959	0.0115569						0.0242944	0	None						0.016	0.001											7	0.2	25	8	Larimer et al. J. Biol. Chem. 1994		1994
N111G	#REF!	#REF!	#REF!	#REF!	#REF!	#REF!	-0.0303259	0.0227774														0.01	0.000588235	0.034	0.002	3								0.56	0.01	30	8	Chène et al. J Mol. Biol. 1992		1992
I164N	#REF!	#REF!	#REF!	#REF!	#REF!	#REF!	0.0303346	0.0181637														0.01	0.00281	0.02		2.1								2.4		30	8	Chène et al. Biochem. Biophys. Res. Commun. 1997		1997
H291L	#REF!	#REF!	#REF!	#REF!	#REF!	#REF!	0.0465253	0.0216915														0.009														25	8.2	Niyogi et al. J. Biosci. 1987		1987
K122E	#REF!	#REF!	#REF!	#REF!	#REF!	#REF!	0.0156022	0.0362446														0.008														25	8	Nakano et al. Biochem. Biophys. Res. Commun. 2010	%WT activity was measured separately from kcat. They are similar values (0.6 vs 0.69)	2010
S368C	#REF!	#REF!	#REF!	#REF!	#REF!	#REF!	0.0608155	0.0233373														0.008														25	8	Harpel et al. J. Biol. Chem. 1991		1991
G393A	#REF!	#REF!	#REF!	#REF!	#REF!	#REF!	-0.0384628	0.0161439														0.005	0.0001											12	0.6	25	8	Larimer et al. J. Biol. Chem. 1994		1994
K122M	#REF!	#REF!	#REF!	#REF!	#REF!	#REF!	-0.0158255	0.0124957														0.002														25	8	Nakano et al. Biochem. Biophys. Res. Commun. 2010	%WT activity was measured separately from kcat. They are similar values (0.6 vs 0.69)	2010
K166S	#REF!	#REF!	#REF!	#REF!	#REF!	#REF!	0.00083359	0.0154712														0.002																Kellogg et al. Am. J. Bot. 1997	Review	1997
N111L	#REF!	#REF!	#REF!	#REF!	#REF!	#REF!	-0.0118982	0.0262478														0.001														30	8	Chène et al. J Mol. Biol. 1992		1992
N111D	#REF!	#REF!	#REF!	#REF!	#REF!	#REF!	-0.0262102	0.0200406														0.001														30	8	Chène et al. J Mol. Biol. 1992		1992
K168R	#REF!	#REF!	#REF!	#REF!	#REF!	#REF!	-0.0471603	0.0282915														0.001														25	8	Mural et al. J. Biol. Chemistry 1990		1990
K166A	#REF!	#REF!	#REF!	#REF!	#REF!	#REF!	0.0405648	0.0169973														0.001														25	8.2	Niyogi et al. J. Biosci. 1987		1987
H287N	#REF!	#REF!	#REF!	#REF!	#REF!	#REF!	-0.0470845	0.0200661														0.0005												0.9			8	Harpel et al. Protein Science. 1998		1998
E48Q	#REF!	#REF!	#REF!	#REF!	#REF!	#REF!	0.0218247	0.0165716														0.0005																Larimer et al. J. Biol. Chem. 1987		1987
H291K	#REF!	#REF!	#REF!	#REF!	#REF!	#REF!	-0.0298894	0.0360361														0.0005														25	8.2	Niyogi et al. J. Biosci. 1987		1987
K168Q	#REF!	#REF!	#REF!	#REF!	#REF!	#REF!	-0.0274719	0.0247201														0.0001														25	8	Mural et al. J. Biol. Chemistry 1990		1990
N111Q	#REF!	#REF!	#REF!	#REF!	#REF!	#REF!	0.0500839	0.0151373														0														30	8	Chène et al. J Mol. Biol. 1992		1992
H287K	#REF!	#REF!	#REF!	#REF!	#REF!	#REF!	-0.003719	0.0301879														0																Gutteridge et al. Plant Physiol. Biochem. 1988	In the HKellogg review there is a typo it says 0.2% activity but that's for enolisation	1988
E48C	#REF!	#REF!	#REF!	#REF!	#REF!	#REF!	0.0040745	0.0267819														0																Smith et al. J. Biol. Chem. 1990	carboxymethylation of the cystein rescues ~6% of function	1990
K166G	#REF!	#REF!	#REF!	#REF!	#REF!	#REF!	0.018452	0.0207187														0														25	8	Larimer et al. J. Biol. Chem. 1987		1987
K166C	#REF!	#REF!	#REF!	#REF!	#REF!	#REF!	0.00484239	0.00903449														0																Hartman et al. Enzymatic and Model Carboxylation 1990. p. 347–365.		1990
K329C	#REF!	#REF!	#REF!	#REF!	#REF!	#REF!	-0.0423071	0.0204081														0																Hartman et al. Enzymatic and Model Carboxylation 1990. p. 347–365.		1990
K329G	#REF!	#REF!	#REF!	#REF!	#REF!	#REF!	0.00168174	0.0191083														0																Hartman et al. Enzymatic and Model Carboxylation 1990. p. 347–365.		1990
K329E	#REF!	#REF!	#REF!	#REF!	#REF!	#REF!	-0.103886	0.0302789														0																Hartman et al. Enzymatic and Model Carboxylation 1990. p. 347–365.		1990
K329R	#REF!	#REF!	#REF!	#REF!	#REF!	#REF!	0.0541176	0.0120184														0																Hartman et al. Enzymatic and Model Carboxylation 1990. p. 347–365.		1990
K329Q	#REF!	#REF!	#REF!	#REF!	#REF!	#REF!	0.0135985	0.0191271														0																Hartman et al. Enzymatic and Model Carboxylation 1990. p. 347–365.		1990
K329A	#REF!	#REF!	#REF!	#REF!	#REF!	#REF!	0.0516302	0.0310635														0																Hartman et al. Enzymatic and Model Carboxylation 1990. p. 347–365.		1990
K329S	#REF!	#REF!	#REF!	#REF!	#REF!	#REF!	0.029084	0.0228022														0																Hartman et al. Enzymatic and Model Carboxylation 1990. p. 347–365.		1990
D193N	#REF!	#REF!	#REF!	#REF!	#REF!	#REF!	0.0481781	0.0179539														0																Gutteridge et al. Plant Physiol. Biochem. 1988		1988
K191A	#REF!	#REF!	#REF!	#REF!	#REF!	#REF!	0.0698315	0.0684221														0														25	8	Smith et al. Biochemistry 1991		1991
K191E	#REF!	#REF!	#REF!	#REF!	#REF!	#REF!	-0.0357448	0.04504														0																Gutteridge et al. Plant Physiol. Biochem. 1988		1988
E194Q	#REF!	#REF!	#REF!	#REF!	#REF!	#REF!	-0.0497591	0.0199778														0																Gutteridge et al. Plant Physiol. Biochem. 1988	This value was reported simply as ">50%" so the error must be very high	1988
E194V	#REF!	#REF!	#REF!	#REF!	#REF!	#REF!	-0.0257945	0.0236804														0																Gutteridge et al. Plant Physiol. Biochem. 1988	This value was reported simply as ">50%" so the error must be very high	1988
K166R	#REF!	#REF!	#REF!	#REF!	#REF!	#REF!	0.0509561	0.0166121														0																Kellogg et al. Am. J. Bot. 1997	Review	1997
K166H	#REF!	#REF!	#REF!	#REF!	#REF!	#REF!	-0.0393505	0.0128445														0																Kellogg et al. Am. J. Bot. 1997	Review	1997
K166D	#REF!	#REF!	#REF!	#REF!	#REF!	#REF!	0.00334872	0.0163194														0																Kellogg et al. Am. J. Bot. 1997	Review	1997
K166Q	#REF!	#REF!	#REF!	#REF!	#REF!	#REF!	-0.0493229	0.0133487														0																Kellogg et al. Am. J. Bot. 1997	Review	1997
K168E	#REF!	#REF!	#REF!	#REF!	#REF!	#REF!	-0.0102377	0.0135911														0														25	8	Mural et al. J. Biol. Chemistry 1990		1990
E48K	#REF!	#REF!	#REF!	#REF!	#REF!	#REF!	0.00340802	0.0123031														0														25	8	Mural et al. J. Biol. Chemistry 1990		1990
N111S	#REF!	#REF!	#REF!	#REF!	#REF!	#REF!	-0.0389457	0.0175323														0															8	Soper et al. J. Biol. Chem. 1992		1992
N111K	#REF!	#REF!	#REF!	#REF!	#REF!	#REF!	-0.0196865	0.0166515														0															8	Soper et al. J. Biol. Chem. 1992		1992
H321K	#REF!	#REF!	#REF!	#REF!	#REF!	#REF!	0.00123758	0.0134803														0														25	8	Harpel et al. J. Biol. Chem. 1991		1991
H321R	#REF!	#REF!	#REF!	#REF!	#REF!	#REF!	0.0751179	0.0352127														0														25	8	Harpel et al. J. Biol. Chem. 1991		1991
H287Q	#REF!	#REF!	#REF!	#REF!	#REF!	#REF!	-0.0143558	0.0177258														0												0.8			8	Harpel et al. Protein Science. 1998		1998
E48D	#REF!	#REF!	#REF!	#REF!	#REF!	#REF!	0.0011877	0.0192515														0														25	8	Mural et al. J. Biol. Chemistry 1990		1990
K191C	#REF!	#REF!	#REF!	#REF!	#REF!	#REF!	0.039049	0.0209071														0																Gutteridge et al. Plant Physiol. Biochem. 1988		1988
H291R	#REF!	#REF!	#REF!	#REF!	#REF!	#REF!	-0.0041297	0.0176028														0														25	8.2	Niyogi et al. J. Biosci. 1987		1987
A463F	#REF!	#REF!	#REF!	#REF!	#REF!	#REF!	1.04851	0.00772522						0.998719	0	None
A209P	#REF!	#REF!	#REF!	#REF!	#REF!	#REF!	1.05283	0.00452096						0.986406	0	None
E333G	#REF!	#REF!	#REF!	#REF!	#REF!	#REF!	1.02946	0.00993778						0.979804	0	None
E79H	#REF!	#REF!	#REF!	#REF!	#REF!	#REF!	1.03845	0.0123302						0.975771	0.0239635	Triplicate
I447L	#REF!	#REF!	#REF!	#REF!	#REF!	#REF!	1.01391	0.0128249						0.972333	0	None
K98R	#REF!	#REF!	#REF!	#REF!	#REF!	#REF!	1.03708	0.0114193						0.958798	0	None
A269P	#REF!	#REF!	#REF!	#REF!	#REF!	#REF!	1.02481	0.0122819						0.934097	0	None
D213T	#REF!	#REF!	#REF!	#REF!	#REF!	#REF!	0.734473	0.027868						0.906579	0.0217556	Triplicate
E333A	#REF!	#REF!	#REF!	#REF!	#REF!	#REF!	1.09375	0.019377						0.898248	0.0191335	Triplicate
F238A	#REF!	#REF!	#REF!	#REF!	#REF!	#REF!	1.02244	0.00494024						0.89404	0	None
V421I	#REF!	#REF!	#REF!	#REF!	#REF!	#REF!	1.0351	0.0138525						0.882656	0	None
Y132L	#REF!	#REF!	#REF!	#REF!	#REF!	#REF!	1.02803	0.0111437						0.88167	0	None
D206G	#REF!	#REF!	#REF!	#REF!	#REF!	#REF!	1.02055	0.00732138						0.876057	0	None
A214R	#REF!	#REF!	#REF!	#REF!	#REF!	#REF!	0.58027	0.0230084						0.870367	0.0217923	Triplicate
D156W	#REF!	#REF!	#REF!	#REF!	#REF!	#REF!	0.662053	0.0134645						0.862963	0.0125394	Triplicate
G116K	#REF!	#REF!	#REF!	#REF!	#REF!	#REF!	1.05301	0.00951762						0.631512	0.00790768	Triplicate
A386K	#REF!	#REF!	#REF!	#REF!	#REF!	#REF!	0.547271	0.0200619						0.314101	0.00990943	Triplicate
V266T	#REF!	#REF!	#REF!	#REF!	#REF!	#REF!	0.891749	0.0102249	87.4305	4.82737	5.09001	0.13487	0.51281	0.312308	0	None	40.1836	20.8069	20.8069	Multi-day replicates STD	0.326224
A102Y	#REF!	#REF!	#REF!	#REF!	#REF!	#REF!	0.629357	0.013006	53.3147	3.1271	1.71362	0.04121	0.172644	0.0920556	0.00136889	Duplicate	20.1926	2.12854	1.83467	Triplicate	0.163931
A102K	#REF!	#REF!	#REF!	#REF!	#REF!	#REF!	0.0372357	0.0133992						-0.0077341	0	None
V266G	#REF!	#REF!	#REF!	#REF!	#REF!	#REF!	0.580353	0.0128989									245.81	19.5099	18.6319	Triplicate	1.99557
A230C	#REF!	#REF!	#REF!	#REF!	#REF!	#REF!	1.04605	0.0135433
A269K	#REF!	#REF!	#REF!	#REF!	#REF!	#REF!	0.801084	0.020007									160.558	2.38586	4.48115	Triplicate	1.30346
T108A	#REF!	#REF!	#REF!	#REF!	#REF!	#REF!	1.00076	0.00784196
A289C	#REF!	#REF!	#REF!	#REF!	#REF!	#REF!	0.495963	0.018106
A405H	#REF!	#REF!	#REF!	#REF!	#REF!	#REF!	0.917183	0.0163831									157.562	42.7951	35.1359	Triplicate	1.27915
Km2																	50.7256	31.6587	31.6587	Multi-day replicates STD	0.411808
Km12									73.751	4.57536	2.45825	0.06984	0.247664				32.81	17.3739	17.3739	Multi-day replicates STD	0.266363

## Sheet: Km in vitro summary
Mutation	Savage Kc	Savage Kc error	Savage error type	Savage KmMut/KmWT	kcat Benoit	kcat Benoit error	kcat Benoit error type	Oliver Kc	Oliver Kc error	Oliver kcat	Oliver kcat error	Oliver rel kcat	Kc fit (median)	Kc error (qbcov)	Vmax rel fit	Vmax rel error
WT	123.178	46.0939	Multi-day replicates STD	1			Triplicate						149	0	1	0
D188E													Luke fill please	Luke fill please	Luke fill please	Luke fill please
H44N													Luke fill please	Luke fill please	Luke fill please	Luke fill please
H44Q													Luke fill please	Luke fill please	Luke fill please	Luke fill please
K122R													Luke fill please	Luke fill please	Luke fill please	Luke fill please
D117H													Luke fill please	Luke fill please	Luke fill please	Luke fill please
D117V													Luke fill please	Luke fill please	Luke fill please	Luke fill please
M330L													Luke fill please	Luke fill please	Luke fill please	Luke fill please
D263E													Luke fill please	Luke fill please	Luke fill please	Luke fill please
D263N													Luke fill please	Luke fill please	Luke fill please	Luke fill please
D263A													Luke fill please	Luke fill please	Luke fill please	Luke fill please
D263S													Luke fill please	Luke fill please	Luke fill please	Luke fill please
A405H	157.562		Triplicate	1.27915									Luke fill please	Luke fill please	Luke fill please	Luke fill please
I164T	598.02		Triplicate	4.85494									Luke fill please	Luke fill please	Luke fill please	Luke fill please
D263Q													Luke fill please	Luke fill please	Luke fill please	Luke fill please
V266T	40.1836	20.8069	Multi-day replicates STD	0.326224									Luke fill please	Luke fill please	Luke fill please	Luke fill please
V266G	245.81		Triplicate	1.99557									Luke fill please	Luke fill please	Luke fill please	Luke fill please
A102Y	20.1926		Triplicate	0.163931			Duplicate mean						Luke fill please	Luke fill please	Luke fill please	Luke fill please
A230C													Luke fill please	Luke fill please	Luke fill please	Luke fill please
A269K	160.558		Triplicate	1.30346									Luke fill please	Luke fill please	Luke fill please	Luke fill please
T108A													Luke fill please	Luke fill please	Luke fill please	Luke fill please
Km2	50.7256	31.6587	Multi-day replicates STD	0.411808
Km12	32.81	17.3739	Multi-day replicates STD	0.266363
A230C/V266T

## Sheet: Km attempt
Mutation	vcMUT/vcWT	Error (fraction of fraction)	vc (s^-1)	vc (s^-1) error +/-	vc WT in same study	Kc (uM CO2)	vo (s^-1)	Ko (uM O2)	Sc/o	Sc/o error (+/-)	Temperature	pH	citation	Note	citation	Mutation type
WT	1	0.0243902	12.3	0.3	12.3	149	1.4	159	9	0.3	25	8	Mueller-Cajar et al. Biochemistry 2007		Mueller-Cajar Oliver Matthew Morell and Spencer M. Whitney. “Directed Evolution of Rubisco in Escherichia Coli Reveals a Specificity-Determining Hydrogen Bond in the Form II Enzyme.” Biochemistry 46 no. 49 (December 11 2007): 14067–74.	None
C58S	1										23	8	Harpel et al. Biochemistry 2002		Harpel MR Larimer FW Hartman FC. Multifaceted roles of Lys166 of ribulose-bisphosphate carboxylase/oxygenase as discerned by product analysis and chemical rescue of site-directed mutants. Biochemistry. 2002 Jan 29;41(4):1390–1397. PMID: 11802742	Single
H44N	0.796748	0.0325203	9.8	0.4	12.3	204	1	116	5.5	0.3	25	8	Mueller-Cajar et al. Biochemistry 2007		Mueller-Cajar Oliver Matthew Morell and Spencer M. Whitney. “Directed Evolution of Rubisco in Escherichia Coli Reveals a Specificity-Determining Hydrogen Bond in the Form II Enzyme.” Biochemistry 46 no. 49 (December 11 2007): 14067–74.	Single
K122R	0.69		3		5	256					25	8	Nakano et al. Biochem. Biophys. Res. Commun. 2010	%WT activity was measured separately from kcat. They are similar values (0.6 vs 0.69)	Nakano T Ashida H Mizohata E Matsumura H Yokota A. An evolutionally conserved Lys122 is essential for function in Rhodospirillum rubrum bona fide RuBisCO and Bacillus subtilis RuBisCO-like protein. Biochem Biophys Res Commun. 2010 Feb 5;392(2):212–216. PMID: 20060808	Single
D117V	0.601626	0.0243902	7.4	0.3	12.3	196	1.4	199	5.3	0.1	25	8	Mueller-Cajar et al. Biochemistry 2007		Mueller-Cajar Oliver Matthew Morell and Spencer M. Whitney. “Directed Evolution of Rubisco in Escherichia Coli Reveals a Specificity-Determining Hydrogen Bond in the Form II Enzyme.” Biochemistry 46 no. 49 (December 11 2007): 14067–74.	Single
N192D	0.5												Gutteridge et al. Plant Physiol. Biochem. 1988	This value was reported simply as ">50%" so the error must be very high	Gutteridge S Lorimer G Pierce J. Details of the reactions catalysed by mutant forms of rubisco. Plant Physiol Biochem. Elsevier; 1988;26(6):675–682.	Single
H291A	0.4	0.1	1.5		3.6						25	8	Niyogi et al. Journal of Biological Chemistry 1986	vc data in different units	Niyogi SK Foote RS Mural RJ Larimer FW Mitra S Soper TS Machanoff R Hartman FC. Nonessentiality of histidine 291 of Rhodospirillum rubrum ribulose-bisphosphate carboxylase/oxygenase as determined by site-directed mutagenesis [Internet]. Journal of Biological Chemistry. 1986. p. 10087–10092. Available from: http://dx.doi.org/10.1016/s0021-9258(18)67494-0	Single
G394A	0.35	0.01							10	0.2	25	8	Larimer et al. J. Biol. Chem. 1994		Larimer FW Harpel MR Hartman FC. Beta-elimination of phosphate from reaction intermediates by site-directed mutants of ribulose-bisphosphate carboxylase/oxygenase. J Biol Chem. 1994 Apr 15;269(15):11114–11120. PMID: 8157638	Single
T53S	0.32	0.01							13	1	25	8	Larimer et al. J. Biol. Chem. 1994		Larimer FW Harpel MR Hartman FC. Beta-elimination of phosphate from reaction intermediates by site-directed mutants of ribulose-bisphosphate carboxylase/oxygenase. J Biol Chem. 1994 Apr 15;269(15):11114–11120. PMID: 8157638	Single
M330L	0.2					2354		6000	6.3		30	8	Terzaghi et al. Biochemistry 1986	vc data in different units	Terzaghi B. E. Laing W. A. Christeller J. T. Petersen G. B. and Hill D. F. (1986). Ribulose 15-bisphosphate carboxylase. Effect on the catalytic properties of changing methionine-330 to leucine in the Rhodospirillum rubrum enzyme. Biochem. J 235 839‚Äì846.	Single
H291S	0.18										25	8.2	Niyogi et al. J. Biosci. 1987		Niyogi S. K.; Soper T. S.; Foote R. S.; Larimer F. W.; Mural R. J.; Mitra S.; Lee E. H.; Machanoff R.; Hartman F. C. Site-Directed Mutagenesis to Determine Essential Residues of Ribulose-Bisphosphate Carboxylase OfRhodospirillum Rubrum. J. Biosci. 1987 11 (1–4) 203–214. https://doi.org/10.1007/BF02704670.	Single
D263N	0.13		0.82		6.28	26			8.8		25	8	Liggins et al. Biochemistry 2009	Kc data don't make sense	Liggins JR Gready JE. Putative functional role for the invariant aspartate 263 residue of Rhodospirillum rubrum Rubisco. Biochemistry. 2009 Mar 17;48(10):2226–2236. PMID: 19231887	Single
I164T	0.06	0.0005	0.12	0.001	2.1				4.2	0.4	30	8	Chène et al. Biochem. Biophys. Res. Commun. 1997		Chène P Day AG Fersht AR. Role of Isoleucine-164 at the Active Site of Rubisco fromRhodospirillum rubrum. Biochem Biophys Res Commun. Elsevier; 1997 Mar 17;232(2):482–486.	Single
H321A	0.032										25	8	Harpel et al. J. Biol. Chem. 1991		Harpel MR Larimer FW Hartman FC. Functional analysis of the putative catalytic bases His-321 and Ser-368 of Rhodospirillum rubrum ribulose bisphosphate carboxylase/oxygenase by site-directed mutagenesis. J Biol Chem. 1991 Dec 25;266(36):24734–24740. PMID: 1761570	Single
T53A	0.016	0.001							7	0.2	25	8	Larimer et al. J. Biol. Chem. 1994		Larimer FW Harpel MR Hartman FC. Beta-elimination of phosphate from reaction intermediates by site-directed mutants of ribulose-bisphosphate carboxylase/oxygenase. J Biol Chem. 1994 Apr 15;269(15):11114–11120. PMID: 8157638	Single
S368C	0.008										25	8	Harpel et al. J. Biol. Chem. 1991		Harpel MR Larimer FW Hartman FC. Functional analysis of the putative catalytic bases His-321 and Ser-368 of Rhodospirillum rubrum ribulose bisphosphate carboxylase/oxygenase by site-directed mutagenesis. J Biol Chem. 1991 Dec 25;266(36):24734–24740. PMID: 1761574	Single
E48Q	0.0005												Hartman et al. Enzymatic and Model Carboxylation 1990. p. 347–365.		Hartman FC. Rubisco: Active-Site Characterization and Mechanistic Implications. In: Aresta M Schloss JV editors. Enzymatic and Model Carboxylation and Reduction Reactions for Carbon Dioxide Utilization. Dordrecht: Springer Netherlands; 1990. p. 347–365.	Single
K191A	0			slope in NP_11_59_17	Kc (uM CO2)						25	8	Smith et al. Biochemistry 1991		Smith Harry B. and Fred C. Hartman. “Demonstration of a Functional Requirement for the Carbamate Nitrogen of Ribulose Bisphosphate Carboxylase/oxygenase by Chemical Rescue.” Biochemistry 1991. https://doi.org/10.1021/bi00235a009.	Single
			WT	-0.00737301	149
			H44N	0.226204	204
			K122R	0.125361	256
			D117V	0.256436	196
			M330L	0.138663	2354
			D263N	0.0761142	26
wt	0.634
A102Y	0.874
T108A	0
I164T	2.79
N198G	14.05
V266G	1.145
V266T	1.902
A269K	11.51
G394A	1.02
A405H	0.612
	Biochem_091923	LogFitsKm
WT	1	1
A102Y	0.388812	0.626631
I164T	5.8577	1.96458
A269K	5.34191	7.30853
G394A	5.41529	2.31932
A405H	1.54525	0.797807
V266T	0.339679	0.628112
A269K	2.35138	5.46351

## Sheet: Non-single mutants
Mutation	Mutation type	vc	Kc	vo	Ko	S	vcMUT/vcWT	citation	citation	Note
K166G/E48Q	Double	-	-	-	-	-	0.2	Soper1	Soper TS Larimer FW Mural RJ Lee EH Hartman FC. Examination of subunit interactions at the active site of ribulose 15-bisphosphate carboxylase/oxygenase fromRhodospirillum rubrum by hybridization of site-directed mutants [Internet]. Journal of Protein Chemistry. 1989. p. 239–249. Available from: http://dx.doi.org/10.1007/bf01024947	These must be coexpressed so really it's more like 0.4 per rubisco and 0.8 per active site
K166D/E48Q	Double	-	-	-	-	-	0.2	Larimer	Larimer FW Lee EH Mural RJ Soper TS Hartman FC. Intersubunit location of the active site of ribulose-bisphosphate carboxylase/oxygenase as determined by in vivo hybridization of site-directed mutants. J Biol Chem. 1987 Nov 15;262(32):15327–15329. PMID: 3119577	These must be coexpressed so really it's more like 0.4 per rubisco and 0.8 per active site
K168D/E48Q	Double	-	-	-	-	-	0.2	Larimer	Larimer FW Lee EH Mural RJ Soper TS Hartman FC. Intersubunit location of the active site of ribulose-bisphosphate carboxylase/oxygenase as determined by in vivo hybridization of site-directed mutants. J Biol Chem. 1987 Nov 15;262(32):15327–15329. PMID: 3119577	These must be coexpressed so really it's more like 0.4 per rubisco and 0.8 per active site
K168R/E48Q	Double	-	-	-	-	-	0.2	Mural	Mural RJ Soper TS Larimer FW Hartman FC. Examination of the intersubunit interaction between glutamate-48 and lysine-168 of ribulose-bisphosphate carboxylase/oxygenase by site-directed mutagenesis [Internet]. Journal of Biological Chemistry. 1990. p. 6501–6505. Available from: http://dx.doi.org/10.1016/s0021-9258(19)39355-x	These must be coexpressed so really it's more like 0.4 per rubisco and 0.8 per active site
K168Q/E48Q	Double	-	-	-	-	-	0.2	Mural	Mural RJ Soper TS Larimer FW Hartman FC. Examination of the intersubunit interaction between glutamate-48 and lysine-168 of ribulose-bisphosphate carboxylase/oxygenase by site-directed mutagenesis [Internet]. Journal of Biological Chemistry. 1990. p. 6501–6505. Available from: http://dx.doi.org/10.1016/s0021-9258(19)39355-x	These must be coexpressed so really it's more like 0.4 per rubisco and 0.8 per active site
N111S/E48Q	Double	-	-	-	-	-	0.2	Soper2	Soper TS Larimer FW Mural RJ Lee EH Hartman FC. Role of asparagine-111 at the active site of ribulose-15-bisphosphate carboxylase/oxygenase from Rhodospirillum rubrum as explored by site-directed mutagenesis. J Biol Chem. 1992 Apr 25;267(12):8452–8457. PMID: 1569095
N111S/K166G	Double	-	-	-	-	-	0.2	Soper2	Soper TS Larimer FW Mural RJ Lee EH Hartman FC. Role of asparagine-111 at the active site of ribulose-15-bisphosphate carboxylase/oxygenase from Rhodospirillum rubrum as explored by site-directed mutagenesis. J Biol Chem. 1992 Apr 25;267(12):8452–8457. PMID: 1569095
N111S/K191C	Double	-	-	-	-	-	0.2	Soper2	Soper TS Larimer FW Mural RJ Lee EH Hartman FC. Role of asparagine-111 at the active site of ribulose-15-bisphosphate carboxylase/oxygenase from Rhodospirillum rubrum as explored by site-directed mutagenesis. J Biol Chem. 1992 Apr 25;267(12):8452–8457. PMID: 1569095
N111S/K329G	Double	-	-	-	-	-	0.2	Soper2	Soper TS Larimer FW Mural RJ Lee EH Hartman FC. Role of asparagine-111 at the active site of ribulose-15-bisphosphate carboxylase/oxygenase from Rhodospirillum rubrum as explored by site-directed mutagenesis. J Biol Chem. 1992 Apr 25;267(12):8452–8457. PMID: 1569095
del6	Truncation	6	51				0.821918	Morell	Morell M. K. H. J. Kane and T. J. Andrews. “Carboxylterminal Deletion Mutants of Ribulosebisphosphate Carboxylase from Rhodospirillum Rubrum.” FEBS Letters 265 no. 1–2 (June 4 1990): 41–45.
del8	Truncation						0.88	Ranty	Ranty B. T. Lundqvist G. Schneider M. Madden R. Howard and G. Lorimer. “Truncation of Ribulose-15-Bisphosphate Carboxylase/oxygenase (Rubisco) from Rhodospirillum Rubrum Affects the Holoenzyme Assembly and Activity.” The EMBO Journal 9 no. 5 (May 1990): 1365–73.
del9	Truncation	5.9	49				0.808219	Morell	Morell M. K. H. J. Kane and T. J. Andrews. “Carboxylterminal Deletion Mutants of Ribulosebisphosphate Carboxylase from Rhodospirillum Rubrum.” FEBS Letters 265 no. 1–2 (June 4 1990): 41–45.
del17	Truncation						0.2	Ranty	Ranty B. T. Lundqvist G. Schneider M. Madden R. Howard and G. Lorimer. “Truncation of Ribulose-15-Bisphosphate Carboxylase/oxygenase (Rubisco) from Rhodospirillum Rubrum Affects the Holoenzyme Assembly and Activity.” The EMBO Journal 9 no. 5 (May 1990): 1365–73.	Forms L2 and L8 oligomers
del18	Truncation	5.4	110				0.739726	Morell	Morell M. K. H. J. Kane and T. J. Andrews. “Carboxylterminal Deletion Mutants of Ribulosebisphosphate Carboxylase from Rhodospirillum Rubrum.” FEBS Letters 265 no. 1–2 (June 4 1990): 41–45.
del 25	Truncation						0.1		Ranty B. T. Lundqvist G. Schneider M. Madden R. Howard and G. Lorimer. “Truncation of Ribulose-15-Bisphosphate Carboxylase/oxygenase (Rubisco) from Rhodospirillum Rubrum Affects the Holoenzyme Assembly and Activity.” The EMBO Journal 9 no. 5 (May 1990): 1365–73.	Forms L2 and L8 oligomers
K98R G116K F238A E333A V421I I447L	t5w1	5.3

## Sheet: Secondary Structure 5RUB
AA position	AA	Secondary structure	Name of element	Domain	Active site residue	Feature	Identity
1	M			N terminal				H	alpha helix
2	D			N terminal				E	beta strand
3	Q			N terminal			1	T	turn
4	S	T		N terminal			0.87	S	bend
5	S	T		N terminal			0.3	G	310 helix
6	R	T		N terminal			1	B	bridge
7	Y	S		N terminal			1	Schneider G Lindqvist Y Lundqvist T. Crystallographic refinement and structure of ribulose-15-bisphosphate carboxylase from Rhodospirillum rubrum at 1.7 A resolution. J Mol Biol. 1990;211: 989–1008.
8	V	B	βA	N terminal			0.68	Active site notes from Cleland et al.
9	N			N terminal			0.55
10	L	T		N terminal			0.98
11	A	T		N terminal			0.45
12	L			N terminal			0.98
13	K			N terminal			0.34
14	E	H	αA	N terminal			1
15	E	H	αA	N terminal			0.3
16	D	H	αA	N terminal			0.48
17	L	H	αA	N terminal			1
18	I	H	αA	N terminal			0.75
19	A	H	αA	N terminal			0.38
20	G	H	αA	N terminal			0.53
21	G			N terminal			0.85
22	E			N terminal			0.25
23	H	E	βB	N terminal			0.99
24	V	E	βB	N terminal			0.45
25	L	E	βB	N terminal			1
26	C	E	βB	N terminal			0.5
27	A	E	βB	N terminal			0.96
28	Y	E	βB	N terminal			1
29	I	E	βB	N terminal			0.28
30	M	E	βB	N terminal			0.81
31	K	E	βB	N terminal			0.53
32	P	E	βB	N terminal			0.95
33	K			N terminal			0.55
34	A	T		N terminal			0.32
35	G	T		N terminal			0.97
36	Y			N terminal			0.27
37	G			N terminal			0.63
38	Y	H	αB	N terminal			0.71
39	V	H	αB	N terminal			0.81
40	A	H	αB	N terminal			0.52
41	T	H	αB	N terminal			0.34
42	A	H	αB	N terminal			0.99
43	A	H	αB	N terminal			0.96
44	H	H	αB	N terminal			1
45	F	H	αB	N terminal			0.75
46	A	H	αB	N terminal			0.95
47	A	H	αB	N terminal			1
48	E	H	αB	N terminal	holds K334(329) in place; assists loop 6 closure; involved in binding		1
49	S	H	αB	N terminal			1
50	S	T		N terminal			1
51	T	T		N terminal			1
52	G			N terminal			1
53	T			N terminal	binding of P1 phosphate		1
54	N			N terminal			1
55	V			N terminal			1
56	E			N terminal			0.81
57	V			N terminal			0.93
58	C			N terminal			0.59
59	T			N terminal			1
60	T			N terminal			0.99
61	D			N terminal			1
62	D			N terminal			0.72
63	F			N terminal			0.99
64	T			N terminal			0.98
65	R			N terminal			0.51
66	G	S		N terminal			0.82
67	V	S		N terminal			0.81
68	D	S		N terminal			1
69	A			N terminal			0.99
70	L	E	βC	N terminal			0.8
71	V	E	βC	N terminal			0.97
72	Y	E	βC	N terminal			1
73	E	E	βC	N terminal			0.23
74	V	E	βC	N terminal			0.73
75	D	E	βC	N terminal			0.88
76	E	T		N terminal			0.81
77	A	T		N terminal			0.6
78	R	T		N terminal			0.2
79	E	T		N terminal			0.49
80	L	E	βD	N terminal			0.24
81	T	E	βD	N terminal			0.83
82	K	E	βD	N terminal			0.5
83	I	E	βD	N terminal			0.83
84	A	E	βD	N terminal			1
85	Y	E	βD	N terminal			0.93
86	P	E	βD	N terminal			1
87	V	G		N terminal			0.23
88	A	G		N terminal			0.41
89	L	G		N terminal			1
90	F	S		N terminal			1
91	D			N terminal			0.99
92	R	B		N terminal			0.85
93	N			N terminal			1
94	I	T		N terminal			0.32
95	T	T		N terminal			0.45
96	D	T		N terminal			1
97	G			N terminal			0.98
98	K			N terminal			0.8
99	A	B		N terminal			0.32
100	M			N terminal			0.88
101	I	H	αC	N terminal			0.32
102	A	H	αC	N terminal			0.52
103	S	H	αC	N terminal			0.87
104	F	H	αC	N terminal			0.76
105	L	H	αC	N terminal			0.86
106	T	H	αC	N terminal			0.88
107	L	H	αC	N terminal			0.95
108	T	H	αC	N terminal			0.25
109	M	H	αC	N terminal			0.8
110	G	S		N terminal			1
111	N	G		N terminal	NlllQ is active in enolization but kcat in overall reaction is reduced by 104; N111 hydrogen bonds to carboxyl group of 2C3KABP gem-diol intermediate		1
112	N	G		N terminal			0.99
113	Q	G		N terminal			1
114	G	S		N terminal			0.97
115	M			N terminal			0.99
116	G	S		N terminal			0.9
117	D	S		N terminal			0.99
118	V	E	βE	N terminal			0.44
119	E	E	βE	N terminal			0.47
120	Y	E	βE	N terminal			0.31
121	A	E	βE	N terminal			0.59
122	K	E	βE	N terminal			0.61
123	M	E	βE	N terminal			0.63
124	H	E	βE	N terminal			0.19
125	D	E	βE	N terminal			1
126	F	E	βE	N terminal			0.88
127	Y	E	βE	N terminal			0.54
128	V			N terminal			0.46
129	P			N terminal			0.99
130	E	H	αD	N terminal			0.36
131	A	H	αD	N terminal			0.29
132	Y	H	αD	N terminal			0.24
133	R	H	αD	N terminal			0.44
134	A	T		N terminal			0.32
135	L	T		N terminal			0.59
136	F	S		N terminal			0.93
137	D			N terminal			1
138	G			N terminal			0.97
139	P			N terminal			1
140	S	S		N terminal			0.46
141	V			N terminal			0.3
142	N			N terminal			0.41
143	I	T		N terminal			0.99
144	S	H	αE	N terminal			0.36
145	A	H	αE	N terminal			0.78
146	L	H	αE	N terminal			0.52
147	W	H	αE	N terminal			1
148	K	H	αE	N terminal			0.72
149	V	H	αE	N terminal			0.42
150	L	H	αE	N terminal			0.99
151	G	T		N terminal			0.93
152	R			N terminal			1
153	P			N terminal			0.77
154	E	S		N terminal			0.25
155	V	S		N terminal			0.23
156	D	S		N terminal			0.55
157	G			N terminal			1
158	G			N terminal			1
159	L			N terminal			0.52
160	V	E	β1	TIM barrel			0.75
161	V	E	β1	TIM barrel			0.44
162	G	E	β1	TIM barrel			1
163	T	E	β1	TIM barrel			0.99
164	I	E	β1	TIM barrel			1
165	I			TIM barrel			0.95
166	K	S		TIM barrel	must be neutral for activity (pK ∼7.9); accepts proton after enolization; protonates aci-carboxylate in last step		1
167	P	S		TIM barrel			1
168	K	S		TIM barrel	K168Q carries out enolization but kcat in overall reaction is reduced by 104; controls pK of K175(166)?		1
169	L	S		TIM barrel			1
170	G			TIM barrel			1
171	L			TIM barrel			1
172	R			TIM barrel			0.99
173	P	H	α1	TIM barrel			0.98
174	K	H	α1	TIM barrel			0.48
175	P	H	α1	TIM barrel			0.97
176	F	H	α1	TIM barrel			0.99
177	A	H	α1	TIM barrel			0.99
178	E	H	α1	TIM barrel			0.16
179	A	H	α1	TIM barrel			1
180	C	H	α1	TIM barrel			0.57
181	H	H	α1	TIM barrel			0.84
182	A	H	α1	TIM barrel			0.46
183	F	H	α1	TIM barrel			0.99
184	W	H	α1	TIM barrel			1
185	L	T		TIM barrel			0.95
186	G	T		TIM barrel			0.91
187	G			TIM barrel			1
188	D	S		TIM barrel			0.98
189	F	E	β2	TIM barrel			0.99
190	I	E	β2	TIM barrel			0.96
191	K	E	β2	TIM barrel	Carbamyl lysine		0.98
192	N			TIM barrel	Stabilizes carbamate		1
193	D			TIM barrel	Mg coordination		1
194	E	T		TIM barrel	Mg coordination		1
195	P	T		TIM barrel			1
196	Q			TIM barrel			1
197	G	S		TIM barrel			0.9
198	N	S		TIM barrel			1
199	Q			TIM barrel			1
200	P	T		TIM barrel			0.57
201	F	T		TIM barrel			0.9
202	A	S		TIM barrel			0.46
203	P			TIM barrel			0.93
204	L	H	α2	TIM barrel			0.26
205	R	H	α2	TIM barrel			0.71
206	D	H	α2	TIM barrel			0.36
207	T	H	α2	TIM barrel			0.48
208	I	H	α2	TIM barrel			0.36
209	A	H	α2	TIM barrel			0.64
210	L	H	α2	TIM barrel			0.78
211	V	H	α2	TIM barrel			0.93
212	A	H	α2	TIM barrel			0.35
213	D	H	α2	TIM barrel			0.86
214	A	H	α2	TIM barrel			0.73
215	M	H	α2	TIM barrel			0.85
216	R	H	α2	TIM barrel			0.54
217	R	H	α2	TIM barrel			0.98
218	A	H	α2	TIM barrel			0.97
219	Q	H	α2	TIM barrel			0.61
220	D	H	α2	TIM barrel			0.87
221	E	H	α2	TIM barrel			0.61
222	T	H	α2	TIM barrel			1
223	G	S		TIM barrel			1
224	E	S		TIM barrel			0.45
225	A			TIM barrel			0.86
226	K			TIM barrel			1
227	L	E	β3	TIM barrel			0.69
228	F	E	β3	TIM barrel			1
229	S	E	β3	TIM barrel			1
230	A	E	β3	TIM barrel			0.57
231	N	E	β3	TIM barrel			1
232	I			TIM barrel			0.92
233	T			TIM barrel			0.99
234	A			TIM barrel			1
235	D	S		TIM barrel			1
236	D	S		TIM barrel			0.86
237	P	H	α3	TIM barrel			0.63
238	F	H	α3	TIM barrel			0.32
239	E	H	α3	TIM barrel			1
240	I	H	α3	TIM barrel			0.88
241	I	H	α3	TIM barrel			0.28
242	A	H	α3	TIM barrel			0.82
243	R	H	α3	TIM barrel			1
244	G	H	α3	TIM barrel			0.5
245	E	H	α3	TIM barrel			0.48
246	Y	H	α3	TIM barrel			0.47
247	V	H	α3	TIM barrel			0.55
248	L	H	α3	TIM barrel			0.99
249	E	H	α3	TIM barrel			0.75
250	T	H	α3	TIM barrel			0.47
251	F	H	α3	TIM barrel			1
252	G	G		TIM barrel			0.74
253	E	G		TIM barrel			0.36
254	N	G		TIM barrel			0.44
255	A	G		TIM barrel			0.88
256	S	G		TIM barrel			0.48
257	H	G		TIM barrel			0.45
258	V	E	β4	TIM barrel			0.61
259	A	E	β4	TIM barrel			0.99
260	L	E	β4	TIM barrel			0.95
261	L	E	β4	TIM barrel			1
262	V	E	β4	TIM barrel			0.95
263	D	E	β4	TIM barrel			1
264	G	T		TIM barrel			0.99
265	Y	T		TIM barrel			0.56
266	V	T		TIM barrel			0.98
267	A	S		TIM barrel			0.54
268	G			TIM barrel			1
269	A	H	α4	TIM barrel			0.87
270	A	H	α4	TIM barrel			0.49
271	A	H	α4	TIM barrel			0.5
272	I	H	α4	TIM barrel			0.5
273	T	H	α4	TIM barrel			0.96
274	T	H	α4	TIM barrel			0.93
275	A	H	α4	TIM barrel			0.8
276	R	H	α4	TIM barrel			1
277	R	H	α4	TIM barrel			1
278	R	H	α4	TIM barrel			0.26
279	F			TIM barrel			0.5
280	P	T		TIM barrel			0.82
281	D	T		TIM barrel			0.24
282	N	S		TIM barrel			0.84
283	F			TIM barrel			0.61
284	L	E	β5	TIM barrel			0.97
285	H	E	β5	TIM barrel			0.99
286	Y	E	β5	TIM barrel			0.88
287	H	E	β5	TIM barrel	Proposed general base during hydration		1
288	R			TIM barrel	binding of P5 phosphate		1
289	A	T		TIM barrel			0.99
290	G	T		TIM barrel			1
291	H	T		TIM barrel			1
292	G	H	αF	TIM barrel			0.99
293	A	H	αF	TIM barrel			0.61
294	V	H	αF	TIM barrel			0.55
295	T	H	αF	TIM barrel			1
296	S	S		TIM barrel			0.98
297	P	T		TIM barrel			0.76
298	Q	T		TIM barrel			0.48
299	S			TIM barrel			0.49
300	K			TIM barrel			0.46
301	R	S		TIM barrel			0.9
302	G	E	βF	TIM barrel			1
303	Y	E	βF	TIM barrel			0.9
304	T			TIM barrel			0.71
305	A	H	α5	TIM barrel			0.76
306	F	H	α5	TIM barrel			0.49
307	V	H	α5	TIM barrel			0.81
308	H	H	α5	TIM barrel			0.71
309	C	H	α5	TIM barrel			0.44
310	K	H	α5	TIM barrel			1
311	M	H	α5	TIM barrel			0.55
312	A	H	α5	TIM barrel			0.54
313	R	H	α5	TIM barrel			1
314	L	H	α5	TIM barrel			0.9
315	Q	H	α5	TIM barrel			0.68
316	G	T		TIM barrel			1
317	A			TIM barrel			0.97
318	S	S		TIM barrel			1
319	G	E	β6	TIM barrel			1
320	I	E	β6	TIM barrel			0.95
321	H	E	β6	TIM barrel	binding of P5 phosphate		1
322	T			TIM barrel		Loop 6	0.58
323	G			TIM barrel		Loop 6	1
324	T			TIM barrel		Loop 6	0.99
325	M			TIM barrel		Loop 6	1
326	G			TIM barrel		Loop 6	0.92
327	F			TIM barrel		Loop 6	0.6
328	G			TIM barrel		Loop 6	1
329	K			TIM barrel	located at apex of flexible loop which acts like a lid on the active site; assists carboxylation by stabilizing the transition state for addition of s CO2; stabilizes aci-carboxylate by hydrogen bonding to s Onc of carboxyl group; also hydrogen bonds to the P1 phosphate; forms intersubunit salt bridge with E60(48)	Loop 6	1
330	M			TIM barrel		Loop 6	0.99
331	E			TIM barrel		Loop 6	1
332	G			TIM barrel		Loop 6	1
333	E			TIM barrel		Loop 6	0.28
334	S			TIM barrel		Loop 6	0.2
335	S			TIM barrel		Loop 6	0.38
336	D			TIM barrel		Loop 6	0.85
337	R	H	α6	TIM barrel			0.44
338	A	H	α6	TIM barrel			0.18
339	I	H	α6	TIM barrel			0.58
340	A	H	α6	TIM barrel			0.93
341	Y	H	α6	TIM barrel			0.81
342	M	H	α6	TIM barrel			0.67
343	L	H	α6	TIM barrel			0.63
344	T	H	α6	TIM barrel			0.72
345	Q			TIM barrel			0.63
346	D	S		TIM barrel			0.88
347	E	E	βG	TIM barrel			0.37
348	A	E	βG	TIM barrel			0.32
349	Q	E	βG	TIM barrel			0.34
350	G			TIM barrel			1
351	P	S		TIM barrel			0.86
352	F	S		TIM barrel			0.25
353	Y			TIM barrel			0.65
354	R	E	βH	TIM barrel			0.27
355	Q	E	βH	TIM barrel			1
356	S	E	βH	TIM barrel			0.38
357	W			TIM barrel			1
358	G	T		TIM barrel			0.31
359	G	T		TIM barrel			0.96
360	M			TIM barrel			0.86
361	K			TIM barrel			0.72
362	A			TIM barrel			0.69
363	C			TIM barrel			0.91
364	T	E	β7	TIM barrel			0.89
365	P	E	β7	TIM barrel			0.93
366	I	E	β7	TIM barrel			0.97
367	I	E	β7	TIM barrel			0.92
368	S	E	β7	TIM barrel	binding of O-4 of RuBP		1
369	G	E	β7	TIM barrel			1
370	G			TIM barrel	binding of P1 phosphate		1
371	M			TIM barrel			0.99
372	N			TIM barrel			1
373	A	T		TIM barrel			1
374	L	T		TIM barrel			0.96
375	R	T		TIM barrel			1
376	M	H	α7	TIM barrel			0.75
377	P	H	α7	TIM barrel			0.96
378	G	H	α7	TIM barrel			0.95
379	F	H	α7	TIM barrel			0.99
380	F	H	α7	TIM barrel			0.98
381	E	H	α7	TIM barrel			0.4
382	N	H	α7	TIM barrel			0.99
383	L	H	α7	TIM barrel			0.99
384	G	S		TIM barrel			1
385	N	S		TIM barrel			0.99
386	A			TIM barrel			0.51
387	N			TIM barrel			0.99
388	V			TIM barrel			0.64
389	I	E	β8	TIM barrel			0.9
390	L	E	β8	TIM barrel			0.52
391	T	E	β8	TIM barrel			0.99
392	A	E	β8	TIM barrel			0.45
393	G	S		TIM barrel	binding of P1 phosphate		1
394	G	T		TIM barrel	binding of P1 phosphate		1
395	G	T		TIM barrel			1
396	A	T		TIM barrel			0.49
397	F	T		TIM barrel			0.56
398	G	T		TIM barrel			1
399	H	S		TIM barrel			1
400	I	T		TIM barrel			0.56
401	D	T		TIM barrel			0.96
402	G			TIM barrel			0.55
403	P	H	α8	TIM barrel			0.61
404	V	H	α8	TIM barrel			0.71
405	A	H	α8	TIM barrel			0.84
406	G	H	α8	TIM barrel			1
407	A	H	α8	TIM barrel			0.9
408	R	H	α8	TIM barrel			0.24
409	S	H	α8	TIM barrel			1
410	L	H	α8	TIM barrel			0.96
411	R	H	α8	TIM barrel			0.78
412	Q	H	α8	TIM barrel			0.97
413	A	H	α8	TIM barrel			0.61
414	W	H	α8	TIM barrel			0.5
415	Q	H	α8	TIM barrel			0.43
416	A	H	α8	TIM barrel			0.71
417	W	H	α8	TIM barrel			0.98
418	R	H	α8	TIM barrel			0.56
419	D	H	α8	TIM barrel			0.31
420	G	T		C terminal			0.78
421	V			C terminal			0.64
422	P			C terminal			0.85
423	V	H	αG	C terminal			0.71
424	L	H	αG	C terminal			0.5
425	D	H	αG	C terminal			0.55
426	Y	H	αG	C terminal			0.33
427	A	H	αG	C terminal			0.99
428	R	H	αG	C terminal			0.65
429	E	H	αG	C terminal			0.42
430	H			C terminal			0.96
431	K	H	αH	C terminal			0.29
432	E	H	αH	C terminal			0.95
433	L	H	αH	C terminal			0.7
434	A	H	αH	C terminal			0.86
435	R	H	αH	C terminal			0.81
436	A	H	αH	C terminal			0.99
437	F	H	αH	C terminal			0.99
438	E	H	αH	C terminal			0.7
439	S	H	αH	C terminal			0.95
440	F	H	αH	C terminal			1
441	P			C terminal			0.73
442	G	H	αI	C terminal			0.21
443	D	H	αI	C terminal			0.99
444	A	H	αI	C terminal			0.96
445	D	H	αI	C terminal			0.98
446	Q	H	αI	C terminal			0.28
447	I	H	αI	C terminal			0.53
448	Y	H	αI	C terminal			0.5
449	P	S		C terminal			0.95
450	G	T		C terminal			0.77
451	W	H	αJ	C terminal			0.99
452	R	H	αJ	C terminal			0.98
453	K	H	αJ	C terminal			0.35
454	A	H	αJ	C terminal			0.55
455	L	H	αJ	C terminal			0.89
456	G	T		C terminal			0.51
457	V			C terminal			0.31
458	E			C terminal			0.02
459	D			C terminal			0.02
460	T			C terminal			0
461	R			C terminal			0
462	S			C terminal			0
463	A			C terminal			0
464	L			C terminal			0.02
465	P			C terminal
466	A			C terminal

## Sheet: defattr template
		:1	0	_:1_0				:1	0	_:1_0
		:2	0	_:2_0				:2	0	_:2_0
		:3	-0.473108	_:3_-0.473107637289677				:3	0.526892	_:3_0.526892362710322
		:4	-0.650498	_:4_-0.650497785863719				:4	0.219502	_:4_0.21950221413628
		:5	-0.182035	_:5_-0.182034704887349				:5	0.117965	_:5_0.11796529511265
		:6	-1.14556	_:6_-1.14555881865333				:6	-0.145559	_:6_-0.145558818653336
		:7	-1.08744	_:7_-1.08743807857072				:7	-0.0874381	_:7_-0.08743807857072
		:8	-0.722376	_:8_-0.722376084750315				:8	-0.0423761	_:8_-0.0423760847503149
		:9	-0.62352	_:9_-0.623519815052898				:9	-0.0735198	_:9_-0.073519815052898
		:10	-0.590533	_:10_-0.590532592225133				:10	0.389467	_:10_0.389467407774866
		:11	-0.323152	_:11_-0.323152386940628				:11	0.126848	_:11_0.126847613059371
		:12	-0.452571	_:12_-0.452570625479736				:12	0.527429	_:12_0.527429374520263
		:13	-0.337711	_:13_-0.337710695898733				:13	0.0022893	_:13_0.00228930410126665
		:14	-0.98762	_:14_-0.987619568178725				:14	0.0123804	_:14_0.0123804318212741
		:15	-0.223081	_:15_-0.223081205300972				:15	0.0769188	_:15_0.0769187946990278
		:16	-0.422065	_:16_-0.422065396780875				:16	0.0579346	_:16_0.0579346032191243
		:17	-1.14979	_:17_-1.14978810687921				:17	-0.149788	_:17_-0.149788106879213
		:18	-0.724036	_:18_-0.72403552727951				:18	0.0259645	_:18_0.0259644727204895
		:19	-0.34233	_:19_-0.342329675378871				:19	0.0376703	_:19_0.0376703246211289
		:20	-0.349927	_:20_-0.349927091815465				:20	0.180073	_:20_0.180072908184534
		:21	-0.757572	_:21_-0.757571968598671				:21	0.092428	_:21_0.092428031401328
		:22	-0.164947	_:22_-0.164947142436201				:22	0.0850529	_:22_0.0850528575637983
		:23	-1.0318	_:23_-1.03180047452478				:23	-0.0418005	_:23_-0.0418004745247806
		:24	-0.955926	_:24_-0.955925589236702				:24	-0.505926	_:24_-0.505925589236702
		:25	-1.01555	_:25_-1.01554543938885				:25	-0.0155454	_:25_-0.015545439388853
		:26	-0.718951	_:26_-0.718950615408051				:26	-0.218951	_:26_-0.218950615408051
		:27	-0.768339	_:27_-0.768339365239018				:27	0.191661	_:27_0.191660634760981
		:28	-0.901214	_:28_-0.90121372973523				:28	0.0987863	_:28_0.0987862702647699
		:29	-0.00748757	_:29_-0.00748756576947021				:29	0.272512	_:29_0.272512434230529
		:30	-0.637693	_:30_-0.637693190834227				:30	0.172307	_:30_0.172306809165772
		:31	-0.808886	_:31_-0.808886142797991				:31	-0.278886	_:31_-0.278886142797991
		:32	-0.699572	_:32_-0.69957151416981				:32	0.250428	_:32_0.250428485830189
		:33	-0.542199	_:33_-0.542199138827198				:33	0.00780086	_:33_0.00780086117280143
		:34	-0.0550195	_:34_-0.0550194681872555				:34	0.264981	_:34_0.264980531812744
		:35	-0.460771	_:35_-0.460770969283971				:35	0.509229	_:35_0.509229030716028
		:36	-0.143008	_:36_-0.143007530337748				:36	0.126992	_:36_0.126992469662251
		:37	-0.61583	_:37_-0.615829792477175				:37	0.0141702	_:37_0.0141702075228249
		:38	-0.568454	_:38_-0.568454077954776				:38	0.141546	_:38_0.141545922045223
		:39	-0.2272	_:39_-0.227199534913498				:39	0.5828	_:39_0.582800465086501
		:40	-0.173306	_:40_-0.173305839718429				:40	0.346694	_:40_0.34669416028157
		:41	-0.540409	_:41_-0.540408749527448				:41	-0.200409	_:41_-0.200408749527447
		:42	-1.08696	_:42_-1.08695652176114				:42	-0.0969565	_:42_-0.0969565217611458
		:43	-0.739755	_:43_-0.739755080355248				:43	0.220245	_:43_0.220244919644751
		:44	-0.613386	_:44_-0.613385811826426				:44	0.386614	_:44_0.386614188173573
		:45	-0.687874	_:45_-0.687873687854468				:45	0.0621263	_:45_0.0621263121455312
		:46	-0.902521	_:46_-0.902521132772601				:46	0.0474789	_:46_0.0474788672273984
		:47	-0.992038	_:47_-0.992037663889002				:47	0.00796234	_:47_0.00796233611099772
		:48	-1.2282	_:48_-1.22819818345235				:48	-0.228198	_:48_-0.228198183452351
		:49	-1.00825	_:49_-1.00825025753334				:49	-0.00825026	_:49_-0.00825025753334207
		:50	-1.02106	_:50_-1.0210621917573				:50	-0.0210622	_:50_-0.0210621917572999
		:51	-1.15582	_:51_-1.15581639261326				:51	-0.155816	_:51_-0.155816392613265
		:52	-1.24157	_:52_-1.24156872109026				:52	-0.241569	_:52_-0.241568721090264
		:53	-1.24387	_:53_-1.24387475357179				:53	-0.243875	_:53_-0.24387475357179
		:54	-0.989188	_:54_-0.989188204525383				:54	0.0108118	_:54_0.0108117954746166
		:55	-0.537353	_:55_-0.537352771639209				:55	0.462647	_:55_0.46264722836079
		:56	-0.148404	_:56_-0.148403793105701				:56	0.661596	_:56_0.661596206894298
		:57	-0.867477	_:57_-0.867477119871173				:57	0.0625229	_:57_0.062522880128827
		:58	-0.177097	_:58_-0.177097042557249				:58	0.412903	_:58_0.41290295744275
		:59	-0.728067	_:59_-0.728067273953158				:59	0.271933	_:59_0.271932726046841
		:60	-0.728079	_:60_-0.728078748991472				:60	0.261921	_:60_0.261921251008527
		:61	-0.871002	_:61_-0.871002390368489				:61	0.128998	_:61_0.12899760963151
		:62	-0.056875	_:62_-0.0568749742686508				:62	0.663125	_:62_0.663125025731349
		:63	-0.30481	_:63_-0.304810470402093				:63	0.68519	_:63_0.685189529597906
		:64	-0.618717	_:64_-0.618716983769851				:64	0.361283	_:64_0.361283016230148
		:65	-0.389431	_:65_-0.389431370397414				:65	0.120569	_:65_0.120568629602585
		:66	-0.0665227	_:66_-0.0665227437833712				:66	0.753477	_:66_0.753477256216628
		:67	-0.216105	_:67_-0.216104752804555				:67	0.593895	_:67_0.593895247195444
		:68	-1.15186	_:68_-1.15186171310725				:68	-0.151862	_:68_-0.151861713107255
		:69	-1.10199	_:69_-1.10199157045256				:69	-0.111992	_:69_-0.111991570452563
		:70	-0.430691	_:70_-0.430690887566567				:70	0.369309	_:70_0.369309112433432
		:71	-0.916914	_:71_-0.916914071214877				:71	0.0530859	_:71_0.053085928785122
		:72	-1.17076	_:72_-1.17076258236182				:72	-0.170763	_:72_-0.170762582361822
		:73	-0.284683	_:73_-0.284683104640442				:73	-0.0546831	_:73_-0.0546831046404424
		:74	-0.658901	_:74_-0.658900592858125				:74	0.0710994	_:74_0.0710994071418745
		:75	-0.60557	_:75_-0.605569796518316				:75	0.27443	_:75_0.274430203481683
		:76	-0.324849	_:76_-0.324849417346826				:76	0.485151	_:76_0.485150582653173
		:77	-0.0678946	_:77_-0.0678946364446665				:77	0.532105	_:77_0.532105363555333
		:78	-0.215084	_:78_-0.215083544304219				:78	-0.0150835	_:78_-0.0150835443042199
		:79	-0.130705	_:79_-0.130705103487298				:79	0.359295	_:79_0.359294896512701
		:80	-0.417873	_:80_-0.417872766600506				:80	-0.177873	_:80_-0.177872766600506
		:81	-0.32352	_:81_-0.323520072979869				:81	0.50648	_:81_0.50647992702013
		:82	-1.1716	_:82_-1.17160179563234				:82	-0.671602	_:82_-0.671601795632348
		:83	-1.11981	_:83_-1.11981168848676				:83	-0.289812	_:83_-0.289811688486764
		:84	-1.22498	_:84_-1.22498498722113				:84	-0.224985	_:84_-0.224984987221131
		:85	-1.17647	_:85_-1.17647491860548				:85	-0.246475	_:85_-0.246474918605487
		:86	-0.598938	_:86_-0.59893764843094				:86	0.401062	_:86_0.40106235156906
		:87	-0.225009	_:87_-0.225009251062298				:87	0.00499075	_:87_0.00499074893770132
		:88	-0.122142	_:88_-0.12214197095394				:88	0.287858	_:88_0.287858029046059
		:89	-0.527893	_:89_-0.527892651753365				:89	0.472107	_:89_0.472107348246634
		:90	-0.647112	_:90_-0.647112000430102				:90	0.352888	_:90_0.352887999569897
		:91	-0.937732	_:91_-0.937731976932128				:91	0.052268	_:91_0.0522680230678719
		:92	-0.12764	_:92_-0.127640192529712				:92	0.72236	_:92_0.722359807470287
		:93	-0.276856	_:93_-0.276855845395002				:93	0.723144	_:93_0.723144154604997
		:94	-0.0879594	_:94_-0.0879593713196308				:94	0.232041	_:94_0.232040628680369
		:95	0.0188215	_:95_0.018821505129468				:95	0.468822	_:95_0.468821505129468
		:96	-0.389663	_:96_-0.389663479247135				:96	0.610337	_:96_0.610336520752865
		:97	-0.108455	_:97_-0.108454985228504				:97	0.871545	_:97_0.871545014771495
		:98	-0.271966	_:98_-0.271965937556697				:98	0.528034	_:98_0.528034062443302
		:99	-0.236377	_:99_-0.236376607898313				:99	0.0836234	_:99_0.0836233921016865
		:100	-0.05016	_:100_-0.0501600368773027				:100	0.82984	_:100_0.829839963122697
		:101	-0.238815	_:101_-0.238815062562969				:101	0.0811849	_:101_0.081184937437031
		:102	-0.331092	_:102_-0.331091805229689				:102	0.188908	_:102_0.18890819477031
		:103	-0.383611	_:103_-0.383611315697175				:103	0.486389	_:103_0.486388684302824
		:104	-0.336102	_:104_-0.336101569972885				:104	0.423898	_:104_0.423898430027114
		:105	-0.36244	_:105_-0.362440430466317				:105	0.49756	_:105_0.497559569533682
		:106	-0.877694	_:106_-0.877693912871903				:106	0.00230609	_:106_0.00230608712809687
		:107	-0.518557	_:107_-0.518556550615968				:107	0.431443	_:107_0.431443449384031
		:108	-0.368583	_:108_-0.368583456439379				:108	-0.118583	_:108_-0.118583456439379
		:109	-0.360645	_:109_-0.360644968872455				:109	0.439355	_:109_0.439355031127544
		:110	-1.1133	_:110_-1.11330246591898				:110	-0.113302	_:110_-0.113302465918982
		:111	-1.45074	_:111_-1.45073588612379				:111	-0.450736	_:111_-0.450735886123797
		:112	-1.00388	_:112_-1.00388076499828				:112	-0.0138808	_:112_-0.0138807649982879
		:113	-0.814558	_:113_-0.814558257228839				:113	0.185442	_:113_0.185441742771161
		:114	-0.962569	_:114_-0.962569102270754				:114	0.0074309	_:114_0.00743089772924598
		:115	-0.979547	_:115_-0.979547212845082				:115	0.0104528	_:115_0.0104527871549179
		:116	-0.239977	_:116_-0.239976524900953				:116	0.660023	_:116_0.660023475099046
		:117	-0.459887	_:117_-0.459886682927526				:117	0.530113	_:117_0.530113317072473
		:118	-0.339388	_:118_-0.339387593355654				:118	0.100612	_:118_0.100612406644345
		:119	-0.211825	_:119_-0.211824681906442				:119	0.258175	_:119_0.258175318093557
		:120	-0.472472	_:120_-0.472471776284268				:120	-0.162472	_:120_-0.162471776284268
		:121	-0.867821	_:121_-0.867820886313422				:121	-0.277821	_:121_-0.277820886313422
		:122	-1.11636	_:122_-1.11636404404965				:122	-0.506364	_:122_-0.506364044049655
		:123	-0.856923	_:123_-0.856922884681984				:123	-0.226923	_:123_-0.226922884681984
		:124	-0.0225666	_:124_-0.0225665601049222				:124	0.167433	_:124_0.167433439895077
		:125	-1.28905	_:125_-1.2890524686242				:125	-0.289052	_:125_-0.2890524686242
		:126	-0.511272	_:126_-0.511272131641452				:126	0.368728	_:126_0.368727868358547
		:127	-0.645995	_:127_-0.645995122610077				:127	-0.105995	_:127_-0.105995122610077
		:128	-0.388728	_:128_-0.38872836044054				:128	0.0712716	_:128_0.0712716395594595
		:129	-1.14399	_:129_-1.1439887448883				:129	-0.153989	_:129_-0.153988744888302
		:130	-0.0645408	_:130_-0.0645408341383206				:130	0.295459	_:130_0.295459165861679
		:131	-0.0759231	_:131_-0.0759231357208548				:131	0.214077	_:131_0.214076864279145
		:132	-0.427957	_:132_-0.427956780330881				:132	-0.187957	_:132_-0.187956780330881
		:133	-0.15219	_:133_-0.15218994292787				:133	0.28781	_:133_0.287810057072129
		:134	0.0449041	_:134_0.0449040652427248				:134	0.364904	_:134_0.364904065242724
		:135	0.0430878	_:135_0.0430878174060546				:135	0.633088	_:135_0.633087817406054
		:136	-0.14573	_:136_-0.145730492302839				:136	0.78427	_:136_0.78426950769716
		:137	-0.0339568	_:137_-0.0339568060303022				:137	0.966043	_:137_0.966043193969697
		:138	-0.184695	_:138_-0.1846950078234				:138	0.785305	_:138_0.785304992176599
		:139	-0.582175	_:139_-0.582175278041394				:139	0.417825	_:139_0.417824721958606
		:140	0.0383158	_:140_0.0383158229932017				:140	0.498316	_:140_0.498315822993201
		:141	-0.00570779	_:141_-0.00570779246910221				:141	0.294292	_:141_0.294292207530897
		:142	-0.287851	_:142_-0.287850965513595				:142	0.122149	_:142_0.122149034486404
		:143	-0.337764	_:143_-0.337764075307959				:143	0.652236	_:143_0.65223592469204
		:144	-0.123191	_:144_-0.123191428109821				:144	0.236809	_:144_0.236808571890178
		:145	-0.0127489	_:145_-0.0127488546979377				:145	0.767251	_:145_0.767251145302062
		:146	-0.298251	_:146_-0.298250584256998				:146	0.221749	_:146_0.221749415743001
		:147	-0.27855	_:147_-0.278550416262694				:147	0.72145	_:147_0.721449583737305
		:148	-0.335191	_:148_-0.33519130370513				:148	0.384809	_:148_0.384808696294869
		:149	-0.0338382	_:149_-0.0338381634561505				:149	0.386162	_:149_0.386161836543849
		:150	-0.251025	_:150_-0.251024743986821				:150	0.738975	_:150_0.738975256013178
		:151	-0.110865	_:151_-0.110864717813804				:151	0.819135	_:151_0.819135282186195
		:152	-0.236756	_:152_-0.236755933066703				:152	0.763244	_:152_0.763244066933296
		:153	-0.0184652	_:153_-0.0184651620329565				:153	0.751535	_:153_0.751534837967043
		:154	-0.0368257	_:154_-0.0368257425437997				:154	0.213174	_:154_0.2131742574562
		:155	0.00417371	_:155_0.00417370589031049				:155	0.234174	_:155_0.23417370589031
		:156	-0.22077	_:156_-0.220769644692916				:156	0.32923	_:156_0.329230355307083
		:157	-0.436636	_:157_-0.436636067689274				:157	0.563364	_:157_0.563363932310725
		:158	-0.735781	_:158_-0.735780712775491				:158	0.264219	_:158_0.264219287224508
		:159	-0.30816	_:159_-0.308160484841126				:159	0.21184	_:159_0.211839515158873
		:160	-0.363005	_:160_-0.363004598190353				:160	0.386995	_:160_0.386995401809646
		:161	-0.482138	_:161_-0.482138238983463				:161	-0.0421382	_:161_-0.0421382389834638
		:162	-1.13492	_:162_-1.13491804378463				:162	-0.134918	_:162_-0.13491804378463
		:163	-0.870323	_:163_-0.870322694398162				:163	0.119677	_:163_0.119677305601837
		:164	-1.06798	_:164_-1.06797855564046				:164	-0.0679786	_:164_-0.067978555640467
		:165	-0.695795	_:165_-0.695794746177494				:165	0.254205	_:165_0.254205253822505
		:166	-1.08408	_:166_-1.08408189908525				:166	-0.0840819	_:166_-0.0840818990852538
		:167	-1.12167	_:167_-1.1216656445305				:167	-0.121666	_:167_-0.121665644530504
		:168	-1.28099	_:168_-1.28098798498333				:168	-0.280988	_:168_-0.280987984983335
		:169	-0.6745	_:169_-0.674500078185316				:169	0.3255	_:169_0.325499921814683
		:170	-1.35343	_:170_-1.35342597486917				:170	-0.353426	_:170_-0.353425974869179
		:171	-0.668611	_:171_-0.668611446046406				:171	0.331389	_:171_0.331388553953593
		:172	-0.218395	_:172_-0.218394951772058				:172	0.771605	_:172_0.771605048227941
		:173	-0.118171	_:173_-0.11817132315027				:173	0.861829	_:173_0.861828676849729
		:174	-0.0820209	_:174_-0.0820209219783894				:174	0.397979	_:174_0.39797907802161
		:175	-0.115559	_:175_-0.115559421678349				:175	0.854441	_:175_0.85444057832165
		:176	-0.495004	_:176_-0.495003951861589				:176	0.494996	_:176_0.49499604813841
		:177	-0.549642	_:177_-0.549642343015415				:177	0.440358	_:177_0.440357656984584
		:178	-0.240201	_:178_-0.240201073551453				:178	-0.0802011	_:178_-0.0802010735514532
		:179	-0.511711	_:179_-0.511710696823853				:179	0.488289	_:179_0.488289303176146
		:180	-0.959756	_:180_-0.959755864087971				:180	-0.389756	_:180_-0.389755864087971
		:181	-0.244823	_:181_-0.24482275114694				:181	0.595177	_:181_0.595177248853059
		:182	-0.125605	_:182_-0.125604542399801				:182	0.334395	_:182_0.334395457600198
		:183	-1.04455	_:183_-1.04455484330739				:183	-0.0545548	_:183_-0.0545548433073941
		:184	-1.11005	_:184_-1.11004712931921				:184	-0.110047	_:184_-0.110047129319218
		:185	-0.333815	_:185_-0.333814699301041				:185	0.616185	_:185_0.616185300698958
		:186	-0.290472	_:186_-0.290471611469534				:186	0.619528	_:186_0.619528388530465
		:187	-1.20467	_:187_-1.20467475556088				:187	-0.204675	_:187_-0.204674755560884
		:188	-0.83187	_:188_-0.831870189662015				:188	0.14813	_:188_0.148129810337984
		:189	-0.913537	_:189_-0.913536599689332				:189	0.0764634	_:189_0.0764634003106675
		:190	-1.02661	_:190_-1.02660809498				:190	-0.0666081	_:190_-0.0666080949800038
		:191	-1.18142	_:191_-1.18141926958617				:191	-0.201419	_:191_-0.201419269586178
		:192	-0.513866	_:192_-0.513865767505959				:192	0.486134	_:192_0.48613423249404
		:193	-1.27463	_:193_-1.27463405319234				:193	-0.274634	_:193_-0.274634053192348
		:194	-1.22065	_:194_-1.22064578183427				:194	-0.220646	_:194_-0.220645781834279
		:195	-1.18839	_:195_-1.18838756473034				:195	-0.188388	_:195_-0.188387564730345
		:196	-0.861234	_:196_-0.861233637130737				:196	0.138766	_:196_0.138766362869262
		:197	-0.745951	_:197_-0.745951138063168				:197	0.154049	_:197_0.154048861936831
		:198	-0.593881	_:198_-0.593880941207313				:198	0.406119	_:198_0.406119058792686
		:199	-0.540295	_:199_-0.540295272602035				:199	0.459705	_:199_0.459704727397965
		:200	-0.0575874	_:200_-0.057587384364414				:200	0.512413	_:200_0.512412615635585
		:201	-0.225685	_:201_-0.225685379378283				:201	0.674315	_:201_0.674314620621716
		:202	-0.145663	_:202_-0.145663063796052				:202	0.314337	_:202_0.314336936203947
		:203	-0.0204016	_:203_-0.0204016333825433				:203	0.909598	_:203_0.909598366617456
		:204	-0.19497	_:204_-0.194970179314481				:204	0.0650298	_:204_0.0650298206855184
		:205	0.0104412	_:205_0.0104411925669152				:205	0.720441	_:205_0.720441192566915
		:206	-0.0998785	_:206_-0.0998784881809525				:206	0.260122	_:206_0.260121511819047
		:207	-0.246759	_:207_-0.246758732888325				:207	0.233241	_:207_0.233241267111674
		:208	-0.368953	_:208_-0.368953437943763				:208	-0.00895344	_:208_-0.00895343794376318
		:209	-0.0477393	_:209_-0.0477393251655339				:209	0.592261	_:209_0.592260674834466
		:210	-0.149583	_:210_-0.149583299898187				:210	0.630417	_:210_0.630416700101812
		:211	-0.717003	_:211_-0.717002536410871				:211	0.212997	_:211_0.212997463589128
		:212	-0.79475	_:212_-0.794750283155366				:212	-0.44475	_:212_-0.444750283155366
		:213	-0.570876	_:213_-0.570875769418999				:213	0.289124	_:213_0.289124230581
		:214	-0.562454	_:214_-0.562453606537652				:214	0.167546	_:214_0.167546393462347
		:215	-1.16797	_:215_-1.16796822943994				:215	-0.317968	_:215_-0.31796822943994
		:216	-0.359323	_:216_-0.359323193072033				:216	0.180677	_:216_0.180676806927966
		:217	-0.349158	_:217_-0.349158151427738				:217	0.630842	_:217_0.630841848572261
		:218	-1.18719	_:218_-1.18718513156195				:218	-0.217185	_:218_-0.217185131561952
		:219	-1.2404	_:219_-1.24039609997653				:219	-0.630396	_:219_-0.630396099976534
		:220	-0.791207	_:220_-0.791206941734166				:220	0.0787931	_:220_0.078793058265834
		:221	-0.175186	_:221_-0.175185885154315				:221	0.434814	_:221_0.434814114845684
		:222	-0.457765	_:222_-0.45776476590238				:222	0.542235	_:222_0.542235234097619
		:223	-1.04052	_:223_-1.04052437977901				:223	-0.0405244	_:223_-0.040524379779016
		:224	-0.216728	_:224_-0.216728104006114				:224	0.233272	_:224_0.233271895993885
		:225	-0.126168	_:225_-0.126168484372743				:225	0.733832	_:225_0.733831515627256
		:226	-1.09448	_:226_-1.09447651296648				:226	-0.0944765	_:226_-0.0944765129664875
		:227	-0.321165	_:227_-0.321164552997601				:227	0.368835	_:227_0.368835447002398
		:228	-0.921531	_:228_-0.921531298041679				:228	0.0784687	_:228_0.0784687019583205
		:229	-1.09883	_:229_-1.09882933834821				:229	-0.0988293	_:229_-0.0988293383482179
		:230	-0.375355	_:230_-0.375355043038524				:230	0.194645	_:230_0.194644956961475
		:231	-0.806673	_:231_-0.806673478260744				:231	0.193327	_:231_0.193326521739255
		:232	-1.10806	_:232_-1.10806249360383				:232	-0.188062	_:232_-0.188062493603838
		:233	-1.04509	_:233_-1.04508641535368				:233	-0.0550864	_:233_-0.0550864153536829
		:234	-0.873759	_:234_-0.873759210087825				:234	0.126241	_:234_0.126240789912174
		:235	-0.803084	_:235_-0.803083566650124				:235	0.196916	_:235_0.196916433349875
		:236	-0.618369	_:236_-0.618368862714598				:236	0.241631	_:236_0.241631137285401
		:237	-0.448413	_:237_-0.448413299962476				:237	0.181587	_:237_0.181586700037523
		:238	-0.0400957	_:238_-0.0400957010112463				:238	0.279904	_:238_0.279904298988753
		:239	-1.14211	_:239_-1.14211334358298				:239	-0.142113	_:239_-0.142113343582983
		:240	-0.689554	_:240_-0.689554282213382				:240	0.190446	_:240_0.190445717786617
		:241	-0.351167	_:241_-0.351166655513051				:241	-0.0711667	_:241_-0.0711666555130512
		:242	-0.208599	_:242_-0.208599094272356				:242	0.611401	_:242_0.611400905727643
		:243	-1.17094	_:243_-1.17094340195369				:243	-0.170943	_:243_-0.170943401953689
		:244	-0.949866	_:244_-0.94986585520219				:244	-0.449866	_:244_-0.44986585520219
		:245	-0.815048	_:245_-0.815048234041236				:245	-0.335048	_:245_-0.335048234041236
		:246	-0.240207	_:246_-0.240206522467764				:246	0.229793	_:246_0.229793477532235
		:247	-0.583728	_:247_-0.583728423992612				:247	-0.0337284	_:247_-0.0337284239926124
		:248	-1.00594	_:248_-1.00594161525263				:248	-0.0159416	_:248_-0.0159416152526326
		:249	-0.447156	_:249_-0.44715579120324				:249	0.302844	_:249_0.302844208796759
		:250	-0.241615	_:250_-0.241614592645715				:250	0.228385	_:250_0.228385407354284
		:251	-1.12106	_:251_-1.12105953232672				:251	-0.12106	_:251_-0.121059532326728
		:252	-0.342999	_:252_-0.342998791965533				:252	0.397001	_:252_0.397001208034466
		:253	-0.619929	_:253_-0.619928552602953				:253	-0.259929	_:253_-0.259928552602953
		:254	-0.420042	_:254_-0.420042245732861				:254	0.0199578	_:254_0.019957754267138
		:255	-0.343589	_:255_-0.343589448024227				:255	0.536411	_:255_0.536410551975772
		:256	-0.203521	_:256_-0.203521158993156				:256	0.276479	_:256_0.276478841006843
		:257	-0.637476	_:257_-0.63747604052823				:257	-0.187476	_:257_-0.18747604052823
		:258	-0.987606	_:258_-0.987606112750296				:258	-0.377606	_:258_-0.377606112750296
		:259	-0.501797	_:259_-0.501797068992931				:259	0.488203	_:259_0.488202931007069
		:260	-0.953281	_:260_-0.953280972796228				:260	-0.00328097	_:260_-0.00328097279622885
		:261	-0.914542	_:261_-0.914542325729632				:261	0.0854577	_:261_0.0854576742703673
		:262	-0.78022	_:262_-0.780219881804923				:262	0.16978	_:262_0.169780118195076
		:263	-1.25049	_:263_-1.25049163185209				:263	-0.250492	_:263_-0.250491631852093
		:264	-1.20661	_:264_-1.20661095979437				:264	-0.216611	_:264_-0.216610959794378
		:265	-0.794916	_:265_-0.794916216948318				:265	-0.234916	_:265_-0.234916216948318
		:266	-0.38023	_:266_-0.380229899546222				:266	0.59977	_:266_0.599770100453777
		:267	-0.631308	_:267_-0.631307525243224				:267	-0.0913075	_:267_-0.0913075252432243
		:268	-1.17054	_:268_-1.17053597348798				:268	-0.170536	_:268_-0.170535973487983
		:269	-0.195609	_:269_-0.195608981629119				:269	0.674391	_:269_0.67439101837088
		:270	-0.318519	_:270_-0.318518654195174				:270	0.171481	_:270_0.171481345804825
		:271	-0.639541	_:271_-0.639541073712299				:271	-0.139541	_:271_-0.139541073712299
		:272	-0.303128	_:272_-0.303128003911736				:272	0.196872	_:272_0.196871996088263
		:273	-0.181844	_:273_-0.181844262219077				:273	0.778156	_:273_0.778155737780922
		:274	0.0196502	_:274_0.0196501775911833				:274	0.94965	_:274_0.949650177591183
		:275	-0.593818	_:275_-0.593817746414756				:275	0.206182	_:275_0.206182253585243
		:276	-0.250801	_:276_-0.250800993217987				:276	0.749199	_:276_0.749199006782012
		:277	-0.142234	_:277_-0.142233601458496				:277	0.857766	_:277_0.857766398541503
		:278	-0.0960654	_:278_-0.0960654319131862				:278	0.163935	_:278_0.163934568086813
		:279	-1.10227	_:279_-1.10226696752437				:279	-0.602267	_:279_-0.602266967524377
		:280	-0.287262	_:280_-0.287262421737232				:280	0.532738	_:280_0.532737578262767
		:281	-0.244083	_:281_-0.244082756836953				:281	-0.00408276	_:281_-0.00408275683695369
		:282	-0.229055	_:282_-0.229055343504421				:282	0.610945	_:282_0.610944656495578
		:283	-0.822578	_:283_-0.822577504651348				:283	-0.212578	_:283_-0.212577504651348
		:284	-0.336359	_:284_-0.336358826364351				:284	0.633641	_:284_0.633641173635648
		:285	-1.19304	_:285_-1.19304124566671				:285	-0.203041	_:285_-0.203041245666715
		:286	-0.614656	_:286_-0.614656443604712				:286	0.265344	_:286_0.265343556395287
		:287	-1.13028	_:287_-1.13028226724573				:287	-0.130282	_:287_-0.130282267245733
		:288	-1.32046	_:288_-1.32045865061847				:288	-0.320459	_:288_-0.320458650618471
		:289	-1.15524	_:289_-1.15523697148432				:289	-0.165237	_:289_-0.165236971484327
		:290	-1.37993	_:290_-1.37993011305937				:290	-0.37993	_:290_-0.379930113059377
		:291	-1.14587	_:291_-1.14586909398416				:291	-0.145869	_:291_-0.145869093984167
		:292	-1.19821	_:292_-1.19820566205778				:292	-0.208206	_:292_-0.208205662057789
		:293	-0.664783	_:293_-0.664783392869422				:293	-0.0547834	_:293_-0.054783392869422
		:294	-0.58561	_:294_-0.585609622637226				:294	-0.0356096	_:294_-0.035609622637226
		:295	-1.01225	_:295_-1.01225163043183				:295	-0.0122516	_:295_-0.0122516304318365
		:296	-0.783607	_:296_-0.783607126453312				:296	0.196393	_:296_0.196392873546687
		:297	0.0347161	_:297_0.0347160871990547				:297	0.794716	_:297_0.794716087199054
		:298	-0.177213	_:298_-0.177212618844894				:298	0.302787	_:298_0.302787381155105
		:299	-0.517228	_:299_-0.517228170215155				:299	-0.0272282	_:299_-0.0272281702151552
		:300	-0.104118	_:300_-0.104117995558723				:300	0.355882	_:300_0.355882004441276
		:301	-1.15779	_:301_-1.15778821267226				:301	-0.257788	_:301_-0.257788212672262
		:302	-1.15818	_:302_-1.15817629584627				:302	-0.158176	_:302_-0.158176295846276
		:303	-0.271497	_:303_-0.271496537446817				:303	0.628503	_:303_0.628503462553183
		:304	-0.367832	_:304_-0.367832490727038				:304	0.342168	_:304_0.342167509272961
		:305	-0.488668	_:305_-0.488668338806593				:305	0.271332	_:305_0.271331661193406
		:306	-0.184996	_:306_-0.184995893889127				:306	0.305004	_:306_0.305004106110873
		:307	-0.458375	_:307_-0.458375481114816				:307	0.351625	_:307_0.351624518885183
		:308	-0.611678	_:308_-0.61167836232688				:308	0.0983216	_:308_0.0983216376731193
		:309	-0.441327	_:309_-0.441326583068089				:309	-0.00132658	_:309_-0.00132658306808991
		:310	-1.0407	_:310_-1.04070241202279				:310	-0.0407024	_:310_-0.0407024120227947
		:311	-0.300301	_:311_-0.300300913757409				:311	0.249699	_:311_0.24969908624259
		:312	-0.550718	_:312_-0.550717731544298				:312	-0.0107177	_:312_-0.0107177315442987
		:313	-1.1237	_:313_-1.12370430968647				:313	-0.123704	_:313_-0.12370430968647
		:314	-0.683348	_:314_-0.683348147935377				:314	0.216652	_:314_0.216651852064622
		:315	-0.129913	_:315_-0.129913071948738				:315	0.550087	_:315_0.550086928051261
		:316	-0.777276	_:316_-0.777275742158447				:316	0.222724	_:316_0.222724257841553
		:317	-0.693137	_:317_-0.693136586396995				:317	0.276863	_:317_0.276863413603004
		:318	-0.777983	_:318_-0.777982588775709				:318	0.222017	_:318_0.22201741122429
		:319	-0.926036	_:319_-0.926035652744124				:319	0.0739643	_:319_0.0739643472558754
		:320	-0.464735	_:320_-0.464735283691556				:320	0.485265	_:320_0.485264716308444
		:321	-1.33489	_:321_-1.33488851402351				:321	-0.334889	_:321_-0.334888514023515
		:322	-0.384623	_:322_-0.384623219336568				:322	0.195377	_:322_0.195376780663431
		:323	-1.22272	_:323_-1.22272211962437				:323	-0.222722	_:323_-0.222722119624378
		:324	-0.793085	_:324_-0.793085403343785				:324	0.196915	_:324_0.196914596656214
		:325	-0.367777	_:325_-0.367777310198256				:325	0.632223	_:325_0.632222689801743
		:326	-0.804159	_:326_-0.804159386141549				:326	0.115841	_:326_0.11584061385845
		:327	-0.466959	_:327_-0.466958986013246				:327	0.133041	_:327_0.133041013986753
		:328	-1.14524	_:328_-1.14524327186597				:328	-0.145243	_:328_-0.145243271865971
		:329	-1.19266	_:329_-1.19266287544373				:329	-0.192663	_:329_-0.192662875443731
		:330	-1.13128	_:330_-1.13127688614146				:330	-0.141277	_:330_-0.14127688614146
		:331	-0.469503	_:331_-0.469503177295331				:331	0.530497	_:331_0.530496822704668
		:332	-1.01161	_:332_-1.01160568046296				:332	-0.0116057	_:332_-0.0116056804629696
		:333	-0.0247143	_:333_-0.0247143199035126				:333	0.255286	_:333_0.255285680096487
		:334	-0.0380358	_:334_-0.0380357674726125				:334	0.161964	_:334_0.161964232527387
		:335	-0.0314109	_:335_-0.031410943222121				:335	0.348589	_:335_0.348589056777879
		:336	-0.882879	_:336_-0.882879117867637				:336	-0.0328791	_:336_-0.0328791178676372
		:337	-0.163639	_:337_-0.163638725042361				:337	0.276361	_:337_0.276361274957638
		:338	-0.121544	_:338_-0.121544350039801				:338	0.0584556	_:338_0.0584556499601981
		:339	-0.288586	_:339_-0.288585678642892				:339	0.291414	_:339_0.291414321357107
		:340	-0.420254	_:340_-0.420253891605599				:340	0.509746	_:340_0.509746108394401
		:341	-0.055355	_:341_-0.0553550179907595				:341	0.754645	_:341_0.75464498200924
		:342	-0.489766	_:342_-0.489765857840672				:342	0.180234	_:342_0.180234142159327
		:343	-0.194766	_:343_-0.194765844360496				:343	0.435234	_:343_0.435234155639503
		:344	-0.118454	_:344_-0.118454148781268				:344	0.601546	_:344_0.601545851218731
		:345	-0.170642	_:345_-0.1706421863271				:345	0.459358	_:345_0.459357813672899
		:346	-0.0429695	_:346_-0.0429695144442683				:346	0.83703	_:346_0.837030485555731
		:347	-0.0152425	_:347_-0.0152424807167575				:347	0.354758	_:347_0.354757519283242
		:348	-0.212172	_:348_-0.21217195371037				:348	0.107828	_:348_0.107828046289629
		:349	-0.042245	_:349_-0.0422449656477001				:349	0.297755	_:349_0.297755034352299
		:350	-1.33319	_:350_-1.3331890140604				:350	-0.333189	_:350_-0.333189014060401
		:351	-0.152245	_:351_-0.152245459008715				:351	0.707755	_:351_0.707754540991284
		:352	-0.142245	_:352_-0.14224458014102				:352	0.107755	_:352_0.107755419858979
		:353	-1.04492	_:353_-1.04491720230236				:353	-0.394917	_:353_-0.394917202302364
		:354	-0.0479829	_:354_-0.0479828945805764				:354	0.222017	_:354_0.222017105419423
		:355	-0.470903	_:355_-0.470902873238224				:355	0.529097	_:355_0.529097126761775
		:356	-0.0600422	_:356_-0.0600421942558086				:356	0.319958	_:356_0.319957805744191
		:357	-0.927791	_:357_-0.927790768717524				:357	0.0722092	_:357_0.0722092312824751
		:358	-0.0704272	_:358_-0.0704272091822591				:358	0.239573	_:358_0.23957279081774
		:359	-0.0386571	_:359_-0.0386570779867108				:359	0.921343	_:359_0.921342922013289
		:360	-0.192129	_:360_-0.19212890304967				:360	0.667871	_:360_0.667871096950329
		:361	-0.0243444	_:361_-0.0243443952730133				:361	0.695656	_:361_0.695655604726986
		:362	-0.0455689	_:362_-0.0455689449549341				:362	0.644431	_:362_0.644431055045065
		:363	-0.578894	_:363_-0.578893767747597				:363	0.331106	_:363_0.331106232252402
		:364	-0.357582	_:364_-0.357581705236835				:364	0.532418	_:364_0.532418294763164
		:365	-0.540533	_:365_-0.540533280965121				:365	0.389467	_:365_0.389466719034878
		:366	-0.743229	_:366_-0.743229371183102				:366	0.226771	_:366_0.226770628816897
		:367	-0.729953	_:367_-0.729953092671598				:367	0.190047	_:367_0.190046907328401
		:368	-1.06153	_:368_-1.06152752277227				:368	-0.0615275	_:368_-0.0615275227722784
		:369	-1.3847	_:369_-1.38469537110666				:369	-0.384695	_:369_-0.384695371106666
		:370	-1.16449	_:370_-1.16449351607331				:370	-0.164494	_:370_-0.16449351607331
		:371	-1.14097	_:371_-1.14097440158273				:371	-0.150974	_:371_-0.150974401582731
		:372	-0.553027	_:372_-0.55302677307728				:372	0.446973	_:372_0.446973226922719
		:373	-0.611875	_:373_-0.611874934715601				:373	0.388125	_:373_0.388125065284398
		:374	-0.595266	_:374_-0.595266439399682				:374	0.364734	_:374_0.364733560600317
		:375	-0.530433	_:375_-0.530432787221852				:375	0.469567	_:375_0.469567212778147
		:376	-0.359826	_:376_-0.359825684377127				:376	0.390174	_:376_0.390174315622872
		:377	-0.082617	_:377_-0.0826169938627407				:377	0.877383	_:377_0.877383006137259
		:378	-0.0847781	_:378_-0.0847780637472402				:378	0.865222	_:378_0.865221936252759
		:379	-0.655496	_:379_-0.655495641421343				:379	0.334504	_:379_0.334504358578656
		:380	-0.505085	_:380_-0.505084527917592				:380	0.474915	_:380_0.474915472082407
		:381	-0.0952756	_:381_-0.0952756368269748				:381	0.304724	_:381_0.304724363173025
		:382	-0.410225	_:382_-0.410224928150867				:382	0.579775	_:382_0.579775071849132
		:383	-0.369259	_:383_-0.369258667360764				:383	0.620741	_:383_0.620741332639235
		:384	-0.14636	_:384_-0.146359541557421				:384	0.85364	_:384_0.853640458442578
		:385	-0.239791	_:385_-0.239791460509232				:385	0.750209	_:385_0.750208539490767
		:386	-0.39935	_:386_-0.399350355077774				:386	0.11065	_:386_0.110649644922226
		:387	-0.389286	_:387_-0.38928649822671				:387	0.600714	_:387_0.600713501773289
		:388	-0.410614	_:388_-0.410613831274226				:388	0.229386	_:388_0.229386168725773
		:389	-0.779959	_:389_-0.779959125869251				:389	0.120041	_:389_0.120040874130748
		:390	-0.596128	_:390_-0.596127694097946				:390	-0.0761277	_:390_-0.076127694097946
		:391	-1.1117	_:391_-1.11170274466607				:391	-0.121703	_:391_-0.121702744666075
		:392	-1.00015	_:392_-1.00014907088852				:392	-0.550149	_:392_-0.550149070888528
		:393	-1.22423	_:393_-1.2242251711011				:393	-0.224225	_:393_-0.224225171101103
		:394	-1.22687	_:394_-1.226865504715				:394	-0.226866	_:394_-0.226865504715002
		:395	-1.0855	_:395_-1.08550351824531				:395	-0.0855035	_:395_-0.0855035182453147
		:396	-0.783995	_:396_-0.783995269039503				:396	-0.293995	_:396_-0.293995269039503
		:397	-0.825224	_:397_-0.825223817659656				:397	-0.265224	_:397_-0.265223817659656
		:398	-0.972588	_:398_-0.97258818277113				:398	0.0274118	_:398_0.0274118172288696
		:399	-0.998072	_:399_-0.998072250394728				:399	0.00192775	_:399_0.00192774960527131
		:400	-0.160192	_:400_-0.160191651892371				:400	0.399808	_:400_0.399808348107628
		:401	-0.621022	_:401_-0.621022490984009				:401	0.338978	_:401_0.33897750901599
		:402	-0.859562	_:402_-0.859562473934782				:402	-0.309562	_:402_-0.309562473934782
		:403	-0.45491	_:403_-0.454910038744096				:403	0.15509	_:403_0.155089961255903
		:404	-0.0627064	_:404_-0.0627064136220105				:404	0.647294	_:404_0.647293586377989
		:405	-0.139633	_:405_-0.139632996696153				:405	0.700367	_:405_0.700367003303846
		:406	-1.19185	_:406_-1.19184853336808				:406	-0.191849	_:406_-0.191848533368083
		:407	-0.909257	_:407_-0.90925726403532				:407	-0.00925726	_:407_-0.00925726403532045
		:408	-0.122642	_:408_-0.122642375271549				:408	0.117358	_:408_0.11735762472845
		:409	-1.26719	_:409_-1.2671910348054				:409	-0.267191	_:409_-0.267191034805409
		:410	-0.420323	_:410_-0.420323090699187				:410	0.539677	_:410_0.539676909300812
		:411	-0.19148	_:411_-0.191479524654511				:411	0.58852	_:411_0.588520475345488
		:412	-0.333409	_:412_-0.333409264373205				:412	0.636591	_:412_0.636590735626794
		:413	-0.779042	_:413_-0.779041855452193				:413	-0.169042	_:413_-0.169041855452193
		:414	-0.391217	_:414_-0.391217070226694				:414	0.108783	_:414_0.108782929773305
		:415	-0.00648052	_:415_-0.00648051912410805				:415	0.423519	_:415_0.423519480875891
		:416	-0.615603	_:416_-0.615602893302787				:416	0.0943971	_:416_0.0943971066972126
		:417	-0.523169	_:417_-0.523168803516836				:417	0.456831	_:417_0.456831196483163
		:418	-0.225912	_:418_-0.225911743753862				:418	0.334088	_:418_0.334088256246137
		:419	-0.0668432	_:419_-0.0668432192760988				:419	0.243157	_:419_0.243156780723901
		:420	-0.201842	_:420_-0.201841826046783				:420	0.578158	_:420_0.578158173953216
		:421	-0.159167	_:421_-0.159166543607516				:421	0.480833	_:421_0.480833456392483
		:422	-0.0719652	_:422_-0.0719651575717936				:422	0.778035	_:422_0.778034842428206
		:423	-0.240687	_:423_-0.240687223856777				:423	0.469313	_:423_0.469312776143222
		:424	-0.214928	_:424_-0.214927754675907				:424	0.285072	_:424_0.285072245324092
		:425	-0.198277	_:425_-0.198277401700199				:425	0.351723	_:425_0.3517225982998
		:426	-0.291106	_:426_-0.291106351350594				:426	0.0388936	_:426_0.0388936486494051
		:427	-0.492303	_:427_-0.49230250228373				:427	0.497697	_:427_0.497697497716269
		:428	-0.109224	_:428_-0.109223534390938				:428	0.540776	_:428_0.540776465609061
		:429	-0.212419	_:429_-0.212418735700596				:429	0.207581	_:429_0.207581264299403
		:430	-0.314468	_:430_-0.314467767550763				:430	0.645532	_:430_0.645532232449236
		:431	-0.0254936	_:431_-0.0254936213862803				:431	0.264506	_:431_0.264506378613719
		:432	-0.449373	_:432_-0.449372653418696				:432	0.500627	_:432_0.500627346581303
		:433	-0.559255	_:433_-0.559255439192174				:433	0.140745	_:433_0.140744560807825
		:434	-0.293119	_:434_-0.29311851070083				:434	0.566881	_:434_0.566881489299169
		:435	-0.253455	_:435_-0.253454701314152				:435	0.556545	_:435_0.556545298685847
		:436	-0.592398	_:436_-0.592397964535455				:436	0.397602	_:436_0.397602035464545
		:437	-0.811842	_:437_-0.811842328794507				:437	0.178158	_:437_0.178157671205492
		:438	-0.0337988	_:438_-0.0337988336138831				:438	0.666201	_:438_0.666201166386116
		:439	-0.706672	_:439_-0.706671558492537				:439	0.243328	_:439_0.243328441507462
		:440	-0.473283	_:440_-0.473283304050594				:440	0.526717	_:440_0.526716695949405
		:441	-0.12218	_:441_-0.12218030758783				:441	0.60782	_:441_0.607819692412169
		:442	0.0120548	_:442_0.0120548132836137				:442	0.222055	_:442_0.222054813283613
		:443	-0.233538	_:443_-0.233537544902697				:443	0.756462	_:443_0.756462455097302
		:444	-0.548988	_:444_-0.548988086275117				:444	0.411012	_:444_0.411011913724882
		:445	-0.220121	_:445_-0.220120535899444				:445	0.759879	_:445_0.759879464100555
		:446	-0.097239	_:446_-0.0972390161474985				:446	0.182761	_:446_0.182760983852501
		:447	-0.129844	_:447_-0.129843610027475				:447	0.400156	_:447_0.400156389972524
		:448	-0.265237	_:448_-0.265236819217268				:448	0.234763	_:448_0.234763180782731
		:449	-0.115054	_:449_-0.115053902100913				:449	0.834946	_:449_0.834946097899086
		:450	-0.152459	_:450_-0.152458979447587				:450	0.617541	_:450_0.617541020552412
		:451	-0.595989	_:451_-0.595989134528102				:451	0.394011	_:451_0.394010865471897
		:452	-0.107904	_:452_-0.107903779499141				:452	0.872096	_:452_0.872096220500858
		:453	-0.0218846	_:453_-0.0218846397957707				:453	0.328115	_:453_0.328115360204229
		:454	-0.0259898	_:454_-0.0259898228056885				:454	0.52401	_:454_0.524010177194311
		:455	-0.318254	_:455_-0.318254404914505				:455	0.571746	_:455_0.571745595085494
		:456	-0.084176	_:456_-0.084176021172275				:456	0.425824	_:456_0.425823978827724
		:457	-0.0236624	_:457_-0.0236624374075555				:457	0.286338	_:457_0.286337562592444
		:458	0.0237731	_:458_0.0237730723296529				:458	0.0437731	_:458_0.0437730723296529
		:459	-0.0611388	_:459_-0.0611387860771938				:459	-0.0411388	_:459_-0.0411387860771938
		:460	-0.0388819	_:460_-0.0388819218704938				:460	-0.0388819	_:460_-0.0388819218704938
		:461	-0.0031651	_:461_-0.00316509879523884				:461	-0.0031651	_:461_-0.00316509879523884
		:462	-0.0167058	_:462_-0.0167058253205355				:462	-0.0167058	_:462_-0.0167058253205355
		:463	0.0666123	_:463_0.0666122649611815				:463	0.0666123	_:463_0.0666122649611815
		:464	0.0191499	_:464_0.0191499315585662				:464	0.0391499	_:464_0.0391499315585662
		:465	0	_:465_0				:465	0	_:465_0
		:466	0	_:466_0				:466	0	_:466_0

## Sheet: NP_11_58_9and10
Mutants	Normed kcats	Average Lags	Lag std dev	Lags						Average	SD	growth rates						Growth rate at 1%
WT	1	8.05033	0.361783	7.89987	7.71176	7.89987	8.08797	8.65218		0.0165547	0.00398042	0.0202912	0.0213723	0.013285	0.0147931	0.0130318		0.021871	0.0439433	0.0497564	0.0324299	0.0396441
C58S	1	7.63654	0.366657	7.52368	7.14752	7.52368	7.89987	8.08797		0.0156297	0.00609071	0.0258589	0.0153576	0.0106984	0.0149513	0.0112823		0.0491788	0.0416653	0.0348502	0.0403385	0.0364586
H44N	0.8	8.12555	1.32599	8.27603	5.83087	8.65218	8.65218	9.2165		0.0070034	0.00301135	0.0104438	0.0100889	0.00551694	0.0044186	0.00454875		0.0243746	0.0180127	0.0193417	0.020462	0.007658
K122R	0.69	7.33559	0.230355	6.95942	7.33559	7.33559	7.52368	7.52368		0.0203398	0.0130583	0.0412862	0.0248752	0.012829	0.00979515	0.0129136		0.0339474	0.0289617	0.0466562	0.0460974	0.0382383
D117V	0.6	9.36695	0.361801	8.84029	9.40458	9.2165	9.59265	9.78075		0.00650031	0.00433906	0.0133981	0.00816308	0.00394031	0.00304814	0.00395191		0.00744166	0.00672681	0.00476459	0.0103998	0.00389051
N192D	0.5	9.59266	0.479555	8.84029	9.59265	9.59265	9.78075	10.157		0.00613645	0.00339558	0.0109108	0.00616706	0.00775018	0.00317233	0.00268186		0.0119852	0.0146632	0.0376868	0.031614	0.0300489
H291A	0.4	12.3764	1.16253	11.2855	11.6617	12.226	14.295	12.414		0.00133742	0.000277648	0.00175456	0.00114603	0.00146503	0.00125823	0.00106327		0.00135672	0.00129138	0.00106245	0.00071515	0.00105436
G394A	0.35	11.6993	0.64335	11.0974	12.6021	11.6617	12.0379	11.0974		0.00147915	0.000180289	0.00155961	0.00169528	0.00149459	0.00144127	0.001205		0.00190434	0.00153656	0.00137309	0.00105024	0.00173679
T53S	0.32	9.96886	0.351896	9.59265	9.96888	9.78075	10.5331	9.96888		0.00234868	0.000488102	0.00239226	0.0019965	0.0022154	0.00316614	0.00197312		0.0152191	0.0149569	0.0104772	0.0256985	0.0163042
M330L	0.2	12.414	0.609492	12.414	12.226	11.6617	13.3545	12.414		0.00135044	0.000638726	0.00246342	0.0011165	0.00104562	0.00126413	0.000862514		0.000735591	0.000486312	0.000543517	0.000956242	0.000604802
H291S	0.18	21.3672	4.56214	15.7997	27.4614	24.0757	20.8782	18.621		0.000614365	0.00036396	0.000460734	0.00122285	0.000673469	0.000342646	0.000372122		0.000339182	0.000286046	0.000359631	0.000396401	0.000388221
D263N	0.13	16.2135	1.89682	14.4831	17.8687	15.9878	18.4329	14.295		0.000952221	0.00036504	0.000992512	0.000661574	0.00066751	0.000886056	0.00155345		0.00355541	0.00300768	0.00406611	0.00332238	0.00271737
I164T	0.06	10.251	0.728486	10.157	11.2855	9.96888	9.59265			0.00189329	0.00139244	0.00122862	0.00398164	0.00119321	0.00116968			0.00258665	0.000686504	0.000882686	0.00145074
H321A	0.032	17.8217	1.67795	15.7997	17.3044	18.4329	19.7496			0.000530167	9.66076e-05	0.000673386	0.00047847	0.000502109	0.000466703			0.000265619	0.000882679	0.000404571	0.000347356
T53A	0.016	14.6711	0.406313	14.4831	15.2354	14.295	14.6711			0.00061881	0.000101665	0.00063207	0.000561221	0.000525795	0.000756154			0.000482206	0.00035552	0.000437232	0.000331009
S368C	0.008	20.4549	1.21291	18.9972	19.9377	21.6305	21.2543			0.00052428	6.84667e-05	0.000614392	0.000525753	0.000448934	0.00050804			0.000404568	0.00054351	0.000281974	0.000290144
K191A	0	32.6809	5.72451	28.4018	41.0041	29.5303	31.7874			0.000444513	0.000105467	0.000319013	0.000525733	0.000395791	0.000537513			0.000257455	0.000326926	0.000322839	0.000380051
Mutants	Normed kcats	kcat error										yields
WT	1		7.89987	7.71176	7.89987	8.08797	8.65218					0.185651	0.250013	0.198287	0.159782	0.140467
C58S	1		7.52368	7.14752	7.52368	7.89987	8.08797					0.17162	0.175949	0.103711	0.0914933	0.103473
H44N	0.8	0.0325203	8.27603	5.83087	8.65218	8.65218	9.2165					0.0908556	0.0687689	0.0587111	0.0524178	0.0555311
K122R	0.69		6.95942	7.33559	7.33559	7.52368	7.52368					0.252316	0.188987	0.162953	0.1001	0.0945867
D117V	0.6	0.0243902	8.84029	9.40458	9.2165	9.59265	9.78075					0.141458	0.0855489	0.0559578	0.0510667	0.0577756
N192D	0.5		8.84029	9.59265	9.59265	9.78075	10.157					0.0768578	0.0795822	0.0438044	0.04218	0.0375889
H291A	0.4	0.1	11.2855	11.6617	12.226	14.295	12.414					0.0183133	0.0157356	0.0156022	0.0142178	0.0145533					DS yields
G394A	0.35	0.01	11.0974	12.6021	11.6617	12.0379	11.0974					0.0182089	0.0166933	0.01548	0.0145378	0.0144867				WT	0.185651	0.250013	0.198287	0.159782	0.140467
T53S	0.32	0.01	9.59265	9.96888	9.78075	10.5331	9.96888					0.0238622	0.0243089	0.0235956	0.0213244	0.0192489				K191A	0.00266222	0.00201111	0.00249111	0.00240667
M330L	0.2		12.414	12.226	11.6617	13.3545	12.414					0.01652	0.0131356	0.0124556	0.0126	0.0120111				DS1	0.0171867	0.0152178	0.0159933	0.0144178
H291S	0.18		15.7997	27.4614	24.0757	20.8782	18.621					0.00385111	0.00237778	0.00321556	0.00322	0.00357556				DS2	0.0128267	0.0114222	0.0112556	0.0102978
D263N	0.13		14.4831	17.8687	15.9878	18.4329	14.295					0.0112111	0.00867778	0.00831333	0.00687556	0.00630667				DS3	0.01478	0.0149244	0.0143311	0.0132489
I164T	0.06	0.0005	10.157	11.2855	9.96888	9.59265						0.0155311	0.0173111	0.0135956	0.0132911					DS4	0.00253556	0.00216222	0.00244222	0.00270667
H321A	0.032		15.7997	17.3044	18.4329	19.7496						0.00621111	0.00495111	0.00469333	0.00406222
T53A	0.016	0.001	14.4831	15.2354	14.295	14.6711						0.00813556	0.00683778	0.00668444	0.00657778
S368C	0.008		18.9972	19.9377	21.6305	21.2543						0.00524667	0.00497333	0.00389333	0.00421556
K191A	0		28.4018	41.0041	29.5303	31.7874						0.00266222	0.00201111	0.00249111	0.00240667

## Sheet: NP_11_59_sequencing
Samples													conc.s
TCGATCCA1_t1	TCGATCCA2_t1	TCGATCCA3_t1	TCGATCCA4_t1	TCGATCCA5_t1	TCGATCCA6_t1	TCGATCCA7_t1	TCGATCCA8_t1	TCGATCCA9_t1	TCGATCCA10_t1	TCGATCCA11_t1	TCGATCCA12_t1		256.6	296.8	273.3	324.8	287.2	201.4	258	216.6	159.5	56.1	283.6	161.1
NP_11_59_1_t2	NP_11_59_2_t2	NP_11_59_3_t2	NP_11_59_4_t2	NP_11_59_5_t2	NP_11_59_6_t2	NP_11_59_7_t2	NP_11_59_8_t2	NP_11_59_9_t2	NP_11_59_10_t2	NP_11_59_11_t2	NP_11_59_12_t2		293.5	217.7	127.8	138.5	199	267.4	139.5	324.5	131.8	276.8	145.6	115.4
NP_11_59_1_t3	NP_11_59_2_t3	NP_11_59_3_t3	NP_11_59_4_t3	NP_11_59_5_t3	NP_11_59_6_t3	NP_11_59_7_t3	NP_11_59_8_t3	NP_11_59_9_t3	NP_11_59_10_t3	NP_11_59_11_t3	NP_11_59_12_t3		198.1	198.5	173.9	176.3	256.9	370.3	330.4	308.1	258.6	265.6	305.7	283.5
NP_11_59_1_t4	NP_11_59_2_t4	NP_11_59_3_t4	NP_11_59_4_t4	NP_11_59_5_t4	NP_11_59_6_t4	NP_11_59_7_t4	NP_11_59_8_t4	NP_11_59_9_t4	NP_11_59_10_t4	NP_11_59_11_t4	NP_11_59_12_t4		360.6	180.8	229.7	257	136.4	244.4	175.8	143.3	220.2	99.9	152.1	185.5
NP_11_57_20_glyStock	NP_11_60_5_glyStock	NP_10_12_32_glyStock											166.1	156.6	174.7
i5													well in gel
AGCGCTAG	GATATCGA	CGCAGACG	TATGAGTA	AGGTGCGT	GAACATAC	ACATAGCG	GTGCGATA	CCAACAGA	TTGGTGAG	CGCGGTTC	TATAACCT		2	4	6	8	10	12	14	16	18	20	22	24
AGCGCTAG	GATATCGA	CGCAGACG	TATGAGTA	AGGTGCGT	GAACATAC	ACATAGCG	GTGCGATA	CCAACAGA	TTGGTGAG	CGCGGTTC	TATAACCT		3	5	7	9	11	13	15	17	19	21	23	25
AGCGCTAG	GATATCGA	CGCAGACG	TATGAGTA	AGGTGCGT	GAACATAC	ACATAGCG	GTGCGATA	CCAACAGA	TTGGTGAG	CGCGGTTC	TATAACCT		27	29	31	33	35	37	39	41	43	45	47	49
AGCGCTAG	GATATCGA	CGCAGACG	TATGAGTA	AGGTGCGT	GAACATAC	ACATAGCG	GTGCGATA	CCAACAGA	TTGGTGAG	CGCGGTTC	TATAACCT		28	30	32	34	36	38	40	42	44	46	48	50
AGCGCTAG	GATATCGA	CGCAGACG	TATGAGTA	AGGTGCGT	GAACATAC	ACATAGCG	GTGCGATA	CCAACAGA	TTGGTGAG	CGCGGTTC	TATAACCT		26	51	52
AGCGCTAG	GATATCGA	CGCAGACG	TATGAGTA	AGGTGCGT	GAACATAC	ACATAGCG	GTGCGATA	CCAACAGA	TTGGTGAG	CGCGGTTC	TATAACCT
AGCGCTAG	GATATCGA	CGCAGACG	TATGAGTA	AGGTGCGT	GAACATAC	ACATAGCG	GTGCGATA	CCAACAGA	TTGGTGAG	CGCGGTTC	TATAACCT
AGCGCTAG	GATATCGA	CGCAGACG	TATGAGTA	AGGTGCGT	GAACATAC	ACATAGCG	GTGCGATA	CCAACAGA	TTGGTGAG	CGCGGTTC	TATAACCT
i7
CCGCGGTT	CCGCGGTT	CCGCGGTT	CCGCGGTT	CCGCGGTT	CCGCGGTT	CCGCGGTT	CCGCGGTT	CCGCGGTT	CCGCGGTT	CCGCGGTT	CCGCGGTT
TTATAACC	TTATAACC	TTATAACC	TTATAACC	TTATAACC	TTATAACC	TTATAACC	TTATAACC	TTATAACC	TTATAACC	TTATAACC	TTATAACC
GGACTTGG	GGACTTGG	GGACTTGG	GGACTTGG	GGACTTGG	GGACTTGG	GGACTTGG	GGACTTGG	GGACTTGG	GGACTTGG	GGACTTGG	GGACTTGG
AAGTCCAA	AAGTCCAA	AAGTCCAA	AAGTCCAA	AAGTCCAA	AAGTCCAA	AAGTCCAA	AAGTCCAA	AAGTCCAA	AAGTCCAA	AAGTCCAA	AAGTCCAA
ATCCACTG	ATCCACTG	ATCCACTG	ATCCACTG	ATCCACTG	ATCCACTG	ATCCACTG	ATCCACTG	ATCCACTG	ATCCACTG	ATCCACTG	ATCCACTG
GCTTGTCA	GCTTGTCA	GCTTGTCA	GCTTGTCA	GCTTGTCA	GCTTGTCA	GCTTGTCA	GCTTGTCA	GCTTGTCA	GCTTGTCA	GCTTGTCA	GCTTGTCA
CAAGCTAG	CAAGCTAG	CAAGCTAG	CAAGCTAG	CAAGCTAG	CAAGCTAG	CAAGCTAG	CAAGCTAG	CAAGCTAG	CAAGCTAG	CAAGCTAG	CAAGCTAG
TGGATCGA	TGGATCGA	TGGATCGA	TGGATCGA	TGGATCGA	TGGATCGA	TGGATCGA	TGGATCGA	TGGATCGA	TGGATCGA	TGGATCGA	TGGATCGA
i7 reverse complement ("Forward")
AACCGCGG	AACCGCGG	AACCGCGG	AACCGCGG	AACCGCGG	AACCGCGG	AACCGCGG	AACCGCGG	AACCGCGG	AACCGCGG	AACCGCGG	AACCGCGG
GGTTATAA	GGTTATAA	GGTTATAA	GGTTATAA	GGTTATAA	GGTTATAA	GGTTATAA	GGTTATAA	GGTTATAA	GGTTATAA	GGTTATAA	GGTTATAA
CCAAGTCC	CCAAGTCC	CCAAGTCC	CCAAGTCC	CCAAGTCC	CCAAGTCC	CCAAGTCC	CCAAGTCC	CCAAGTCC	CCAAGTCC	CCAAGTCC	CCAAGTCC
TTGGACTT	TTGGACTT	TTGGACTT	TTGGACTT	TTGGACTT	TTGGACTT	TTGGACTT	TTGGACTT	TTGGACTT	TTGGACTT	TTGGACTT	TTGGACTT
CAGTGGAT	CAGTGGAT	CAGTGGAT	CAGTGGAT	CAGTGGAT	CAGTGGAT	CAGTGGAT	CAGTGGAT	CAGTGGAT	CAGTGGAT	CAGTGGAT	CAGTGGAT
TGACAAGC	TGACAAGC	TGACAAGC	TGACAAGC	TGACAAGC	TGACAAGC	TGACAAGC	TGACAAGC	TGACAAGC	TGACAAGC	TGACAAGC	TGACAAGC
CTAGCTTG	CTAGCTTG	CTAGCTTG	CTAGCTTG	CTAGCTTG	CTAGCTTG	CTAGCTTG	CTAGCTTG	CTAGCTTG	CTAGCTTG	CTAGCTTG	CTAGCTTG
TCGATCCA	TCGATCCA	TCGATCCA	TCGATCCA	TCGATCCA	TCGATCCA	TCGATCCA	TCGATCCA	TCGATCCA	TCGATCCA	TCGATCCA	TCGATCCA
NP_11_59_	NP_11_59_	NP_11_59_	NP_11_59_	NP_11_59_	NP_11_59_	NP_11_59_	NP_11_59_	NP_11_59_	NP_11_59_	NP_11_59_	NP_11_59_
NP_11_59_	NP_11_59_	NP_11_59_	NP_11_59_	NP_11_59_	NP_11_59_	NP_11_59_	NP_11_59_	NP_11_59_	NP_11_59_	NP_11_59_	NP_11_59_
NP_11_59_	NP_11_59_	NP_11_59_	NP_11_59_	NP_11_59_	NP_11_59_	NP_11_59_	NP_11_59_	NP_11_59_	NP_11_59_	NP_11_59_	NP_11_59_
NP_11_59_	NP_11_59_	NP_11_59_	NP_11_59_	NP_11_59_	NP_11_59_	NP_11_59_	NP_11_59_	NP_11_59_	NP_11_59_	NP_11_59_	NP_11_59_
NP_11_59_	NP_11_59_	NP_11_59_	NP_11_59_	NP_11_59_	NP_11_59_	NP_11_59_	NP_11_59_	NP_11_59_	NP_11_59_	NP_11_59_	NP_11_59_
NP_11_59_	NP_11_59_	NP_11_59_	NP_11_59_	NP_11_59_	NP_11_59_	NP_11_59_	NP_11_59_	NP_11_59_	NP_11_59_	NP_11_59_	NP_11_59_
NP_11_59_	NP_11_59_	NP_11_59_	NP_11_59_	NP_11_59_	NP_11_59_	NP_11_59_	NP_11_59_	NP_11_59_	NP_11_59_	NP_11_59_	NP_11_59_
NP_11_59_	NP_11_59_	NP_11_59_	NP_11_59_	NP_11_59_	NP_11_59_	NP_11_59_	NP_11_59_	NP_11_59_	NP_11_59_	NP_11_59_	NP_11_59_
1	2	3	4	5	6	7	8	9	10	11	12
1	2	3	4	5	6	7	8	9	10	11	12
1	2	3	4	5	6	7	8	9	10	11	12
1	2	3	4	5	6	7	8	9	10	11	12
1	2	3	4	5	6	7	8	9	10	11	12
1	2	3	4	5	6	7	8	9	10	11	12
1	2	3	4	5	6	7	8	9	10	11	12
1	2	3	4	5	6	7	8	9	10	11	12
_t1	_t1	_t1	_t1	_t1	_t1	_t1	_t1	_t1	_t1	_t1	_t1
_t2	_t2	_t2	_t2	_t2	_t2	_t2	_t2	_t2	_t2	_t2	_t2
_t3	_t3	_t3	_t3	_t3	_t3	_t3	_t3	_t3	_t3	_t3	_t3
_t4	_t4	_t4	_t4	_t4	_t4	_t4	_t4	_t4	_t4	_t4	_t4
i5 names
UDI0001	UDI0002	UDI0003	UDI0004	UDI0005	UDI0006	UDI0007	UDI0008	UDI0009	UDI0010	UDI0011	UDI0012
UDI0001	UDI0002	UDI0003	UDI0004	UDI0005	UDI0006	UDI0007	UDI0008	UDI0009	UDI0010	UDI0011	UDI0012
UDI0001	UDI0002	UDI0003	UDI0004	UDI0005	UDI0006	UDI0007	UDI0008	UDI0009	UDI0010	UDI0011	UDI0012
UDI0001	UDI0002	UDI0003	UDI0004	UDI0005	UDI0006	UDI0007	UDI0008	UDI0009	UDI0010	UDI0011	UDI0012
UDI0001	UDI0002	UDI0003	UDI0004	UDI0005	UDI0006	UDI0007	UDI0008	UDI0009	UDI0010	UDI0011	UDI0012
UDI0001	UDI0002	UDI0003	UDI0004	UDI0005	UDI0006	UDI0007	UDI0008	UDI0009	UDI0010	UDI0011	UDI0012
UDI0001	UDI0002	UDI0003	UDI0004	UDI0005	UDI0006	UDI0007	UDI0008	UDI0009	UDI0010	UDI0011	UDI0012
UDI0001	UDI0002	UDI0003	UDI0004	UDI0005	UDI0006	UDI0007	UDI0008	UDI0009	UDI0010	UDI0011	UDI0012
i7 names
UDI0001	UDI0001	UDI0001	UDI0001	UDI0001	UDI0001	UDI0001	UDI0001	UDI0001	UDI0001	UDI0001	UDI0001
UDI0002	UDI0002	UDI0002	UDI0002	UDI0002	UDI0002	UDI0002	UDI0002	UDI0002	UDI0002	UDI0002	UDI0002
UDI0003	UDI0003	UDI0003	UDI0003	UDI0003	UDI0003	UDI0003	UDI0003	UDI0003	UDI0003	UDI0003	UDI0003
UDI0004	UDI0004	UDI0004	UDI0004	UDI0004	UDI0004	UDI0004	UDI0004	UDI0004	UDI0004	UDI0004	UDI0004
UDI0005	UDI0005	UDI0005	UDI0005	UDI0005	UDI0005	UDI0005	UDI0005	UDI0005	UDI0005	UDI0005	UDI0005
UDI0006	UDI0006	UDI0006	UDI0006	UDI0006	UDI0006	UDI0006	UDI0006	UDI0006	UDI0006	UDI0006	UDI0006
UDI0007	UDI0007	UDI0007	UDI0007	UDI0007	UDI0007	UDI0007	UDI0007	UDI0007	UDI0007	UDI0007	UDI0007
UDI0008	UDI0008	UDI0008	UDI0008	UDI0008	UDI0008	UDI0008	UDI0008	UDI0008	UDI0008	UDI0008	UDI0008

## Sheet: NP-10-14 rate calc
	Protein	Concentration (uM)	TEV
rxn9	WT R rubrum	0.1	-
rxn10	WT R rubrum	0.05	-
rxn11	NP-10-14-1	0.05	-
rxn12	NP-10-14-1	0.05	during
rxn13	NP-10-14-1	0.05	-
rxn14	NP-10-14-1	0.05	before
						extinction coeff.	0.00622
	t1	t2	A340_1	A340_2	rate (s^-1)			conc (uM)
rxn9	220	260	0.9936	0.6987	2.96322			0.1
rxn10	300	400	0.9642	0.6285	2.69855			0.05
rxn11	300	400	0.868	0.5944	2.19936			0.05
rxn12	-	-	-	-				0.05
rxn13	300	400	1.0383	0.7726	2.13585			0.05
rxn14	350	450	0.8623	0.6078	2.04582			0.05
rxn15	300	400	0.92	0.6772	1.95177			0.05
rxn16	350	450	1.0285	0.7998	1.83842			0.05
Candace data:
	Kcat [s-1]	KM [uM]			Candace ratio	Oliver ratio
RrM	6.8±0.5	130±3.5			0.617647	0.815013	0.758117
RrMWT fused	4.2±0.4	145±7.1
K191Av1	3.8±0.3	125±7.5
K191Av2	3.4±0.5	133±12.9

[truncated: 11 more sheets: Sheet1, NP_11_57_usefulWells, NP_11_57_23, NP_11_57_lookup, NP_11_44_14_lookup, NP_11_55_87_lookup, Sheet9, Flamholz 2019 S1, Flamholz 2019 S4, NP_11_47_104to132_NormalizedLog, NP-11-50 minilibraries]
