# Supplementary material for: A map of the rubisco biochemical landscape
Source: Nature. 2025 Jan 22;638(8051):823–8. doi: 10.1038/s41586-024-08455-0 (PMC11839469; doi:10.1038/s41586-024-08455-0)
Supplement: Supplementary file 4 — Enrichments, \documentclass[12pt]{minimal} \usepackage{amsmath} \usepackage{wasysym} \usepackage{amsfonts} \usepackage{amssymb} \usepackage{amsbsy} \usepackage{mathrsfs} \usepackage{upgreek} \setlength{\oddsidemargin}{-69pt} \begin{document}$${\widetilde{V}}_{\max }$$\end{document}V~max, \documentclass[12pt]{minimal} \usepackage{amsmath} \usepackage{wasysym} \usepackage{amsfonts} \usepackage{amssymb} \usepackage{amsbsy} \usepackage{mathrsfs} \usepackage{upgreek} \setlength{\oddsidemargin}{-69pt} \begin{document}$${\widetilde{K}}_{{\rm{C}}}$$\end{document}K~C and associated errors. [file 41586_2024_8455_MOESM4_ESM.csv]

	mutant	position	WTresidue	residue	rep1	rep2	rep3	rep4	rep5	rep6	rep7	rep8	rep9	Fitness	Km_median	Km_qbcov	Vmax_median	Vmax_qbcov
6397	Q3Y	3	Q	Y	0.395171417543495	0.3488567814276117	0.4658052381229996	0.4354178736231033	0.4529091381830617	0.3677134308744846	0.3742263304540436	0.2910639242574702	0.4454651626219607	0.39740325523424785	1.6707260058918068	1.3105586525883322	1.0521597175087376	0.8048235173891145
6380	Q3C	3	Q	C	0.750400489222276	0.7440632085100185	0.801224076742211	0.6771736129429847	0.774845649236567	0.8117503722813216	0.7593096174063902	0.7990622627310933	0.7616119151920804	0.764382356029438	0.2017040646067265	0.2157897185129472	0.8386948480122414	0.0941273051592404
6381	Q3D	3	Q	D	0.3545632996477691	0.4282149659760522	0.5012190431420906	0.3908709094396485	0.4775262007864172	0.5233042545988698	0.4754249604308176	0.4064305720166353	0.5078856615041375	0.4517155408380486	0.496659047864515	0.755884366732562	0.7459606586783434	0.3047333621196258
6382	Q3E	3	Q	E	0.3617049091275219	0.4276748006501085	0.4474924574982715	0.4360217447113496	0.428942521181624	0.4925534747715092	0.3253246395455174	0.3835871197709677	0.4603199920115399	0.41818018436315657	0.5896175413420612	1.0603766785873447	0.7096528275514657	0.4938176882346333
6383	Q3F	3	Q	F	0.6543939799659596	0.6585013655493027	0.7612138800211482	0.7413554342982767	0.7023821872488152	0.6912294340058773	0.7014567682181406	0.6884430720326156	0.6850784190935335	0.6982282822704078	0.2810990204625341	0.3757873418383546	0.8238401318808374	0.1336045662549262
6384	Q3G	3	Q	G	0.0475900881356825	0.0140390932923426	0.0390342644991623	0.1154501538726954	0.1578245193095928	0.1475866257528696	0.1362832223737634	0.0034049421098339	0.1898615295971299	0.09456382654923026	0.6654542053106344	1.5829560154711904	0.3597532900043428	1.1417984725800367
6385	Q3H	3	Q	H	0.8485791689544365	0.9246671089441132	0.9058128576946824	0.9025730728941286	0.9107638656429754	0.8312674506953046	0.8283466734650311	0.922761210429234	0.9086049330723344	0.8870418157546934	0.1803792984753692	0.142851884455239	0.9425247334710132	0.062194894342246
6386	Q3I	3	Q	I	0.7847029593671881	0.7072108872020979	0.838978171655727	0.8131548091169567	0.8370217472357829	0.7870157752498965	0.8264357318886589	0.7778165878902228	0.8325114128938416	0.8005386758333748	0.2000420898933902	0.2495358091126492	0.8713374217219476	0.0905514711801974
6387	Q3K	3	Q	K	0.8121606519304333	0.7645720109852313	0.821760570733799	0.853682157549616	0.8006704116941549	0.8830103401460178	0.7920713657180496	0.7836688611506434	0.8157704683300315	0.8141518709153307	0.1940792656774356	0.251851333510717	0.8983500321425091	0.1059534531361054
6379	Q3A	3	Q	A	0.5704514467703452	0.6149704860002704	0.7460404979452325	0.6285088162707918	0.663967722184758	0.6786187638770951	0.5673914706887765	0.6709268871004453	0.7081000973610324	0.6498862431331941	0.2544305980645469	0.4080258662770734	0.7715627275900674	0.1716334533340135
6389	Q3M	3	Q	M	0.7518874347328428	0.6874909395879067	0.7786648002859812	0.7699683994846054	0.7275191582206096	0.8179376395600567	0.7730426142693867	0.7220088865161968	0.7675807860822782	0.7551222954155405	0.2491950446859829	0.3858709782407986	0.885609830992595	0.1545330507820601
6390	Q3N	3	Q	N	0.750165712432738	0.7867452903772919	0.8277062380770817	0.7162457302859216	0.7962455112203541	0.8068318017410301	0.7923334388161007	0.7676456765034783	0.7699092556893223	0.7793142950159244	0.1914862944482545	0.2030031074651277	0.8403811402169625	0.1089538856091412
6391	Q3P	3	Q	P	0.5141343416084935	0.5438113378554705	0.6511001329557291	0.540012407303932	0.5652362916205926	0.5973455368864581	0.5535387790556103	0.4957113438728782	0.5651630542826664	0.5584503583824256	0.2849509742077678	0.9118522763994316	0.687057494958587	0.3064892139672224
6392	Q3R	3	Q	R	0.6030447956718811	0.6393980148319305	0.7405638143531913	0.6813750421138878	0.6264131446405637	0.7498078627627931	0.6528089636629216	0.6000591053156038	0.6698434502916469	0.662590465960491	0.2086991615231891	0.2819848014926417	0.7548920342918057	0.179174874783333
6393	Q3S	3	Q	S	0.629851346730307	0.7047125982647402	0.7379338998306023	0.6294973214482068	0.6658864648910363	0.7688338939741479	0.7143338326803582	0.672788448153802	0.7380276625267553	0.6957628298333284	0.2350711318162944	0.3625994597628744	0.8207298779170273	0.1428051269216166
6394	Q3T	3	Q	T	0.6972431831404818	0.7574486017854596	0.6980522610557282	0.7087725058155946	0.7782153642431618	0.7078955508564242	0.7484482446294783	0.8016549620692068	0.7705776914552146	0.7409231516723056	0.3570959824303638	0.4601873400925498	0.9194406193447704	0.1845617879218896
6395	Q3V	3	Q	V	0.2245829298443099	0.1007952829941754	0.1839818456421516	0.2890830001860562	0.2596128971522041	0.263740210247937	0.2394702157910128	0.1784500927491805	0.1204760645783079	0.2066880599094817	0.2866656961491647	1.2917447468966765	0.5159168206896318	0.4905012983662193
6396	Q3W	3	Q	W	0.5938437703263392	0.5565341917966988	0.5553792195097618	0.611022484722188	0.4922837272866655	0.5824981868651856	0.5442729263259803	0.4718526212863319	0.6324283263179183	0.5600128282707855	0.3816880006322402	0.5005976983395605	0.7501513491572823	0.2905831798061954
6388	Q3L	3	Q	L	0.7078270083847118	0.7093966136401303	0.6918715666257254	0.6683198722798122	0.7433800925007502	0.7692688151605177	0.7210209216550143	0.7231251961327158	0.6493883679729958	0.7092887171502638	0.2343506053498353	0.3712002179603565	0.8598949481216199	0.1236046226452337
7276	S4I	4	S	I	0.770500255596911	0.7695405385555171	0.7862145111714828	0.7387191866636684	0.7370145755441595	0.7890004670039709	0.7566465167958535	0.7401351521780549	0.7687676924576954	0.7618376551074793	0.2161470234334122	0.3525446162011186	0.8301376751785627	0.1296752375527054
7275	S4H	4	S	H	0.710697645711687	0.7465090910924902	0.8161718547525647	0.7960979582982098	0.7515814493152437	0.7883958958742967	0.774880164685134	0.7745227032909002	0.7954806689876499	0.7727041591120196	0.2065916311178819	0.1899578236799402	0.864137662332716	0.0778197595778133
7271	S4D	4	S	D	0.3959267803791356	0.4006662929008706	0.4757114951206994	0.4495392162274673	0.4509484365383219	0.4911477170555708	0.3922655207080556	0.4196814481965434	0.425447406115395	0.4334815903602288	0.5654790066095712	0.6717846535895127	0.7539985898746364	0.4018336889577359
7273	S4F	4	S	F	0.5133086467889887	0.5754903748333832	0.5450425900434205	0.4658486277351694	0.4819499211530991	0.5203785127200052	0.5754315266760556	0.506337364504172	0.548337533205869	0.5257916775177959	0.4370466335045275	0.9606343205491884	0.7433520395421014	0.4538881183573539
7272	S4E	4	S	E	0.2738207652536547	0.1144558863215066	0.0815705647078743	0.3166896042139749	0.1015126863571297	0.0613546895511055	0.2289020557956199	0.0744604785511033	0.0372789849409655	0.1433384128547705	0.5848933211760197	1.4419554695545844	0.2546833924074267	1.7112817207954747
7277	S4K	4	S	K	0.7944916480228946	0.7206772026089105	0.8076287559488343	0.7378225924618008	0.8045910029492268	0.750424650297555	0.7212386898240217	0.8315940541449108	0.8533869145237639	0.7802061678646576	0.1955330046303392	0.1936278915567344	0.8528513127255785	0.1088400117739788
7274	S4G	4	S	G	0.3002113662303293	0.3383933047582232	0.3474547294199472	0.3434555089476676	0.3564581379920863	0.3177668262210818	0.3118248852753689	0.2736366655754157	0.2967947248805537	0.32066623881118594	0.5915304872748923	0.5924671136589498	0.659929900275245	0.4189997070622715
7278	S4L	4	S	L	0.5616443960103694	0.6771842167357769	0.7300594729651892	0.6037174301784	0.6897411981615809	0.749125117666302	0.6232906526362988	0.6047621803299479	0.7277251642662861	0.663027758772239	0.2276806378735401	0.3376358984103469	0.7813327795428942	0.1674317539712712
7282	S4R	4	S	R	0.7790132382613298	0.9155152245521896	0.8783615338525	0.9350666004427984	0.8819492769114062	0.8566219686617679	0.8330435430447272	0.8481750519983111	0.7901292918647669	0.8575417477321997	0.1780038417068229	0.1447783111155345	0.9252457182866208	0.0698609685981317
7280	S4N	4	S	N	0.6452446192135572	0.6443625302352318	0.7713776273558944	0.6990070417279554	0.6876702736966422	0.7471403655310159	0.663456538235021	0.619606289216461	0.718103943297727	0.6884410253899451	0.2280934454330434	0.3151282208778256	0.795716462333401	0.1690979433574741
7281	S4Q	4	S	Q	0.8431527690742003	0.881971932566007	0.9064884921399924	0.8906559359852358	0.8900427666126551	0.8716545920993926	0.869508528663217	0.8524661668316756	0.8968352449935983	0.8780862698851082	0.1663500070021555	0.1259466239815037	0.9175766094054342	0.0572791057364263
7283	S4T	4	S	T	0.5501380665682556	0.5341866937777633	0.6406964633058833	0.523882059554187	0.544430459358866	0.5964145336453964	0.5834464760712738	0.5280117896688152	0.5886723208551067	0.565542095867283	0.2576464434567271	0.33493563386084	0.7152091764097139	0.2010722239257248
7284	S4V	4	S	V	0.0645484968517592	0.0635258339709053	0.0754601623033792	-0.0315996291288594	0.0954740680640648	0.0620089076846028	-0.0191518386027794	0.1189317683145654	0.0762228620407615	0.05615784794426659	0.4194416932265536	1.5491536841758933	0.2608834044250417	1.136715893592336
7285	S4W	4	S	W	0.4620609872494082	0.4536981246141108	0.4888495974667498	0.3421408540134716	0.4345692796437337	0.3948293301462791	0.2871971161582105	0.3507101526680277	0.4614746147898225	0.4083922285277571	0.5277466540176853	0.7867299441262975	0.7091678875709284	0.4407381883768769
7286	S4Y	4	S	Y	0.4293817977119523	0.458647454070639	0.5529916943877865	0.5112590864056263	0.455089819426833	0.4788167571620661	0.4473358130360643	0.4063482175637971	0.3888881945586078	0.45875098159148586	0.7969975750591795	1.1291204410619402	0.89059340830021	0.4864112941978739
7270	S4C	4	S	C	0.3795621405814906	0.4838835924894951	0.4732161908309069	0.3117181873017994	0.4010986550281858	0.4436952411471016	0.3594365584221993	0.3983969209173837	0.4409607212997373	0.4102186897798111	0.3261309571906466	0.5893202237350492	0.65532526261976	0.272611462655406
7279	S4M	4	S	M	0.3432440126723337	0.3478509057479308	0.3954178403852363	0.3685979573932835	0.3048046173175819	0.3797196991255929	0.3919510534512286	0.3930848550718243	0.3498894239619631	0.3638400405696639	0.3737118540640953	0.6081888838589978	0.6284125371731768	0.3038011266475891
7269	S4A	4	S	A		0.2759736808784393	0.4876962901731727		0.3629397232268969	0.2436414715648409		0.2413896296121663	0.412075241173329	0.3372860061048075	0.624879101334177	1.785028589213464	0.777992149747474	0.8202365234590694
7324	S5Y	5	S	Y	0.9635371607579428	0.9865763317940736	0.9354825715628272	1.014499761047342	0.9494876533315808	0.9482035437133748	0.9832225985124868	1.0173710546766326	0.932862313449338	0.9701381098717332	0.1475045427747278	0.0744409177185335	0.9830969168960846	0.0398331110211934
7323	S5W	5	S	W	0.7998518869047	0.8554085701709659	0.8851029086230754	0.7961919492463145	0.8497966115626614	0.8100172266559481	0.8113598820459991	0.8047130223464096	0.8698640399635411	0.8313673441688461	0.1849409710835254	0.1750899885713094	0.8890436274532996	0.0786866920331429
7322	S5V	5	S	V	0.4780295173415644	0.5188377763701514	0.6319653961306542	0.5198695475845004	0.5261559359995356	0.5569624661287282	0.5128734806847663	0.4936313183035747	0.5428599794053703	0.5312428242165383	0.2335026909341101	0.3829998421248324	0.6756135013103236	0.2228582080735043
7321	S5T	5	S	T	0.2980245860486313	0.2964587965386501	0.3995823037365159	0.4049689629150654	0.3037489458727573	0.3882162536978888	0.3688038066051515	0.3002429439052043	0.4187222879752133	0.3531965430327864	0.372679249509057	0.7058034512184737	0.5596931099700742	0.422628840220964
7320	S5R	5	S	R	0.8659862977457615	0.9302875306160155	0.9797233953337746	0.9224068278628832	0.9351138266878598	0.9570968576123764	0.8875115080851718	0.9267160348343902	0.9644127544885346	0.9299172259185298	0.1491853040264511	0.0854967702241436	0.9486586360570424	0.0492745777397778
7319	S5Q	5	S	Q	0.8244778020914298	0.8614800508749553	0.8944182119909554	0.9450554720020456	1.001697937345363	0.9262089616149616	0.8379745850638236	0.8730649589035654	0.8540466300243663	0.8909360677679408	0.1626393057819009	0.1496350890325213	0.962563043038282	0.083021798376484
7318	S5P	5	S	P	0.8886374848424046	0.859909715449315	0.9615084272688986	0.9174864250810112	0.8909849055609222	0.9538521687615592	0.8424568413437761	0.8690194639348137	0.8895746458056618	0.8970477864498181	0.160004235975919	0.1497971713937417	0.9282346633167452	0.0678769878598971
7316	S5M	5	S	M	0.901848544744274	0.90237803120286	0.9569518524748444	0.9653929446763282	0.9240044204770912	0.9133047787850436	0.9177794201506164	0.9103765192033012	0.9164362278739484	0.9231636377320341	0.1527573134317792	0.0775633604899052	0.9408455260377728	0.0411788887102559
7315	S5L	5	S	L	0.6857472242960829	0.7013078522850865	0.767941006534123	0.7222358369358662	0.6619635588161747	0.7368017287782035	0.6996352738811	0.6280614239842414	0.7365119561153032	0.7044673179584646	0.2028041660171123	0.2574804287137923	0.8096541576652005	0.140097507075869
7314	S5K	5	S	K	0.9944501394752048	0.9710251903154796	0.9970544868312148	0.9777417158583408	0.9846677904467656	0.9961967666358356	0.9617463809716004	0.9769772517546969	1.0419871589131435	0.9890940979113646	0.1452607055672858	0.0584547335673991	0.9957980825247544	0.0316837005350535
7317	S5N	5	S	N	1.0621836115524816	1.0554313638689583	1.0216133569563162	1.033565859937019	1.0519377349018677	1.0484524044819998	1.0212342037974131	1.0898709529172586	1.0076081219026174	1.0435441789239923	0.1372892716325855	0.0766663334077439	1.0187830599415757	0.0325210731357013
7312	S5H	5	S	H	1.024781546228564	0.9865763317940736	0.9565462854274808	1.0644836567178242	0.8998558128195475	0.9673755694996594	1.0717037014654276	0.9953860964002612	1.0054316782067207	0.9969045198399509	0.1491183720159511	0.1089470342727478	0.9954884127542802	0.0562950472361967
7311	S5G	5	S	G	0.8586936748911725	0.9226258375589156	0.8777641785300584	0.915031609507928	0.9008100225574216	0.899465402780551	0.8765359507473772	0.8894900696608258	0.91567305044996	0.8951210885204678	0.1675020848326585	0.0965511752292115	0.9398937505352724	0.043002201599922
7310	S5F	5	S	F	0.9803860733569988	0.944749848710574	0.932252228972552	0.952378751904556	0.9506169626978118	0.9366863699224832	0.8917085289465685	0.966956434649438	0.92134536380405	0.941897840329448	0.151934964495862	0.0839084705743791	0.9626078309628084	0.0443987180849198
7309	S5E	5	S	E	0.7593517787816193	0.7583541599845259	0.8386460754813588	0.7885753823310755	0.8025805489152549	0.8310019660768586	0.7628605162232531	0.7875181479180918	0.828207149129995	0.7952328583157814	0.1813840463490607	0.1503399359149702	0.8627600259144794	0.0956828086956422
7308	S5D	5	S	D	0.8229779130637048	0.8345880781700977	0.9295104932952976	0.804909925454399	0.8639292538989906	0.8709640441376468	0.8051079011707585	0.8154091920701082	0.8937927860517275	0.84902106525697	0.164021098860103	0.1408827260930176	0.8971066956403717	0.0796598817742441
7307	S5C	5	S	C	0.9777329539020228	0.925133931911448	0.9524711112274192	0.981464124801626	0.9541904165681792	0.9718926418238324	0.9694791287670346	0.9084321860795164	0.926157895542014	0.9518838211803435	0.1522122551077861	0.0679892750913306	0.9616043139619824	0.0386803087725561
7306	S5A	5	S	A	0.5712025379076129	0.5563795379071607	0.6315950765414742	0.5530602481907597	0.5622454357474201	0.5964145336453964	0.535825803065148	0.5776146340580773	0.5855961979805604	0.5744371116715121	0.2523728148736288	0.4671150143327237	0.7563312526447433	0.2175967296867982
7313	S5I	5	S	I	0.813434383615705	0.8739217865244066	0.9587258439400508	0.9144362457955458	0.8707333715912964	0.8958133178956674	0.9024517761079992	0.8753918415970924	0.8919059927929437	0.8885349510956341	0.1595122508805308	0.0933645820021167	0.9117385050969944	0.0492765829898165
6915	R6I	6	R	I	0.0645484968517592	0.1177310747361397	0.1852258229077688	0.0198965359694735	0.0048917959650786	0.1692548836981741	0.0973750781188876	-0.0385504870376388	0.1796206747917548	0.08888820844459971	0.8397575193258621	1.9447278010933449	0.3934979952088291	1.1155897597931328
6909	R6C	6	R	C	0.0230879106940316	-0.0153966191545548	0.1027198397569064	0.0277686281215654	0.0072007457236025	0.1154777356013875	-0.0260519780090727	-0.0461920268202735	0.0974853403312786	0.03178884180498567	0.8106551870243912	1.8385002356210416	0.2629738568899314	1.602429195147485
6910	R6D	6	R	D	0.0565543636037382	0.0294357124468976	0.0474286539601377	0.0562456486532388	0.0373508848661039	-0.0513242815997885	0.0090196289908113	-0.0835217342529213	-0.0175610718495261	0.009291978313187958	0.3858879269252284	2.15397963933048	0.1060035204008653	1.7197813578415724
6911	R6E	6	R	E	0.0230879106940316	0.0635258339709053	0.0017277008480782	0.0010618992573917	0.1391579720722207	0.0285683728696284	0.1149259455900456	0.0744604785511033	0.065139731795971	0.05685064951659732	0.5333987762767006	1.6000052844059496	0.2077752950925156	1.3177784992422932
6912	R6F	6	R	F	0.0645484968517592	0.0451671996571645	0.0948573079202753	0.0143522313313878	0.0772229019620561	0.0613546895511055	0.0951177246445948	0.1125098531608738	0.0611596595817048	0.06958778496232464	0.7026795563430313	1.8632244844929504	0.2327843295805005	1.6067835652438187
6913	R6G	6	R	G	-0.0279271093086718	-0.0826963082560163	-0.0600954622379128	0.0349885762842407	-0.1576290186315998	-0.1075047156969067	0.1149259455900456	-0.1761836715403399	0.0115005674587579	-0.05006902181537813	0.7259385322999956	1.676310446713379	0.2212480387586998	1.1135196290182003
6914	R6H	6	R	H	-0.0361993489994481	0.1450874054026673	0.1272055744543038	0.1999508614907446	0.0954740680640648	0.0706422441415333	0.027390385656574	-0.0317271495603275	0.0611596595817048	0.07322041113686856	0.518656318531375	1.5491254314105318	0.2312668098272315	1.5784849521687243
6916	R6K	6	R	K	0.0377340933483992	0.1450874054026673	0.189225910747195	0.1510458570675557	0.1267144246534197	0.1638494700062969	0.1064071970197949	0.0715500195341621	0.1351743382912896	0.1251987462300867	1.2685160175779484	1.987181975692924	0.4298880245754649	1.7852929937963042
6925	R6W	6	R	W	0.0	-0.0013575258622123	0.0885579617567997	-0.0315996291288594	-0.167972105232784	0.0808550673271326	-0.033350614441521	-0.0317271495603275	-0.0364955681300887	-0.014787729252428957	0.4715940954081222	2.3091906442367285	0.1621903789157978	2.17437045014948
6918	R6M	6	R	M	-0.0142175048935111	0.1402867021544033	0.0815705647078743	0.0305456031660574	0.0792716994377829	0.0455349392736638	0.052980240795434	0.0326029790359132	0.0531993944756014	0.05575273535035769	0.168397879843319	6.592032706328564	0.0581398038211802	2.710408104639195
6919	R6N	6	R	N	0.1457231025421491	0.0041433826607237	-0.076634069341409	0.1187282694091284	0.1694125843530421	-0.0545858917986015	0.1172324431087335	0.2610119954122541	0.0601981405701669	0.08280332854624303	0.6366218391983074	3.802642847110528	0.1148440666773063	4.8752186106468
6920	R6P	6	R	P	0.0911525220720185	-0.0261489239218921	0.0160597409909384	-0.111368078483522	0.0570307125184361	0.0234695420504045	-0.0892798060394027	0.0351240221396899	0.0611596595817048	0.006355487878708379	0.4575187048203085	2.6428379901277057	0.1361691098430576	1.835869941416121
6921	R6Q	6	R	Q	0.0355799940683555	0.2041623204660036	0.2043291408818447	0.0839536384383516	0.0768621972463908	0.0349113580887892	0.0884084916075295	0.0392141149054471	0.1865386644566135	0.1059955466843695	0.6102621061863628	1.6847416780491389	0.3150103442377761	1.0219444859750126
6922	R6S	6	R	S	0.1457231025421491	0.0622122604191683	0.0626721259417935	0.0741813052256735	0.080931061785434	0.003950355021389	0.072609867149347	0.0351240221396899	-0.0611295384331371	0.052919395754611916	0.8785343753456367	2.2598745113331087	0.145682302903976	1.4937226501762917
6923	R6T	6	R	T	0.1025406866846784	0.0030317841813224	0.0820274244178354	0.1599601893108105	0.0582503264287168	0.114210628303413	-0.0369892794990561	0.0501617643496371	0.1461653527441404	0.07548431965794422	1.0345634398670736	1.7573972595351464	0.2615619299157628	1.2241383176683691
6924	R6V	6	R	V	0.044227139652793	0.0322960159455491	0.0602954545470199	-0.0456562919195237	0.1204521202984256	0.140482052676262	-0.0315499207705993	0.0372302392755516	0.1086818895525311	0.051828744362001036	0.7526724023939331	1.418729474693541	0.2100211751528712	1.2954913594432438
6908	R6A	6	R	A	0.0110701828031401	0.0310841540543465	-0.0078588018864731	-0.0455280965909678	-0.0083026600514422	-0.0201088157551077	-0.033350614441521	-0.0635365042212544	0.0525966128611134	-0.009326060358685134	0.5843355409182177	1.776247636304234	0.1492355755171989	1.502099235163934
6917	R6L	6	R	L	-0.0407579208512032	0.0501608460771448	0.0381009859327901	-0.0272378282139474	0.0227041514986473	0.1599252299045773	0.1114788045893129	-0.0118488253529693	0.1155162353623492	0.04644907543852242	0.7532076380590815	3.076784412308146	0.0796098504488943	3.995506257608022
6926	R6Y	6	R	Y	0.1067163402040272	0.0162337483141099	0.045788495389041	0.1121720383362624	0.0306652724881606	0.0374350346962967	0.0884084916075295	0.1704482975308822	0.1805389840664045	0.08760074473696822	0.7998729255664598	2.4288961920664893	0.2353239569082481	1.5557566245940586
8732	Y7A	7	Y	A	-0.0535887323937345	-0.0886560857436899	0.0381009859327901	-0.0434408727958608	-0.0365755890418959	-0.0172148695483744	-0.0193433145954758	-0.0100415086228448	0.0726731342195777	-0.017565205843278697	0.2908819046768922	2.197519777545151	0.1084863278558417	2.451544593454035
8733	Y7C	7	Y	C	-0.0773250077862313	0.0294357124468976	-0.0157176037729462	0.0349885762842407	0.0227041514986473	0.0613546895511055	-0.033350614441521	0.0	-0.0789010574928424	-0.0063123504125166445	0.5478432750132667	1.910525846501152	0.110075697949894	1.740431912061018
8749	Y7V	7	Y	V	-0.0773250077862313	0.0351563194442006	0.023897443338868	-0.111368078483522	-0.0296984196660391	0.0234695420504045	-0.0002852329258773	-0.0317271495603275	0.0250609264799543	-0.01586885078984109	0.4143006625779978	3.1389667772631062	0.051867655241362	1.8534796719584237
8748	Y7T	7	Y	T	-0.0773250077862313	-0.0552390686494578	-0.0922750474665933	-0.111368078483522	-0.0625579100664411	0.067600336496923	-0.0999585608325879	0.0	-0.0479302097802233	-0.05322817184090374	0.2667911330622344	3.494044934684699	0.0282410053245007	2.061747141190633
8747	Y7S	7	Y	S	-0.0386625038931156	0.0294357124468976	0.2383735045820243	0.1187282694091284	0.0227041514986473	-0.0806621381496262	-0.0733025365953198	-0.0236976507059387	0.0263306914042569	0.024360833332994915	0.4474589171135715	1.5040097894114304	0.1431307330979393	1.3613548171042031
8746	Y7R	7	Y	R	-0.0535887323937345	0.0351563194442006	0.0357323863151518	0.0563778101674158	0.0570307125184361	0.0473512838624723	0.0289536349607565	0.0351240221396899	-0.0683274325261165	0.01931222272091911	0.4995462860627487	1.5536746677044273	0.259597412488539	1.067724718321444
8744	Y7P	7	Y	P	-0.0773250077862313	0.1017043937627123	0.0671179495342404	-0.0296736627384674	0.0386263934776739	0.0003530718946046	-0.0094279727371021	-0.0606569040802196	-0.0280704004854461	0.00029420676019607756	0.1926138129231285	4.058884756220082	0.0682595530057228	2.1168618071826266
8743	Y7N	7	Y	N	-0.1847417224206637	-0.0342820037221692	-0.0455459745218157	0.0115695667612023	-0.0083026600514422	-0.0055419875958242	-0.0183466931852404	0.0715500195341621	0.0250609264799543	-0.020953392080204074	0.2932822944151126	1.8765332159905237	0.0942926970837607	1.506391209767613
8742	Y7M	7	Y	M	0.3775751472320588	0.269109306894153	0.3883290083131796	0.2123935451726149	0.2369978646405097	0.340801435670198	0.3261643916825836	0.1771979115500549	0.3201044124864339	0.2942970026268652	0.3935881549987299	1.026801724611924	0.5308515404036364	0.5583364845659278
8745	Y7Q	7	Y	Q	0.0150618894706276	0.0635258339709053	0.0322800336092836	-0.0529686606626471	0.0570307125184361	0.067600336496923	-0.0175239820667084	0.0351240221396899	0.0250609264799543	0.02502123466182937	0.1789652325344544	3.5100315529507675	0.0577976073382739	1.448761315984166
8740	Y7K	7	Y	K	-0.0535887323937345	-0.0066249898599994	0.0381009859327901	-0.0868817455917218	-0.0224391245466691	0.1154777356013875	0.0333506144415209	0.0334841175314888	0.1151945050315212	0.018452596238509297	0.1039038831521791	4.635105728694349	0.0237764245278994	2.3748821624052128
8739	Y7I	7	Y	I	-0.1805631304151551	0.1017043937627123	0.0598357753203322	-0.0225467705776058	-0.0365755890418959	0.1637140063032663	0.163044338891894	-0.0606569040802196	-0.0164195223270381	0.019059621981810035	0.2007373485466931	4.448746004408498	0.1007006784921882	1.895343568476876
8738	Y7H	7	Y	H	0.5391409256715426	0.4422683185163233	0.5464346464335759	0.523697232324194	0.4914894482457463	0.6006548518865179	0.6456211802134683	0.4703844137183366	0.5258428832339115	0.5317259889159573	0.32372085097908	0.601713234987813	0.7375923307674146	0.259597180725601
8737	Y7G	7	Y	G	-0.0654568700899829	-0.0294357124468974	-0.137126481327471	-0.0991249120376219	-0.0083026600514422	-0.1347851841999083	-0.0902213398519025	-0.0317271495603275	0.0135908352978425	-0.06473216380752346	0.4656876807410164	3.8575872807478313	0.105307065454801	2.2638789808332804
8736	Y7F	7	Y	F	0.3927714122232826	0.3946872558126291	0.4527994882288637	0.4049689629150654	0.4025312526713233	0.4548356597653178	0.3854240178858371	0.3389645947080747	0.3854488915213172	0.40138128174796794	0.7266381217315347	1.0773539643844865	0.7757988214224893	0.5656807146164152
8735	Y7E	7	Y	E	-0.0005079004783503	0.0294357124468976	0.0803814307019875	0.0611761413612767	0.0201337075163427	0.0455349392736638	0.0410644383914189	0.0	0.0881770823066131	0.040599505724427776	0.30596992713232	2.6771746974529287	0.1050226324358351	1.5593957669221514
8734	Y7D	7	Y	D	0.1002445730246754	-0.0064807484233791	-0.0669885216624934	-0.0385772706504595	0.0201337075163427	-0.0152109978993731	0.028787205244921	0.0005384337572074	0.0611596595817048	0.009289560054349576	0.3200548109352712	1.9565159231239289	0.1950920446565511	1.2586914192836685
8741	Y7L	7	Y	L	0.0306316794196057	0.0635258339709053	0.0	-0.1199024845367127	0.0881047782932948	-0.0152109978993731	-0.0016973496918957	0.0744604785511033	-0.1329359029426587	-0.0014471072039701216	0.4329685499278243	2.560733155489391	0.0672569153664526	1.1876456671863402
8750	Y7W	7	Y	W	0.3155078585786307	0.2973343470234721	0.3982334173639456	0.4240333529221503	0.3009281631618506	0.3882917797426735	0.3610001776274674	0.3534078270202812	0.2990546265239877	0.3486435055516066	0.6099342867477129	1.3445879434293673	0.6957296448172463	0.5552118476222295
8323	V8M	8	V	M	0.8312994139712941	0.9086753298317723	0.8292497517636714	0.8487572147323663	0.8187061306146567	0.7835788031434174	0.8011191418987177	0.8086452266233242	0.8670127677021611	0.8330048644757091	0.1706871756452069	0.1331920349286002	0.8855539226438351	0.0849666849888175
8329	V8T	8	V	T	0.7315632837772087	0.5973641098699096	0.8257164061034505	0.6954214056286974	0.6892996640141967	0.7247970653735214	0.6909983360179213	0.7384871057352466	0.7171318268474225	0.712308800374175	0.1752198516433279	0.2595569360739093	0.7458534062741423	0.1687859231710839
8328	V8S	8	V	S	0.40680222642592	0.5124375696815623	0.5153881071114857	0.4644792744892496	0.4431263643849361	0.4981284094411717	0.3499372009282493	0.3701007640975823	0.4618092589114819	0.4469121306079599	0.3697187875363014	0.7966655926325301	0.6333241897783307	0.4637029213165864
8327	V8R	8	V	R	0.0645484968517592	0.0708859797073919	0.1686875231838034	0.0741813052256735	0.2302137903921219	0.1402891333565183	0.1011870480650018	0.1113401897639745	0.1432622309618356	0.12273285527867557	0.9058061893027822	1.6775872556181717	0.4389370904103596	1.2834297272464326
8326	V8Q	8	V	Q	0.3435769820327363	0.3189866912317038	0.2569341522239989	0.2708233873544686	0.360831180073806	0.2220521441137625	0.2856279429681946	0.2692952890707164	0.2673716891087294	0.2883888286864574	0.7365625066126862	1.1113027814367205	0.6766028478084659	0.7736479867436064
8325	V8P	8	V	P	-0.0279271093086718	0.0086659538274479	-0.0758482353500608	0.0349885762842407	-0.0083026600514422	-0.0103764927475986	0.0333506144415209	-0.0832213687493208	-0.0307433941190912	-0.017712679530330656	0.2901681790329261	3.277116314982058	0.064839047489282	1.4115240504908395
8324	V8N	8	V	N	0.1521638774815233	0.1450377736964017	0.3088867080286092	0.1877229790399887	0.1798031526976845	0.2416748130246777	0.1819980103242603	0.1191592297789363	0.3290930180365719	0.20505995134540594	0.8648429946112163	1.5867636540592205	0.5269818398066416	1.116730420166341
8313	V8A	8	V	A	0.7984536684117051	0.5877255243746953	0.7422790152656129	0.7008561018390964	0.5903370011986635	0.6592851177895	0.6056160742820368	0.5616237408556811	0.6427555180700084	0.654325751343	0.2279565706395367	0.4282273690629284	0.7952449588648905	0.1890645496145209
8320	V8I	8	V	I	0.8911282684732272	0.881549613395594	0.8397928744954235	0.857893077548184	0.8977932089539112	0.8582046915219848	0.9637297664691596	0.8592596763343485	0.8544985218408877	0.8782055221147467	0.1602526849384509	0.164646073461416	0.8904874004806898	0.0733871290851547
8319	V8H	8	V	H	0.2355974120619373	0.0701491495778393	0.2746765556231095	0.2737063403689272	0.1749839681599973	0.2692775482963123	0.3023631449316695	0.2439285231609587	0.0901048614469683	0.21497638929196883	1.2299545429930367	1.50718755155007	0.7099953441611009	0.926009951269475
8318	V8G	8	V	G	0.1269599263197244	0.1333391152026464	0.2105689370311148	0.0717142738071963	0.1391579720722207	0.1135560521973286	0.2326736381258624	0.0501617643496371	0.0938642081024375	0.130221765245352	0.8554443127383653	1.86659734212828	0.3238019367773441	1.7185513520766484
8317	V8F	8	V	F	0.3811468037462627	0.4201663931276767	0.5829278963120446	0.420239831404645	0.500572567516661	0.5655467426309683	0.4333991464936507	0.3705218896284967	0.5618746712400783	0.4707106602333871	0.2998201120171123	0.7375495757595708	0.6606410628078506	0.3279421569543629
8316	V8E	8	V	E	0.1457231025421491	0.1017043937627123	0.0381009859327901	0.1854687630487957	0.0954740680640648	0.2070028487311055	0.1754377059033627	-0.0103892785779251	0.1551487964139824	0.12151904286900415	1.1625718300619288	1.603758327940105	0.4505905665624914	1.4676971339387055
8315	V8D	8	V	D	0.0	0.0608986868674314	-0.1177825954879845	-0.0260564408755045	-0.0365755890418959	-0.0285096454475769	-0.1360706172038394	0.0744604785511033	0.0266177413141545	-0.020335331258234668	0.4432310290062085	2.8112021818445556	0.1123544932310589	1.9606903511674725
8314	V8C	8	V	C	0.824803675492382	0.8634640952200137	0.8973911806983381	0.8855525224718527	0.8826466022057868	0.9043577819591382	0.8892672035437963	0.8713537281058832	0.850861420023408	0.8744109121911777	0.1588525760836205	0.1195814836265591	0.9170937062234764	0.0661364047848649
8330	V8W	8	V	W	0.1025406866846784	0.1619782079743808	0.1449260975718876	0.0611761413612767	0.1391579720722207	-0.0324258674477476	0.2398530629420998	0.137472825852064	0.2191564890043181	0.13042617955724203	0.8450645313006548	1.6317286118833814	0.3372279633371955	1.483839926443791
8321	V8K	8	V	K	0.2554222812621547	0.1481111158477959	0.2235968927539659	0.2508584870147038	0.197829703367178	0.266251752654129	0.2810034337530878	0.1534841423390547	0.1952721142564958	0.21909221369428505	0.8422096120263143	1.160510540544096	0.6097630150990208	0.8031550761895028
8331	V8Y	8	V	Y	0.2700974767399594	0.4276748006501085	0.406136782728803	0.314049986331002	0.3996805498864322	0.315881661811346	0.294367498703992	0.367094115605222	0.3388690152151646	0.3482057652968922	0.3252108553332	0.8789035637654432	0.5447877104084726	0.4278248973076929
8322	V8L	8	V	L	0.7720397291503804	0.722520457640546	0.9281477746982456	0.7953473171060952	0.8447125597803922	0.929379962540678	0.8243959552699512	0.8164479024379837	0.9164362278739484	0.8388253207220244	0.1892755471530902	0.2322706406000599	0.904387419063041	0.0928832727853326
5798	N9K	9	N	K	0.4713684435104687	0.669032327410291	0.6876504349403011	0.5478192530823816	0.5778384113896451	0.6256311575385581	0.6603372414286455	0.6195820650436195	0.6893007936877107	0.6165066808924023	0.2524772924081303	0.479149934014613	0.7279146943370578	0.2879102111448329
5792	N9D	9	N	D	0.9562756307186342	0.9761955383761718	0.9369458703422604	0.9246988243956036	0.9495691305798516	0.979417380877601	0.9438272059885467	0.9730823740537724	0.9236553092145576	0.9515185849496667	0.1528587767682501	0.1025444432040686	0.9703372652863748	0.0534937360356539
5793	N9E	9	N	E	0.6013244933671703	0.6298018279651217	0.660915220500441	0.5487935158869327	0.5323107373642247	0.6006548518865179	0.6228550173609813	0.5664023660334963	0.6007156143537664	0.5959748494131837	0.2266773640609429	0.4005686576858741	0.7340083801859943	0.1838092914165364
5794	N9F	9	N	F	0.1457231025421491	0.1450874054026673	0.289564576180863	0.2688735311550705	0.2524626574386757	0.266251752654129	0.216348971774338	0.2475355385224325	0.2919229101340311	0.23597449397826184	1.149906257094989	1.317958851959936	0.7397997173032818	0.8309223065854627
5795	N9G	9	N	G	0.2112080784088709	0.3141522406702464	0.2471412753168204	0.2368600291086378	0.3553128340091321	0.3927616425565405	0.2864125295632025	0.3254248372514126	0.3290930180365719	0.2998184983246039	0.4138485324163126	0.8770208134059858	0.6001451050581457	0.4581616513031796
5796	N9H	9	N	H	0.6918389794356453	0.661450974501189	0.7938717945797514	0.6734267538291742	0.7180940312535097	0.801263411581298	0.6872144974952188	0.6559417053701915	0.7374627283982397	0.7133960973826907	0.1782229530786115	0.1928549461544808	0.7791061122365771	0.1260078741893769
5797	N9I	9	N	I	0.0704333778489069	0.0198591085981876	0.0600642051753127	0.0174942881421204	0.0976479640653522	0.0963172055869632	0.0682452319977433	-0.019229249589542	0.0311699557104599	0.04911134305950046	0.2562206314245278	4.355409180445636	0.0988892349711395	2.3540565000389617
5799	N9L	9	N	L	0.1067163402040272	0.1450874054026673	0.2687029200947428	0.1423344109461823	0.1760535243880509	0.2002691458265295	0.0460485567939899	0.2062656074724762	0.2486675030742571	0.17112726824476923	0.5876199387678809	1.1832066164823891	0.3968296811496411	1.0223056265719204
5791	N9C	9	N	C	0.6341328680221875	0.5925094356394215	0.8044363825689321	0.5948039945212429	0.6688064276857176	0.7463214103781415	0.6019673186606509	0.6636620938753307	0.8026448815595332	0.6788094236567952	0.1813131307951059	0.2505528159741564	0.7734829869582297	0.1691110840845259
5800	N9M	9	N	M	0.5325524034014083	0.5628009588034697	0.6270013452883036	0.4933970267271053	0.4598903675792787	0.598787744846545	0.5125118577179497	0.5588373154153942	0.5352525433905893	0.5423368403522271	0.2682648034984293	0.5201126754518294	0.7166241038606983	0.2457793121889561
5802	N9Q	9	N	Q	0.7415796266249346	0.7485667305854848	0.7156693245937403	0.6916702160580714	0.7322137586692368	0.77989456091435	0.7151432376428424	0.6264220303504109	0.7421887525232512	0.7214831375513692	0.1774737137860883	0.233638531509135	0.8264191521493618	0.1383704595419857
5803	N9R	9	N	R	0.5983338776832076	0.7018843771892578	0.7292092155972836	0.7335348862951006	0.6668369962486019	0.6736553189458593	0.6358758412714851	0.6711207815782438	0.7219657921551721	0.6813796763293569	0.1774088864568886	0.3043478752378423	0.7575548156059992	0.195990705837296
5804	N9S	9	N	S	0.6304999128905465	0.6098655491975419	0.6372686726926549	0.6886421033820629	0.6367962143544115	0.6542941938676793	0.6603372414286455	0.6010389093259378	0.6553391187323665	0.6415646573190942	0.1925760810558247	0.2453557244203191	0.7430634924157267	0.1180006779847634
5805	N9T	9	N	T	0.1618517028524971	0.2759736808784393	0.329507637310002	0.1187282694091284	0.2451365252675628	0.2353715294895212	0.1767939329984384	0.2713131893853123	0.3211390154777295	0.2373128314520701	0.485088517109335	1.4095046425840618	0.4786547372071389	1.0002653916672113
5806	N9V	9	N	V	0.2437051326039007	0.1292516987742393	0.0948573079202753	0.1268203807983377	0.1849332032633035	0.2070028487311055	0.165385853771078	-0.0316749265986454	0.2059381372615102	0.14735773739167832	1.0333775806907857	1.6618343286704085	0.5449423293733274	1.34002791258611
5807	N9W	9	N	W	-0.0158248025817032	0.0190940518127616	-0.0689105109942044	-0.0599512422683564	-0.014801699850563	-0.0513242815997885	-0.123116601502895	-0.0652763950991525	-0.0252945312907292	-0.04504511259718117	0.3811253319995856	2.03566609488339	0.1259858890907589	1.3701304394956817
5808	N9Y	9	N	Y	0.395171417543495	0.3383933047582232	0.4876962901731727	0.3630216606576832	0.3781031530014857	0.4623911534408995	0.4329696363771687	0.3151144598752864	0.4872178632637587	0.40667543767679704	0.396269218134434	1.150593144546682	0.6084204110325162	0.5982409882965559
5801	N9P	9	N	P	0.0208509311113728	0.0530025885378142	0.155735916080937	0.1150444274211197	0.1760535243880509	0.2079798729541088	0.1746223570922561	0.0	0.0801827283002835	0.10927470509843812	0.678028343161186	1.655051144366084	0.397654160821333	1.3287632914082792
5790	N9A	9	N	A	0.6752877298763176	0.7428169908376023	0.8110054825797004	0.7077858544983943	0.7317437295218338	0.7258887075589864	0.6728804165962274	0.7090587437947126	0.7634688344037054	0.7266596099630535	0.1821879498661335	0.2125418840153718	0.8012783497826745	0.106757657310881
4691	L10A	10	L	A	0.3080700069996043	0.3960904307131739	0.3529179295898292	0.4465653912738089	0.4013830787725255	0.3527055736234361	0.3760766437813879	0.3983969209173837	0.4356511852522509	0.3853174623248223	0.1987592074964275	0.9704322125689868	0.4395869572564739	0.5102611794563661
4692	L10C	10	L	C	0.7593517787816193	0.7160953248647296	0.7460404979452325	0.7342897506253248	0.7307720011377123	0.7618739511969786	0.7371750961676643	0.689831735106157	0.7458414691022256	0.7356968449919604	0.1954886588893502	0.2188917411398556	0.806278416795765	0.1526213013141052
4694	L10E	10	L	E	0.3287914368134107	0.3845749796742335	0.5739204572742695	0.3647760313609866	0.3159431478797611	0.4204059206685691	0.3151849872935151	0.383914074225147	0.443718497652194	0.3923588369824541	0.4172315472182747	1.0821595967330917	0.6118419123780082	0.6217778502508836
4695	L10F	10	L	F	0.9114395032104564	0.964587653160588	0.9627149056540713	0.9290206599038148	0.9748400088513656	0.916776236795183	0.9368936429215922	0.9452988888124352	0.8754428517340659	0.935223816782619	0.1605435725223579	0.0800504985248645	0.9578611370209112	0.0451636452444522
4696	L10G	10	L	G	0.1919789659457018	0.1450874054026673	0.3223613248862826	0.2943031821134452	0.309513298196397	0.263740210247937	0.1444911001635075	0.2564423787346493	0.1562041195233574	0.23156910946821607	0.6762305796983255	1.9242450291810909	0.4222712243166968	1.4250391973782384
4697	L10H	10	L	H	0.3286562654682371	0.3322472379923001	0.3883290083131796	0.3166896042139749	0.2956817248576025	0.3061543057562756	0.3499372009282493	0.1952362095821243	0.3290930180365719	0.31578050834983507	0.441501141726092	1.403828466505482	0.5096537837231851	0.7874400534568434
4698	L10I	10	L	I	0.5782799521943304	0.5411313574885868	0.6986526108937369	0.5946797358156726	0.6201611901015384	0.6525408003487907	0.5789713160993074	0.5631772227530667	0.6007156143537664	0.6031455333387551	0.2437006402161063	0.4836056799662497	0.7674678938107224	0.1963582429450426
4699	L10K	10	L	K	0.3462119934247724	0.3499235948074332	0.4467464086355923	0.3333250110794526	0.3272637848213474	0.4258158526699627	0.3574415339490998	0.2879355003117769	0.3898874213585105	0.36272790011754974	0.3885067436478921	0.641304969448671	0.5681672953076738	0.4824085846923255
4693	L10D	10	L	D	0.3507875783935588	0.2110903210453217	0.2590768250446696	0.2517779901860698	0.3286131622071081	0.5182372251962796	0.4107268730166714	0.2062656074724762	0.2466641596173178	0.30924886024216364	0.3352908250943355	1.104901253494065	0.4922978293779698	0.8285922388545583
4700	L10M	10	L	M	0.725529410598723	0.8301283020172471	0.9136923569030848	0.7969967333709697	0.7793673904247929	0.8699087031369207	0.7824774612937108	0.8717752121101293	0.8235319142187376	0.8214897204527016	0.1784930805717421	0.2437556949131309	0.8760082987138005	0.0959283390167279
4702	L10P	10	L	P	0.2980245860486313	0.2418835593544316	0.3630287073368384	0.3402441635806084	0.4172878260064947	0.407048959471816	0.2831794794581049	0.3278385474315493	0.5309038235274592	0.3566044058017704	0.6265646016964023	0.8604089951597442	0.7284986763298511	0.5556072664303394
4703	L10Q	10	L	Q	0.5143744405119887	0.4455793168986523	0.6473066434492578	0.5309340937559366	0.4846814547001912	0.6111300203991222	0.6228550173609813	0.4648958613501862	0.5987953065061393	0.5467280172147173	0.2487991283132602	0.6350132865106306	0.6957411638686434	0.2953576359484453
4704	L10R	10	L	R	0.5141343416084935	0.5090068222257084	0.5323186270730654	0.540012407303932	0.4392255846591482	0.5333366045962918	0.5508335942003306	0.5097771127602118	0.5209616089765038	0.5166229670448539	0.3329561544821546	0.8197085683278208	0.6733318434304926	0.3346701439080833
4705	L10S	10	L	S	0.3164356012134117	0.2817708643000944	0.4001526128488929	0.2813269560340127	0.330921453943015	0.3050509189086346	0.3732641968335225	0.1972545055272177	0.381575250686191	0.3186391511438881	0.513098868678876	0.6128341187447307	0.6231098413985149	0.4890014465142561
4706	L10T	10	L	T	0.7090009306480439	0.7993642958741111	0.7922894062512535	0.7426138333785703	0.6968932764411259	0.786117580208795	0.7556529467715	0.7841876062288103	0.7629639962343608	0.7587870968929523	0.188984575013589	0.1718854633722527	0.853499833801951	0.0938406357370875
4707	L10V	10	L	V	0.5939075468808742	0.5432313100110109	0.7066499391410538	0.5794473643091076	0.5548278175316601	0.6437506686423082	0.6189932258848827	0.6047621803299479	0.6789246850305389	0.6138327486401539	0.238039105346073	0.3800210174312118	0.7251501925146957	0.1634156869015309
4701	L10N	10	L	N	0.4005652727333099	0.1317294268492868	0.3223613248862826	0.2989645581888054	0.1849332032633035	0.3006814917508777	0.3742263304540436	0.1401688355855858	0.3380816235867099	0.2768568963664672	0.3381892679230645	1.1854745254147143	0.4456226711635747	0.7509032041704674
4709	L10Y	10	L	Y	0.4254115908654181	0.3296682231028516	0.5686401730338477	0.3003245613074569	0.3617500119961676	0.4450345954120568	0.4750726630693141	0.3462594764283173	0.489215817796808	0.41570856811247087	0.2248508770963913	0.6320676842380362	0.5350041074724586	0.4132555124400625
4708	L10W	10	L	W	0.4271721526592695	0.497917598970352	0.5887006307509185	0.5023397296630412	0.5265548885412064	0.6202623963136644	0.4751223928296859	0.5280217076039263	0.6558635087394507	0.5357727784523906	0.2194109932948626	0.4574628954131848	0.5822133668017013	0.2690110663278743
36	A11W	11	A	W	0.746763980204414	0.6902619445198755	0.7475178270288302	0.8144110456168991	0.7326349032402305	0.7752619602280512	0.7420734556532159	0.7137585756643573	0.7323426591650853	0.74389181681344	0.2257534989601464	0.2668122032047968	0.8481350717719695	0.1117485314006119
33	A11S	11	A	S	1.0138346430762668	0.998973999758516	0.951927202070978	1.0367186484547255	0.98540616555459	0.9626215707689876	0.9847016205322534	1.0211073292843271	1.011701830670671	0.9963325566857016	0.1518398980560251	0.1055761380324078	1.0067765878310744	0.0478874686133322
32	A11R	11	A	R	0.9973395632676172	0.9296661513651472	0.9643041410361874	0.9448222722655596	0.9761430798171792	0.956614953172928	0.9550540178619012	0.9469901425989072	0.9522314851681746	0.9581295340615115	0.1515180865366374	0.0824544206210797	0.9665478311519162	0.036863250533202
31	A11Q	11	A	Q	0.944614316641933	1.005747922867118	0.9729166454838668	1.0250467957277898	0.9984861019934084	0.9888813957215402	1.006967116783038	1.0190915433698935	0.997256337341094	0.9954453528810756	0.150966398561811	0.0651816230750618	1.002774117728634	0.0339646388723415
30	A11P	11	A	P	0.2910825161511629	0.3093604746399302	0.3028142861757151	0.2298078586222532	0.1898504370240656	0.3529624372277941	0.3247552332841538	0.1769771650365982	0.3984381254883133	0.2862276148499985	0.4463136556814784	0.995228043424676	0.5611838244464368	0.6305055503338457
29	A11N	11	A	N	0.9175308898388508	0.847674541468704	0.9155695380280012	0.963184126382228	0.8552409998460654	0.901746653304713	0.9343071550558992	0.8283745445127603	0.9041610786399952	0.8964210585641352	0.1686734574986148	0.1037130929813727	0.9548563927731722	0.0515091440132821
28	A11M	11	A	M	0.9159196888190034	0.8927034461382225	0.9526117811191293	0.8942426718946739	0.884370483018984	0.9387719115035588	0.916989377908576	0.8437479490698497	0.923121776072712	0.9069421206160789	0.1693319320602005	0.0826579838668436	0.9627494909815012	0.0373143083963186
34	A11T	11	A	T	0.9687518088933582	0.9564741297437028	0.9733971152149132	0.9653164898164576	0.9811796332867716	0.9617224276116272	0.975643052724412	0.9864992325096948	0.9653315032760682	0.9704794881196673	0.1522085403187687	0.0437609797405519	0.9854401813067406	0.0233336819948685
37	A11Y	11	A	Y	0.8364104665236378	0.8043339738599348	0.8826648465853187	0.7815371630312091	0.6811577112650583	0.8399019595320955	0.7560301318259575	0.7106917448708849	0.8793626221744708	0.7968989577409519	0.2054790482312838	0.2981024845398414	0.8773277963302115	0.1719063421680396
27	A11L	11	A	L	0.8876927028556217	0.8405307222295131	0.844693655517295	0.9617955242877484	0.8254459135468262	0.8648165226642194	0.8704028461030038	0.8534375274160941	0.8614010649427808	0.8678018310625669	0.1603031964311376	0.0960779109944596	0.9203200042817856	0.0479828191665287
25	A11I	11	A	I	0.4696128487978196	0.5750952564537383	0.604092596011443	0.3908709094396485	0.5787056606196693	0.6413295501215609	0.5156151844937991	0.5823760499409093	0.6031841595639903	0.5512091350491753	0.2815852768814236	0.5851767061441143	0.7437991088188468	0.2237210572952419
24	A11H	11	A	H	1.0425654151667076	0.957568530038036	0.9170712302362312	1.0702493777859214	1.0156692908849307	0.9798433686325936	1.0386176805959189	0.9525725728667414	1.0249171591190165	0.9998971805917886	0.1527628384084919	0.0894173704096956	0.9943617811091044	0.0462711993362344
23	A11G	11	A	G	0.926209874347861	0.9885067582431256	0.9961317335355332	0.9604825627734078	0.9795575726323716	0.9010133935823876	0.9616533713278506	0.9685863136024888	0.9468807319722434	0.9587802568908077	0.1615196696959617	0.0904021283033299	0.9771326110467392	0.0434745480518073
22	A11F	11	A	F	0.719705405711674	0.6286163296369082	0.7415247997807531	0.6768103482258202	0.6957458038549323	0.6970832265180539	0.7300762142600089	0.6746286036410243	0.7680128787221884	0.7035781789279292	0.2748354737176645	0.5890570993643598	0.8412819368271103	0.1811055478310882
21	A11E	11	A	E	0.8808522900304502	0.7975065850616536	0.9037432120894484	0.8670332883443722	0.8561940609860368	0.8672552067862909	0.8596005976262884	0.8168256459077496	0.8294263444520872	0.8531596923649309	0.2029072296645375	0.1915919045795146	0.9364248570663236	0.0616088894659041
20	A11D	11	A	D	1.0367655124383344	0.9852822074687008	0.9970544868312148	1.062823964285242	1.004206564742611	0.9930161061383892	0.9868157413972464	0.9733131318980174	0.93123346986014	0.9967234650066552	0.1536601275635664	0.0860582945263873	1.0041219646564452	0.0448183374146146
19	A11C	11	A	C	0.9481405541903226	0.8910471576878063	0.9368577906607342	0.9940845261831738	0.9392893659612936	0.9393018345081674	0.9477181682607684	0.9001899488408321	0.931355546619124	0.9364427658791357	0.1603189304850673	0.095149015729279	0.969636531228984	0.056241644674289
26	A11K	11	A	K	0.822254056215597	0.768520780170776	0.9670610002900036	0.925366172920024	0.7935445683211254	0.903363209085168	0.7972504862830366	0.7813617914475802	0.924949358491447	0.8537412692471953	0.193166548021625	0.1969488771265292	0.9362955754177644	0.0980275179237123
35	A11V	11	A	V	0.6674483248118757	0.6410846750972096	0.6918715666257254	0.6875509308231934	0.6547068572915594	0.6481337608533785	0.6449317071386148	0.6244689191800937	0.7005250983522043	0.6623024266859839	0.2574959386051239	0.3647368361735169	0.7651233186146019	0.1656377937700703
4710	L12A	12	L	A	0.7443710533726527	0.720206874741332	0.8038302200683333	0.78247764125647	0.7638901323542463	0.8012783505596023	0.719465549536287	0.765504272664338	0.789778585977142	0.7656447422811561	0.1708686802554975	0.1627673491629789	0.840415504062601	0.0826384857848032
4727	L12W	12	L	W	0.6798636616665515	0.6443625302352318	0.792005841157572	0.6937269320510068	0.6873936384590164	0.8120298857572601	0.6962593773932424	0.6455643211037808	0.7320671882096726	0.7092525973370372	0.1863246906099564	0.3428254858152618	0.7755141286704758	0.1437235117192449
4711	L12C	12	L	C	0.8174037987667907	0.8652802776768489	0.8401476551387093	0.8243250497981242	0.8696398596898316	0.7660211573576384	0.8318478973324498	0.8171566111391426	0.76439901846761	0.8218023694852383	0.1736030219852151	0.1847714036721794	0.8768108171628153	0.0753846991634954
4712	L12D	12	L	D	0.2270538227346529	0.1333391152026464	0.2687029200947428	0.3352699987145719	0.1576057482301358	0.1309884361781397	0.1437844411537372	0.0844448284515582	0.1633521684052724	0.18272683101838413	0.966931866209666	1.604803809595926	0.4479527364937928	1.2689373606504912
4713	L12E	12	L	E	0.5072461996980999	0.5037449524472104	0.6961599704366471	0.5931180085503337	0.5352477703818651	0.6676133159012587	0.5795747095678083	0.4883888575756866	0.555335240298768	0.5696032249841864	0.3317389416776962	0.6817750172900432	0.7617756376210095	0.2888037942255242
4714	L12F	12	L	F	0.6529897326940278	0.6556051841676821	0.6860476245803485	0.680733681183716	0.6411923736303723	0.6374682847963227	0.663456538235021	0.686812697372175	0.7151047087861148	0.6688234250495311	0.1991018865082511	0.3071585257562556	0.7796943538590435	0.196460629229237
4715	L12G	12	L	G	0.0485854240930901	0.094128950705665	0.0819416607414195	-0.034398452223474	0.0954740680640648	0.0048345051517745	0.0002958931285752	0.0744604785511033	-0.0114346416501344	0.039320876284675996	0.4078305617788677	1.898723028388992	0.1993620495353514	1.5812317069270545
4716	L12H	12	L	H	0.4617014362736162	0.5406394562126111	0.6519031372854119	0.5908808384961279	0.5771781738747687	0.6368564738417856	0.5937932098134113	0.469524078953279	0.5713317433522874	0.5659787275670332	0.2044200614398551	0.3290281327122429	0.6788084589816639	0.2026497254142703
4717	L12I	12	L	I	0.8898485487085934	0.9158592331960488	0.9450292306422994	0.9049431131297908	0.8859667251814249	0.9728744696140778	0.9114008079920728	0.934832900042036	0.9028518463575488	0.9181785416515437	0.1545931752244802	0.0863287375053827	0.9366762995953016	0.0432843580113015
4728	L12Y	12	L	Y	0.719705405711674	0.6695285371597715	0.759099075320912	0.692004842829921	0.6943421168877074	0.752915605825404	0.7176346797486778	0.6825210360445118	0.6757297776026594	0.707053453014582	0.171512491407802	0.1791786320749538	0.7886424168110852	0.1128483419172685
4718	L12K	12	L	K	0.6576347180563098	0.7283318926268448	0.7977971711436613	0.6544600775445005	0.7267526154050219	0.7213007821099493	0.7302575887257474	0.6507938864841842	0.6833598728569534	0.7056320672170192	0.1964108212744979	0.3172983405522923	0.8160584351384552	0.1671073267204
4721	L12P	12	L	P	0.1586046524208975	0.1313596197816312	0.2573300827595358	0.2562803794796483	0.1912415729531227	0.1571876505955338	0.1172324431087335	0.1559495015325132	0.1562041195233574	0.1757100024616637	0.5205617063834006	1.3645342092971102	0.4273112614157711	1.12079881475357
4722	L12Q	12	L	Q	0.6413396351200437	0.6392167007103943	0.6823127312236498	0.678965717915952	0.5966260636454197	0.7657271609524865	0.6000119054471668	0.6356331723319315	0.7353965214070615	0.6639144009726784	0.2324324807103487	0.4325673489114477	0.8250406372342716	0.1893381765051279
4723	L12R	12	L	R	0.6122554845087688	0.5963615861846999	0.748048811957556	0.5931180085503337	0.7011658782088367	0.7329218949403352	0.5449178483440862	0.7189531792496292	0.6975590516235064	0.6605890826186391	0.1904553402055596	0.3492964455413879	0.7205836839927933	0.2037794674185536
4724	L12S	12	L	S	0.4673673990894915	0.4584680389592184	0.5367651027044069	0.4792068171513568	0.4489191355694641	0.4694917620150304	0.4802798374542264	0.4712425549157263	0.4870980911893827	0.47764874878314484	0.249332624784029	0.5399223356620957	0.6227926846218974	0.2665521253871368
4725	L12T	12	L	T	0.6846690543629117	0.7467977256630222	0.8443708896201274	0.6952677010829144	0.7206689691434139	0.7533858841707645	0.7415210146354435	0.7209339025129986	0.7954806689876499	0.7447884233532496	0.1787944696606816	0.2679617810791933	0.8248035221953239	0.116737572313325
4726	L12V	12	L	V	0.9773093015570636	0.8971313606211573	0.9871660165957143	0.9521432244646412	0.9326613397072374	0.9213596499735208	0.9361771347250716	0.8661110389061224	0.9265548566056432	0.932957102572908	0.1547153360704824	0.0879705209616306	0.9399202095530268	0.0551536494592194
4719	L12M	12	L	M	0.9615314525625868	0.9272306530862332	0.9340723096693478	0.8983907949122402	0.9354066636537136	0.9875418972939264	0.9149452155785748	0.9313886765903928	0.9338387184416084	0.9360384868654026	0.1535177960666937	0.0781301173643105	0.956086502828178	0.041294053878873
4720	L12N	12	L	N	0.4194595530671377	0.3324566710212693	0.4355374818944492	0.3085958534690081	0.2835798808131916	0.3909115493617748	0.3996591753285315	0.3503762935339024	0.4014543621108895	0.36911453562223934	0.2709127584843707	0.8573678984600647	0.5350889537736965	0.3730967829931672
4348	K13Y	13	K	Y	0.6529897326940278	0.7076197904540283	0.8038302200683333	0.6950970216838919	0.74523972894181	0.7801952465741697	0.6348755025807652	0.7213748214674661	0.7663938797068609	0.7230684382412614	0.1882674819594073	0.3157593133656106	0.8218759494985064	0.1365070629556615
4347	K13W	13	K	W	0.4110291123816154	0.4539900908984534	0.5112575546830157	0.4934458031238779	0.4525040258064131	0.5491662756120876	0.4471652318777656	0.4577751103897812	0.4331396266193006	0.4677192034880345	0.3358354991931349	0.5119071040251476	0.6487518684954899	0.3150608436715021
4346	K13V	13	K	V	0.7757376186785108	0.8098967621495442	0.8318211372966323	0.8519417090053962	0.7816189900850418	0.8312253665361301	0.8449476981764699	0.8056161891260871	0.8847963748733915	0.8241779828808005	0.1757020567673992	0.1600824020937116	0.8752100664535367	0.0781798296464395
4338	K13L	13	K	L	0.8186797694876479	0.8658217436175288	0.9106051071358712	0.9081831452662952	0.9118795327613756	0.8672801105114348	0.8426821610673332	0.8691709302834776	0.8574493681281947	0.8724168742510175	0.1597631957102779	0.1220991525830022	0.9145436777381412	0.0614161325265517
4334	K13F	13	K	F	0.685369739844862	0.6520272556659675	0.7841466140923188	0.6719533700661964	0.6644669859712351	0.7301853118425453	0.7331976053880136	0.6884577952727642	0.686729546487075	0.6996149138478864	0.2002867354596674	0.2599320270987672	0.8217940206337602	0.141740445055848
4335	K13G	13	K	G	0.7344824014505944	0.6883403964562718	0.6453404953214362	0.6330166296422739	0.7227961671582405	0.6374682847963227	0.697162234202224	0.6870588297460779	0.6707499673800671	0.6796017117948342	0.1940875928556131	0.2931429992019055	0.7510973558650692	0.1534362659651333
4336	K13H	13	K	H	0.87097450569469	0.8599876565934761	0.9843248636988352	0.8867320425529703	0.8788373518349525	0.9234190334041714	0.8969462130263735	0.8391566904648079	0.9348634627326	0.8972490911114307	0.1652812204401543	0.1224087166181517	0.9296343044587184	0.0595596721251336
4337	K13I	13	K	I	0.7094143913005531	0.6389391185696089	0.7274210612028545	0.7056836431501157	0.6770727412236573	0.7139626367710701	0.6935956574471682	0.65048720765639	0.6931956374501317	0.6899746771968389	0.2339575555500875	0.2739013274933191	0.8137313641746566	0.1252961623826206
4331	K13C	13	K	C	0.9504944555580742	0.9134937664220172	0.9580083387754146	1.0257244624252515	0.9193651226125724	0.9201534823435084	1.0212342037974131	0.9611154522466716	0.9468093181444438	0.9573776224805963	0.1556513299376917	0.1162465116359383	0.948599556807445	0.0635204227718284
4339	K13M	13	K	M	0.8905060625803918	0.8727798527046043	0.8827281939588609	0.8814582486867469	0.8071704639899407	0.932312631046802	0.9301176389351156	0.8435970984803854	0.8652339374787077	0.8784337919846172	0.1682085575868588	0.1086246178931275	0.942695548606714	0.0463149523485971
4340	K13N	13	K	N	0.9421304121059598	0.9390877520441177	0.9690315343160352	0.987556229476547	0.9722078061429829	1.023396798894718	0.9570443661053916	0.9461022247144136	1.0083359348768912	0.9716547842974508	0.1506679525712307	0.0631643222190533	0.9800104877714008	0.0364680530302366
4341	K13P	13	K	P	0.581080725428955	0.6551273276849833	0.7460404979452325	0.65886209328652	0.6174553375143776	0.6833749757185138	0.6045358871772473	0.5408190292324487	0.6858604187250447	0.6414618103014803	0.2023484067595038	0.3894802609551143	0.749333863677018	0.2187218201871162
4342	K13Q	13	K	Q	0.8491398409885694	0.946716594748101	0.8825274832108191	0.9514028324734264	0.878820490162851	0.9531121581971777	0.9279059045255528	0.9721046377510696	0.9365904770616504	0.9220356021243575	0.1640958833459819	0.1472348532737675	0.9855490373659972	0.056003436206533
4343	K13R	13	K	R	1.0014920196123882	0.9564741297437028	1.0093882484054424	1.010970436554248	0.9945371210355246	0.975134226210746	0.9814928803488204	1.0013264987812889	0.969804343766498	0.9889577671620733	0.1507897690536049	0.0662099333121903	0.994795799086833	0.0317576119568222
4344	K13S	13	K	S	0.9150347194464882	0.961708314412072	1.0361606100225993	0.9479662696752356	0.9538637594409872	1.017322247339474	0.9813568233039086	1.001009528583473	1.0568281415206835	0.9856944904161024	0.1559654592361551	0.0805046811715522	0.9890035404543778	0.0461784839057246
4345	K13T	13	K	T	0.6509396964287868	0.7256978359423583	0.7931920512420707	0.7283391612412013	0.7370523625654094	0.7692688151605177	0.7589516897160776	0.7189531792496292	0.7584871838740639	0.7378757750466796	0.227287461338168	0.2935792001826138	0.8637765997491964	0.0942634342481359
4330	K13A	13	K	A	0.5819224176227791	0.6349422058862831	0.7603384051550307	0.6651976952006763	0.6323767918622532	0.7132572698775261	0.6285792281978885	0.6449049670884949	0.6786744732204754	0.6600214949012675	0.2375334537365694	0.2724579493331122	0.7791796231072319	0.1328902803571153
4333	K13E	13	K	E	0.8731301644565062	0.9021917283838112	0.9378877907660396	0.8965741687585677	0.9366406600551874	0.9039046876860434	0.9138907952393416	0.9002048061177751	0.8854913338750315	0.9055462372598115	0.158466362807324	0.0863277276938369	0.935838797069817	0.0511354173029592
4332	K13D	13	K	D	0.8819816076224363	0.9543588116517144	0.9183119090541112	0.8772828768042384	0.906450526833928	0.904681343892016	0.8965366754820221	0.9653397547246758	0.9382002750136292	0.915904864564308	0.1611923486257532	0.0992369886550659	0.9526982334997086	0.051226651734514
1824	E14A	14	E	A	0.1127583656960007	-0.0397948325306759	0.0598357753203322	0.2815519532895453	0.1255479026826855	0.1830542762781551	0.1767939329984384	0.1324298267659606	0.2411859277694595	0.14148479202998904	0.5368247773233221	2.0042320335557537	0.2868849648704218	1.5418394375370423
1827	E14F	14	E	F	0.0856324185278932	0.0294357124468976	-0.0444098228852183	0.0349885762842407	0.0227041514986473	-0.0427100494343704	0.0468580627256907	0.0312275818634792	-0.0410108166826454	0.013635090482734955	0.3715495240541327	3.3051458062543504	0.1281333070139434	3.0642086777967505
1828	E14G	14	E	G	0.0322742484258797	0.1017043937627123	0.0017277008480782	-0.0241724728477258	0.1173160200681428	-0.0152109978993731	0.0070993879193708	0.0372302392755516	0.0057521740109976	0.029302299284848232	0.5839799879885077	1.4514249627596294	0.1489843813054133	1.550187464297865
1829	E14H	14	E	H	0.3625730829003905	0.3325238272223023	0.4292472929159119	0.3445597381807389	0.315429047485868	0.4145356783784291	0.3247552332841538	0.3110346654790829	0.2994641186487965	0.3482358538328526	0.4926155704734862	1.2102425265485732	0.5740310207371937	0.6006998176953003
1830	E14I	14	E	I	-0.0773250077862313	-0.1115504343049343	-0.0657295007890886	-0.0315996291288594	0.000523620522599	-0.0707919418841147	-0.033350614441521	0.053337020836926	-0.0789010574928424	-0.046154171607562966	0.4118365763892663	1.8563202048752343	0.1505951138157844	1.298189958497696
1831	E14K	14	E	K	0.0485854240930901	0.0294357124468976	0.0	0.0349885762842407	-0.0625579100664411	-0.0152109978993731	-0.0002852329258773	0.0282664654612571	0.1805389840664045	0.027084557940022055	0.1621043080378011	4.302005037668936	0.0414152329398166	1.8336062086735692
1832	E14L	14	E	L	0.0	0.0960395689161621	0.1569915733419385	0.0	0.0954740680640648	-0.0147691420765253	-0.0016973496918957	0.0428100568695553	0.0250609264799543	0.04443441132258377	0.1391499932041902	3.2459767782604145	0.0783658343942455	2.3125184550134357
1833	E14M	14	E	M	-0.0429993163541378	0.0859715780690997	0.0537253729158371	-0.0167453165665924	0.0435857040063112	0.0344627519350607	-0.0887265639877289	0.0814638891583581	0.0029362834004116	0.017074931397402147	0.5202513164402406	2.017470596497888	0.1051471581265728	2.073090637834038
1834	E14N	14	E	N	-0.0070579301142309	0.1158204565256425	0.045788495389041	0.0772293138162032	0.0031654548398743	0.0234695420504045	0.1099239957382787	-0.007778179079689	0.1562041195233574	0.057418363187653525	0.523323165474517	2.1381443539831015	0.261729153689798	1.4832736355083989
1842	E14Y	14	E	Y	0.0322742484258797	0.1017043937627123	0.0815705647078743	0.1970161904995641	0.0954740680640648	0.067600336496923	0.0	0.0111596351880073	0.0691198040102374	0.0728799156839181	0.13640372915182	2.905901246059114	0.087631659155303	1.3101292812956444
1836	E14Q	14	E	Q	0.675432789701283	0.7457392271154346	0.7258419407858999	0.658364252296748	0.7779469169288912	0.7574091440655567	0.6319176754165238	0.7391237849454962	0.7948360553343384	0.7229568651766858	0.2136919094994052	0.378581319193598	0.8602005552495104	0.1247969172137975
1837	E14R	14	E	R	0.0	0.0635258339709053	0.1682688853017001	-0.0315996291288594	0.0570307125184361	0.1070497366259074	0.0113938195462405	0.0351240221396899	0.010594797115007	0.04682090867655855	0.2434301383228242	1.615649686623554	0.134879939811445	1.440411877852846
1838	E14S	14	E	S	-0.0386625038931156	0.0294357124468976	-0.0254127449706215	-0.0625994441496975	0.0227041514986473	0.0041292720755157	-0.0610385892146249	0.0	0.0119782658350376	-0.0132739867079957	0.5349920089519642	1.7106804470808523	0.116197354357507	1.9032604337568615
1839	E14T	14	E	T	0.0835445917682188	0.0826151138668088	0.1276864016118947	0.0913106382779126	0.0842755490001651	0.0663530973257926	0.1028204673581315	0.0016984362896813	0.0656696773026161	0.07844155253346904	0.4921114588762004	2.6212469455042253	0.2299814269103823	1.7203631599790383
1826	E14D	14	E	D	0.4206577899978357	0.4405005808495401	0.5194062021702964	0.3655575365101284	0.428942521181624	0.5451739810556786	0.4289039209413733	0.3181197481905203	0.5282379961790417	0.443944475230671	0.3058081698359334	0.8142399694494235	0.6080125751286856	0.4494605202771293
1825	E14C	14	E	C	-0.0429993163541378	-0.1112877822317569	0.009366009726324	-0.0167453165665924	-0.0859983305756028	-0.0152109978993731	-0.0539040522375137	-0.0872428361338431	-0.0135565784579591	-0.046397688970050546	0.3250972651558091	2.908488024714473	0.0780448508926562	1.4234697578388935
1835	E14P	14	E	P	0.0979484593646724	0.0855426979823966	0.0419447406609156	0.0461825120105577	0.1419295327099537	0.0304522883733506	0.1160791943493896	0.0968098541650198	0.0119782658350376	0.07431861616125485	0.5241281010424704	2.5046964669372076	0.1997171121996926	1.7961386983238807
1841	E14W	14	E	W	-0.0139635546543359	0.1450874054026673	0.0381009859327901	-0.0460044269315931	-0.0083026600514422	0.0234695420504045	0.1625031604684937	-0.0317271495603275	0.0582803791208073	0.03638263130860713	0.4330898781457101	1.9552970039648352	0.1427746237142964	1.6167678750874488
1840	E14V	14	E	V	0.0621482062604824	0.0862951867350521	0.0753842299942662	0.0269404532388081	0.0636394677238979	0.0234695420504045	0.0045076123293771	0.137472825852064	-0.0162056196423255	0.05151687828244742	0.5119301273120468	2.790692956437827	0.1847010750946242	2.148684883711231
1877	E15T	15	E	T	0.8399855515260343	0.8152952823476165	0.8893498840886477	0.8281276017330823	0.8535262226209974	0.8556431082696562	0.8390454223084961	0.8262508289886884	0.902052742014522	0.849919627099749	0.1737564280740044	0.1864409435772139	0.8939757285249152	0.074618507007805
1876	E15S	15	E	S	0.871919303106294	0.872239782288343	0.9447736077297082	0.9022000051460468	0.859324755771637	0.9405780031860612	0.9257489891237776	0.8154091920701082	0.9016545359027036	0.8926497971471866	0.1594565038146768	0.1069566593008429	0.9252078470076438	0.0514285134262776
1875	E15R	15	E	R	0.8293170697263711	0.7918137967158254	0.8672549366664656	0.844533859561327	0.8230260778274958	0.8760408396426909	0.8265668640929554	0.7845704873898077	0.8062658497113893	0.8277099757038142	0.1637097231594987	0.1043663692237875	0.9026394694651806	0.0594443821837516
1874	E15Q	15	E	Q	0.9500780142038328	0.9595473317070504	0.9235211468052544	0.8945323406084735	0.9456885938983042	0.8769809106620478	0.8940993489491318	0.8927419832904083	0.9283385921875704	0.918392029145786	0.1622675230323894	0.1040525858534264	0.9572333001724452	0.0578120855190655
1873	E15P	15	E	P	0.7621994888443779	0.7486557477252047	0.7862836296559821	0.8187528301331353	0.7045581457341198	0.7587997661496456	0.7722746351298344	0.7439587586061311	0.6992472574683307	0.754970028827418	0.1921030525795405	0.3262527991797882	0.8443543622656912	0.1049220420186313
1872	E15N	15	E	N	0.8829372815839288	0.7928359096915467	0.9963510518995682	0.8964886731888513	0.8167132661440298	0.9873056921349342	0.9350325562356304	0.7807395900367455	0.9008428940245724	0.8876941016599785	0.1702129455232541	0.1473951863918183	0.8998946466086869	0.0962804354462675
1871	E15M	15	E	M	0.7071729468099976	0.7285943572534292	0.7802444303485315	0.7973185870110717	0.7598368784827557	0.808519094578251	0.7524167808052029	0.7165986094504109	0.7475341072077701	0.7553595324386024	0.1874254551418655	0.2096550287347573	0.828233480633725	0.1164689335878567
1880	E15Y	15	E	Y	0.7787444594146006	0.7494528980515918	0.844693655517295	0.8127489800639633	0.7548518715578948	0.8154638869807215	0.7878316445591166	0.779069838749128	0.8385341249183247	0.7957101510902929	0.1838608144117051	0.1441587550085561	0.8759280814129949	0.074800370370504
1868	E15I	15	E	I	0.7415796266249346	0.8356480785386131	0.7973975314236853	0.7825425983018126	0.8515115091300539	0.8265036788727576	0.7806681449451036	0.8002966976497975	0.8285178515704219	0.8049628574507978	0.1856035552516904	0.2223909027473201	0.8886515550242906	0.0812487094160467
1867	E15H	15	E	H	0.8623141081624461	0.8443824994589918	0.8742588591925772	0.8521491287271692	0.874370617798481	0.890904013982592	0.8572290042296145	0.9020237949829318	0.8524766316510288	0.867789850909537	0.1712673934624709	0.138689775415722	0.9083362223880548	0.062069071262511
1866	E15G	15	E	G	0.7879917720852352	0.8258515690894027	0.844693655517295	0.8350788473899216	0.8060134883249893	0.8519572652350798	0.8347155392349683	0.83467284439487	0.8071693946928687	0.8253493751071812	0.1773803256268885	0.1361278019658297	0.8855203299827852	0.0652029352696457
1865	E15F	15	E	F	0.657922162003492	0.6373814022933647	0.7725664955283263	0.7343812755721384	0.604434342041682	0.688097102467539	0.6524484344139309	0.6214379027530166	0.7435276035931124	0.6791329689629557	0.1989944905016039	0.2533764770389455	0.76851385544887	0.1696030007802026
1864	E15D	15	E	D	0.9377074286434004	0.9169019162302028	0.9360455718456012	0.9144656116923692	0.8732178124172586	0.972314222956886	0.9095256468976418	0.893407591172859	0.936028167224968	0.9210682187867987	0.1545282664991498	0.084435053893387	0.9466927608711556	0.0412517074186549
1863	E15C	15	E	C	0.7997105427358722	0.8055725121150102	0.844693655517295	0.8259676919766265	0.8554576518508732	0.8707997649003546	0.8123158550118251	0.8501463867175619	0.8037795602775357	0.8298270690114395	0.1664603848843354	0.1194389447392931	0.875314138508374	0.065789086880563
1862	E15A	15	E	A	0.8432851136795826	0.9876318535808352	1.0131092505092172	0.9486329950511296	0.9706814067949422	1.001142794122953	0.968001558153634	1.017584290834729	0.9808072615563738	0.970097391587044	0.1545583465761882	0.1095683156354498	0.9750263145256164	0.0503449621053221
1869	E15K	15	E	K	0.8412718913897324	0.9486669190355362	0.86428089003451	0.8747919171555236	0.8639292538989906	0.8894319359756658	0.8769364570595546	0.9444342435220968	0.8945189434656361	0.8886958279485828	0.1636799600631714	0.176307583303459	0.94399878727347	0.0736066713789598
1870	E15L	15	E	L	0.7862875316631542	0.7462680824227779	0.7891144305295273	0.7901398948577703	0.7896138168948025	0.8036842890865711	0.7151432376428424	0.8141463713654901	0.8013014192030259	0.7817443415184402	0.1904521105147923	0.1834094480290285	0.8442281119385118	0.0974783594410227
1879	E15W	15	E	W	0.6426992851313973	0.7144766090614771	0.7733098233687942	0.7306751662946095	0.7071497243069511	0.7742278464439398	0.7367636944186926	0.7756859081664587	0.8292236116047519	0.7426901854218968	0.1882667652294773	0.258613452108471	0.8109869629492303	0.0924997552791161
1878	E15V	15	E	V	0.8157836955905491	0.8258920794622813	0.8930120052672291	0.844533859561327	0.8243375360222013	0.868354147976907	0.8650282145622419	0.8016617098927115	0.8628861063951311	0.8446099283033977	0.1655219144039408	0.1452930232548291	0.8896591999669827	0.0582818027815272
1333	D16F	16	D	F	0.6276482507253673	0.6436240063379016	0.6440013468577959	0.6896115635520916	0.7032237981667269	0.683365246841533	0.7282191392535768	0.679616722838216	0.6540596368163839	0.6725966345988437	0.1936299914383975	0.2369287941820645	0.7415310518282476	0.1244729926896469
1331	D16C	16	D	C	0.6890737262920682	0.7467985182906757	0.741192812296475	0.759820547398954	0.6957458038549323	0.8087041832446074	0.7099404593099619	0.6902486415690006	0.8171062822100175	0.7398478860518547	0.2079973469956454	0.2454074202404934	0.8486540247296439	0.1145453551411433
1332	D16E	16	D	E	0.8886374848424046	0.9325345368823904	1.0289295571606556	0.9322651641127554	1.0035449186276364	1.0255464066655904	0.9166022042948642	0.8713697768103491	1.0122994970499597	0.9568588384940673	0.1512868146225075	0.1532097894698197	0.9810575677554456	0.08237438250544
1334	D16G	16	D	G	0.5499654747976548	0.5643381932869701	0.6862060585917652	0.5900593779773914	0.5360763586735905	0.6776821050879428	0.6543493040113324	0.5273484855702298	0.58534442870888	0.5968188651895285	0.2033631337329925	0.3496194716347408	0.7132322451875962	0.1950460823529466
1335	D16H	16	D	H	0.7981306117199994	0.7721934768985361	0.8100350882095835	0.8524312243413957	0.7674063971423919	0.787836923773412	0.793364320697242	0.720481032882913	0.755246731494344	0.7841250896844242	0.1783142389701462	0.1977397592593994	0.8465374361121266	0.086977090922253
1336	D16I	16	D	I	0.7048623210297402	0.6964957562414671	0.7257110410821117	0.7163921626814499	0.6991687949834485	0.7846247172852907	0.735270158765917	0.7173353952915463	0.7447817715639781	0.7249602354361054	0.1953079507439553	0.2210165171858447	0.8219161088515341	0.1016832302010548
1337	D16K	16	D	K	0.7088233179185555	0.6963344722365553	0.807207379758724	0.751339821285538	0.6905686286900239	0.8272717491376588	0.6816480639047894	0.7118899714365917	0.7663938797068609	0.7379419204528107	0.2019157958527934	0.2469320026890425	0.8224011529319514	0.1181675082632888
1339	D16M	16	D	M	0.8422040183825403	0.8555220054852469	0.8519910720017563	0.8249672078662429	0.7989608637106692	0.8041916464425333	0.7885901080868881	0.8575715730198704	0.7987423894960121	0.824748987165751	0.1697510824173626	0.1438601901051164	0.8691285371260231	0.0698523924939781
1340	D16N	16	D	N	0.7012071755825835	0.842926875238932	0.903367599409428	0.8679683296616161	0.8086438940610768	0.8707485787974923	0.887982785547642	0.8178505497764297	0.948567984804484	0.8499181969866316	0.165178122215551	0.1639710330517505	0.9101240499348912	0.1158039230675925
1338	D16L	16	D	L	0.6611466169833963	0.7622119820443868	0.8077740783552062	0.7406791315112766	0.8074763102531373	0.7651596056059525	0.7485723918512904	0.7490536364113128	0.7668284477289395	0.7565446889716554	0.1697124825614452	0.1371238113933424	0.8251273744799141	0.0971677020778607
1342	D16Q	16	D	Q	0.8850142446907899	0.9136502978161032	0.9168885009684627	0.9057484805792204	0.9104046100071383	0.9040737649890012	0.9033792914860048	0.879924270970568	0.8676252193764146	0.8985231867648559	0.1681348460803692	0.1644707714649264	0.9381485432158836	0.0530419395282115
1341	D16P	16	D	P	0.1025406866846784	0.1222362679637155	0.0648861391695967	0.141264423261575	-0.013377092272298	0.0591040701373408	0.1437844411537372	0.1003467901468429	0.263215366534601	0.10933345475330995	0.5172596860687533	2.637724340583508	0.2267929390625783	1.6798131034734485
1348	D16Y	16	D	Y	0.6671646262765026	0.744680728567847	0.789160284921111	0.7076608773622926	0.7370903723256609	0.7357637664678315	0.7503725898321144	0.6933930947311111	0.7034232134228122	0.7254121726563648	0.1846097537772355	0.1828749373460158	0.8111255225747596	0.0962590709600187
1347	D16W	16	D	W	0.6589214916152238	0.7175358566839798	0.7948223609809282	0.6502593008466419	0.7437272107705064	0.7026181825226102	0.6642308262586902	0.6882390727681716	0.7815790829697884	0.711325931712949	0.2231086634666246	0.3829536880724014	0.769824845956432	0.1617847289941441
1330	D16A	16	D	A	0.6313614957383091	0.5452263706697387	0.6358337031594438	0.6400272196408504	0.4887322345324433	0.6391197145927259	0.6355608434438292	0.5496178376480343	0.6338526004112398	0.599925779981846	0.2388960619310378	0.4321390048116189	0.7569316756808325	0.2148935167120901
1345	D16T	16	D	T	0.7851520161709431	0.7845060230099069	0.919268133021838	0.7814614757221195	0.7952849254961123	0.8679677109933912	0.7814726573463902	0.804538757802937	0.8672693838684098	0.8207690092702276	0.1891350774987982	0.1852286839611281	0.8839982197367302	0.0911681648540178
1344	D16S	16	D	S	0.7915682745647766	0.8076936327755257	0.8054235285550544	0.8304358324701365	0.7618658411286747	0.7869355391720332	0.7940582550170782	0.7790849924504558	0.7392917214756926	0.7884841797343808	0.1711997022316977	0.1383069917020231	0.8788893719602155	0.0642992064746662
1343	D16R	16	D	R	0.5499654747976548	0.6163062615691862	0.7267879345198213	0.5850826838726109	0.6323767918622532	0.6815990792428411	0.6837041273239998	0.6762862598452197	0.7447817715639781	0.6552100427330627	0.2152228202827233	0.3993451402951057	0.7619640522530018	0.1801420367717445
1346	D16V	16	D	V	0.6963448966665943	0.7586198792305571	0.793088950350589	0.7680631097488866	0.7437272107705064	0.7860649188881029	0.7237222994953286	0.7744319704083161	0.7475341072077701	0.7546219269740723	0.180497858726867	0.1803175582175641	0.8252998322968306	0.0989234928690067
4858	L17T	17	L	T	0.0420827090807228	0.1017043937627123	-0.0644704799156839	0.0071761156656938	0.1391579720722207	-0.1075047156969067	-0.0074203128352282	0.0744604785511033	0.0611596595817048	0.027371757807370986	0.1711129947729298	2.6874255896390817	0.0895952894371567	1.1365911980091714
4859	L17V	17	L	V	0.148831421066564	0.1333391152026464	0.2252333413196587	0.2669309070522191	0.1339561711946414	0.1809288758516407	0.2343775593688598	0.1765553084689489	0.1805389840664045	0.18674352039906483	0.7581867127846045	1.2078168289536022	0.5055762533708358	0.8259397409306832
4857	L17S	17	L	S	0.0665861830521421	-0.0294357124468974	0.0754601623033792	0.0370906526128367	-0.0365755890418959	0.0915390360491553	-0.0175239820667084	-0.0360830290824666	0.065139731795971	0.024021939241724004	0.2053430256661377	2.3312860722944824	0.0712897499626916	1.351702585652683
4856	L17R	17	L	R	0.111020680694102	0.0310841540543465	-0.0339138752121373	-0.1105136605761593	0.0762523902912504	0.067600336496923	0.1153525696863981	0.0730052490426327	-0.0479302097802233	0.031328626077459204	0.12179098627783	6.25087868664176	0.0706376455410057	1.7236327142918426
4855	L17Q	17	L	Q	0.2700974767399594	0.0140390932923426	0.2061828483532637	0.1349124921875469	0.0954740680640648	0.1021992089510226	0.1149259455900456	-0.0118488253529693	0.0856131396120472	0.1123994941597026	0.3091963258977788	2.893924819165796	0.1462222757376155	0.9737219430803806
4854	L17P	17	L	P	0.1051357996969542	-0.0294357124468974	-0.0588912977439922	0.1116754200673186	0.0113913149277171	-0.1698168574531787	0.0752915287751272	-0.1184202878102797	-0.0478284590008465	-0.0134331723320086	0.3810352127975951	2.1166199210825094	0.0960810923295493	1.3697290165498706
4853	L17N	17	L	N	-0.0973471323827809	-0.0294357124468974	-0.0144369640078363	-2.8483508202651743e-05	0.0227041514986473	0.1776560434555113	-0.0804316268968018	-0.0606569040802196	-0.0856890305972978	-0.018629517662875315	0.3727792081318077	2.0116494649500543	0.1465609814134383	1.631893228941086
4852	L17M	17	L	M	0.5491034615337632	0.5458517950232086	0.6870201076411452	0.6003679179491778	0.5757396771721011	0.5759185172431635	0.5182786860741181	0.6254844926862801	0.6044450181598398	0.586912185942533	0.2060117036675973	0.4370999157797067	0.7069969603399122	0.2178315076805373
4844	L17C	17	L	C	0.0183106937715437	0.0464807732089015	0.045788495389041	0.0006785743073343	0.0873135237456528	0.0122479002023303	0.0091438119756969	0.0547922503453966	0.0870130026791183	0.040196558402779484	0.3840732022022323	2.0608083442965204	0.1032959380458396	1.444419824758531
4849	L17H	17	L	H	0.0	-0.0294357124468974	0.0381009859327901	0.1084399713301519	-0.0365755890418959	0.0234695420504045	-0.0887265639877289	-0.0606569040802196	-0.0135565784579591	-0.0065489831890393774	0.1060405445439841	5.348947618983523	0.0574304587897872	1.1962988104859678
4848	L17G	17	L	G	0.0373067886880033	-0.0423373905481777	0.0820274244178354	0.0240153732979126	-0.0259610604017248	-0.2211465073618561	-0.0144292477818457	-0.097686246009267	-0.1568165775833982	-0.04611416036472424	0.2687137109004837	2.304340669671509	0.0915763185735765	1.3209802104952877
4847	L17F	17	L	F	0.5977843069038583	0.5790428447033887	0.6227449245549788	0.5487294578877779	0.5858346290817495	0.5980594654958749	0.5925306443193489	0.5926558649654873	0.6427555180700084	0.5955708506647192	0.2375312908364241	0.4325355261681264	0.7427533320291624	0.2143368424148769
4846	L17E	17	L	E	-0.0279271093086718	-0.0294357124468974	0.0270481521402655	-0.1341455755605967	0.021418929507495	-0.0152109978993731	0.0197366076735185	-0.0606569040802196	-0.0789010574928424	-0.030897074163035776	0.2570017222751041	2.1973325019767893	0.0765312740260338	1.3437373579260916
4845	L17D	17	L	D	0.1025406866846784	-0.0013575258622123	0.034674879949442	0.0741813052256735	0.0026489223390916	0.067600336496923	0.0113938195462405	-0.0317271495603275	0.065139731795971	0.03612166740172002	0.3268619035868422	5.222253728735628	0.0495966684572821	1.2470780532697745
4861	L17Y	17	L	Y	0.0763182588460547	0.1532960325130808	0.2664651309586988	0.0417599891754028	0.0576405194735764	0.2416748130246777	0.202678054854904	0.1506975626587243	0.2813397425916988	0.16354112267742427	0.7438431860290631	2.017729042212441	0.2651376332339723	2.003506895470161
4843	L17A	17	L	A	0.1025406866846784	0.0684303566034564	-0.0630944613393653	0.1046225707255088	0.0658993554706923	-0.0615041135799469	-0.0016973496918957	0.0631530232413232	0.0403101857344976	0.035406694872105425	0.5371837832608648	1.658647735915078	0.1967052179510034	1.5819833432117576
4851	L17K	17	L	K	-0.0773250077862313	0.0635258339709053	-0.0131847469914469	-0.111368078483522	0.0570307125184361	-0.0806621381496262	-0.0191518386027794	0.0351240221396899	-0.0462288179754007	-0.021360006595552802	0.3311336074453974	3.3258052212966573	0.0624629113718454	3.4250856744476383
4860	L17W	17	L	W	0.0	0.1001994162574013	-0.0684192119454196	0.0010618992573917	0.1515302237072309	-0.1088896409191455	0.2043847523013546	0.1456087033922567	0.0372789849409655	0.0514172363324484	0.553805995531159	2.1060325814978613	0.2606645012132972	1.3698990722733295
4850	L17I	17	L	I	0.7162917032152747	0.6541603352719975	0.5905397054272575	0.6097681760155402	0.6201611901015384	0.736660805040463	0.578163099105678	0.5913657583295553	0.5689425110708722	0.6295614759531308	0.2597399869244796	0.5634341816840676	0.7843117697747497	0.3175630213168037
3998	I18N	18	I	N	0.0306316794196057	0.0655700531048049	-0.137126481327471	0.0	0.0590891097813561	-0.201681861346838	0.1149259455900456	0.1403630430117897	0.1132971339244573	0.020563180239750036	0.3027626537109337	1.7808181640574436	0.184509109127245	1.236472656960534
3989	I18C	18	I	C	0.5433941887047443	0.4043741737624381	0.5533200773824338	0.4711986851538403	0.5048827795860142	0.4922828534453656	0.5602588339986683	0.4418050096783549	0.50826173124692	0.49775314810653104	0.2544912168169239	0.5723129594915152	0.6457858979609359	0.2860888334833104
3990	I18D	18	I	D	-0.1200442828857861	-0.3493228958752356	0.0575691276439626	0.0398844500889972	-0.3321951344830004	0.0455349392736638	0.1340061709208929	-0.1533480591059043	-0.0410108166826454	-0.07988072234500615	0.5205506438519025	1.5523074647517012	0.1713318615780313	2.072886536537477
3991	I18E	18	I	E	0.3390356125569062	0.2418835593544316	0.5194062021702964	0.3979199361773569	0.274174221434365	0.3712631302481538	0.336172498922617	0.2807260860235796	0.3854488915213172	0.3495589042676694	0.3485015777985815	0.8655967775591061	0.5786381233421726	0.5382974656804979
3992	I18F	18	I	F	0.4968603136156146	0.5487597937630095	0.6478540783366118	0.5665964861724077	0.5336301952840707	0.6303418243249614	0.5892554038449995	0.4875520754372667	0.5939527452366815	0.5660892128906249	0.2298884116305609	0.5023330728539395	0.7167565038301023	0.2206770098106533
3993	I18G	18	I	G	-0.011486999661946	0.0834798855142868	0.0	0.0298904930292354	0.0201337075163427	0.0234695420504045	-0.0195976269938166	0.0282664654612571	0.1151945050315212	0.029927774660809457	0.6310041096362115	2.2743588407575697	0.1201914734030568	2.224418849399552
3994	I18H	18	I	H	0.3322236334265902	0.3374386612246153	0.3844145492055824	0.420239831404645	0.3101516925729475	0.263740210247937	0.3217432511407712	0.3002429439052043	0.3691682555744288	0.33770700318919133	0.4392817229537333	1.072233384573953	0.5643452114158348	0.6143915311242957
3995	I18K	18	I	K	0.7997105427358722	0.7788854360789441	0.8894180637902969	0.8036580596001363	0.8491902834024785	0.9411921413803056	0.850004520081507	0.8016502904327477	0.884557532652294	0.8442518744616202	0.1641679437407951	0.1731073177702112	0.9108585463189864	0.0724977803870019
3996	I18L	18	I	L	0.0675968799442241	0.1333391152026464	0.3469314500101638	0.1492533685282569	0.1391579720722207	0.2196094158014184	0.2845541415406411	0.1867544064463995	0.1221087077421362	0.18325616192090077	0.3812917880258271	0.9938030435114908	0.4841082579098589	0.6512620167365996
3997	I18M	18	I	M	0.5924004287810426	0.5610698433904034	0.6898070626480204	0.6005268367315527	0.6008918154327879	0.6586744899961546	0.5833850839946133	0.5701135483643114	0.709543178309648	0.6184902541831705	0.231061959535912	0.3769085983268409	0.7566509972746855	0.1849402113575513
3999	I18P	18	I	P	0.0	-0.1103352994525149	-0.0823478424133262	-0.0315996291288594	-0.0444243882581028	-0.0152109978993731	0.0197366076735185	-0.0461920268202735	-0.0135565784579591	-0.03599223941743228	0.2625204523301432	1.604396497475635	0.1666415362748693	1.3313488940795757
4000	I18Q	18	I	Q	0.569029443406282	0.6203219617256432	0.7099883518119022	0.6116901056242224	0.5706153219545099	0.6225081250911337	0.6860951637049506	0.5457226499880437	0.6878155860141901	0.6248651899245421	0.2206890024703313	0.4397645508248597	0.7579035951821693	0.2105955937493564
4001	I18R	18	I	R	0.6723415566677126	0.6709328620474422	0.6873397062718182	0.6663923252962008	0.6699431244874118	0.697741540210445	0.6655646594100195	0.6127655511381983	0.6489397935928765	0.6657734576802361	0.1967182071837549	0.2467866725123097	0.7652145348987843	0.1284816757960265
4002	I18S	18	I	S	0.1444281223208159	0.164049769931652	0.3174543702916841	0.2673098471429173	0.1153416015672359	0.3015511209742962	0.1941117094066732	0.1761408619959702	0.2881245089884939	0.2187235458466376	0.333819860265258	1.8504297990696803	0.3408706246708149	1.2080534158493517
4003	I18T	18	I	T	0.4110291123816154	0.4430399488740962	0.5505240389265179	0.4711986851538403	0.36798885433965	0.4498097396072893	0.436469366629743	0.2697931507095166	0.4429172522120367	0.42697446098158953	0.4516426337619965	0.8471212123566867	0.6504788099330739	0.5787430234714455
4004	I18V	18	I	V	0.7693124613778995	0.7611476144949395	0.8123116649761135	0.7582768940968956	0.7798309725681936	0.7995204254297651	0.7670594133511729	0.7637754083490843	0.7939822523903937	0.778357456337162	0.1852370125084094	0.1753383292810556	0.8570081634232093	0.0884201007202834
3988	I18A	18	I	A	0.2980245860486313	0.4737825715739729	0.4800092218337223	0.4311553008082055	0.477831193471747	0.5696334507330136	0.46809978854723	0.459455403683668	0.2994641186487965	0.43971729281655414	0.307928968446625	0.9196712143805128	0.6153312449657404	0.4084918859574395
4005	I18W	18	I	W	0.0475900881356825	0.1450874054026673	0.0948573079202753	0.157024993165501	0.0570307125184361	0.1154777356013875	-0.0016973496918957	0.0351240221396899	0.0691198040102374	0.07995719102244236	0.2730781833489754	2.6744516300516654	0.1138909869675944	1.4866867087214497
4006	I18Y	18	I	Y	0.4968603136156146	0.5631271963955679	0.7227850475401022	0.5485710443668789	0.6019320828966789	0.7009966738792838	0.5516407130711446	0.55668163505901	0.701607798460962	0.6049113894761382	0.1954718586757215	0.3018760355153116	0.7108724937816344	0.192339119537609
180	A19M	19	A	M	0.9612972573411585	0.8973405440416129	0.9482050005471018	0.97836486735199	0.9611663803539656	0.9828954151106416	1.0131368411601545	0.9115966629195484	0.9485382470527776	0.955837912875439	0.1554570885440396	0.1005918918001439	0.9752223491550548	0.0521510192425679
186	A19T	19	A	T	0.992585133150736	0.9175953019530556	0.9582650228865148	0.9572619791714156	0.9366406600551874	0.9380298992035652	0.992370527722016	0.9019536845163716	0.9141408048872736	0.9454270015051262	0.1603345302928788	0.072345472874988	0.9699886978749492	0.0295563396884099
185	A19S	19	A	S	0.9150347194464882	0.8966494767574116	0.9213634392032976	0.9187151647870004	0.9460368243008532	0.9232550534641532	0.9131762300191506	0.9190975918198864	0.9411745191668348	0.921611446551675	0.1530000311173315	0.0665979143828993	0.9613101034949788	0.0385554639778163
184	A19R	19	A	R	0.7081227187643301	0.7092426127309412	0.7963434690989637	0.6916702160580714	0.6977440121352274	0.737743283520448	0.7308116078044411	0.6602267653185514	0.7380492398663842	0.7188837694774842	0.191719201246564	0.1972110953339176	0.8165711892671873	0.1119063085533651
183	A19Q	19	A	Q	0.9224974492429604	0.8671840559004929	0.9877587830627416	0.9811983932954274	0.8434515694937845	0.9990969740405804	0.8953451750872358	0.8697658382060093	0.9470348570045865	0.9237036772593132	0.1603485585299976	0.0926892791396033	0.9596306722495416	0.0555772574541185
182	A19P	19	A	P	0.0718925505296317	0.137257811001657	0.2061828483532637	0.0288433946877027	0.1283290044291896	0.1811117371577479	0.0917631081260621	0.0839991788884818	0.1805389840664045	0.12332429080446011	0.6583613484957827	1.7785121828555228	0.3824862421395862	1.1311025742313974
181	A19N	19	A	N	0.8886374848424046	0.9992683157727204	0.9225639994578054	0.972694523745706	1.0184367050139231	0.9532379569133328	0.9729734251122768	1.008064272194253	0.9580751562545542	0.9659946488118862	0.1552224263858368	0.0988698462753719	0.9705717444249086	0.0556405595351023
179	A19L	19	A	L	0.9125289438722416	0.9633721435712712	0.908947026998586	0.8304358324701365	0.9145213167392364	0.9196723578198795	0.9172361266430016	1.0043515374101473	0.9628880561832902	0.9259948157453101	0.1604934550939673	0.1165388980956264	0.9638716472127088	0.0582870857731645
178	A19K	19	A	K	0.8936458463330332	1.0032917546579243	1.0198388011080206	0.9845932612716068	0.9702110880395254	1.024578743311683	0.932843520744604	0.9897927942691832	0.9702819468429064	0.9765641951753875	0.1518723488128633	0.0825994435352597	0.9892011517355664	0.0424916046258144
177	A19I	19	A	I	0.8671970771909848	0.8987067492257048	0.934951665166623	0.864079006797594	0.8861178067350839	0.8466982943145501	0.8618550281888641	0.8692570126471177	0.8798070224911682	0.8787410736397434	0.1672100054620517	0.1003224026933708	0.9288143583916362	0.0559066247606149
176	A19H	19	A	H	0.3880374670295421	0.402322021057733	0.4909004741616536	0.4219281238636571	0.336051187421205	0.4548356597653178	0.4106383117056535	0.320097537189182	0.5090910188275184	0.4148779778912736	0.2765416308578235	0.6876227097598577	0.6070129311088779	0.3538507540567479
175	A19G	19	A	G	0.5905678234037992	0.6528460584300084	0.6522287827996565	0.640711362308876	0.63111870246612	0.7151982737593758	0.571020464462037	0.597406504653495	0.6065553922755975	0.6286281516176628	0.2319784648462055	0.3334303203779752	0.7394644484351091	0.195788388833038
174	A19F	19	A	F	0.7045033382382712	0.756126524461846	0.8174673556532452	0.8317782669236253	0.8210306867532807	0.8324191492120526	0.7353784136117893	0.7418797443477134	0.8394117806547363	0.7866661399840623	0.1941638842769422	0.3177327811567114	0.8660765167515775	0.0983582485071307
173	A19E	19	A	E	1.031551932132876	0.9269315186630545	1.0083341143798972	1.0180090767803422	0.974008412360723	0.9671391946162042	0.9517056175747016	0.9139391855081996	1.052924212565416	0.9827270293979349	0.1545054940265022	0.0808653805055717	0.9781099570633098	0.0459082585902286
172	A19D	19	A	D	0.8864675295370532	0.9715545932359532	0.8782519778058295	0.916504075414639	0.94383230194664	0.9175582532157872	0.942587201812452	0.9251347407331862	0.9293304913167308	0.9234690183353637	0.1582977650132742	0.0881355687856637	0.9407599820793486	0.0472775520963788
171	A19C	19	A	C	0.8460377098500576	0.8600259998099044	0.903905085139657	0.8754188283150942	0.8994404400490684	0.8816190809365405	0.9022494181841036	0.909265076610085	0.8873867196826456	0.8850387065085729	0.1630784563137687	0.0974624283835752	0.920961394221338	0.0544100432039051
187	A19V	19	A	V	0.8354573583898733	0.8065698161953384	0.8004996603588819	0.7814083792221871	0.8133470970146992	0.8427429459914648	0.8042853869169787	0.7946975416901052	0.8285178515704219	0.8119473374833279	0.1674488345106796	0.1598715961480338	0.8586541950396513	0.0825728530894375
188	A19W	19	A	W	0.8000111813588168	0.6777009584004472	0.7719143661162068	0.7722460795379873	0.7821244885796342	0.747887371566277	0.7757912387323846	0.7309622508960573	0.746157939385874	0.7560884305081873	0.1788436093009139	0.1698994888981049	0.8304511096147222	0.0818469858245725
189	A19Y	19	A	Y	0.8407056788933847	0.7862736608234583	0.8631865926332895	0.8744793827036358	0.8961730828684645	0.8377372293202131	0.8125739594813391	0.7819280941496346	0.8500939152313333	0.8381279551227503	0.1780889964641044	0.1565565742047722	0.9162981088025784	0.0702702158881389
2964	G20A	20	G	A	0.9191839347468972	0.9272306530862332	1.0684124589212234	0.9741247660402712	0.955101147287484	1.0179401991275565	0.8950479023480731	0.987629653232183	0.9772982346304911	0.9691076610467125	0.1444689166975307	0.1172584078213717	0.978460257704482	0.0509255590664294
2980	G20V	20	G	V	0.649994886177707	0.6889871725050227	0.710485422887091	0.6714953018103841	0.7221916963102331	0.6867935417942328	0.6638005376212905	0.7152162602208699	0.7083519587412969	0.690812975340903	0.1946782185024695	0.2629294410701813	0.7708441348479406	0.1203080881890038
2979	G20T	20	G	T	0.8455655669669445	0.8833548035775819	0.8599182603471909	0.8237571391126884	0.8543845342328984	0.8591284257024925	0.8548874310241186	0.830070588570322	0.8674025065406212	0.8531632506749843	0.1719654580043154	0.1419868492063573	0.8739964460994496	0.073418270095935
2978	G20S	20	G	S	0.8085249895938313	0.8068186069146834	0.953573021419892	0.8488853811602897	0.8432064359785952	0.9265060909717228	0.864743035555635	0.7869641306609768	0.9846436910909352	0.8693183759273957	0.1616840182841517	0.1718214746300116	0.902781778233988	0.0916094017728002
2977	G20R	20	G	R	0.7536222231438274	0.7867452903772919	0.8530158110633701	0.8208970856292335	0.8455129404971304	0.807676168834512	0.7603097856022004	0.8036479409068678	0.8299834547533386	0.8068234112008636	0.1900464387648353	0.1500193195919455	0.8803537996785391	0.0648095694203056
2976	G20Q	20	G	Q	0.8102362043348247	0.739206354271383	0.9024650678920548	0.844456853995174	0.8617357046976706	0.8776698564214706	0.8023503459035563	0.8248939822318252	0.8814012207713111	0.8382683989465856	0.1734181561011289	0.1933477523173616	0.8881961940364076	0.0819020412393907
2975	G20P	20	G	P	-0.0279271093086718	0.0351563194442006	-0.0644704799156839	0.1084399713301519	-0.0083026600514422	-0.001934632354159	0.1553340016387933	-0.0236976507059387	-0.0789010574928424	0.010410744731600866	0.452362531312739	1.7248087812605537	0.2175123971333907	1.4001531064166348
2974	G20N	20	G	N	0.9201617277347844	0.9385038186784964	0.9864171863622776	0.9297794174067348	0.9398331614093174	0.9455083788747264	0.9089945786600644	0.9087351316338956	0.9954703722311266	0.9414893081101581	0.1567716167731872	0.1003149872020021	0.963202225005794	0.050732179027537
2973	G20M	20	G	M	0.6871556946011695	0.6871256888245499	0.7525675948463153	0.8124552014601352	0.6973301500744894	0.6585693270944808	0.7401312245896476	0.7231283320022204	0.6643535468144217	0.7136463067008255	0.2101524083368876	0.2216494686848231	0.8301500869209774	0.1236929569440331
2981	G20W	20	G	W	0.6762465727503705	0.7505938988420531	0.8113212056938464	0.7711297703132486	0.8024033422737786	0.8307364814584125	0.7960308870266622	0.6561739731922449	0.7901292918647669	0.7649739359350427	0.1866476188673458	0.3556991779165597	0.8074933805995295	0.1581696131471415
2982	G20Y	20	G	Y	0.6274743823848767	0.7072108872020979	0.7429295987738495	0.6457861399534798	0.702288449655323	0.7184106623427753	0.6159109197436894	0.6264220303504109	0.6598679644187884	0.671811226091699	0.1931982664295136	0.2777165102753415	0.7866696793175734	0.166812674184839
2971	G20K	20	G	K	0.8825987418525391	0.936752423462064	0.9740752643643614	0.9349398602607736	0.95739596239128	0.9669846382690608	0.9574773832777864	0.9145299487217652	0.9969385848989726	0.9468547563887336	0.1538237578564192	0.0798095853055203	0.9547635259309952	0.0362413499935853
2970	G20I	20	G	I	0.6023826607880689	0.6041489675771733	0.7265482500435947	0.6019322054073776	0.6699431244874118	0.6374480746507237	0.6543493040113324	0.6293557733165679	0.7175454857108018	0.6492948717770058	0.2385706064111374	0.3618163647726126	0.8041684352804745	0.1902711957037783
2969	G20H	20	G	H	0.4523510979003113	0.4739345864082385	0.541403885365984	0.5028307887411507	0.5590313384067442	0.5522283458605214	0.5500378871516474	0.5293372721827824	0.5569815417339342	0.5242374159723683	0.2450701090851211	0.4429800053916481	0.7197076768875792	0.2080467460754714
2968	G20F	20	G	F	0.5491523126360457	0.5775571522007417	0.6691524975522027	0.624877302806556	0.607056831607956	0.6991711397084188	0.5950541971290747	0.5251239888046034	0.7361026230490317	0.6203608939438479	0.2423700156967315	0.3777896165527866	0.7638110811140164	0.1721393570604092
2967	G20E	20	G	E	0.882705888138191	0.8726908193105053	0.9085228895577506	0.9382485895601363	0.8478025131223645	0.9277615191462506	0.8446587887049262	0.8382750077329888	0.8992323126790347	0.8844331475502387	0.1603183675319179	0.1087813037619945	0.9165501158519702	0.0717989576079927
2966	G20D	20	G	D	0.8821160903714695	0.8703128558661476	0.9667375158072352	0.938951662866866	0.8253226154569497	0.8702992303499426	0.9018625075150296	0.8458500960477847	0.969251654451145	0.8967449143036189	0.1741021954378946	0.1626591551755123	0.9255310581744456	0.0786490899390176
2965	G20C	20	G	C	0.7434937872054889	0.722520457640546	0.8221343790610655	0.7124551609420087	0.7701569015379199	0.8190376592481882	0.7449999334619135	0.6622555542972847	0.8126541693113415	0.7566342225228619	0.1838056136755981	0.2488985845288839	0.8314020433763709	0.1263333267517542
2972	G20L	20	G	L	0.7298311692685647	0.7209943694604618	0.7517249333968893	0.7679082372766803	0.7150535152399738	0.7959787567914784	0.7702907911195072	0.7574093414492679	0.7792422942212769	0.7542703786915665	0.1810233821476753	0.1566571696499473	0.838815341755509	0.0833273860204762
2992	G21M	21	G	M	0.4793918293568353	0.4966000337109938	0.4678835293004942	0.4658486277351694	0.4029416495391445	0.5037887288668734	0.4923046172201098	0.4636703920288341	0.545478400254874	0.4797675342237031	0.3095736149398127	0.6959684456381799	0.6392063780153013	0.3084127653899977
2991	G21L	21	G	L	0.0915503642886764	0.0186894335171081	0.0872932001375183	0.0545849407549571	0.1015126863571297	0.0285683728696284	0.1244660582554692	0.0815343505147495	0.044953803777327	0.07035035671917375	0.5178721042803893	2.1430323200383112	0.2708761503037629	1.4891637322357276
2987	G21F	21	G	F	-0.0832455570589726	-0.0153966191545548	0.1021162200895296	-0.005851546579693	0.0243640262334969	0.1223133695726128	-0.0733025365953198	-0.0277124001331331	0.0555090180010734	0.010977108263893266	0.1763224484249839	3.6557560754916456	0.0740456261157702	0.9367688494546256
2989	G21I	21	G	I	0.0438182037728954	0.0960395689161621	0.0598357753203322	0.0435643201401344	-0.0354302850589417	0.1309884361781397	0.1305084421312354	0.0213666644953879	0.0814920060563374	0.063575903550187	0.5389185436724794	2.4358464817350223	0.093235962088653	1.3425106060569665
2988	G21H	21	G	H	0.3876316462429957	0.4940825841865991	0.5569329381161139	0.3630216606576832	0.4423042250032986	0.5901193867059953	0.4298318746247893	0.4329744142233552	0.5593993476911654	0.4729220086057773	0.2343221576597786	0.506855824523808	0.6007771243098854	0.2293600167748452
2986	G21E	21	G	E	0.6228801908683306	0.7068226331535915	0.7950434210271491	0.6294973214482068	0.6916985976905513	0.7064632434548551	0.6493551296298553	0.6376993672986916	0.7915813526269516	0.6923379174664648	0.2076419879126245	0.2856877593671459	0.7716204144687036	0.1356007793463976
2990	G21K	21	G	K	0.666411354204579	0.6073471791262779	0.6768226418635824	0.6593362898646583	0.6376135359005826	0.6488690392022859	0.7364048507444532	0.640402709906216	0.696030244617272	0.6632486494922119	0.2888646282438583	0.5152649248682342	0.7999244833994118	0.2610132211133368
2993	G21N	21	G	N	0.6918389794356453	0.7097998702475085	0.8747107635039196	0.759193529822229	0.7286776252998483	0.7706300022949857	0.7833201304434133	0.6759364118637714	0.7302138559512851	0.7471467965402896	0.1880388893355733	0.259549645306132	0.8506184427410668	0.1469194936601313
2997	G21S	21	G	S	0.6635551747816046	0.6418383417411322	0.6597473147087846	0.6108555703536417	0.6233623595759569	0.6985529493792645	0.5972575218966892	0.6578067411383848	0.7506682903633771	0.6559604737709818	0.2518582286976928	0.5541253579702647	0.785510935908608	0.1828538688723504
2995	G21Q	21	G	Q	0.9263428015789564	0.9881504174129312	0.9723166278942704	0.9702730217147713	0.9650529022615822	0.9840778502547212	0.9664131658155402	0.930253109004311	1.0147083902292393	0.968620920685147	0.152093437823475	0.0997976136271107	0.9901568561236936	0.05355499521306
2996	G21R	21	G	R	0.4782998350146281	0.5454764506052223	0.611919868865307	0.5801604759141835	0.4424532873476229	0.630986955296381	0.5443196101830486	0.6040127851930538	0.581134928533702	0.5576404663281278	0.314759754361277	0.7246581801524168	0.791629249543842	0.2782594777482483
2998	G21T	21	G	T	0.0331058367439805	0.0309547806160182	0.2235968927539659	0.1726841315381959	0.103320235754139	0.2196094158014184	0.1263589948258404	0.0680890051667072	0.2191564890043181	0.1329861980227315	0.5293668660110901	1.7941935545606222	0.2949816676363904	1.4078856787790694
2999	G21V	21	G	V	-0.0994047918748603	-0.0848959594873665	0.0	-0.0604092247343266	-0.0728220697474921	0.0261946692987749	0.031510481608096	-0.0606569040802196	0.0789780330833388	-0.026833973992672826	0.4504347737375732	4.061618532183796	0.0713475936683481	3.973982749744601
3000	G21W	21	G	W	0.0153158397098028	0.0140390932923426	0.1226618754711847	-0.0157998145644297	0.0527154862142639	-0.0806621381496262	-0.0175239820667084	-0.0158635747801637	-0.0789010574928424	-0.0004464747073529316	0.2755906070619022	1.8049748156309111	0.1024355732719358	1.790395252464988
3001	G21Y	21	G	Y	0.0645484968517592	0.0635258339709053	0.0	0.0349885762842407	0.0570307125184361	0.0122479002023303	-0.0131432759785604	0.0351240221396899	0.0250609264799543	0.031042576940972826	0.4096758895125331	2.950114069211061	0.0863916442477614	1.8906350001868204
2983	G21A	21	G	A	0.7011337312761491	0.683486174635622	0.7267638395559411	0.7307967390413832	0.6565969317445051	0.763104923723208	0.675915606189129	0.6692598897481885	0.7838969258837835	0.7101060846442122	0.2003837617038635	0.2590566664307726	0.8047709998256004	0.1362732265468604
2994	G21P	21	G	P	-0.0224660988455418	-0.0013575258622123	-0.0050082159366346	0.0	0.0227041514986473	-0.049640736996122	0.072609867149347	0.0351240221396899	0.1400908262263397	0.021339587708168135	0.1907859040164533	3.23386144510655	0.0384131824896244	5.306241789113011
2984	G21C	21	G	C	0.5526746220044602	0.5502674247899279	0.6830382160345774	0.5874243525467387	0.5402225017987797	0.6938394047547606	0.5390128864828065	0.491304647719088	0.6464879390284983	0.5871413327955152	0.2471324720325581	0.4896727687362611	0.7180371828331255	0.2229040470479239
2985	G21D	21	G	D	0.6520299010833338	0.7072108872020979	0.6983612112946499	0.730316336875854	0.6597746339447911	0.7454106031367131	0.6765548394871447	0.6759364118637714	0.7229754482626518	0.6965078081278898	0.2008605975716136	0.2652383278669806	0.786524381954181	0.1416254166723871
1961	E22G	22	E	G	0.8753600480422218	0.917863612533004	0.9502749190296867	0.9324647635687764	0.8676272951122963	0.9050428588500736	0.9209956678703428	0.8939578767389769	0.9041610786399952	0.907527568931708	0.155477474589543	0.076698153863896	0.9346124219048372	0.0441097230013059
1958	E22C	22	E	C	0.8996537869636716	0.8539762962203469	0.9284524774442277	0.898322204404466	0.9521864903247468	0.9700196776392388	0.9731823774728314	0.865974045239542	0.8550687311982818	0.9107595652119281	0.164874511720761	0.0884300378052901	0.9607136281957346	0.0435377896555884
1959	E22D	22	E	D	0.9050095642065318	0.9557176862358152	0.9507901422114516	0.9311589947945794	0.9153107662156336	0.8838255223960776	0.9789297310152858	0.9092902907212688	0.8321612988255014	0.9180215551802383	0.1606236506487697	0.1254336450552428	0.9540942532218778	0.0594796735842744
1960	E22F	22	E	F	0.5313960925060016	0.60882043999133	0.6412059134393447	0.5234286551705161	0.556955387456564	0.7125450386500416	0.5272996200573832	0.5573252514372666	0.6815583898263325	0.5933927542816424	0.2224679894697176	0.369799447383746	0.6892169985453537	0.2960088022431549
1962	E22H	22	E	H	0.8788399711628886	0.8106178492426958	0.9359225596920756	0.918991414209621	0.8910788662207232	0.8390410203510265	0.9089945786600644	0.8666288312313309	0.9283385921875704	0.8864948536619995	0.1606426283049074	0.1466757032373088	0.8984175395825522	0.0780474830482486
1963	E22I	22	E	I	0.6849000708749631	0.6930559394550273	0.7304339691605619	0.7353463215943985	0.7178258252992701	0.7461134953089289	0.7151432376428424	0.7158370268679219	0.7765672498963607	0.7239136817889193	0.1923343353410229	0.2004932725066391	0.792033815104064	0.1231840584400349
1964	E22K	22	E	K	0.8761705715970372	0.8802850186268323	0.9265001896985454	0.967873299633694	0.9227775555092612	0.9327049604737668	0.8895318894228951	0.8887479797462091	0.9352525052417828	0.9133159966611137	0.1629842761740128	0.1145838912822891	0.9425310877155336	0.0563355831262526
1965	E22L	22	E	L	0.9254464832852806	0.916918837425875	0.921374891250728	0.8990540687058928	0.9200027476888036	0.9446342699427293	0.9320435740691608	0.9339279033640294	0.922793847163078	0.9240218469883974	0.1567384814724976	0.080455898446763	0.9414580671926732	0.0374581105673936
1966	E22M	22	E	M	0.9885777645461068	0.9735437946880956	0.9746976703393893	0.983577645476124	0.9668001928721588	0.9635189120421	0.9550540178619012	0.9619706476853694	0.949196048708636	0.9685485215799869	0.1541261289731174	0.0716560414614762	0.9648315957313656	0.0359916783971716
1967	E22N	22	E	N	0.8344840129845953	0.8900101499634391	0.8711991674705828	0.8119180131878443	0.8708875392857789	0.8779298319097025	0.8691497600418431	0.8379445563736818	0.8746017912111058	0.8597916469365082	0.168037554980709	0.1646394677378689	0.9169073851480012	0.0596564663125416
1968	E22P	22	E	P	-0.0773250077862313	-0.1981208854891977	0.0238283447478685	-0.1554372668328762	-0.0299544938636746	0.0089797997504004	0.0197366076735185	-0.0594849928470853	0.0912084689673473	-0.04184104729777005	0.433837229077976	1.286106821703514	0.1327354653785076	1.3144798836995433
1969	E22Q	22	E	Q	0.9566920071915678	0.9666078171775168	0.9889291394496548	1.0367186484547255	0.9857389080109836	0.9520516801261576	1.0364118927941752	0.9862902452663342	0.9954703722311266	0.9894345234113603	0.1502880900939904	0.0612708240464238	1.001742989300529	0.0376657638802631
1970	E22R	22	E	R	0.9370269926353832	0.9836319358140044	0.9405022496429132	0.881129529734363	0.9781829348141454	0.9316344413202582	0.992370527722016	1.0089132618847934	0.9514018402488926	0.9560881904240855	0.150540931740879	0.0681656520787109	0.96793331116588	0.0410370173497915
1971	E22S	22	E	S	0.8648444394953291	0.8700556138284778	0.8510179886745876	0.8685205779760067	0.8753504654806723	0.9327049604737668	0.8937398006669419	0.8712103927199206	0.8852716137864477	0.8791906503446835	0.1660670663894315	0.0959914053821306	0.921033779410058	0.0534016011297535
1972	E22T	22	E	T	0.7137662070481929	0.7074729568714371	0.7542198612240331	0.784769236879464	0.7527592690923183	0.7782961031617706	0.7306913203679288	0.7289914767449233	0.8034145226783783	0.7504867726742718	0.1886037109166206	0.1851107664508243	0.8508944933167284	0.0920904625386719
1973	E22V	22	E	V	0.8735593050148465	0.903602774932078	0.8808666119795567	1.008220832920611	0.8680565704128355	0.8149720953212778	0.9355120326425808	0.875477782376178	0.8613233015495418	0.8912879230166119	0.1629277960361102	0.1453882704552189	0.9298715765504122	0.0719550608087489
1957	E22A	22	E	A	0.9575943088566732	0.9457947635740316	1.0193149153369574	0.9626161995675192	0.974008412360723	0.9779040403621886	0.9635697037355024	0.9874373247524038	1.0139615403007969	0.9780223565385329	0.1563619337312172	0.1902624839213928	0.9942932036462702	0.0497625207820777
1974	E22W	22	E	W	0.474287047084531	0.3699777868523585	0.5934940906086841	0.4791502681407391	0.4030797371684106	0.4545217822290941	0.4744729155301797	0.5036016523591782	0.611256174935675	0.48487127276765	0.2344476165805017	1.1226052929952273	0.7107666978374984	0.5574791226234015
1975	E22Y	22	E	Y	0.6893963443556189	0.6172174709908724	0.6934802387227851	0.5996999081108271	0.6373230396219911	0.7046857936956125	0.6285869530478428	0.6270552527043587	0.6927961524195506	0.6544712392966066	0.203151215338972	0.2378344545543511	0.768834288297648	0.1302055252901552
3739	H23V	23	H	V	0.0763182588460547	0.0635258339709053	0.0948573079202753	0.1187282694091284	0.0570307125184361	0.1637140063032663	0.1172324431087335	0.0351240221396899	0.1958695277747454	0.10248893133235942	0.4611944394195373	1.8621345238207816	0.3048574162688597	1.0737346687301377
3724	H23C	23	H	C	0.3093402163094957	0.364937436431025	0.4148550185764509	0.3945739532038497	0.4059552737808761	0.4801780054999018	0.3969918580045934	0.3180645494258673	0.4786907400152344	0.39595411680525494	0.4247333834459904	1.2105173304410768	0.5773986191238649	0.5892093514895922
3725	H23D	23	H	D	0.0645484968517592	0.0875861989775881	0.0637295536286118	0.0349885762842407	0.1561206965865452	0.0915390360491553	0.1620228960114109	0.0547922503453966	0.1478667445489628	0.09591049436485227	0.6621743065260155	1.4169678355469728	0.2963904429808316	1.0024429748896024
3726	H23E	23	H	E	-0.0279271093086718	-0.0294357124468974	0.0381009859327901	0.0178023392864081	-0.0365755890418959	0.0170964889378926	0.072609867149347	-0.0606569040802196	0.0119782658350376	0.0003325146959767444	0.4866549189594831	2.1415781629559336	0.0774002474468764	1.8355926911238831
3727	H23F	23	H	F	0.7367579246479885	0.7034046521771113	0.710487052710909	0.7596978106963148	0.7554610678350953	0.8102222571921467	0.8200902816396078	0.7103205082841795	0.7977975297410607	0.7560265649916015	0.2127218430125685	0.2316006701798656	0.8755057981154648	0.0853774912059143
3728	H23G	23	H	G	0.0306316794196057	0.0411076337440067	0.0	0.0	0.0409009508831662	-0.0152109978993731	-0.0016973496918957	0.0547922503453966	-0.0456441145768275	0.011653339136008767	0.2358451539141699	3.1109173965047012	0.0362788482966023	1.29487368641977
3729	H23I	23	H	I	-0.1576776337860665	-0.0013575258622123	0.0270481521402655	0.0178023392864081	-0.0083026600514422	0.0218789916736178	-0.033350614441521	0.0111596351880073	0.0250609264799543	-0.010859821041443223	1.1306984247898966	2.2684687077689705	0.1927831684868157	1.1205913129106886
3730	H23K	23	H	K	0.0239303255822809	-0.0513359760224809	0.0381009859327901	0.0570328776573353	-0.0587178571113546	0.1809288758516407	0.072609867149347	-0.1493957041382085	-0.0056280006579347	0.011947266027046146	0.3444453339207059	2.7084594062584046	0.1449607156815958	2.3432065089960123
3740	H23W	23	H	W	0.6575676817317249	0.625890014839474	0.6984490144975958	0.6968084701148218	0.6475834175575227	0.781249160203456	0.687779814289049	0.6679507447598564	0.7328051886791732	0.6884537229636305	0.3107690300277378	0.5101685890730822	0.8539276764882873	0.1942651579746621
3731	H23L	23	H	L	0.2572666651974281	0.2339469419382006	0.1173516070017718	0.1216762317588494	-0.0083026600514422	0.0271022312280214	0.1460672452075056	0.1191592297789363	0.1805389840664045	0.13275627512507504	0.7764452385148509	1.8649350233283497	0.3029225636147153	2.0810008966979407
3732	H23M	23	H	M	0.2980245860486313	0.3155166786453655	0.3905362668826658	0.3390304322618127	0.2683483178702798	0.4229780870816607	0.3914404800812604	0.2447272573316888	0.412075241173329	0.3425197052640771	0.24189582857086	0.6865503668552522	0.4677607357442329	0.4770996452439871
3733	H23N	23	H	N	0.2700974767399594	0.4079450308113664	0.4522211103930904	0.3630216606576832	0.3014508236580248	0.3790090512274034	0.3616813413326827	0.3364678636484917	0.3283850526753719	0.35558660123823044	0.2805561072584633	1.0286189783243385	0.5040905905956411	0.4574922201541806
3734	H23P	23	H	P	-0.0500454820319857	-0.1606303439014629	-0.0905363531168637	-0.0157998145644297	-0.0865931263919969	-0.1088896409191455	-0.0088653484155604	-0.0552070393853794	-0.09748684528037	-0.07489488822302157	0.1743611071682005	4.751975672465006	0.0460172906706585	1.7312508678839102
3741	H23Y	23	H	Y	0.8052929238466633	0.8464372234517534	0.8226061652351149	0.8127489800639633	0.8432064359785952	0.8430788787409708	0.7703195768188144	0.8016617098927115	0.806272906789164	0.8168472000908611	0.1764693885931842	0.1838585238111508	0.8763118006453819	0.1031678054627275
3735	H23Q	23	H	Q	0.1726802289894706	0.1017043937627123	0.2113498050620758	0.16718630814509	0.0227041514986473	0.0811731593926588	0.0956124388972718	0.0744604785511033	0.1798489809749584	0.12296888280822094	1.210619821625795	2.32993988160163	0.4222488761311825	1.8999267706619651
3736	H23R	23	H	R	0.1230852013650565	0.0635258339709053	0.0381009859327901	-0.0315996291288594	0.0587216810051193	0.0193402699748889	-0.0622091100052126	0.0744604785511033	0.0182807469693561	0.033522939848349725	0.763446170429339	2.151726004303733	0.1661750704899627	1.4197071413574056
3723	H23A	23	H	A	0.0645484968517592	0.1863616942908722	0.2031548511112545	0.3166896042139749	0.2485743280060848	0.268364796317853	0.2845541415406411	0.1589100232643599	0.2351283040023804	0.21847624884435335	0.6937870042753944	1.1338140515634754	0.5553903822486839	0.6830861057210209
3737	H23S	23	H	S	0.2444358536548968	0.3307665748653124	0.2252333413196587	0.2526570872250255	0.3286131622071081	0.2471567007371712	0.1688033532830064	0.1693477171192184	0.3347599302228208	0.25575263562602424	0.6685693959491845	1.221801455638308	0.5579269848039172	0.7814557324560012
3738	H23T	23	H	T	0.1901431753777056	0.1803416787056428	0.3409449704304983	0.2495316960821891	0.2613437649627954	0.263740210247937	0.2019795007506304	0.1020068352871168	0.2289409974735467	0.22433031436867357	0.4016987696187631	1.1677548255116756	0.455360858354694	0.6592491905445367
7972	V24C	24	V	C	0.6979580651917762	0.6607658633592163	0.8048498123198765	0.7139202574298533	0.654354726836751	0.7760329670803948	0.7151432376428424	0.6945221466776051	0.7617207871818605	0.719918651524464	0.1868295452065015	0.239127054456407	0.7946904105894725	0.1363142905379066
7988	V24W	24	V	W	0.3286562654682371	0.3141522406702464	0.4011368710689619	0.4155427029747801	0.3293305129845868	0.3920161157433514	0.4886042799991623	0.3754818717150693	0.4681252739895136	0.3903384594015454	0.3295929217276202	0.8058262642165228	0.5782389097183847	0.3738193325890401
7987	V24T	24	V	T	0.1972615264225147	0.1273923154266782	0.2823101017541546	0.2706851772823818	0.1238578718095345	0.3357555850217714	0.2920373839273646	0.1059969349831145	0.263215366534601	0.22205691812912395	0.8285636035868974	1.5067747366245332	0.5751865455974365	0.8055362021081545
7986	V24S	24	V	S	-0.0527871045239256	0.0464807732089015	0.0817561127246469	0.0349885762842407	0.0227041514986473	0.0330823623124677	0.1131512675379852	-0.0103633921196784	-0.0056280006579347	0.029264971807261182	0.4575922880347215	1.975504788113312	0.191961558418752	1.5836434286851588
7985	V24R	24	V	R	0.0	0.0708859797073919	0.00476198505996	0.0877364596225292	-0.0865931263919969	-0.0806621381496262	0.0603655110098607	-0.0317271495603275	-0.0770269025904827	-0.005806597921410167	0.2808945764436152	5.610031918862189	0.0640058293511178	1.966100389582344
7983	V24P	24	V	P	0.1457231025421491	0.0826151138668088	0.0381009859327901	0.1941156457783377	0.1792369281943422	-0.0152109978993731	0.0949211551290402	0.1191592297789363	0.0870130026791183	0.10285268511134996	0.3017374111655677	1.8050806668683144	0.1708218088653476	0.9476906871735696
7982	V24N	24	V	N	0.0373067886880033	0.0294357124468976	-0.1087954144514248	0.1639072108070731	0.0227041514986473	0.1661511416830485	0.1081971541515421	0.0351240221396899	-0.0533985957592248	0.04451468568936136	0.3323078252562937	2.362587891432714	0.1412107693632113	1.6707211914823956
7981	V24M	24	V	M	0.7544129571524244	0.7494528980515918	0.7303276411705201	0.7439665700615172	0.6960805231134	0.7941888952341992	0.6775123545419187	0.702334036963568	0.732859100678966	0.7312372196631229	0.1780168920183951	0.2798475623592503	0.8112057077563919	0.1153902192304104
7980	V24L	24	V	L	0.8937260062531031	0.7998488823356719	0.9872760734460532	0.9473003846775534	0.8639292538989906	0.8680851024423175	0.9258026721437902	0.8527570208943677	0.939043700138954	0.8975298995812001	0.1562342302525934	0.1308514223332982	0.9151440294213644	0.0807950415401127
7979	V24K	24	V	K	-0.0654568700899829	-0.0294357124468974	-0.0783727636911386	0.0099482679847367	-0.098654825150753	0.041405667198148	-0.0009912913088865	-0.195105972284469	-0.0082987472332261	-0.04721802744694097	0.4888518035178607	2.1153509466419194	0.1156561624379224	1.5265110094214172
7978	V24I	24	V	I	1.0764909331784691	1.0418445762641058	1.0433041945272976	1.119420574562017	1.0009689488312636	1.097632669306826	1.0772317446117827	1.0871321757512535	1.0672449476298551	1.0679189738514299	0.1425957922407635	0.0695331018023597	1.0381817673619589	0.0390710997274673
7977	V24H	24	V	H	0.0230879106940316	-0.0294357124468974	-0.1413438599978275	0.0349885762842407	0.0191483728085809	-0.0433335926872714	0.0988300637180928	0.0153159401985553	0.1123154642767776	0.009952573649809178	0.3320051077029929	3.0992759341594134	0.0615897994931366	2.383952301876864
7976	V24G	24	V	G	-0.0170717365109546	0.0635258339709053	-0.0758482353500608	0.0016944735776907	0.0570307125184361	0.074302461191487	0.0	0.0351240221396899	-0.0775063848127342	0.00680568296938438	0.3340934786621704	2.345072017913078	0.095063198548756	0.7187620220427225
7975	V24F	24	V	F	0.8876927028556217	0.8844300489962269	0.9416713272434708	0.9273131556637596	0.8543845342328984	0.9153907742625038	0.8618550281888641	0.8872124157187425	0.9034459772959788	0.8959328849397852	0.1564324119584499	0.0995726643848122	0.9305848562637916	0.0479031891134361
7974	V24E	24	V	E	0.0322742484258797	0.0294357124468976	-0.0785390527662841	0.0374365131866189	0.0227041514986473	0.0152109978993733	0.1388953060373151	-0.0839556540116543	0.0150911651261471	0.014283709760326732	0.1435458141551354	2.3664789776233963	0.0857786620116971	1.414396380831728
7973	V24D	24	V	D	-0.0868165076397602	0.0464807732089015	0.0815705647078743	-0.0735053260828827	-0.0319444874466748	0.145557891106648	0.0743870013086951	-0.0559182145602316	0.0250609264799543	0.013874735675835987	0.3655819474009814	2.9593389336638687	0.0894719469892359	1.4823638619913406
7971	V24A	24	V	A	0.55812730125742	0.4061818390899104	0.5964447405847569	0.5946118255307778	0.4421462837199148	0.5926653047295011	0.6254908084476406	0.5150057574995959	0.5352252882332897	0.540655461010312	0.4134547630764158	0.5958745477053472	0.7642598901286195	0.3446522738887806
7989	V24Y	24	V	Y	0.3731823345951353	0.3791583193040271	0.4081378264147116	0.3661052469572053	0.4072166507563954	0.4548356597653178	0.410606302025007	0.3375274751807355	0.4276451528624924	0.39604610754011416	0.3910288916651623	0.846434622717089	0.6000446050960256	0.407173163640011
4966	L25M	25	L	M	0.7394344802153382	0.67491901192717	0.7845917542669408	0.7280498904476542	0.7354152818897478	0.7847512068706154	0.6772274371264712	0.7398538519234331	0.7710221204297457	0.7372516705663462	0.1994325415704493	0.2319642577509865	0.8332467723764087	0.1065446930784838
4958	L25C	25	L	C	0.5938437703263392	0.4838835924894951	0.6399223732025383	0.6264332544828177	0.6119042921838235	0.6551474729489946	0.6537075541499724	0.5789496687993473	0.6966033104774806	0.6155994765623121	0.2259388602004024	0.424652716651254	0.7663878638148638	0.1874376838081346
4974	L25W	25	L	W	0.0306316794196057	0.0294357124468976	0.019050492966395	0.0	0.0191483728085809	0.0455349392736638	0.052980240795434	0.0715500195341621	0.0277816127761392	0.032901452224542035	0.2906956468912585	3.2324577602868065	0.0763406750932623	1.6865080281312148
4973	L25V	25	L	V	0.2877388479241278	0.2835571184373698	0.269049209313982	0.32701884821883	0.092517410079458	0.263740210247937	0.3580642988849092	0.1191592297789363	0.463537291152452	0.27382027378200025	0.2210067874231287	1.0193095840541753	0.4602056013522633	0.6174086673428182
4972	L25T	25	L	T	0.0872463045944236	0.0366654216456256	0.0	0.0221685045041992	0.1157477064464167	0.2196094158014184	0.1754377059033627	0.1085103712805213	0.1113107673177536	0.09741068861041345	0.9045063407117998	2.0383099969897	0.3563409234547896	1.5380360296593976
4971	L25S	25	L	S	0.0177899970341776	-0.0122391909323245	0.0693497598988841	-0.1070156559607134	-0.0421945135775048	-0.0250066336108424	-0.033350614441521	0.0128752783506035	-0.1329359029426587	-0.028080830686877736	0.2525373160810255	7.663906863515395	0.0724507558677046	2.4407867549125055
4970	L25R	25	L	R	-0.0224660988455418	0.049341076707553	-0.0569396681639928	0.0741813052256735	-0.0365755890418959	-0.0806621381496262	0.1172324431087335	-0.0606569040802196	-0.0789010574928424	-0.010605181192462078	0.1510039419918794	3.6510264088829825	0.077219806723112	1.6158400593300373
4969	L25Q	25	L	Q	-0.0832946903311642	0.0294357124468976	-0.1432770321626436	0.0374365131866189	-0.0083026600514422	0.0596494325364178	-0.0673732822720472	0.0	-0.1782068279430257	-0.03932587051004318	0.5546372684227869	1.9726894751369972	0.1977430328044359	2.06992165778241
4968	L25P	25	L	P	0.0512703433423392	-0.0552390686494578	0.0513599198784532	-0.0482948531267722	0.0954740680640648	-0.0152109978993731	0.0838637958969709	-0.0872428361338431	-0.0095922895579468	0.007376453534937234	0.20971229990205	3.3897099082638036	0.0762844725038411	1.2024128730291956
4967	L25N	25	L	N	0.0306316794196057	-0.1415618672001421	-0.0337699683694198	0.0138843140607826	-0.0447261680230684	0.0613546895511055	0.031091623577122	-0.1761836715403399	0.0611596595817048	-0.022013300993627735	0.5818767673717768	2.1345748231601167	0.0954149781675668	1.7250321482623547
4965	L25K	25	L	K	-0.0773250077862313	0.0826151138668088	0.1871323553868687	0.0	0.0762523902912504	-0.0152109978993731	-0.0016973496918957	0.0968098541650198	-0.0135565784579591	0.037224419986054275	0.1768546515672551	1.9544155903770757	0.1066883131038033	1.1975836649888882
4964	L25I	25	L	I	0.4208330406285575	0.4315250003797836	0.4134481820605127	0.4049689629150654	0.3620161073915184	0.4760559965655611	0.4096757764484136	0.3516772234900903	0.3544934096243271	0.40274374438931443	0.4686567450358942	0.868921768805619	0.6643908882169431	0.4110467276745955
4963	L25H	25	L	H	-0.0386625038931156	0.0351563194442006	-0.0339138752121373	0.0729310679176967	0.0227041514986473	0.042412115800755	0.0638805968461397	0.0744604785511033	0.0250609264799543	0.02933658638147155	0.3301295594095008	2.7467293830749964	0.1078543952167944	1.2781228237593862
4962	L25G	25	L	G	0.0306316794196057	0.0294357124468976	0.0	-0.0868817455917218	0.0881047782932948	-0.0153572546811802	-0.0016973496918957	0.0	-0.0135565784579591	0.0034088046374490333	0.2487524842316085	5.002175672422261	0.0743890205868064	1.4448571895158508
4961	L25F	25	L	F	-0.0279271093086718	-0.0757544076424097	0.0	0.0	-0.0499652519267193	-0.0152109978993731	0.072609867149347	0.0217152073654403	-0.0135565784579591	-0.009787696746705078	0.4496996911199019	3.1368992346832254	0.0702973747446411	2.4519195726643073
4960	L25E	25	L	E	-0.1394199336277337	-0.2094160627262117	0.0987885738385908	-0.1554372668328762	-0.1851551490315011	-0.1211449499484075	-0.1139736701187993	-0.0398301723086658	-0.120009231393952	-0.10951087357217294	0.5163467166275085	1.8718908533051388	0.0813780398473644	3.314407556882513
4959	L25D	25	L	D	0.0856969393365081	-0.005179560041889	0.0444729607921038	0.0951146460241647	0.080931061785434	-0.1196834886021716	0.0119639514598727	0.0595796148894681	0.0311699557104599	0.03156289792821674	0.4340096407634889	2.4469370888103343	0.1856185791616883	1.5886934341959191
4957	L25A	25	L	A	0.0	0.0140390932923426	0.0034554016961565	0.0417599891754028	-0.0190005398587406	0.0152109978993733	0.072609867149347	-0.0357786609344966	0.0250609264799543	0.013039674988815477	0.2989446491912639	2.6005587508998262	0.0989745745336515	1.1805105177228077
4975	L25Y	25	L	Y	-0.0279271093086718	0.0223031696094922	0.0034554016961565	-0.111368078483522	-0.0833428585273751	0.0122479002023303	-0.1132544587491186	-0.016422147487874	-0.0135565784579591	-0.03642941772294907	0.3911505916109251	2.207304471842254	0.1092336236106668	1.339317330442096
1196	C26Y	26	C	Y	0.0645484968517592	0.0294357124468976	0.0648861391695967	0.0	0.0318048673837312	0.0234695420504045	-0.0016973496918957	0.0715500195341621	-0.0250609264799543	0.02877072236274459	0.3638401627715963	4.116311870230307	0.0733290672402716	2.6857790999270144
1181	C26F	26	C	F	0.5504490460093492	0.4318353563008837	0.6086335369937678	0.611022484722188	0.5652362916205926	0.5638899411055914	0.6319288693376107	0.52023440223898	0.5441093820384807	0.5585932567074938	0.6418778819169748	0.8679921827559284	0.9083379499687128	0.3974692455103868
1180	C26E	26	C	E	-0.0084284632527659	-0.0169916808564629	-0.1261467520243536	-0.0225951493013332	-0.0153034815458531	-0.0819656586011926	-0.0622091100052126	-0.1168370531831279	-0.0209304157690069	-0.052378640504367635	0.6450571785793373	2.575497576485893	0.1399958005444451	2.650883865839874
1182	C26G	26	C	G	0.651793848970741	0.5628009588034697	0.7226719773177334	0.6415364481151058	0.5357448209472482	0.6021621756510056	0.7302575887257474	0.5680917968546781	0.6595047496659756	0.6305071516724117	0.2163755908439121	0.4939030386628595	0.7371440757854179	0.2534646648417578
1183	C26H	26	C	H	0.0645484968517592	-0.0013575258622123	0.0059373100884519	0.0	-0.0365755890418959	-0.0551446413790091	0.0333506144415209	0.0174870697121292	-0.0267791052190789	0.0001629588435183332	0.4037074035534347	2.1906526460946973	0.1125538503576803	2.3731777554898765
1184	C26I	26	C	I	0.9227891661693004	0.9494184110764609	0.950299002162108	0.9202962980225932	0.8981148201685614	0.9069533204569424	0.9223994445500774	0.894845137945395	0.9129013205519232	0.9197796579003735	0.1722505217332893	0.0994973523096601	0.967338271980726	0.0418748345686493
1185	C26K	26	C	K	-0.0535887323937345	0.0053227489920379	0.0575691276439626	-0.0868817455917218	0.0680918459728384	-0.0486750747518057	-0.0619767064911341	0.0384364270605456	-0.1329359029426587	-0.023848668055741144	0.2044236532120104	3.6064455414364	0.0509670976559445	1.4290845913152694
1186	C26L	26	C	L	0.5278856907090257	0.4120398064452924	0.514125926627284	0.4884815893285514	0.4002980425665294	0.5198256430195214	0.5618666586416377	0.3896467358064132	0.5080438786421897	0.4802459968651605	0.2453660074532729	0.5274191556755868	0.6268993223760988	0.270716203568687
1179	C26D	26	C	D	-0.0005079004783503	-0.0013575258622123	-0.0491921775639106	0.0741813052256735	0.0227041514986473	-0.063349085160414	-0.0699869332672812	-0.0532015010904648	-0.0462288179754007	-0.02077094274152368	0.1340888622180013	4.477096533098151	0.0387590452618889	2.597724527304197
1187	C26M	26	C	M	0.6442373632961808	0.606051646508697	0.7405638143531913	0.6320761832189673	0.6229354997113328	0.6251371302180141	0.6131370048882727	0.6772562082512416	0.5778431786839001	0.6376931143477553	0.2191112230080587	0.2950843235165685	0.7700261542599289	0.153476103117132
1189	C26P	26	C	P	0.0306316794196057	-0.1599271765407332	-0.1032825862434848	0.0	-0.0865931263919969	0.0447396640852703	0.113984330321497	0.0111596351880073	0.010594797115007	-0.015410309227425291	0.263811192568037	2.7115501831713793	0.0525459553536155	1.093706443798657
1190	C26Q	26	C	Q	0.0704333778489069	-0.0013575258622123	0.045788495389041	0.0274425561268571	-0.0083026600514422	0.1571876505955338	-0.0186372562124666	0.0	0.056794214446373	0.03659431692006563	0.3840368265294126	1.92544871585934	0.2025065261899936	1.3267088672082998
1191	C26R	26	C	R	-0.0139635546543359	-0.0552390686494578	-0.0922750474665933	-0.0460044269315931	-0.0625579100664411	-0.049640736996122	-0.0319532298485542	-0.1118364291204632	-0.0135565784579591	-0.05300299802127997	0.233307212873245	1.539113939178652	0.1121028215490541	1.7485908556527268
1192	C26S	26	C	S	0.395171417543495	0.373868671928491	0.3868318048019667	0.4743897391412052	0.4213659559883394	0.5155104046827316	0.4413290411980389	0.422651088250091	0.5027223211750563	0.4370933827454906	0.5117566147692262	0.6347211597371967	0.7052724821618843	0.3832544795125541
1193	C26T	26	C	T	0.6011682692998978	0.6059321649096919	0.6862811374369232	0.6937269320510068	0.7130736490528057	0.6851314144402247	0.624675115391511	0.6511222270825895	0.773569211274788	0.6705200134377154	0.2026094670786731	0.2960981682657382	0.7712448125624409	0.1377043029540927
1194	C26V	26	C	V	0.8014154822426948	0.8934604016325629	0.821760570733799	0.8198229120097117	0.929246703233782	0.8667145518315511	0.8597866137705745	0.9277129033577785	0.8756551943180809	0.8661750370145039	0.1747212270349963	0.150835813142438	0.9292838126279448	0.0882632821683243
1195	C26W	26	C	W	-0.0279271093086718	0.090374744069612	-0.0495252880176682	0.0741813052256735	0.0227041514986473	0.0178587211263674	0.072609867149347	0.0744604785511033	0.0200760458030507	0.03275699067749569	0.4664204529981393	2.348280461165772	0.0705844359290546	1.6463491531888672
1188	C26N	26	C	N	-0.0279271093086718	-0.0854987898235197	0.0381009859327901	0.0	-0.0150041027155524	0.0234695420504045	0.0333506144415209	0.1353416386104169	0.0470903652450958	0.016547016048053812	0.2187442661198304	2.760285567775703	0.1108700008166715	1.8575366773773236
1178	C26A	26	C	A	0.752100744216733	0.6080172560993048	0.7862145111714828	0.7290644261419275	0.6968932764411259	0.7178959253795629	0.6541204803370327	0.6644538088719283	0.7498611825006287	0.7065135123510807	0.1967278118863148	0.3444889900769371	0.7830655915477811	0.1907572869047393
512	A27Y	27	A	Y	0.4312835693544536	0.3277179003295713	0.4067943434510789	0.3875079935494835	0.337250646358975	0.366991894506966	0.3474587506250305	0.3083402155738967	0.302661820700561	0.3573341260500018	0.3793599545027212	1.012351629568024	0.5349925543538097	0.6125652879681541
511	A27W	27	A	W	-0.1194123627512969	0.0008371291595551	0.0487231074483462	0.0198965359694735	0.0072007457236025	0.1154777356013875	0.0137715802460576	-0.0317271495603275	0.12788300486443	0.020294480744580887	0.8433959386085611	2.2697846045145	0.2993257029484054	1.527737058390633
494	A27C	27	A	C	0.8153714727310711	0.8225235227208044	0.8780052799313437	0.8269518923020541	0.8437287259741842	0.8976181946211621	0.8193321960497615	0.8390634001638146	0.8676158832452735	0.8455789519710522	0.1719552072967307	0.1243574763367568	0.8959191093446135	0.064474970336421
510	A27V	27	A	V	0.8051021513494824	0.8937246742673265	0.8436677456465421	0.8279633772388021	0.8367624512541345	0.8474092499250417	0.7994166264643081	0.782375701757286	0.8373599251497896	0.8304202114503014	0.1765999780904363	0.1229747111606435	0.8926139599030953	0.0597344646905647
509	A27T	27	A	T	0.8411081641028323	0.8436903136292627	0.9040081142912944	0.855300530509238	0.8138013203978366	0.8760408396426909	0.7776253586421615	0.837750192743835	0.902304017285992	0.8501809834716827	0.1693693991248416	0.143815192373944	0.9119792743727114	0.0726696444754527
508	A27S	27	A	S	0.746763980204414	0.885444838618201	0.863307634015566	0.9096085616214084	0.8990633819629251	0.8960880596815982	0.8486276161415885	0.8585480760376004	0.8889766255886811	0.8662698637635535	0.1733102898620346	0.1153444019098259	0.9412224268348056	0.0460593940977798
507	A27R	27	A	R	-0.0773250077862313	0.0433586663402359	0.00476198505996	-0.0167453165665924	-0.0263258105975825	-0.001934632354159	-0.1132544587491186	-0.0559182145602316	0.0266177413141545	-0.024085005322173888	0.4653164062236826	3.0972054840785774	0.1068560355857672	2.4375380213725935
505	A27P	27	A	P	-0.0560577290751129	0.0438384949055006	-0.0168849841847099	-0.0736454851630242	0.0059155237324502	-0.0464871648416966	-0.033350614441521	-0.0017303420495351	-0.0095922895579468	-0.020888287852843964	0.2550341948922431	2.1851312180803872	0.0860303255056276	1.7107035275448594
504	A27N	27	A	N	0.1901431753777056	0.1670702976300634	0.3102182799305041	0.2053215257304529	0.1515302237072309	0.3021434570513058	0.2119872830571624	0.1745384579121487	0.3045210602183703	0.22416375117943824	0.7062441800200322	0.7328993201132145	0.5701200340364162	0.4628109380565804
503	A27M	27	A	M	0.7040447051048593	0.7546761708440112	0.7357342284561147	0.7138511653200271	0.6674728748644787	0.7590537843238823	0.6974083113576173	0.6635312434742178	0.7466409065103375	0.715823710028394	0.1920910505098388	0.2286553763694196	0.8086298922039172	0.1161766913436037
506	A27Q	27	A	Q	0.4345292411853791	0.4109296179454084	0.5414657595530357	0.4049689629150654	0.4618462037566654	0.4922828534453656	0.4198016104725093	0.4064305720166353	0.4880063204147353	0.45114012685608884	0.3818249017850394	0.6815160905718345	0.6836091328802081	0.3248098532359848
501	A27K	27	A	K	0.0704333778489069	0.1293801243606159	0.0887551921927625	0.0813340117746069	0.0570307125184361	0.0852036246488825	0.1131907612141117	0.1368641211810629	0.0672930807257889	0.09216500071835271	0.6872543708897119	1.5790475330225089	0.4195601892057546	0.8064737005952336
500	A27I	27	A	I	0.581080725428955	0.6270697449236109	0.7106107148788745	0.6257508829594649	0.6414905538399333	0.6828874136840222	0.6217536693051927	0.6345795598036362	0.6588880189175862	0.6426790315268085	0.2307301990946407	0.8360168223883742	0.7875049080670602	0.2272211772842662
499	A27H	27	A	H	0.1904089084393901	0.1841495496516989	0.2687029200947428	0.1291070874456515	0.1656666882024577	0.3006814917508777	0.2497449227446053	0.2626808092720153	0.3037736492429741	0.2283240029827126	0.4524999539804827	1.0179007298735183	0.4629058452591862	0.693325109329755
498	A27G	27	A	G	0.649994886177707	0.5548788554742332	0.6453002893914992	0.6581085411805878	0.5839201424215772	0.5688301902443271	0.6579786514047187	0.4896395041922051	0.6517434664335423	0.6067105029911554	0.1995041874818731	0.3077052837318387	0.7183001007586025	0.1644666351033036
497	A27F	27	A	F	0.1403469522625648	0.2110903210453217	0.2121888057615062	0.3074201876053382	0.2108099642477741	0.22173478944084	0.1387370160115989	0.2413896296121663	0.3030270525070924	0.2207494131660225	0.4435143716317794	1.074555105605017	0.4879394820319506	0.6705716600552423
496	A27E	27	A	E	-0.0279271093086718	-0.0475169505900668	0.0664791469265326	-0.0294719109894688	-0.0483303346933451	0.1378240701493649	0.1341323023725406	-0.1109792120360787	0.0367282121105796	0.012326468215709608	0.3576837683487518	2.1965290415346908	0.1290700698048799	2.089374269464122
495	A27D	27	A	D	0.0645484968517592	-0.0272207699538104	-0.0337699683694198	-0.033631427669572	-0.0224391245466691	-0.049640736996122	-0.0369892794990561	0.0250808821748185	0.0250609264799543	-0.009889000169790822	0.2431215334942188	2.265846632583528	0.0679448889505037	1.2468248444014818
502	A27L	27	A	L	0.4933190145274676	0.4858524601188205	0.5184601772470114	0.497722171241165	0.4320345308283281	0.5326139684157386	0.5146457903515465	0.4674928688022491	0.5272275052329586	0.4965964985294761	0.306296252939711	0.6368270475439011	0.6886277511593483	0.2589123582325552
8567	Y28H	28	Y	H	0.0367904683614216	0.16574162442514	0.1282912275861071	0.166039765034351	0.1173160200681428	0.2341377670476224	0.1149259455900456	0.0268668471558732	0.2263968921880745	0.13516739527297536	0.6334946205704954	1.2522261666195544	0.4515434356302354	0.6910659085367621
8566	Y28G	28	Y	G	-0.0224660988455418	0.0150605579475365	-0.1073811025730879	-0.0167453165665924	-0.0365755890418959	0.0248414674493136	0.0442826299800933	0.0	0.0132958662924526	-0.009520842817524668	0.4196981904019706	1.8734272625478023	0.1827029032768829	1.2258811900930968
8565	Y28F	28	Y	F	0.7713761064145098	0.8421309027699865	0.8878263990215448	0.8428870442763479	0.8768106809469293	0.8794400366051162	0.8170895457862505	0.8628322115426005	0.8864582024048906	0.8518723477520196	0.1646737332957293	0.1250924844484159	0.9066204981605565	0.0670385210961851
8561	Y28A	28	Y	A	0.001567947404909	0.0294357124468976	-0.0644704799156839	0.0509749666736195	0.0227041514986473	0.1809288758516407	-0.1206932546723672	0.0744604785511033	0.0150911651261471	0.021111062551657043	0.3204944687372904	1.8542927254705013	0.0884136485728608	3.336141111800327
8563	Y28D	28	Y	D	-0.0868165076397602	0.0008371291595551	-0.0785390527662841	-0.124518263001706	-0.0861809457238113	-0.2062553779910308	-0.0919803016930402	-0.002353075084488	-0.2060143022647918	-0.0979800774450397	0.1368312686403365	2.2673008972216384	0.057089022193608	1.1704041433489618
8562	Y28C	28	Y	C	0.199320987981688	0.1748289750494566	0.289564576180863	0.1867819333012494	0.2524764128328229	0.1911089219850769	0.2454905699829394	0.2145569751237765	0.247238090367024	0.22237416031165522	0.8271752772993515	1.4217144512047888	0.6014496008951743	0.7780635825574712
8568	Y28I	28	Y	I	0.6409498360409374	0.6474201527954598	0.7917788146568788	0.6875509308231934	0.6769281336354983	0.7318792827561152	0.665872150776837	0.6703806330110382	0.7499057865672057	0.695851746784796	0.273750404457637	0.3583230740118859	0.85007714732494	0.1403695763462664
8564	Y28E	28	Y	E	0.0110701828031401	-0.0067366091302722	-0.0739025497997172	-0.0604092247343266	0.0136661464261984	0.042412115800755	-0.0384705045093163	0.0189904532904957	-0.0840346612926092	-0.01971273901618359	0.2061817551563877	2.5605684950168253	0.0991326352004982	1.5551350980374328
8569	Y28K	28	Y	K	0.0645484968517592	0.0351563194442006	-0.1243152194208317	0.0	0.0026489223390916	-0.3313960011132383	-0.0016973496918957	0.0744604785511033	-0.1351307542247174	-0.0461916785849476	0.0803146858719534	7.022838469375269	0.0656241214084331	2.21050350081067
8571	Y28M	28	Y	M	0.5932994375668208	0.6390037108080544	0.7474084526391958	0.6749373047514744	0.7024759248423074	0.6815990792428411	0.6841894227431304	0.690633572909239	0.6890651891062041	0.6780680105121407	0.203428795266887	0.2221371970492276	0.8027370921147947	0.1210857518558509
8570	Y28L	28	Y	L	0.6837081364454072	0.7049665393589473	0.7455858262776797	0.7967677952875801	0.6224115044302729	0.7021474806277059	0.7302575887257474	0.6603407188022878	0.7020726688461426	0.7053620287557523	0.2544147639103251	0.5106699424304962	0.8267507490239212	0.1952658017410649
8578	Y28V	28	Y	V	0.5323047417054484	0.5082660825138041	0.5674761445233685	0.5931180085503337	0.5208860387486803	0.5205333295317931	0.4866790661372577	0.5086729845200874	0.5300660003440295	0.5297780440638671	0.4043992945975007	0.5713703850220592	0.7352230835573185	0.3241981253596502
8577	Y28T	28	Y	T	0.1051384671095693	0.1017043937627123	0.0948573079202753	-0.0230284967014693	0.1391579720722207	0.0613546895511055	0.0313928368833092	0.0944291783520131	0.0691198040102374	0.07490290588444151	0.5707784645841985	2.23294234678294	0.2465757595993544	1.3790441706266892
8576	Y28S	28	Y	S	-0.1394199336277337	-0.0282982972558351	0.0	-0.1754251809523999	0.0243640262334969	0.067600336496923	-0.0002852329258773	-0.0067313496187564	0.0250609264799543	-0.025903856130025354	0.2148704276283415	3.0432055327419807	0.0609250010214763	2.5955279830342146
8579	Y28W	28	Y	W	0.6149975428611084	0.5341735839803315	0.6176801512459572	0.6348950170095637	0.6022550871395482	0.6815990792428411	0.602076599197699	0.5952781999106687	0.5909381137151165	0.6082103749225372	0.6424083382343038	0.7073883259612758	0.971071242304358	0.263396400246689
8574	Y28Q	28	Y	Q	0.0550774408249871	0.0347642269225897	0.0309992146358291	-0.1227568270220594	-0.0199268792838968	0.0455349392736638	-0.1467345325627897	-0.0262269668998424	0.0847156616556988	-0.007172635828424426	0.5671244626712071	2.7168700104368417	0.1152627047084185	2.6363876465531715
8573	Y28P	28	Y	P	-0.0279271093086718	0.0294357124468976	-0.0669885216624934	0.0198965359694735	0.0227041514986473	-0.0055419875958242	-0.0016973496918957	0.0	-0.0789010574928424	-0.012113291759634345	0.5961411126779953	2.0644778972736986	0.1285390935691425	1.402578064249251
8572	Y28N	28	Y	N	0.0979484593646724	0.0960395689161621	-0.0305075391097637	0.1084399713301519	0.0954740680640648	0.0274715413884305	0.1172324431087335	0.0351240221396899	-0.0519809919863984	0.05502683813508255	0.6098068952630847	1.966732891670154	0.1014719608881884	1.4325915436932213
8575	Y28R	28	Y	R	-0.1200442828857861	-0.0397948325306759	-0.0491921775639106	-0.1554372668328762	0.0449811282118419	-0.0651514375728741	-0.0175239820667084	-0.0606569040802196	-0.0789010574928424	-0.06019120142378349	0.0799812010027292	4.430742981661228	0.0280929931088758	1.0544538557112926
4129	I29L	29	I	L	0.940983374497826	0.9815065137161312	0.9545082502819306	0.9859307422073332	0.9812127709572038	0.9929047264070068	0.9965202099494536	0.9412074311605728	0.9721282482434506	0.9718780297134343	0.1539237814970303	0.0564452540480024	1.0016152576123392	0.032751726283956
4123	I29D	29	I	D	0.8893130277195517	0.8922870958649975	0.8636547633359626	0.8054207301118985	0.8383808134123611	0.8731182771803722	0.8737797851047695	0.8534375274160941	0.8467117988153026	0.8595670909957012	0.1759927782375708	0.2012538805305879	0.9106366848786884	0.0732074217251639
4124	I29E	29	I	E	0.9405040822725446	0.9801053516396347	0.8845882582203497	0.97189541568395	0.9111987887825334	0.9059971520646538	0.9455568413810111	0.942643125908528	0.8715399035585719	0.9282254355013085	0.1573598538189098	0.089751523955232	0.9585966231898092	0.0546292227652816
4125	I29F	29	I	F	0.9778855347660222	0.981159324983984	1.0275601658333051	0.9741247660402712	0.957440913177461	0.9943709875486868	0.9909886086227006	0.9316427005272854	1.0054760864096248	0.9822943431010379	0.1562059964454973	0.08919091403248	0.9896469263385188	0.0425435207387558
4126	I29G	29	I	G	0.7997105427358722	0.8371416346175675	0.8952968206595688	0.8832698017120962	0.8093597791394651	0.8751616825333609	0.9065243119120756	0.8367921863663101	0.918903306778904	0.8624622296061356	0.1771236124040259	0.1365457832772846	0.9087051581570808	0.0644794760736286
4127	I29H	29	I	H	1.078486069606648	1.0731680279952656	1.0865029770203438	0.9910311354982876	1.0356438389547318	1.0388157700344114	0.992370527722016	1.038310406856428	1.080406018083069	1.0460816413079115	0.1486691454695968	0.0864271405188379	1.0465563152175696	0.0448153931784917
4128	I29K	29	I	K	0.985306268883402	1.071479009122298	1.0093882484054424	0.9874825368209752	1.0799921350685755	1.066148682342288	0.9877355525730688	1.0418060309418844	1.0351659919183829	1.0293893840084796	0.1516289884667727	0.0819772590524276	1.0374956709321428	0.037056857738933
4130	I29M	29	I	M	0.9625467272396347	0.9570890820650496	0.942452974566746	0.9834366092908328	1.0130500350861296	0.9412766720375	0.94817463437907	0.9840432274962908	0.973647379084398	0.9673019268050722	0.1521756316499002	0.0685681582631359	0.9785968469677356	0.0364594708168851
4135	I29S	29	I	S	0.9591271226499106	0.9648855397312236	0.934873084595752	0.9172505202345144	1.0042389815416026	0.9495258862278474	0.9692104416984124	0.9953860964002612	0.9557498693649638	0.9611386158271653	0.1547417902416263	0.0573441971741106	0.9773039208635812	0.0332078749868572
4132	I29P	29	I	P	-0.0407579208512032	0.0294357124468976	0.0	-0.1105136605761593	0.0227041514986473	-0.0152109978993731	-0.0754678369964707	0.0351240221396899	0.0150911651261471	-0.015510596123536042	0.3467339797816728	1.336283272824221	0.0884473118337113	1.0754714340952731
4134	I29R	29	I	R	0.99847952083727	1.0534236816877154	1.02543380576062	1.00288826372775	1.0284063563685906	1.0272904098496327	1.0093788956048595	1.065524485542974	1.040500444779772	1.027925096017687	0.1438162797226694	0.0452332665719461	1.0170598136110494	0.0233627398223512
4122	I29C	29	I	C	0.8868956450514839	0.9370816160960606	0.9488220155510152	0.8683438316857381	0.960670027138788	0.9510401109562292	0.9239563533165904	0.9064640323088642	0.9657353031665576	0.9276676594745918	0.1574482746657648	0.0936226388244831	0.9649898718464988	0.0430605990146148
4136	I29T	29	I	T	0.9490648513086696	0.903032307301442	0.9884909559083132	0.9862168463517644	0.900630863855218	0.903901192682898	0.9934339069696098	0.905130120032956	0.9331364484035496	0.9403374992016023	0.1554681466985314	0.0973920263771118	0.9639243382189668	0.0513073491271299
4137	I29V	29	I	V	0.9924129388603308	0.941156072081855	0.96446500250958	0.9782443384777784	0.9333899429827138	0.969932382585593	0.982856644487252	0.9267804206721842	0.9771953259338326	0.9629370076212356	0.154763551093526	0.0924427776401416	0.9795528032724152	0.0476611984152633
4138	I29W	29	I	W	0.944522084977216	0.9264950213861082	0.8836496386857934	0.9741247660402712	0.9294139219661848	0.9347758532531132	1.0471824783460717	0.9284100363132242	0.9136999749812256	0.9424748639943564	0.2018878035322895	0.1475049883881685	1.0190228503800465	0.0616146334690215
4139	I29Y	29	I	Y	0.991018788580476	1.0271039558778905	1.0113894470717557	0.9672537403969962	0.9763596629401708	0.9870611430812216	1.0142027662635436	1.0436555901652316	0.9774524721491148	0.9994997296140444	0.1505242681209818	0.0487127235541303	0.9997465990442438	0.0267428541726396
4131	I29N	29	I	N	1.005349061546016	0.9380461759267794	0.9765679556459564	1.0221522451876883	0.9822011078805092	1.0515148876680878	1.0367532749511392	1.0002113418618062	1.060290847467139	1.008120766459458	0.147847610852419	0.0757130581227719	0.9936217300677972	0.0401986407923871
4121	I29A	29	I	A	0.9218485139358292	0.8966494767574116	0.9789550744990864	0.9493968648635028	0.9256729603179248	0.9213596499735208	0.8585750807859147	0.9242705545760108	0.9388824981142424	0.9239567415359381	0.1614951930619619	0.090348142046896	0.9537426838418368	0.0449326392444517
4133	I29Q	29	I	Q	1.009829435956516	1.0324913473974362	0.9793184655758916	0.9984668521449808	1.045849852851693	1.0109930245215348	1.0071214309178986	0.9798298491119112	0.9599764144036224	1.0026529636534984	0.1474415373283813	0.0675920716037225	1.0103039282473671	0.0339416057591496
5380	M30K	30	M	K	0.0306316794196057	0.0078234555289671	0.1396090724497075	-0.0302046123671633	0.0917894231786798	0.0613546895511055	-0.0016973496918957	0.0968098541650198	-0.002658852801235	0.043717484381421264	0.6736135306528616	2.457564346400787	0.1598593779159325	1.671789164968738
5374	M30D	30	M	D	-0.0773250077862313	0.0294357124468976	-0.0157176037729462	0.0010618992573917	-0.0224391245466691	-0.0606485457618963	-0.0016973496918957	-0.0317271495603275	-0.1329359029426587	-0.03466589692870395	0.4087471464660954	2.084909814783526	0.1148100663735369	1.849715711271962
5375	M30E	30	M	E	0.1025406866846784	-0.0294357124468974	0.0754601623033792	0.0	-0.0590815169542145	-0.0130855974728586	0.072609867149347	0.1456087033922567	0.0780664033446778	0.041409221777818736	0.3797318626671373	2.5176722062849373	0.0691905554651897	2.0855091294230492
5376	M30F	30	M	F	0.9691262352313912	0.942738154122087	0.9963510518995682	1.0554291816350068	0.9499390246564792	0.9603377247446896	0.9795902592065502	0.9743110982800935	0.9407237957960836	0.9742829472857721	0.1692563058936814	0.0866596819855139	0.9995357657995344	0.0491929882925006
5377	M30G	30	M	G	0.5278078222535397	0.3180679190197386	0.4264084593577116	0.3195408763997008	0.3662005876740407	0.4266783784660145	0.3149243350912725	0.3770390515722526	0.5223126974814055	0.39988668081285295	0.3685379563221755	0.9953257009895412	0.6015841583789779	0.4629705089610829
5378	M30H	30	M	H	0.1025406866846784	0.1450874054026673	0.0948573079202753	0.1187282694091284	0.1298050461853232	0.0774252846643956	0.072609867149347	0.1191592297789363	0.2215321737547797	0.12019391899439236	0.480092250082314	1.670146413745099	0.2316083262787272	1.3575803576470022
5379	M30I	30	M	I	0.8692186599653624	0.9005981311433131	0.8963548515780236	0.8587457153969292	0.9019489741133626	0.8720477540480781	0.8324542205185032	0.9053941597419582	0.9011396366467522	0.8819891225724759	0.1690979741114869	0.1052048382185618	0.9369805660841268	0.0599394812155608
5390	M30Y	30	M	Y	0.2566062201585027	0.2396826601292548	0.2531763941687961	0.1980932140674071	0.2082992459143703	0.3389570289735623	0.2317006816241711	0.2752596183665481	0.3735711166192369	0.26392735333576106	0.6557668713468817	0.9382171285348744	0.6177162626810445	0.601733529168579
5381	M30L	30	M	L	0.9779631997391416	1.046961208278693	1.0500705453260275	1.008220832920611	1.0264366290668816	1.0586355354187076	1.005585319168443	1.0419552817694344	1.047683434371162	1.0292791095621225	0.150774759122565	0.0641494986038758	1.0274217808959962	0.0331308022764062
5382	M30N	30	M	N	0.0740121028078382	0.0533582765759008	0.0815705647078743	0.0611761413612767	0.0590891097813561	0.1340738587675058	0.1149259455900456	0.0623111214503702	0.1123154642767776	0.08364806503543837	0.7222221086819853	1.6581998011193415	0.3515953236675737	1.1103127700780913
5383	M30P	30	M	P	0.0645484968517592	0.1017043937627123	-0.0093409922633214	0.0349885762842407	0.1203353292146753	-0.0285962980496109	0.0333506144415209	0.0744604785511033	-0.0269200655064441	0.04050339258740392	0.2116315825863901	1.1945485642166156	0.1469864363492156	1.0788641777982113
5384	M30Q	30	M	Q	0.1952725703568757	-0.0206640831523421	0.3465978408882322	0.1470691404314668	0.2053068231505147	0.3041351728747143	0.2664622011013551	0.1865769096789394	0.1465104681512159	0.19747411594233022	0.6994265481634596	1.598288670717566	0.5128639495470053	1.0025158040412172
5389	M30W	30	M	W	0.4208330406285575	0.3858769782563389	0.5416729072126952	0.4241686475305339	0.2868748437373355	0.4390969173417069	0.4497857487565667	0.3139693933832947	0.4648534894955129	0.4141257740380602	0.3430943371822559	0.7976915260774003	0.6237016069523398	0.3989413539046447
5385	M30R	30	M	R	-0.0139635546543359	0.0120812129381132	0.0970391632180279	0.0570328776573353	0.0670502307708695	0.0969507592359505	0.0038569119749488	-0.0008226068140956	0.065142835078834	0.042707536600627524	0.4675043674324871	1.6288292934719462	0.2423386036801824	1.356317001676277
5386	M30S	30	M	S	0.0645484968517592	0.1830121344606365	0.1162395498441784	0.0590272911535369	0.0151618667131158	0.0872502328318683	-0.0002852329258773	0.0522712072416198	0.0755671152089602	0.07253251793108864	0.539555295942995	1.7564245665864706	0.2563092542726327	1.6736240489590417
5387	M30T	30	M	T	0.2431619698077567	0.2874704593121787	0.2383735045820243	0.2550647478492502	0.1391579720722207	0.3216841724699317	0.1797585943324635	0.2807260860235796	0.3593120195260967	0.2560788362195002	0.3943162752381662	1.4241285072359973	0.4778737096432394	0.8180009570982195
5373	M30C	30	M	C	0.2700974767399594	0.3390407380150795	0.4302591785606833	0.3445597381807389	0.2976063506570185	0.3786125397238626	0.3775218056693827	0.3387653808177739	0.3924718787495172	0.352103898568224	0.4980052796958935	0.9121049572758484	0.6119775990622371	0.5109796883632356
5372	M30A	30	M	A	0.143035027402357	-0.0208002233882499	0.2689127273164472	0.0964547873174009	0.1391579720722207	0.1890688499899777	0.2200550462156543	0.0415698707311193	0.2312486366657895	0.14541141048030184	0.7964936749113757	1.774484425478247	0.3246612163693178	1.481607939624897
5388	M30V	30	M	V	0.6459895984502343	0.669032327410291	0.6290401501710005	0.6490853237747504	0.6907997841587233	0.6592851177895	0.6035563361775227	0.6262154619094518	0.7302138559512851	0.6559131061991955	0.2227472170117634	0.6427824250538905	0.7412149082996617	0.26035687612665
4518	K31W	31	K	W	0.0	0.1017043937627123	0.1659294810456779	0.122429786549493	0.1751167265275061	0.0987017211716374	0.1340061709208929	0.1713281037930017	0.1796070541719758	0.12764704866032192	0.5899705207426745	1.4613088459840442	0.3566636814146118	1.1386826030227972
4519	K31Y	31	K	Y	0.2593620821555156	0.1450874054026673	0.2535382123383835	0.2128160050639939	0.1391579720722207	0.1907966625621804	0.1314039311021463	0.0983113716407518	0.2655800271815749	0.1884504077243816	0.6753581669526997	1.980309337522464	0.3476900378828837	1.4882404431247631
4501	K31A	31	K	A	0.5542881736333846	0.5242969680993381	0.5198245703041688	0.5732266998079295	0.4051116425386833	0.5140216040386482	0.5568334418468814	0.4473496960845966	0.4681252739895136	0.5070086744825716	0.237436326193138	0.5384185867139205	0.6589482547729093	0.2108389930636392
4502	K31C	31	K	C	0.5993633732752142	0.6670928239858325	0.7502327388801814	0.5214197662301014	0.6339701762340931	0.6585693270944808	0.6104370160098189	0.6311518542311625	0.6893007936877107	0.6401708744031773	0.1970739804769302	0.4263602661320989	0.7214095367455848	0.2318454306140419
4503	K31D	31	K	D	-0.0804557807361849	-0.0633696525431824	-0.0644704799156839	-0.0868817455917218	-0.1054686849625383	0.0271022312280214	-0.0887265639877289	-0.0435237519516148	-0.0606447554615846	-0.06293768710246869	0.5998429240396573	2.1975001068189375	0.2366055696920479	1.6901927955461922
4504	K31E	31	K	E	0.2558910472067814	0.2031407317147652	0.3278809570437688	0.2437141155449113	0.2479916575721371	0.3123857248263288	0.3291907222279429	0.1879750093639074	0.3550645630343534	0.27369272539276623	0.7351267650021306	1.070355060554681	0.5971577086773117	0.6607504786494522
4505	K31F	31	K	F	0.0645484968517592	0.0617033250370962	0.1226618754711847	0.0261026300478739	0.0680918459728384	0.2214174347679176	0.0638805968461397	0.1651624399186703	0.1551487964139824	0.10541304903638471	0.4792166800421531	2.5774431937338527	0.245135492044855	1.97523548592308
4506	K31G	31	K	G	0.2700974767399594	0.1450574101468981	0.3537446759927872	0.2295437819626656	0.1382759747322353	0.3487367156667394	0.2497449227446053	0.1561993303177837	0.2858774548901046	0.24191974924375317	0.7663413894596308	1.2395711364559114	0.567728982529784	0.720627786669583
4507	K31H	31	K	H	0.6360589147091245	0.5392212061384474	0.6317244674298088	0.6060047011930163	0.5383418732671489	0.5620760504208344	0.63065818007378	0.5604947663275718	0.6017238533246396	0.5895893347649301	0.2346517964579723	0.3634112706940343	0.7318671924812186	0.1645507741950047
4508	K31I	31	K	I	0.6319456780502297	0.5678914486436846	0.735813069881628	0.6226271648891484	0.5818849184807061	0.7548004336142312	0.5756765425157522	0.5680917968546781	0.7166002692115752	0.6394812580157371	0.2927309768468263	0.5580863234375169	0.7681930592505493	0.2355813885044144
4509	K31L	31	K	L	0.2574519040926254	0.2759736808784393	0.4684023695098408	0.4461331967582301	0.4513284517929579	0.4699466471164812	0.4525971789576837	0.367094115605222	0.3380816235867099	0.3918899075886878	0.4581024708604619	1.1557767854625287	0.6278509505266867	0.7541129610785761
4510	K31M	31	K	M	0.3975001182541435	0.3374386612246153	0.4898750358142017	0.3541613005379966	0.3610924915561398	0.4716508569675834	0.3277315506056635	0.335408252116248	0.4681252739895136	0.3936648378962339	0.2575802840477296	0.8999440981185944	0.5337842784408168	0.4780239746090435
4511	K31N	31	K	N	0.2500224067775436	0.3278194310908897	0.392173855333667	0.1916017610985783	0.1812110565401626	0.3527055736234361	0.1917342643989648	0.2307616469786175	0.3768941735495351	0.2772137965990439	0.487276591279973	0.8548702664375611	0.5666449033760249	0.6333108199179559
4512	K31P	31	K	P	-0.1531384279257366	0.0186894335171081	0.0	0.0640293203885678	-0.0139321732778357	0.067600336496923	0.0021645686347746	-0.0236976507059387	0.1805389840664045	0.01580604346602967	0.38025808758913	2.883562120239408	0.1076503771184118	2.596593153830085
4513	K31Q	31	K	Q	0.5937103944046591	0.6412648532009658	0.666364018604334	0.6637116039216849	0.626977077377966	0.6450304878426999	0.6480926165611909	0.5893915312323907	0.6497135406776974	0.636028458202621	0.2031163498223524	0.2324098052728608	0.7402648579098184	0.1480705068834422
4514	K31R	31	K	R	0.8588174183329539	0.8121631028355644	0.8787016207441126	0.8899792788005689	0.8515362317202554	0.8758094678564685	0.8324542205185032	0.8016502904327477	0.8709859237609398	0.8524552838891238	0.166944412942967	0.1115935445800787	0.90169348380485	0.0542456115445659
4515	K31S	31	K	S	0.5278856907090257	0.528710837279462	0.5868370282579706	0.5687676867051118	0.5320479487941475	0.6249539693435276	0.5450408588715082	0.5418103180290276	0.5197512259223795	0.552867284879129	0.3210586737255984	0.552726455573594	0.7130311907104239	0.2844162904178078
4516	K31T	31	K	T	0.4878705489561524	0.559692725264734	0.6590772602368152	0.4996904539825432	0.5849342221929972	0.6590509666804817	0.5255182642740857	0.5239549150438073	0.6893007936877107	0.576565572257703	0.2026719179169527	0.6404044662250163	0.638737929961364	0.3527622043806871
4517	K31V	31	K	V	0.2128368084542119	0.2376635223886266	0.3895507051039874	0.3301055709264381	0.2739294725704838	0.3660621723683316	0.3525904625677673	0.2992369491324786	0.2977693536418809	0.30663833523935624	0.4001613359424527	0.834468847323887	0.5760629178996122	0.4214773816925807
6055	P32Y	32	P	Y	0.0306316794196057	0.0884641258591148	-0.0157176037729462	-0.0157998145644297	-0.0974755819487443	0.067600336496923	-0.0198076148297466	-0.0790474623060091	0.0870130026791183	0.005095674114765099	0.0740104530830935	9.8947503016646	0.0447682243420223	3.208136381693981
6037	P32A	32	P	A	0.7301943093852362	0.8002716634832212	0.833949679642529	0.8026130441068005	0.8323241067958096	0.8667145518315511	0.7593938351830036	0.7019191423881939	0.8294007217511773	0.7951978949519469	0.1739260516531729	0.1793564493728456	0.852410340295027	0.0931063820335394
6047	P32M	32	P	M	0.2061317072118579	0.2225626824519372	0.3114556282310359	0.1953217169218735	0.1760535243880509	0.3006814917508777	0.216991822377931	0.248779055607779	0.2059381372615102	0.23154619624476147	0.8133784932995104	1.3134433602004616	0.480323461646047	0.9567399860294108
6054	P32W	32	P	W	-0.2186919883319253	0.0409781914068491	-0.1407133502916442	-0.1595413447245897	-0.0365755890418959	-0.2499736270427736	-0.1707685871601248	-0.0100415086228448	-0.3458467501676079	-0.14346383933072857	0.2875547318452648	2.6750108130984884	0.0645987367621655	1.642484939717163
6051	P32S	32	P	S	0.5527943649547574	0.4991316061768724	0.5602731316496059	0.4776950963767594	0.4858085058198816	0.5932970700586062	0.5028798869747791	0.4809151412333295	0.4882755824453383	0.5156744872988811	0.2812236317842363	0.5590980001349045	0.6852857220476597	0.3411082273237156
6050	P32R	32	P	R	0.5722243636385168	0.5256754014509573	0.5951262749588629	0.4515580019496473	0.5072329875221787	0.5333366045962918	0.552326048412975	0.466760345374354	0.6014165596110641	0.5339618430572054	0.7046137585040702	0.6327426767876343	0.9778986932663222	0.3191240484609979
6049	P32Q	32	P	Q	0.6616237723582828	0.5409345505331172	0.821418334645482	0.8015680286134648	0.6982942832045467	0.7654534834330022	0.6940924216297347	0.5870855739389976	0.7832779478025362	0.705972044017685	0.1847904927815674	0.560020014293626	0.7810529410051767	0.2513585412403012
6048	P32N	32	P	N	0.4420765753023665	0.4091517334594529	0.5467966404741582	0.4413786085221969	0.3940762409827694	0.5696334507330136	0.4458448768679604	0.3253144397221066	0.5309038235274592	0.4561307099546093	0.3282239076392547	1.734135193688758	0.6639587779929924	0.5456162245832227
6046	P32L	32	P	L	0.0645484968517592	0.0826151138668088	0.0381009859327901	0.0790674718320125	0.0570307125184361	0.0234695420504045	0.056837152770383	0.0351240221396899	0.0250609264799543	0.051317158271359825	0.4228249748399416	1.0840093382936264	0.0704610133184942	0.8052936775249635
6052	P32T	32	P	T	0.4439379011794773	0.5655836107312248	0.597532015181427	0.5117998706232953	0.602555702171406	0.5400879840103735	0.4566605324232455	0.469524078953279	0.5757917714305553	0.5292748296338093	0.2629663116756742	0.6969694238067562	0.7142690877772279	0.2979823931422209
6045	P32K	32	P	K	0.5573313925968708	0.5502674247899279	0.5964266299953589	0.5759204177789694	0.6174553375143776	0.5757861475051471	0.5160269438957292	0.5485251621059842	0.5984358136836666	0.5706861410962257	0.3718254188989661	0.7321524016813603	0.7815399202439164	0.2356388951005696
6043	P32H	32	P	H	0.2783761074618823	0.3863101398147324	0.4500781294909772	0.4043936037046546	0.2124022905243258	0.4964704489264074	0.4615902832214644	0.4675719113064982	0.4737948122774542	0.4034430807475996	0.4541829808682222	1.123007586194628	0.6381582721825232	0.6423654530903088
6042	P32G	32	P	G	0.2206995782623999	0.1809405725033654	0.3042801068832292	0.2844346437261792	0.1517127400380732	0.3834928261471741	0.2580540044011118	0.218801744529041	0.2994641186487965	0.25576448168215227	0.774792531917259	1.2226515121389694	0.5877103003801114	0.859442891806834
6041	P32F	32	P	F	0.0013522850554669	0.0240625729820029	0.10875959169573	-0.0063502201830242	-0.0034971340836958	-0.0065309008263516	0.0354562587287256	0.0428100568695553	0.065139731795971	0.02902247133715334	0.3375346621994671	2.432606488969988	0.0787731314470383	2.029599130039971
6040	P32E	32	P	E	0.198619794173771	0.2691051499715876	0.2862277422867556	0.2293809655369502	0.2166621732898859	0.4142401525402747	0.3297719321408159	0.1456087033922567	0.2421888923958781	0.25908950063646397	0.8451094791132703	1.199429798255172	0.6690625669354107	0.6004939918481896
6039	P32D	32	P	D	0.199320987981688	-0.040396964874578	-0.0339138752121373	0.0741813052256735	-0.0781391076993472	0.1154777356013875	0.0410644383914189	-0.0383562034903865	0.0250609264799543	0.029366582489297022	0.4714821281912525	2.440819064556911	0.1966227891578461	2.6460185106756517
6038	P32C	32	P	C	0.6343150588519649	0.646392698651141	0.7279080485808104	0.6882380311322888	0.6447712113601619	0.7541952545688476	0.6017546208211858	0.6403050649576731	0.6553391187323665	0.665913234184049	0.2055585028010212	0.289458460451389	0.7742316281176693	0.151843857493361
6044	P32I	32	P	I	0.3098991916013031	0.278899471567194	0.3529179295898292	0.3165012293196654	0.2835798808131916	0.3616418621260954	0.4241408194521855	0.2464674167097512	0.1805389840664045	0.30606519836062446	0.7309412765616785	1.2348482313731712	0.6930088142846311	0.6752352384001847
6053	P32V	32	P	V	0.6961721485514984	0.6795560865075116	0.6517561265201032	0.6624939616873758	0.6386471506465654	0.6866284618983287	0.6254908084476406	0.5913657583295553	0.5995132457046903	0.6479581942548077	0.2564061483621512	0.4223679655687205	0.7864824347942342	0.2658885719133055
4556	K33W	33	K	W	-0.0436926051661683	0.1233958995826898	0.1874887738254869	0.0877364596225292	0.1173160200681428	0.0959483794066765	-0.0181048966294344	0.1582068676530769	0.026308403422589	0.08162258908728759	0.4938751865708293	1.723376351681408	0.3494350928386758	1.08054438581052
4540	K33C	33	K	C	0.581080725428955	0.5623100345112141	0.5569528808655038	0.5604144728934041	0.5256896136301046	0.589534082551635	0.5639281753142437	0.5372332948035452	0.5460508094848819	0.5581326766092763	0.2074901658254191	0.4230191150241751	0.6612770521119982	0.2559780673603767
4557	K33Y	33	K	Y	0.5133086467889887	0.5256754014509573	0.6292810997095071	0.5486791431899675	0.4349360623640971	0.5534501346538532	0.4914130242548154	0.4683090291581859	0.5855552869093477	0.5278453142755244	0.2443566698433926	0.8049503940066911	0.6405299491067091	0.3262103254926972
4539	K33A	33	K	A	0.6440868162012828	0.6345596850422033	0.6691524975522027	0.607308210948983	0.5819387945725596	0.6316320862678008	0.6143123997611072	0.5929687049509725	0.634865807500256	0.6234250003108186	0.2456741294118867	0.6730218543283064	0.7646626518957969	0.2077546799176984
4555	K33V	33	K	V	0.6094754990489633	0.6349422058862831	0.6750646553165582	0.5361881877570808	0.5984221723597176	0.5964145336453964	0.5629012786871581	0.5968798787131921	0.6604871241241951	0.6078639483931716	0.2465281707798047	0.4945153978763952	0.7362159277083572	0.2344221433516589
4552	K33R	33	K	R	0.9867167771729816	0.8987067492257048	0.9055609368011116	0.9803221393775968	0.8875593279964009	0.8835220697520845	0.9190231547562828	0.9038427838480888	0.8728056743329632	0.915339957029246	0.1629846433075194	0.0880209371165536	0.9645176890748228	0.0463700905363694
4541	K33D	33	K	D	-0.0454172547673218	0.0294357124468976	0.1615001244998805	0.1122439790764039	0.1760535243880509	0.067600336496923	0.0805091793784382	0.1758662503426927	0.1519324293027989	0.10108047568497378	0.5131375894159669	1.977525256110887	0.2981305269801981	1.1907261325085114
4542	K33E	33	K	E	0.1818991288779103	0.3646936726283473	0.289924695742274	0.1900010215589927	0.2728064087719049	0.4108221224443544	0.1950687215753382	0.2736366655754157	0.3226017331676598	0.27793935226024413	0.5006451693184609	0.8400948375829635	0.5740552009235508	0.5191356176671151
4543	K33F	33	K	F	0.3800086540735525	0.3963662506696983	0.5707397418049986	0.3787646097328401	0.428444208138156	0.4730013218410211	0.4255593457380526	0.401973744598177	0.3769420694418506	0.4257555495598163	0.3560232069915021	0.9476739718302428	0.6052111442903334	0.4288255589943792
4544	K33G	33	K	G	0.4021193230465769	0.3959604385332083	0.4527994882288637	0.3860189546543451	0.4215337616568645	0.4486701139808665	0.4413290411980389	0.3764408748998302	0.3863944465664882	0.4123629380850092	0.2689852806133789	0.7092929714872941	0.5587852982673187	0.3203123325302452
4545	K33H	33	K	H	0.5513008366219081	0.5628009588034697	0.6714362553135528	0.5644317139238801	0.5448469126010389	0.6424520832926388	0.7117154182761736	0.6274318991686989	0.7250416110864326	0.6223841876764215	0.2375708875576024	0.6361822621865895	0.7694744893273733	0.1959256767458263
4546	K33I	33	K	I	0.4437476885907806	0.563169102891208	0.5434019294196637	0.4818020664982856	0.5691306972564505	0.598787744846545	0.4763770053314555	0.4996290850562668	0.583790022957315	0.5288705936497745	0.2339932885889696	0.3985480079545739	0.6463208537202486	0.1949053343156524
4547	K33L	33	K	L	0.4713684435104687	0.5221203282968024	0.4684023695098408	0.4990434857326996	0.4824560536271778	0.516009664552426	0.4303289263575584	0.5154295314894308	0.3874935218784997	0.4769613694394338	0.302397963612686	0.6901757559666162	0.7035258011027792	0.2915198907081573
4548	K33M	33	K	M	0.5542881736333846	0.5472521627360912	0.5748827464379594	0.5486791431899675	0.5652362916205926	0.6331835768045099	0.5795747095678083	0.5187641302267878	0.5962483025623425	0.5686788040866049	0.2541934138597618	0.4126934227298044	0.7262727985598014	0.1702028422218134
4549	K33N	33	K	N	0.5225219367006773	0.5174643937658346	0.6060868054951535	0.5722881672598628	0.4966606195687041	0.7079693426088016	0.5509634074420292	0.5372145806794251	0.5512991153323072	0.5624964854280885	0.2706850212848276	0.6465325167938398	0.7061137264974428	0.2723040580913096
4550	K33P	33	K	P	0.1632583536290038	0.234167627884597	0.2544521152943612	0.2695030221475471	0.2079197807012604	0.2476720896472667	0.2185252322241992	0.2065320939891512	0.3428139123066624	0.2383160253137832	0.5148633759185618	1.4861733037551452	0.5079427392798707	0.6610642895989094
4554	K33T	33	K	T	0.4267841751314704	0.4838835924894951	0.633242859315891	0.5485710443668789	0.5265548885412064	0.5964145336453964	0.5728669017440188	0.5401955173687643	0.5690479266791829	0.5441734932535893	0.2730016041349893	0.6211989185469984	0.6837099137468764	0.3479660168248371
4553	K33S	33	K	S	0.4762579337899765	0.5376366672804933	0.5934940906086841	0.5125268565060224	0.5545690446349218	0.564151851892566	0.5672858943313824	0.5307751792125946	0.5785295468117038	0.5461363405631494	0.2191675692539278	0.4566008680403692	0.6595732052175789	0.2051554809612092
4551	K33Q	33	K	Q	0.6409110946418314	0.6443625302352318	0.6807935708350445	0.599525085957072	0.6300125201654279	0.6708916463307095	0.6173670615723491	0.6264220303504109	0.6932887409962246	0.6448415867871445	0.2122073034013049	0.3417592861976326	0.7870589105379778	0.1733877571831978
681	A34V	34	A	V	0.9263428015789564	1.017481752665517	1.0129822165939697	1.0042870423585002	0.9731432871540436	0.9999997520997792	0.9588270299555391	0.9854865699537247	0.9878887572255604	0.9851599121761766	0.1522559425101064	0.0684498390388615	0.9917022391787208	0.0406432371757251
680	A34T	34	A	T	0.9896522507342532	0.9684809411234578	1.0060690754000934	0.9867200497127886	1.0015626663700492	0.9968989363261384	1.0050880854519388	0.964418617782675	0.9573964166230534	0.9862541155027164	0.1458557066408113	0.0825571513997749	0.9887695641275354	0.0386478940158811
671	A34I	34	A	I	0.8918894528613158	0.8952865956377046	0.909001016447839	0.9288156685163896	0.8528575399424295	0.9188354451059922	0.907049606462666	0.8691709302834776	0.9509424083666936	0.9026498515138341	0.1635113898931425	0.0724317378519369	0.9530188000388008	0.0348010742561342
665	A34C	34	A	C	0.9106048994230794	0.9084136747650816	0.9586462297571214	0.9322651641127554	0.9253023226173728	0.9288705459736232	0.9490240593843766	0.9451441694329642	0.961716774365304	0.9355542044257421	0.1514708092198463	0.0517677089864254	0.9608679808766128	0.029148998767513
666	A34D	34	A	D	0.9286089601460245	0.9500163546555812	0.990719016039443	0.9524658058907868	0.94854037172519	0.9804228245565414	0.9216741684426424	0.9623665608451432	0.972520989707962	0.9563705613343682	0.1479036344331473	0.0646304103027439	0.9716168526097796	0.0304611572286567
667	A34E	34	A	E	0.9919104662939026	0.964217426719952	1.0842409430960018	0.9396015619188728	0.9246631495643322	1.000898776008802	0.9523238157861008	0.912847242062086	0.9628880561832902	0.9703990486259266	0.1491610319071828	0.1464469720191439	0.9629076368296192	0.0873479615861047
668	A34F	34	A	F	0.9098976453597116	0.915093819913173	0.916099659771492	0.9633022546801784	0.9322902348348412	0.9414656803175984	0.9712134537806996	0.9095558054808834	0.9283385921875704	0.9319174607029053	0.1618999895608902	0.0793030164061238	0.9658528040072156	0.036724766142966
679	A34S	34	A	S	0.9578549657025566	0.9702370683581548	0.9651497675858298	0.9241900158741262	0.949896801664524	0.9691015380911302	0.9188325767628304	0.9208273940055564	0.9007534971883416	0.9418715139147833	0.1473876827783026	0.0737313944244442	0.9627682636058336	0.0410807314918848
678	A34R	34	A	R	0.9988274285512097	0.9615266956101116	0.9719666043455714	1.005017987164928	1.0183430879815043	1.0299329092571572	0.9958569635340192	0.9525725728667414	1.0121795002794658	0.9940248610656344	0.1479065259435433	0.0506100403121012	1.0063989943057452	0.0298780877626107
677	A34Q	34	A	Q	1.0320295706687093	0.975525804906474	0.9582650228865148	1.0033566272975238	0.9340832146068324	0.9848735699150636	0.9967274202373844	0.9698258401278124	0.998819113811266	0.9837229093841757	0.1543999304112926	0.0739190303305468	0.9924868903631492	0.0421301301230498
676	A34P	34	A	P	1.021650468000082	1.0606579417254638	1.0194908852587417	1.0806712942774486	1.018387433363115	1.001924688487268	0.9905756424644214	1.0487931684127207	1.0233875544247508	1.029504341823779	0.1472089151170886	0.0621913028125637	1.0215060382415675	0.0363276961335786
669	A34G	34	A	G	0.768709803856361	0.865155023316339	0.9011005130111024	0.8346894047455273	0.8764888291415888	0.8712620098440098	0.816639517513309	0.8300168004945437	0.902052742014522	0.8517905159930338	0.1717233454031736	0.1408355507532594	0.9148512276321732	0.0680518928220779
674	A34M	34	A	M	0.8927121895204188	0.9268042904138594	0.996244037356136	0.9725456075271534	0.8663551872677149	0.977046501061858	0.9213402453597728	0.8704280193062923	0.9937300768330056	0.9352451282940234	0.1629014366407004	0.1285427693971948	0.9714835779228528	0.0795489588851218
673	A34L	34	A	L	0.9425680811655832	0.9422581137920714	0.9888250417362464	0.9644811131412964	0.9447925061261856	0.9872960283921824	0.967734470759774	0.9585267735096292	0.9947238691741797	0.9656895553107943	0.1525986859109524	0.0600450061220535	0.9752431331690868	0.0279503077913385
672	A34K	34	A	K	1.0101973002462077	0.9851052183718942	0.9908696128708888	1.025315366639339	1.0440737641215951	1.0160910056943862	1.0085812487649095	0.9926715314556996	1.0031984064897628	1.0084559394060757	0.1482679794755008	0.0579282231720526	1.0104270814679166	0.0341725904155629
670	A34H	34	A	H	0.9646444524414012	1.0248372027630217	0.9768670346551176	1.0498557016388776	1.005943062646684	0.9997793069901224	0.990723948706783	0.9846926611017478	1.024255552858957	1.0023998804225236	0.148566629499251	0.0658165862738549	0.9965156217175146	0.0348886825008316
675	A34N	34	A	N	0.9405886852222278	0.9684861347651956	0.9221520724100244	0.935172856228969	0.8895135098906416	0.9313461956577108	0.8491188303066499	0.9489859099635892	0.9098056949149924	0.9216855432622223	0.1642082825921602	0.1794991048043603	0.9851190356443018	0.0824426562526369
683	A34Y	34	A	Y	0.917193400234972	0.8941371836522878	0.9559383721939104	0.9123224468929156	0.9080709110382232	0.9193246595056376	0.9158100242731636	0.8649440314719642	0.9106016193749948	0.9109269609597855	0.1616966072236186	0.0777881434675929	0.9339875593492284	0.0392815740449891
682	A34W	34	A	W	0.900982303317316	0.885444838618201	0.8615923478717321	0.9859307422073332	0.929259189489262	0.9321238547585382	0.948212044975008	0.9141732488871972	0.900657084937548	0.9175972950069039	0.1758183470996934	0.1650203989180597	0.971941302728624	0.0737977483549934
3324	G35A	35	G	A	0.693686776485623	0.7268751879396801	0.69947962184812	0.7237701968137163	0.6860573320426486	0.6988856762952659	0.757241674370944	0.6530690797138422	0.7114678377799613	0.7056148203655336	0.1854770165825745	0.299261276652343	0.7622355670501959	0.1782881408706815
3342	G35Y	35	G	Y	0.5753321049485611	0.5775571522007417	0.6270013452883036	0.6087401770367102	0.4529777375071797	0.4728207579791415	0.6975164044681551	0.506337364504172	0.5618746712400783	0.5644619683525604	0.290778751160104	0.6126868644254866	0.6864422584491906	0.3424357662538932
3341	G35W	35	G	W	0.4462539192640051	0.4167898235523693	0.4148550185764509	0.4283853122096122	0.36798885433965	0.4258158526699627	0.380108097744928	0.3826094074623605	0.4496248225152412	0.4124923453705089	0.3357858103285024	0.65748731952932	0.595374412656521	0.3790908320734051
3340	G35V	35	G	V	0.3105933595072517	0.3374386612246153	0.5000346490472586	0.3623153708425893	0.4013830787725255	0.3465866355282383	0.3447444139331451	0.3219982936208924	0.4302734323160285	0.37281865497694944	0.5497229968852639	0.9788026825837703	0.6811431707190028	0.4878494629823167
3339	G35T	35	G	T	0.6628341406704679	0.783125144210747	0.8583763662113691	0.7716753525828944	0.7636301041570285	0.813276725285302	0.7144543939739163	0.7704993619613315	0.7458414691022256	0.7648570064616981	0.1789280428448383	0.1822700786243487	0.8391001917089115	0.1176505768821598
3338	G35S	35	G	S	0.7412925277952709	0.7163789671813199	0.8475472834381214	0.7679082372766803	0.8381458972644532	0.7897812987135897	0.786966977847829	0.7783963236414193	0.8331927752736755	0.7888455876035956	0.1687852321034079	0.1690451337931265	0.8588545470022617	0.1126153281309816
3337	G35R	35	G	R	0.6581821044379772	0.6889871725050227	0.7998347738172713	0.6926053244091288	0.7367376387501754	0.7264184794014114	0.699753232422274	0.6552866279895079	0.7057571796584793	0.7070625037101387	0.2190627734469141	0.2685316836584443	0.855256331049789	0.113753876968121
3336	G35Q	35	G	Q	0.7065612981347719	0.7437753666584672	0.7891144305295273	0.7413554342982767	0.7267104470019734	0.7584917123547817	0.7311250520101101	0.7106692762449662	0.744055912591909	0.7390954366471981	0.178942687063621	0.1772431262438121	0.8171302859766463	0.0977357414058574
3335	G35P	35	G	P	0.6961721485514984	0.7064053259372929	0.747883231955004	0.7380053464482736	0.7260630648333521	0.786480146447684	0.7522851138057206	0.6702438788567019	0.7989834669524954	0.7358357470875581	0.1800615390382699	0.1782706432146237	0.817281391206823	0.1210933882122083
3325	G35C	35	G	C	0.6219765250895326	0.6226710244152543	0.7543275923685773	0.657615741173389	0.5777948241034357	0.6551474729489946	0.7027499952084262	0.6087763642062295	0.7366922426834047	0.6597501980219159	0.3161075593035398	0.5831914883835901	0.8552323581668155	0.2567838419666606
3333	G35M	35	G	M	0.6196115504453567	0.526397761734498	0.7005115344921115	0.6047309248841846	0.5549172927482192	0.6328647828812635	0.5794563235075123	0.5250220643451278	0.6790870353044994	0.6025110300380859	0.2004999614901614	0.3085473117036907	0.6979840116196923	0.2143081682424756
3332	G35L	35	G	L	0.5502127679561418	0.5307367202750333	0.55543047004349	0.5709993270131425	0.5547849651213307	0.5491662756120876	0.5441848667205805	0.5312540982883575	0.5339204225806686	0.5467433237345368	0.2494521015099422	0.9458471572424416	0.6784100858556237	0.3055925865882519
3331	G35K	35	G	K	0.7355299534927797	0.6003469343028109	0.7311035335009819	0.8699578795647537	0.6958543517387644	0.645648361503112	0.7373667409741181	0.755272368342148	0.5725138339127311	0.704843773036911	0.1794415988871046	0.4756515157860272	0.7987407311056043	0.1408798807252629
3330	G35I	35	G	I	0.3286562654682371	0.2418835593544316	0.3519328444440275	0.3513256277273813	0.3629397232268969	0.3006814917508777	0.4086370619513665	0.2665472451272518	0.3827147648677266	0.33281317599091076	0.4071118087829431	1.0030180134434483	0.5550403725085075	0.5833776478835823
3329	G35H	35	G	H	0.6529897326940278	0.6572571377125371	0.7365615319675113	0.6648387524171455	0.6477536312599222	0.7272012179963312	0.7352434495099098	0.7131516372833865	0.686729546487075	0.6913029597030941	0.1806003001800588	0.1798511763440598	0.7962328162388642	0.1173019676116024
3328	G35F	35	G	F	0.4621607757762885	0.4698394123856669	0.5993205447967801	0.5062683300057536	0.474713752377876	0.4660341581683869	0.4413290411980389	0.4453720901898289	0.4738880999246558	0.4821029116470306	0.2557892421988122	0.462350212981145	0.6678610080485323	0.2841088182344617
3327	G35E	35	G	E	0.5326342277621464	0.6203228057574957	0.7162266064357872	0.5535989092197174	0.6658864648910363	0.6900076601702042	0.6818711629682486	0.6014759333126681	0.7370314844880712	0.6443394727783749	0.2088664950285854	0.716787614396987	0.7812596434512435	0.2325641732691473
3326	G35D	35	G	D	0.7449872597088286	0.6933982002152014	0.8038302200683333	0.7022916110732984	0.704215215996922	0.7832776078524678	0.7089132599573539	0.7150290040862392	0.7033531149595933	0.7288106104353598	0.189505860528839	0.2309488579451847	0.8370986138676364	0.1070044973343452
3334	G35N	35	G	N	0.8529977015379803	0.8389495091798187	0.8825274832108191	0.8861676098019321	0.8910788662207232	0.8765802969695732	0.8403226947260535	0.8386644968252852	0.9164362278739484	0.8693027651495703	0.1648280239001224	0.1243447453156802	0.8968048500833372	0.06209584604178
8650	Y36Q	36	Y	Q	0.9675515866899528	1.0378149917811574	0.918096217757557	0.9722098280987442	0.988080682781051	0.9654904444200394	0.9881523499007178	0.982926952126335	0.9762315215852998	0.9773949527934283	0.1511429991441201	0.0902998215928244	0.9866606092585276	0.0481159089527427
8651	Y36R	36	Y	R	1.085740851490341	1.0214735378617146	1.0493158586463485	1.0638272456809057	1.0151326436908903	1.0465437951837022	1.0474950131404952	1.049592363828735	1.070946166770105	1.0500074973659153	0.1416378618377075	0.0657330917967345	1.0387539365364713	0.0295735711813375
8655	Y36W	36	Y	W	0.8876927028556217	0.827428519442803	0.7827795323261689	0.8457148208306107	0.8376584033989084	0.750424650297555	0.8520638459644477	0.7465137938879275	0.6812062899082768	0.8012758398791466	0.175072113016817	0.178240480169902	0.8986726901482555	0.1047327184784905
8653	Y36T	36	Y	T	0.7814315628702483	0.7290230792320612	0.8615923478717321	0.7642112821436883	0.7455995749237603	0.8743047467293026	0.7433594708649363	0.7388400839245549	0.8166488427402683	0.7838901101445059	0.170098315686609	0.1451984051103131	0.8684430969765305	0.083333019558438
8654	Y36V	36	Y	V	0.9084321050023776	0.9439584239906926	0.9115572521785684	0.8679616118564459	0.894741407907258	0.9333574589912584	0.8753963417130404	0.939079809873824	0.9178357111233154	0.9102577914040868	0.1626531562419025	0.0803738588091331	0.9341956652973832	0.0427803361839498
8649	Y36P	36	Y	P	0.4429798145293514	0.4440360561831065	0.6270013452883036	0.4699889866214938	0.4473179951826058	0.5112742002086441	0.5320290910764767	0.4364252562633696	0.4618092589114819	0.48587355602942595	0.2210368561124851	0.4966895259594297	0.6080128411997091	0.2538940715211132
8652	Y36S	36	Y	S	0.9655546739369764	0.9261460399364996	0.9633464407280506	0.925366172920024	0.8736952370187265	0.946789685918885	0.9330813647625172	0.88915075433882	0.9401316073747416	0.9292513307705824	0.1600360595945673	0.0937959534767096	0.9710209048504954	0.0460476990649443
8648	Y36N	36	Y	N	1.036830182657137	1.015577644140276	1.000949773387058	0.9763094237203988	0.997304445222069	0.9877003690193532	1.0193363684041743	0.9689262712434322	1.0271076718938077	1.0033380166319672	0.1533580341425458	0.100398785371168	1.0045440751995818	0.0442301976986025
8644	Y36I	36	Y	I	0.803363929777845	0.814092418488207	0.8222476000251088	0.835486518835892	0.8129457731177149	0.8238796562090317	0.7603097856022004	0.7702264408425947	0.7927681680995289	0.8039244767775693	0.1750344260916195	0.1200494431618128	0.8813255108057954	0.0804427378676181
8646	Y36L	36	Y	L	0.9545476957691316	0.9549503377998434	0.9761397565248512	0.9116445071547828	0.991541344616768	1.008696792945359	1.0042578624096896	0.9442674830900948	0.9602342863441924	0.9673644518505237	0.1527132822616537	0.0655386153928504	0.988547871669192	0.0315994188506922
8645	Y36K	36	Y	K	1.0268298204227522	1.098754244699257	1.0541556094345372	1.0509978905260298	1.044877212544971	1.0776341008528276	1.0032043336736258	1.0713964920539287	1.0512429204757914	1.0532325138537468	0.1390354983247289	0.0733342459492178	1.035914695306376	0.0330083376569827
8643	Y36H	36	Y	H	0.8698710300122178	0.9257613142655332	0.9183262616893604	0.9144656116923692	0.9107638656429754	0.9328266462461232	0.9050390008234316	0.9070217811286992	0.9007534971883416	0.9094254454098947	0.1598749089598278	0.0685905078837825	0.9424663475112228	0.039566489222747
8642	Y36G	36	Y	G	0.7051260304926096	0.7112743382597846	0.7699163448561958	0.7777604037797228	0.7613658213119637	0.6634227626300055	0.7603097856022004	0.7846886609820246	0.7537353843415929	0.7430666146951223	0.1845821336924503	0.2478729723915781	0.8342686083805388	0.1196838561686896
8641	Y36F	36	Y	F	1.0066954275787914	0.9372482333243038	0.982842306915532	1.056694046448441	0.9426445876520124	0.9768729372436574	1.006104813237119	0.941587822890207	0.9487257667427936	0.9777128824480952	0.1561358692256684	0.0794281939516024	1.0055665938461604	0.0522612401785362
8640	Y36E	36	Y	E	0.8146091751755425	0.8896064377353516	0.8054950540546237	0.8640672843344629	0.8432064359785952	0.811292660128115	0.8159349628518427	0.8481750519983111	0.8452679669944759	0.8375172254723691	0.172883625148262	0.12700394241171	0.9073881940380114	0.0666584193715796
8639	Y36D	36	Y	D	0.6965592156984637	0.6631838163024624	0.7489121967185031	0.7242049535379882	0.645419285013645	0.7277783649961413	0.6128634178201872	0.6559417053701915	0.6025814699767864	0.6752716028260409	0.2826555120411711	0.7427285493183995	0.8249558943976627	0.2153256617527489
8647	Y36M	36	Y	M	0.8190283800142033	0.8678131704262765	0.9017569941042544	0.8794229288419148	0.8956942229516293	0.904938068903764	0.8685683061698531	0.876880001211704	0.9148344689129788	0.8809929490596198	0.1550344249263496	0.1117301415432124	0.923370837074306	0.058155224425051
8637	Y36A	36	Y	A	0.9640362950691912	0.944135933273212	0.9261210706624742	0.967232917645726	1.0287647442165333	0.9088332938050752	0.9241898602189365	1.0098326989575024	0.9438340215222044	0.9574423150412061	0.1537776369909252	0.1106282094022544	0.9825580488142032	0.0618202464674658
8638	Y36C	36	Y	C	0.9901538096554098	0.9880962427119662	0.9791044154182892	0.9865847576963426	0.9911205624487656	0.9966262131832178	0.9735162985353252	0.9950222514476752	0.989149136030396	0.9877081874585986	0.1503508318079844	0.0571805888072635	0.9978360841340128	0.0225496616728469
3417	G37W	37	G	W	0.2980245860486313	0.2749348240672433	0.2793683984478978	0.2303102932061142	0.2824622898195126	0.3045502261998269	0.3069557736860951	0.235307398532331	0.3060136613102325	0.2797697168130983	0.4725882038300649	0.8513771287508726	0.5222282305233731	0.5475500004707665
3415	G37T	37	G	T	0.903199811959834	0.9439582647882082	0.9093427861656754	0.9541481000167036	0.9561064939510242	0.9431584767514926	0.855754665057988	0.9471629187232774	0.9434062803903186	0.9284708664227248	0.1557851115478735	0.0901707013122108	0.954758459134283	0.0441384230551018
3414	G37S	37	G	S	1.0786860946858914	0.9939269845462454	1.07780894451814	1.0629179536190354	1.028401515786449	1.0681574247302397	1.061217997676022	1.00225093681263	1.06963396162199	1.0492224237774048	0.145423824618784	0.0579070524462084	1.0258465409325457	0.0359111123573802
3413	G37R	37	G	R	0.8432851136795826	0.7862507468911806	0.8800353399146936	0.8732097867441849	0.8138013203978366	0.8551158656275081	0.8578389474898204	0.8386644968252852	0.8114173192708464	0.8399576596489933	0.1638150241007651	0.1259959323454088	0.9026138987462582	0.0675901092635023
3412	G37Q	37	G	Q	0.9410677028021212	0.98338153032206	1.0150549409945815	0.9591764083848447	0.9577545332148524	0.9690652247611375	0.9010834229867988	0.9863134666366428	0.978584055325754	0.9657201428254214	0.1442759088899898	0.086481021154597	0.9650970163691684	0.0501080938239543
3411	G37P	37	G	P	0.9155321864951038	0.9026370429433156	0.9900048592914	0.930074033618386	0.8932434139152016	0.966329713313589	0.8823869410222821	0.8839520104781203	0.9778520078344348	0.926890245434648	0.152772070883036	0.1052257291444479	0.9493829759826584	0.0695899864002333
3410	G37N	37	G	N	1.0250823711753296	1.013145200495705	0.9792250901836348	1.0562686681669036	1.0421749984232698	1.0412255178633512	1.0530090411265869	1.0210756557818448	0.9995459928658208	1.0256391706758274	0.1506704395296179	0.0724086824534831	1.0240277827775146	0.0376456174445069
3409	G37M	37	G	M	0.7298311692685647	0.7452712909945393	0.8222476000251088	0.7662926847723505	0.7890805771714379	0.8409219476909985	0.7241779396690274	0.751722631590101	0.8672956681927222	0.7818712788194278	0.188912751089411	0.290493926703206	0.8884107272598812	0.119673695723223
3416	G37V	37	G	V	0.5133086467889887	0.5965112444046942	0.7770314794742572	0.6320761832189673	0.5360763586735905	0.7692688151605177	0.5500378871516474	0.5785241588790729	0.7247848128298836	0.630846620731291	0.2541581612079125	0.5496513905037286	0.7675304930026555	0.2495887120920797
3408	G37L	37	G	L	0.70325898072874	0.7246022450098647	0.7421868492910649	0.6747785496141961	0.7574395740385316	0.7405040058065052	0.678397394375874	0.6592699871347534	0.7353131409660545	0.7128611918850649	0.1920554496187913	0.2129183887365127	0.8053418843191165	0.1220794374530535
3406	G37I	37	G	I	0.5749985392474909	0.4554825456038407	0.5290652657971393	0.4863090598553463	0.4541776442612164	0.4931407074539898	0.5795747095678083	0.491304647719088	0.50826173124692	0.5080349834169822	0.2670530327217921	0.5003678866930491	0.6929658630594953	0.2036359423789779
3405	G37H	37	G	H	0.8802522450235145	0.8558866435087805	0.8576139944674861	0.8696641606402353	0.9320942719759948	0.910833461239552	0.8051562283245144	0.9183860928239768	0.8836778153216203	0.8792849903695195	0.160034224432857	0.0865524345388052	0.9219278169846672	0.0678185929405921
3404	G37F	37	G	F	0.5385806635459099	0.4785340107999	0.6027644188678468	0.5028307887411507	0.5544460548202126	0.5503538576068162	0.5190335186600467	0.4705028296692689	0.5309038235274592	0.5275499962487346	0.2476414702707666	0.4530210437838943	0.6818769023797547	0.2452110475390894
3403	G37E	37	G	E	0.923543564263599	0.952801271047	0.9596872598012336	0.8945323406084735	0.9434490963682304	0.9144687688223168	0.9109109981336856	0.9570440157325992	0.9497669256002378	0.9340226933752641	0.1525563617520538	0.108917904885731	0.9493389327441434	0.0642190421686123
3402	G37D	37	G	D	1.0457503326920354	0.9571868565688348	1.030216922408476	1.020637135057598	0.9979784565179504	1.0496282736731175	0.9683485394806428	0.9995952192842898	1.023176889065318	1.0102798471942513	0.1521360914912145	0.0600392268795048	1.021716674499506	0.0324262731781743
3401	G37C	37	G	C	0.9885153509019023	1.0087820262719354	0.9624594609928732	1.023639531572001	0.9491904943100664	0.951804491560046	0.9305647934405206	0.975841424532178	0.9525633866322264	0.9714845511348611	0.1511659816082702	0.0948394377966903	0.9833824012544028	0.0485267867574605
3400	G37A	37	G	A	0.9911483587441358	0.9518991788757292	0.9202792533489268	0.9554697176435688	0.9496373272354224	0.968630341891321	0.9956474622010156	0.9633129529309734	0.944091803987804	0.9600129329843219	0.1615425426303849	0.1087748944663391	0.9864320442907288	0.0478249821703318
3407	G37K	37	G	K	0.9364939054111374	0.946716594748101	0.9436094852566332	0.9827274971059994	0.951948901160954	0.9612680822729296	0.9453615989575012	0.930984639095916	0.9179801271123844	0.946343425680173	0.1604503431823921	0.0678593211108832	0.9735133332865462	0.0325965085543441
3418	G37Y	37	G	Y	0.5838198953018799	0.5434790294144374	0.6583480044326818	0.5743199219718258	0.5800437475949406	0.6418505109368561	0.5712883437843028	0.5697487837523406	0.7166002692115752	0.6043887229334266	0.2177317304375096	0.4279418934555268	0.7350172059919634	0.198865048135556
8673	Y38V	38	Y	V	0.5707341558219801	0.5065607717546564	0.6854938072325818	0.571814279335584	0.6258535954044233	0.6454005663353847	0.5602588339986683	0.56918849276303	0.6507431533105272	0.5984497395507595	0.2130785969204836	0.4204828605148064	0.7188538873634782	0.1826429330066842
8657	Y38C	38	Y	C	0.5312165726923325	0.5090068222257084	0.6723976699899453	0.4723980945242746	0.5287308394586197	0.6009120158825634	0.6089166490363992	0.4850320605700381	0.6710458312558318	0.5644062839595236	0.2185126541751169	0.5668283285258917	0.650499931706417	0.3635464118563656
8672	Y38T	38	Y	T	0.4487601499372295	0.373793257862863	0.4684023695098408	0.4992306557308778	0.404547350197658	0.4450345954120568	0.4405779295903138	0.4021073349890702	0.3874935218784997	0.42999412945648996	0.391176846539335	0.709464280440226	0.6462250457168827	0.3442324621077955
8671	Y38S	38	Y	S	0.5660417181923998	0.560014318379543	0.589528747560275	0.5577463361115814	0.5533242501217928	0.6021621756510056	0.4994166673468328	0.592117378089581	0.6446784316586038	0.5738922247901794	0.2087259489810446	0.2915421889056541	0.6826384587458759	0.1911445227991358
8670	Y38R	38	Y	R	0.665107733285157	0.5586145336196137	0.6892880606213733	0.652398128420898	0.5679936496563899	0.6411016884102063	0.5778487227849279	0.5408190292324487	0.6774845007681943	0.6189617829776899	0.3013791794025585	0.6544950028605214	0.7685019462415864	0.307922368405223
8669	Y38Q	38	Y	Q	0.4941648441704908	0.5589655348852295	0.6987326104654134	0.5714598123515281	0.5725663600920571	0.6886253837952329	0.6166460166854001	0.5044054954965338	0.6468692927393277	0.5947150389645792	0.1940623556782997	0.5192614326034571	0.7985866156401732	0.4139061794494075
8668	Y38P	38	Y	P	0.572466149244364	0.5091625185809661	0.628020747729652	0.6066143123211533	0.4872882319540624	0.5691463393156412	0.3965911927387956	0.5516454236288747	0.5170129901570013	0.5375497672967234	0.2854928536782679	0.6997925907726642	0.7226835204237383	0.2845816626651611
8667	Y38N	38	Y	N	0.4456086212058291	0.4613476484079362	0.4453631964802882	0.4823161587563842	0.4489191355694641	0.5252820492395073	0.4763770053314555	0.4210483891866561	0.5525603639419742	0.47320250756883275	0.3117933169129196	0.941028329041208	0.6157289199512885	0.4400716196010026
8666	Y38M	38	Y	M	0.7987531621209801	0.8494251947602812	0.8264683442904118	0.7941624337980053	0.8240348627089678	0.8450775803396436	0.785654337609951	0.822791045542031	0.8037795602775357	0.8166829468275342	0.1760975708085626	0.1390031787705392	0.8896596689279774	0.0663196703044807
8665	Y38L	38	Y	L	0.7410648895320658	0.6882083062700086	0.7169704035196588	0.6731034613596675	0.6887554023557811	0.7468910292925999	0.6197838444756472	0.751296077638161	0.7209480472292851	0.7052246068525417	0.2707695431980156	0.3189789587281274	0.8640109142413781	0.1369036584548124
8664	Y38K	38	Y	K	0.4899835713814597	0.4584680389592184	0.5344964725528382	0.4487181584467518	0.4572601944274294	0.4216946170305292	0.4841826695769973	0.3909239386897636	0.510932775666769	0.4662956040813062	0.3500650672175652	0.7376619562938692	0.7105795785173212	0.3280123098392247
8663	Y38I	38	Y	I	0.6545717154898041	0.6758678219160117	0.7279080485808104	0.8119180131878443	0.6752388697913764	0.7407802178903824	0.8475849081220163	0.557979251476535	0.7418913251074618	0.7148600190624713	0.2588344508014377	0.6142836715022704	0.8215279264256671	0.2393114634650883
8662	Y38H	38	Y	H	0.5789644707238727	0.555439445924378	0.6440515217429951	0.6057892151138404	0.5420113286318445	0.5961745677925862	0.5867419337248263	0.5181486045817072	0.5933056842422479	0.5800696413864777	0.2095790513051938	0.4570273086383116	0.705168185710734	0.1779543012214534
8661	Y38G	38	Y	G	0.5252038137048515	0.5378388175260604	0.5729527642132107	0.5401938412368776	0.4887322345324433	0.5706802201059835	0.4258785365783006	0.5013738216712524	0.523582038088776	0.5207151208508618	0.2272326633555744	0.5440105019817754	0.6317276318637673	0.2845113203108764
8660	Y38F	38	Y	F	0.9134960710741322	0.8969826794416592	1.0042934336990543	1.0156490830956788	0.9707761477387292	1.0140000509785858	0.9564990059020656	0.8904847949726782	0.92621671872064	0.9542664428470249	0.1581316688702629	0.0964430225821634	0.991689298026496	0.0488108489691275
8659	Y38E	38	Y	E	0.2270538227346529	0.1123411435333816	0.2252333413196587	0.1637220877930141	0.1505653423923474	0.2415489904817535	0.2837731112444109	0.2503663701180062	0.2270232874567699	0.2090697218971106	0.7799945409079296	1.2385014964293743	0.5494193362166255	0.7297783480058383
8658	Y38D	38	Y	D	0.1850381866718365	0.2418835593544316	0.1226618754711847	0.1187282694091284	0.1499261312744649	0.2489001503028348	0.2871971161582105	0.0546645008713136	0.2650904873265323	0.18601003075999303	0.7450420647769651	1.513302152123145	0.451030462920188	1.0613879306191467
8656	Y38A	38	Y	A	0.6846690543629117	0.7112743382597846	0.8020472164651447	0.7037430411565292	0.7692464439923704	0.8165324953869072	0.7520974115279347	0.7814903186556319	0.7915813526269516	0.7569646302704629	0.1746087625387468	0.2159507153367219	0.8422321234745128	0.1079561710763954
8674	Y38W	38	Y	W	0.4510442541344888	0.6157336002292758	0.63249956502862	0.5030153722973147	0.6508098603032417	0.6636798111011976	0.5950541971290747	0.5600266743269928	0.6007156143537664	0.5858421054337747	0.1820331819609131	0.3448131498387258	0.6609800492050271	0.261421415329111
8122	V39Y	39	V	Y	0.8497005130227023	0.877937831872632	0.8559511775738711	0.858013211559877	0.8567585037736473	0.8172279697734901	0.8596276317724371	0.8599887171111815	0.8166693825441833	0.8502083265560024	0.164907809368883	0.1032980088206843	0.903472105246746	0.0572382103300405
8105	V39C	39	V	C	0.9076133948236508	0.8466597322335531	0.9213344140426484	0.8640817639250122	0.8676062051418709	0.9568168370501776	0.882239146180209	0.8251428272409489	0.8971794649376005	0.8854081983972968	0.1604681807525468	0.105883918931722	0.9251974699937624	0.047802756811484
8104	V39A	39	V	A	0.6844180775474107	0.8061334366227554	0.8099892913240527	0.7390442319733824	0.8212888163519079	0.8319100451961722	0.8172723268824326	0.7933708813249446	0.8260515125918583	0.7921642910905463	0.1610608068372672	0.112952032531999	0.8791111846715073	0.0525033475976514
8106	V39D	39	V	D	0.5424215710518283	0.5480568182317892	0.7194246118848387	0.5514287094882876	0.5564642015048399	0.6292519296682316	0.5707145920088875	0.6607704581420806	0.6858750648822315	0.6071564396514462	0.2266986926603446	0.4429622405620497	0.7759445225436071	0.2262115794885727
8107	V39E	39	V	E	0.8788399711628886	0.8605016871378384	0.8530158110633701	0.8554208819068847	0.8658211056920688	0.9135540584640442	0.8741979870676704	0.8452093577289477	0.8466541088485343	0.8659127743413608	0.1578328933601321	0.102415879050547	0.918512632953028	0.056814389184195
8108	V39F	39	V	F	0.8127859476014906	0.7233498311024861	0.8572528205629395	0.6881764916184756	0.7814249657593504	0.7944396353216906	0.7850860605713625	0.76806176191544	0.7919814048362489	0.778062102143276	0.1708570946917808	0.1871537628060822	0.8366885276874105	0.1166464216514447
8109	V39G	39	V	G	0.5963119786762037	0.5307367202750333	0.5529916943877865	0.5823588535674847	0.4765373511911054	0.5982723127560948	0.6188339622756344	0.4993648392459501	0.5997840880398903	0.5616879778239092	0.2520819802492494	0.5924225667723123	0.6865068985064307	0.2909152641100304
8111	V39I	39	V	I	0.991018788580476	1.0686579582264224	0.9556111298711464	1.0186717302237258	1.0690988570810138	0.9298944760679202	0.9664131658155402	1.0328320839393652	0.9758986868808556	1.0008996529651628	0.146347673873632	0.1037022199523425	1.0194088382030462	0.0553260459290955
8112	V39K	39	V	K	0.8635457728054259	0.8997737829890525	0.8869296862755076	0.9205334642343592	0.9390842842158706	0.8608808268710396	0.8947546783374735	0.9095558054808834	0.8608683210531246	0.8928807358069708	0.1560087982691497	0.0974793964085294	0.927457174785388	0.0538040382217671
8113	V39L	39	V	L	1.0172263237608827	1.0271039558778905	1.0289295571606556	1.0181944380474757	1.0419749716661444	1.005793996467181	1.0283871235509388	1.055853581267359	0.9986937194089156	1.0246841852452715	0.1439546699584677	0.0476715791886359	1.0297055064076075	0.0277199465222156
8110	V39H	39	V	H	0.7792496659528085	0.8997737829890525	0.8925086350479462	0.8656345330289784	0.9129593515044356	0.8992754791220477	0.8203008541266575	0.8814217733772661	0.909601874922276	0.8734139944523854	0.1655839095173366	0.1212333641803211	0.9147314897867758	0.0548009515759315
8115	V39N	39	V	N	0.8347236022503806	0.7806615481545525	0.7542198612240331	0.8458997547128483	0.7666460746489728	0.7578730405230112	0.7607680654518951	0.7739461925051034	0.7272747843638346	0.7780014359816257	0.1836488141216448	0.2167894332414976	0.8493479812787095	0.1234053009774857
8116	V39P	39	V	P	0.598215151160493	0.6443625302352318	0.6668912870595898	0.5716594922544519	0.5352477703818651	0.6044462810441986	0.629303621686721	0.5791293634636416	0.567083847283035	0.5995932605076919	0.1991834713031491	0.5892346287295902	0.6507586645606187	0.2911002792067146
8117	V39Q	39	V	Q	0.8648444394953291	0.8702557395129701	0.9132438833106448	0.8832319309920337	0.8639292538989906	0.8709640441376468	0.829923390052688	0.8635881974732237	0.8574866404920886	0.868607502151735	0.1666439250243661	0.128073778057833	0.905184526931987	0.0517741004486171
8118	V39R	39	V	R	0.8337742231838815	0.8430743604766006	0.8783599531564003	0.86780864326294	0.8869198091585739	0.870723607007488	0.8483605361297879	0.8520540986523794	0.8394117806547363	0.8578318901869764	0.1642418682690242	0.0902908627096782	0.9035477956666628	0.0461692120623866
8119	V39S	39	V	S	0.7315632837772087	0.7622119820443868	0.7539370079416324	0.6851130244688151	0.7354152818897478	0.7305578313747583	0.6896397371629329	0.6711207815782438	0.7742635346430601	0.7259802738756428	0.190984022517339	0.1974112147869974	0.82109191007601	0.0970104049639635
8120	V39T	39	V	T	0.95205001947683	0.9515748710320177	0.9735600741055258	0.9641001082456716	1.0090039594395277	0.9521980243999514	0.98371432354759	0.9673342817772476	1.005459300663471	0.9732216625208703	0.1524745460799356	0.0550132825445138	0.977695616222364	0.0264545448459464
8121	V39W	39	V	W	0.4620083608518727	0.5372354819534239	0.5887006307509185	0.5112590864056263	0.5521954162708556	0.6034045834982814	0.6101409142044737	0.4841207666237095	0.5909381137151165	0.5488892615860309	0.2165001231222221	0.4823740694155548	0.7012311636261923	0.2137419115389959
8114	V39M	39	V	M	0.7315632837772087	0.7846742143680976	0.8982720280137626	0.8130617152228757	0.8139663320901726	0.8828447250848804	0.7314672412597262	0.7937035420895735	0.8380002755533142	0.8097281508288456	0.1756788345131319	0.1569768114208685	0.8874253279868093	0.0944810603687424
824	A40K	40	A	K	0.9572623824879068	0.9424103614266162	0.937659686132896	0.9842881747957398	0.9525720029431374	0.9192465460940225	0.9834799134268668	0.9479268280953548	0.9236306392979392	0.9498307260778311	0.1479787582508716	0.0532443519110703	0.989226451468131	0.0388273288983807
819	A40E	40	A	E	1.0202448876594057	0.9750324030089388	1.0020745081046876	0.9784507668060388	0.9547191934768238	0.9700020392959324	0.9608089994006028	1.0190915433698935	0.9540134305677644	0.9816041968544541	0.1544780515083864	0.0994898098186707	1.0071918619244258	0.0489568390739631
820	A40F	40	A	F	0.580144147395354	0.3979606986498148	0.5278297184504368	0.4418684956771789	0.4028138020578342	0.4935161997150955	0.4373512978925513	0.3278385474315493	0.5334964609955941	0.46031326314060095	0.2171655350429411	0.7201955445589814	0.6637021299852879	0.2635363397360404
821	A40G	40	A	G	0.720381353796175	0.8201272787146325	0.7805502194070852	0.7657978852540006	0.8017160835349251	0.8008707524324998	0.7485723918512904	0.7634612646309539	0.793658519785806	0.7772373054897076	0.1868636364983145	0.2351713545369999	0.858824914164236	0.099516816349233
822	A40H	40	A	H	0.8893882500760856	0.9214784785190266	1.0289295571606556	0.8459100904512146	0.9109180312978816	1.0091889965867034	0.901632723782292	0.8689912796686071	0.93829983172035	0.923859693251424	0.1651114964257046	0.13685685270994	0.9733910914877856	0.0750932970728623
823	A40I	40	A	I	0.7323215651313059	0.7065793577245212	0.6898070626480204	0.714658462797264	0.7610791764248107	0.7363856199975496	0.7765591590975289	0.7446017200324808	0.7353458790893763	0.7330375558825397	0.1913568770564269	0.1941539626943456	0.8343392583281662	0.106367735217535
825	A40L	40	A	L	0.711701131606427	0.7545031059468786	0.7831634145730066	0.7849835681041523	0.7805945145992574	0.7960671874118821	0.767066964895001	0.7383373338782676	0.7553257940265742	0.7635270016712719	0.1906555130282936	0.2276614314159908	0.8408796923332758	0.096967441443966
826	A40M	40	A	M	0.8520025593120579	0.8607909367404216	0.8739764724008398	0.8408105778510614	0.8971074525876186	0.8846045060195779	0.8520901087119136	0.8678882324305027	0.891641190274376	0.8689902262587077	0.1637732577010633	0.0817863707382455	0.9057660764835664	0.0420271867817526
828	A40P	40	A	P	0.901800979557357	0.9027310314947384	1.0435748953339732	0.9425418195422984	0.910576069701902	0.9644272218172648	0.879393295101544	0.9418532296150068	0.9602342863441924	0.9385703142786974	0.155541750018883	0.1605536805061347	0.9765663851802748	0.0843192400437263
829	A40Q	40	A	Q	1.0256284474838302	1.0185184545613286	1.0634638459118873	1.0363359335683315	1.022127373998855	1.015043399899652	1.00979421102629	1.019665200389533	1.0535023957909084	1.0293421402922907	0.1473092842212749	0.0903449399317286	1.0200156931778748	0.0466672996101461
830	A40R	40	A	R	0.9824501475911712	0.9924111733800772	1.023213099755876	0.9743781369640936	1.0023959450733615	1.0888331846005104	1.0055776308899371	1.0457105084431662	1.058633538841007	1.019289262837689	0.1394624545098372	0.0695148155231554	1.0052723980554172	0.0400520978170859
831	A40S	40	A	S	0.9795643044586128	0.9368925779412892	1.0050336243963744	0.952758925112732	0.8984157338326954	0.9155738804463052	0.982478726914086	0.965508398040882	1.0130119608880956	0.9610264591145636	0.1551006787095381	0.0802091995765319	0.9689116457710876	0.040968978920891
832	A40T	40	A	T	0.9238187084802322	0.9770729853336224	0.9323952691854028	0.8990558606187035	0.9984030974849796	0.9674648183625488	0.9318041384426962	1.0135460858853869	0.9697759109295592	0.9570374305247924	0.1520305075613831	0.0986227223532632	0.9566522298287904	0.0609644915696423
833	A40V	40	A	V	0.7938881458293602	0.7519650419256153	0.7884206452196453	0.763347914378362	0.7585922015470806	0.8678532168461001	0.7765591590975289	0.7904191527948724	0.8487437555367748	0.7933099147972601	0.1738953718114322	0.1646444680205276	0.8649118271894634	0.0934083405470207
818	A40D	40	A	D	0.7434937872054889	0.7957139505085901	0.8222476000251088	0.765393822918276	0.7483765008916966	0.8172279697734901	0.7408162755700215	0.7163370311352205	0.7769179782092491	0.7696138795819045	0.1926221510369838	0.2551389038067105	0.8282040447020202	0.1624917230654443
827	A40N	40	A	N	0.8246798681562633	0.9027310314947384	0.8713349553606214	0.8626453986141706	0.9326724679238698	0.9219069204333288	0.8464300593748976	0.8536425968581	0.9381280385399426	0.8837968151951037	0.172032023014541	0.146096220115983	0.9382202523887648	0.076129195358618
817	A40C	40	A	C	0.8347968288342175	0.8485006974304623	0.8778938604282135	0.8344068163786645	0.8586640970419899	0.8420562017111234	0.8578389474898204	0.8315369795822007	0.9089754225333698	0.8549633168255624	0.1681227103613872	0.1442238687654564	0.904772745886712	0.0530632406498003
835	A40Y	40	A	Y	0.6182068083645587	0.6443625302352318	0.6847594924230791	0.6587955365228434	0.5545690446349218	0.6595827370401426	0.6579647155264632	0.585588706052571	0.6351316065423788	0.6332179085935766	0.1917577905701933	0.3320597390466922	0.7525635198414362	0.1741155793885164
834	A40W	40	A	W	0.5625427675091379	0.6256519743253827	0.5721376929734059	0.540012407303932	0.5929153971080446	0.598787744846545	0.5215771043725608	0.5394972941566457	0.5839455537640824	0.570785326262193	0.2160118839957351	0.397835460690244	0.6885488351765457	0.2464138316528742
7631	T41D	41	T	D	0.1024477245571621	0.260225397842626	0.2279176377408058	0.1520985162289621	0.1376386103808747	0.2081688284754837	0.0917631081260621	0.0730052490426327	0.1631250734541186	0.15737668287208087	1.225819166550657	2.0267795862501794	0.3465357584514552	1.774720318943939
7645	T41V	41	T	V	0.7530578794930167	0.7218648961202152	0.8308851577844382	0.7736982228035181	0.7732726302258321	0.8514339018740346	0.7724039130993933	0.7699410146662925	0.7908553222458592	0.7819347709236222	0.1697008554139446	0.1641735225685191	0.8501389768606316	0.1205629860753656
7644	T41S	41	T	S	0.8893882500760856	0.8542324436347023	0.8828005395849616	0.92668675881079	0.9091658521115122	0.8457939549270501	0.8566190609694085	0.8527217368140897	0.8706947407416277	0.8764559264078031	0.153981689592511	0.1032425386519522	0.9276389748051492	0.064257721221121
7643	T41R	41	T	R	0.4075914153708893	0.3682318995337252	0.5964447405847569	0.3328640834146087	0.2433511006420195	0.51048573566231	0.4943449508482789	0.2447272573316888	0.491870912220421	0.4099902328454109	0.5055734941374124	0.8326285569411536	0.7335619418750488	0.5353828669350789
7642	T41Q	41	T	Q	0.7434937872054889	0.6213252268620411	0.6708480433428275	0.6755036462869761	0.5931925412335513	0.6303418243249614	0.6946226210602469	0.5260765692802144	0.6751514529256452	0.6478395236135503	0.3107291957768848	0.8015219166283655	0.839262542582469	0.2648427987538665
7641	T41P	41	T	P	0.194390820194465	0.1701104563593564	0.2469681307072008	0.1586274471824391	0.0996725463727816	0.2323539213468152	0.1754377059033627	0.2447272573316888	0.1340162997085389	0.18403384278962762	0.6498847376870485	1.8606634876269084	0.3558439356924845	1.2542733873098804
7640	T41N	41	T	N	0.5072461996980999	0.396869795245857	0.5748824089835954	0.4837825785664368	0.4048754734499968	0.5696334507330136	0.526482169286772	0.4288421420320588	0.5894245051478494	0.49800430257151995	0.3666444460662644	0.7776014603326429	0.6753364256904302	0.3745847073161806
7639	T41M	41	T	M	0.6518845066798669	0.6546053161969714	0.7753223945797395	0.6535447042053248	0.6201611901015384	0.7802712823651616	0.6518373831487246	0.6589412878481395	0.6850784190935335	0.6812940538021112	0.267100435836905	0.6134469205684643	0.8635147344233493	0.1744119638280509
7637	T41K	41	T	K	0.395171417543495	0.3492483162577332	0.3868318048019667	0.3532809195201337	0.2620329367306182	0.3871353127201848	0.3914404800812604	0.3186385543630851	0.3287066289907788	0.35249848566769515	0.6483173244408236	1.2083683401725092	0.6741597048826775	0.6150869045978188
7636	T41I	41	T	I	0.3344961724033159	0.3219835973692309	0.470897969154387	0.4406470097470634	0.277623179481405	0.4762501119713582	0.3947271714180442	0.2096541311588583	0.4394365840130525	0.3739684363018573	0.4782153077711551	1.066146080949964	0.64713642196551	0.5887710128174128
7635	T41H	41	T	H	0.4057971925574626	0.3575352523102015	0.3437069289967148	0.409393235182738	0.3835857629995858	0.4213167405107765	0.2652974957285356	0.3254248372514126	0.4708556444644323	0.37587923222242886	0.4089016882057524	1.2847450329753385	0.5952669995667556	0.5289055279284024
7634	T41G	41	T	G	0.5133086467889887	0.4381807279138449	0.5108869456240824	0.5028307887411507	0.5023026347139262	0.5298260056371988	0.5866278312224769	0.4511293232444682	0.5389490381428079	0.5082268824476606	0.3025762756663622	0.5313486673239896	0.7157804295511595	0.2459155145607638
7633	T41F	41	T	F	0.0645484968517592	0.1017043937627123	0.0862060911333731	0.0349885762842407	0.1255479026826855	0.1941296239867835	0.1437844411537372	0.0197240027620277	0.1165891777116294	0.09858030070321651	0.9541178371322252	1.737326766894596	0.4016247578821139	1.5432830014145296
7632	T41E	41	T	E	0.2980245860486313	0.4021921866440407	0.360198526543817	0.3875079935494835	0.3412883094152397	0.2853385139013545	0.2580540044011118	0.355340080626198	0.2741356900454231	0.32911998790836666	1.1647542967919031	1.2720182889918457	0.8630393180033273	0.6602712070162812
7630	T41C	41	T	C	0.8648763216083178	0.8072472138382581	0.8659930439527347	0.8708077102015265	0.8719339482842429	0.8525735110337711	0.916989377908576	0.8402633254712824	0.7998761758632658	0.8545067364624417	0.159130058570161	0.1763294490248524	0.8910595039979068	0.0809726408077364
7638	T41L	41	T	L	0.3755096613257743	0.3277179003295713	0.5595802153965467	0.4248415054859507	0.4541776442612164	0.5754346425021567	0.4671539191311371	0.4525577778660968	0.5228899184068464	0.46220702052281065	0.703068812608186	0.685818372481744	0.8112332842194065	0.3831853782817814
7647	T41Y	41	T	Y	0.0355799940683555	0.03777773492041	0.0999940253378931	0.0346194293293962	0.1061175010042431	0.0764190232119655	0.0278283934179924	0.0844448284515582	0.0870130026791183	0.06553265915788137	1.193167135038112	1.6186745328319698	0.365450992943512	1.7351720168647309
7629	T41A	41	T	A	0.855869986716093	0.8638842261669104	0.9360039499184812	0.8640727557587325	0.9153107662156336	0.9201534823435084	0.8802883174093681	0.9274090830265964	0.9754638064674964	0.90427293044698	0.1555623649500802	0.1068277627979526	0.940576017044738	0.0635912493963125
7646	T41W	41	T	W	0.0212871486352035	0.1125152467971997	0.0480301809031613	0.0654033314020554	0.0895869006517725	0.026323016297835	0.1452971513011886	0.1190661830766176	0.0974700730505527	0.08055324801284292	1.0918798622524628	2.5845786579642662	0.3481662974752821	1.605051709919605
895	A42E	42	A	E	-0.0764967621342975	-0.0856450068393623	-0.0581308588127316	-0.1213240425536486	-0.1054974228973732	-0.0654576581425863	-0.027687974773104	-0.1289639634655216	-0.0947405680269083	-0.08488269529394815	0.3911371521403975	2.575565413092857	0.1050476059754331	1.688994617136703
911	A42Y	42	A	Y	-0.0328991792741124	-0.0346152724887867	-0.0823478424133262	0.0	-0.0263258105975825	-0.001934632354159	-0.0016973496918957	0.0722073445481526	-0.0925944431781349	-0.022245242827760536	0.3530907652827032	2.188535185031885	0.0836595779366337	1.2944517921933842
910	A42W	42	A	W	-0.0773250077862313	-0.0013575258622123	-0.050825489941243	-0.0618064767652399	-0.0447261680230684	-0.1088896409191455	-0.0401252014452493	0.0715500195341621	-0.1070825598452452	-0.046732005672608094	0.379989677694188	3.7733095718874874	0.1074189290437967	1.3031551948170392
909	A42V	42	A	V	0.3759909853672119	0.3499235948074332	0.3864354330306084	0.3780821714841911	0.2835798808131916	0.448279633791243	0.3120129311349117	0.3108146591296281	0.3870569263683834	0.35913069065853365	0.2168187093532719	0.951999871496904	0.4291133874568255	0.5180680167257518
908	A42T	42	A	T	0.2206995782623999	0.1598713854853211	0.2689301092855709	0.3445597381807389	0.2700522374979149	0.3893845195150647	0.3137145701407265	0.2350285867051712	0.4886416851946936	0.298986934474178	0.4921903929536014	0.8596051225024512	0.5894760849587626	0.6742866862114174
907	A42S	42	A	S	0.5072461996980999	0.5912820348737293	0.7460404979452325	0.6544600775445005	0.6324434630487579	0.7495215976114228	0.6860025687609577	0.6336427159597661	0.7597179914105363	0.6622619052058892	0.213039075565903	0.3540543776400983	0.7714409906622139	0.1844850534214159
906	A42R	42	A	R	-0.0279271093086718	-0.1999853015286591	-0.0337699683694198	-0.0604092247343266	-0.0277928603628356	0.0591040701373408	-0.0260519780090727	-0.0436214180669215	0.0870130026791183	-0.030382309729272004	1.2217382135631876	1.790507408410292	0.1430463479646142	0.7478505714027885
905	A42Q	42	A	Q	-0.0211848503931839	-0.0475169505900668	0.0381009859327901	0.0137723568458523	-0.0299544938636746	0.067600336496923	0.0603655110098607	-0.026936859039759	0.0250609264799543	0.008811884764299565	0.3227949542143416	2.338802274323314	0.0991579785763806	1.6200988394209068
894	A42D	42	A	D	0.0854893158410852	0.1830121344606365	-0.0581326845602587	0.0593641347045641	-0.0365755890418959	-0.0745348455646437	0.1332793258505218	-0.0606569040802196	-0.1729695020499265	0.0064750428399848	0.6592578726325129	1.9499337129955792	0.2576735207927487	1.2238611125787928
902	A42M	42	A	M	0.1025406866846784	0.1572087782580762	0.2205967688138704	0.2053215257304529	0.1255479026826855	0.0733855119350215	0.1149259455900456	0.1190227713386331	0.0229243650121854	0.126830472893961	0.8571290351559185	1.2883760816152836	0.4942959683564508	0.9941882651642668
904	A42P	42	A	P	-0.0535887323937345	0.025916905701876	0.0381009859327901	0.0349885762842407	0.0954740680640648	0.0234695420504045	0.0197366076735185	-0.0207267842393571	0.0250609264799543	0.020936899505973036	0.1841619420652503	3.185484753069331	0.0902972055458655	1.89075665147263
896	A42F	42	A	F	-0.085451875777977	0.0294357124468976	0.0419447406609156	0.0191500570311207	-0.0083026600514422	0.0111120183984618	0.0137715802460576	-0.0317271495603275	0.0762228620407615	0.007350587270496455	0.4090330793488	2.0078091709018833	0.100720745308683	1.7491611788107069
897	A42G	42	A	G	0.4809041125477642	0.3995966140654234	0.5452310519758343	0.5657480965537087	0.5265548885412064	0.3614274289239148	0.6727401583431002	0.5105852787463226	0.5610894486504377	0.5137641198164125	0.2156659168826773	0.4885070921858115	0.6857455921496973	0.2195061319219309
898	A42H	42	A	H	0.0306316794196057	0.0140390932923426	0.0474286539601377	0.0	0.0072007457236025	-0.0620503194092593	0.0638805968461397	0.0529984674915573	0.1337759933727614	0.0319894345218764	0.493496018523002	2.071610064196011	0.1213237313348103	1.1783263121090366
893	A42C	42	A	C	0.6236168562020852	0.5801762080742381	0.7460404979452325	0.6203713087173969	0.6201611901015384	0.7152101294079102	0.621809906518469	0.624199361735065	0.7034752296774871	0.6505622987088246	0.225647193662192	0.3815572503799123	0.758206980902052	0.2061773213770918
900	A42K	42	A	K	0.1025406866846784	-0.1772915274633333	0.0960058176850343	0.0	-0.098654825150753	-0.1077236611747674	0.1754377059033627	-0.1103885457945002	0.1011037538553197	-0.002107843939439865	0.3532394154333953	1.7581127261978855	0.198261443680136	1.3849235715758128
901	A42L	42	A	L	-0.0535887323937345	-0.0294357124468974	0.0017277008480782	-0.033631427669572	0.0954740680640648	-0.0922129605980151	-0.0384705045093163	0.0715500195341621	0.0310052683755006	-0.0052869200884144004	0.5225895659526443	1.6809291353429143	0.1215175593699383	1.6581618201856765
903	A42N	42	A	N	0.1502276634102476	-0.0294357124468974	-0.0644704799156839	0.0716808306097199	-0.0086159781848478	-0.0303095476189154	0.0442826299800933	0.1409344405986856	-0.0789010574928424	0.021710309882173276	0.6917340990005385	1.5562647707767878	0.275343299484645	1.7220923200839515
899	A42I	42	A	I	-0.1371720882792175	0.0488063722928077	0.0815705647078743	0.0729310679176967	0.0954740680640648	0.0613546895511055	-0.033350614441521	0.0744604785511033	0.0691198040102374	0.0370215935971279	0.2914483285188008	2.2544271622840895	0.1719587359656136	1.6454634332977818
960	A43N	43	A	N	0.4437476885907806	0.3117563576550883	0.3845968279461844	0.4248415054859507	0.3282971489029671	0.269636301381672	0.3412800287132158	0.2455973370207199	0.31646139753874	0.34069051035947984	0.7285968676655448	1.166395142309159	0.6884617665300458	0.6950112691205369
966	A43V	43	A	V	0.3160805942900437	0.259945685640039	0.3781972124222729	0.3337759307457498	0.2582215703638314	0.2196094158014184	0.3135946626320365	0.2839635877026342	0.429197091336995	0.3102873056594468	0.6084850295354381	1.3071640096248798	0.5925977293319108	0.6861049544279388
965	A43T	43	A	T	0.3461275391606314	0.3641751750104847	0.4594728988426844	0.3795386990335739	0.3272637848213474	0.347417322378574	0.4086370619513665	0.3002429439052043	0.2774176943149488	0.3566992354909794	0.5702072926210813	1.1513468750681315	0.6885657038455482	0.5164382390364394
964	A43S	43	A	S	0.5926585960706507	0.6427726460861249	0.7862145111714828	0.7199237740290766	0.6982942832045467	0.7329719690237958	0.7453098522382533	0.686812697372175	0.7531281274612482	0.706454050739706	0.1829107550354179	0.2273080670926585	0.807565051235066	0.1302644218849485
963	A43R	43	A	R	0.311956441265348	0.4822446839147745	0.5055466490115151	0.3908709094396485	0.3970732017779589	0.5189730467284853	0.4635128879532403	0.422651088250091	0.4235729642676649	0.4351557636231918	0.4392470733959034	1.026636296625009	0.6565924683143176	0.523708094719501
962	A43Q	43	A	Q	0.2948238286511511	0.4239205968888926	0.3804603875827875	0.427107595317769	0.3934181474178519	0.3710450465692504	0.4372987638058331	0.4511293232444682	0.4325135588794839	0.4013019164841653	0.6672637279442034	0.9438704461294752	0.7852638108661413	0.4075910266205559
961	A43P	43	A	P	-0.0535887323937345	-0.2094160627262117	0.0598357753203322	-0.0868817455917218	0.0570307125184361	0.1743792096726283	-0.0887265639877289	-0.0398301723086658	0.0395886084664375	-0.01640099678113651	0.3778379455999552	4.007646980271891	0.0808060987028396	1.5627683384588695
959	A43M	43	A	M	0.3914141027957371	0.2914687888922266	0.5343700529367378	0.3166896042139749	0.3304650953735563	0.4258158526699627	0.357824795100904	0.3407890726942511	0.4697129892838114	0.38428337266235135	0.7101635381582174	1.0176168864607242	0.781264384347671	0.5516357868710562
967	A43W	43	A	W	0.1457231025421491	0.1680388944020852	0.1609530016792673	0.0877364596225292	0.0954740680640648	0.1460285139307699	0.072609867149347	0.0744604785511033	0.0223619003314241	0.1081540318080822	0.4354452683214291	1.9237272006754245	0.2159744043714205	1.2595252413049878
957	A43K	43	A	K	0.2910825161511629	0.2513113288564344	0.5132681341066704	0.3908709094396485	0.4598903675792787	0.3028068921773922	0.36401448599198	0.3691792878176318	0.4045563808035512	0.3718867003248611	0.6211767712515684	1.1983778393815685	0.634771405005664	0.977276126930002
956	A43I	43	A	I	0.3530750324665634	0.3554186539547905	0.3848346847772304	0.2857241114246027	0.3126747518736764	0.3384229831630958	0.3816273556935809	0.3254248372514126	0.4179399593004829	0.3505713744339373	0.7422968994198272	1.4525137563816393	0.7096283344303332	0.6035151281163623
955	A43H	43	A	H	0.2390757411775127	0.1450874054026673	0.3114556282310359	0.2851651829053251	0.2108099642477741	0.2070028487311055	0.1038325189999384	0.1191592297789363	0.1562041195233574	0.19753251544418363	1.021742435509214	1.82545060850382	0.4782486974328742	1.6705886365703695
953	A43F	43	A	F	-0.0773250077862313	0.0873296273478449	0.0034554016961565	0.0	0.0576405194735764	0.0234695420504045	-0.0016973496918957	-0.0201432047931505	0.0250609264799543	0.010865606086295453	0.1912334852505709	1.8842844061214232	0.0956182521997101	1.3460023278496516
952	A43E	43	A	E	0.246012896611026	0.2418835593544316	0.2333459996047751	0.3767525454732235	0.3052952966590311	0.3007566130594557	0.348436446303312	0.3254248372514126	0.1633521684052724	0.28236226252466	1.202532719676202	1.2184531546576611	0.6946048341358975	0.9644323480518752
951	A43D	43	A	D	0.0823444464725804	0.115542259061664	0.1633394020367773	0.0823697274610664	0.1014118265588025	0.1792430962681658	0.082709858174694	0.0968098541650198	0.2460781820040739	0.12776096135587156	0.70873021081646	1.5498355342828742	0.4118938901972038	1.0097290922208977
950	A43C	43	A	C	0.5133086467889887	0.487821327748146	0.505288520912976	0.4125138092793878	0.471306124682415	0.501726642067668	0.4876889078115125	0.4619041687432472	0.5778431786839001	0.49104459185758237	0.3097349582842343	0.5271991962693293	0.6690037336716718	0.2440887253669451
958	A43L	43	A	L	0.2466229847269833	0.1450874054026673	0.3529179295898292	0.1703914829177872	0.1779283385428678	0.1464991367548918	0.1758360144783844	0.1298153426087887	0.263215366534601	0.20092377795075564	0.9136763488857954	1.3182055270880866	0.5310950581342088	0.9491731194875545
954	A43G	43	A	G	0.7387122877706935	0.8000442598871143	0.8611786580097374	0.7445061939817211	0.7785759235132149	0.876821577080695	0.7732044071862187	0.8016576976869794	0.7786231899481189	0.7948137994516103	0.1742607796220377	0.1528796885061493	0.8660133034955857	0.0894055450861761
968	A43Y	43	A	Y	0.0971542633176197	0.0409781914068491	0.0381009859327901	0.1789778369633221	0.0072007457236025	0.2196094158014184	0.1010236987703075	0.1468488438455425	0.0691198040102374	0.09989042064129881	0.1947924837868833	1.8909564592589392	0.1010770678496885	1.1583802840367114
3899	H44I	44	H	I	0.5190380997923275	0.4963945894264491	0.5248411228961416	0.523697232324194	0.4489191355694641	0.5230295111553847	0.4931561232546729	0.4744787369408215	0.5574403004223036	0.5067772057535288	0.4779972433101904	0.6117307800346689	0.7416882862968142	0.4045607894324332
3893	H44A	44	H	A	0.8333411547944096	0.8254238259489933	0.8793648160180965	0.8423001289655017	0.8279756945430362	0.8632652063764046	0.8189708257817764	0.8338232742674454	0.8345887549896268	0.8398948535205878	0.1950334639906505	0.1692522183321124	0.9083418196924564	0.0639103650176184
3894	H44C	44	H	C	0.5737017501901517	0.5684777508057345	0.7003662378876951	0.5880551098164498	0.5748722669834129	0.6995508622266222	0.6294475749031043	0.6014759333126681	0.6893007936877107	0.6250275866459499	0.2954340380556789	0.5980996421834339	0.7415334859338722	0.2942313614588042
3895	H44D	44	H	D	0.6235018158055055	0.629520024773968	0.6691524975522027	0.6617817257710809	0.5573465606846509	0.7569128933693152	0.6210779887208193	0.5552839064923947	0.6304840934173094	0.6338957229541385	0.1912877657454347	0.2806228478836783	0.7320339709108777	0.1577389521443486
3896	H44E	44	H	E	0.7071729468099976	0.8157428849344004	0.7795302661576552	0.7794707101787477	0.7230616777007167	0.7329719690237958	0.7624572623974477	0.7712413566212653	0.7687676924576954	0.7600463073646357	0.1837430768030955	0.2253554859150131	0.846926026783338	0.094654807507473
3897	H44F	44	H	F	0.1344041519536028	0.189711254121108	0.0948573079202753	0.0412402201076448	-0.0083026600514422	0.1809288758516407	0.1044757163093114	0.0744604785511033	0.1151945050315212	0.10299664997719614	1.2615067202461998	2.105474646156727	0.3671836684592144	1.925867045353904
3898	H44G	44	H	G	0.8610477494319726	0.8764885778121809	0.9128522919684092	0.8640727557587325	0.8813885764811249	0.8911531896201409	0.8881102748533315	0.8481750519983111	0.8968352449935983	0.8800137458797557	0.1710924356542844	0.1130767182657666	0.92803902031529	0.0506390392546507
3900	H44K	44	H	K	0.4233354686055614	0.4177007488570624	0.4864429373038291	0.3958003012794352	0.4490283614220283	0.5155104046827316	0.3892397915267825	0.4389623548679565	0.437832440438641	0.4393169787760031	0.7292429890487266	1.1413784986708215	0.8070657758903924	0.5281813508824621
3901	H44L	44	H	L	0.371435142150998	0.4177007488570624	0.5343700529367378	0.4049689629150654	0.4679056302104949	0.4745801028312454	0.4976831881663693	0.3915999738205968	0.3869323993060135	0.4385751334660648	0.2216949137421709	0.6734630878788443	0.5459715895528894	0.4456863609938551
3902	H44M	44	H	M	0.4696128487978196	0.5817246824709195	0.6637999333347564	0.5245016528214527	0.6140403931486711	0.5213451751425973	0.5740268738741777	0.5642609651236334	0.6203584289338459	0.5704078837386527	0.2491978771983808	0.4474122906043646	0.7027515990904358	0.2187821457493508
3904	H44P	44	H	P	-0.0721538526319844	0.129771645862087	0.0815705647078743	0.1499721438236912	0.01022756173827	0.067600336496923	0.0158266323748126	0.077141625959313	0.0691198040102374	0.05878627359346934	0.3385427394667203	1.8088169603389777	0.1096144586512948	1.4555125001811802
3905	H44Q	44	H	Q	0.7048470909520396	0.7189161236711157	0.7854657158515548	0.6963686931821104	0.7437272107705064	0.7357637664678315	0.6654103937085143	0.793342054832081	0.7327237750191486	0.7307294249394336	0.2176895413137718	0.2727050092759464	0.8116915315428259	0.1218067372092685
3906	H44R	44	H	R	0.2677591849030298	0.2926670777591847	0.477238266809729	0.4369599086655283	0.3716028683783917	0.4486137275358018	0.2501496028032975	0.3063480897445558	0.4147357498596337	0.3628971640510169	1.3818354615450317	1.3591071326303237	0.937310355894587	0.9408437905724154
3907	H44S	44	H	S	0.7925550478936209	0.7846858566113748	0.7686723888868159	0.810201504776982	0.8110564893867506	0.813276725285302	0.8253310925843256	0.8132983116127234	0.7557556605425026	0.797203675286711	0.1967620659999573	0.2106169426548183	0.8717158076527998	0.0875012749987152
3908	H44T	44	H	T	0.4913052650393627	0.6729339293132693	0.6290401501710005	0.6502740418968452	0.7091845041711082	0.5700968464050197	0.5189348832117316	0.5989921456106362	0.5960128315783543	0.6040860663774809	0.2792156215569072	0.8129163269504842	0.7614306344750019	0.3564841224314984
3909	H44V	44	H	V	0.4385958261021174	0.5091249315782	0.4426595861273602	0.4201357324947652	0.4855337489377454	0.377595536061974	0.4086370619513665	0.5146039434040677	0.3593120195260967	0.4395775984648548	0.3286778365522426	0.9802849323755036	0.6185151804830606	0.464547461437211
3910	H44W	44	H	W	0.0	0.0162337483141099	-0.0339138752121373	-0.0228760272990353	0.0227041514986473	-0.049640736996122	0.072609867149347	0.0175620110698448	-0.0479302097802233	-0.002805674583952099	0.2975307850917305	2.3280584800383743	0.0468495968518301	1.177973506885739
3911	H44Y	44	H	Y	-0.153917927314356	-0.0294357124468974	0.1226618754711847	-0.1487806151602835	0.0318048673837312	-0.0806621381496262	-0.0163689124833309	-0.0606569040802196	-0.0925944431781349	-0.04754998999532584	4.279032782168049	4.387172210906187	0.206929155517725	1.947325836830028
3903	H44N	44	H	N	0.6924863020534943	0.7649115076887856	0.7770920235931266	0.7633856620278064	0.76222217195239	0.8276914855690275	0.7590055197090921	0.7165986094504109	0.8418165825643287	0.7672455405120514	0.2039807187991547	0.2242788961005495	0.848350325990555	0.1210246419563844
2694	F45T	45	F	T	0.2572666651974281	0.1392132603026569	0.0948573079202753	0.2628917008135977	0.1527887619097697	0.266251752654129	0.2726255602796611	0.1190402073751136	0.0697791532301951	0.1816349299647585	0.5189140821768085	1.621773740629778	0.4106561147971026	1.047127519555116
2693	F45S	45	F	S	-0.0764967621342975	0.1017043937627123	0.0948573079202753	-0.0381897510996406	0.0570307125184361	0.0525176855966099	-0.0492753786852287	0.0744604785511033	0.0118612032415033	0.02538554329683038	0.3340404413924503	2.3636190706381552	0.1052503538867134	1.4921638853701575
2695	F45V	45	F	V	0.8992193342489897	0.8562271442569591	0.821418334645482	0.8354685042889721	0.8265083604467875	0.8777336080718527	0.8536110469333567	0.8073986961102412	0.83756705922602	0.8461280098031845	0.1825024768883321	0.131311150739585	0.9184624921316782	0.0615224782820108
2680	F45C	45	F	C	0.475933054677609	0.4557791965698018	0.5658723747402216	0.3544790633814961	0.5987890839166209	0.5670307639035053	0.3826905903919436	0.3456458600144739	0.4740223561354318	0.46891581597012266	0.6804463464255995	0.7123257006908883	0.8689282655471234	0.4943280869012921
2697	F45Y	45	F	Y	0.775239665113868	0.7482326321600584	0.8507080736746525	0.7610668085817627	0.7835463323748999	0.8299102929867206	0.7417848101616106	0.8154091920701082	0.8348781562866014	0.7934195514900313	0.1997536371734664	0.251181600696816	0.8524229690289082	0.1334578632427667
2679	F45A	45	F	A	0.2980245860486313	0.2418835593544316	0.3893474705550597	0.2539566222391977	0.3101516925729475	0.4179730723869158	0.3360202654651097	0.3319700934655318	0.3854488915213172	0.32941958373434915	0.7041792802954568	1.2992748326497237	0.651963828744024	0.5977602784708845
2692	F45R	45	F	R	-0.1394199336277337	-0.1772915274633333	0.0017277008480782	0.0198965359694735	-0.185456890410035	0.0328328520713819	0.0951177246445948	-0.0067313496187564	-0.0135565784579591	-0.041431274004921005	0.6455309208757591	1.7183790366359042	0.0884364569377295	2.081295591424745
2696	F45W	45	F	W	0.1457231025421491	0.0638106497322942	0.2061828483532637	0.0741813052256735	0.0164580789988118	0.042412115800755	0.0884084916075295	0.0745523536353846	0.0470903652450958	0.08431325679343968	0.2701993926667235	3.3665359370358408	0.1252294718460955	1.4691997524791676
2691	F45Q	45	F	Q	0.1025406866846784	0.2636162321881948	0.3234531123523322	0.2695030221475471	0.2755900513197957	0.266251752654129	0.2515564877724162	0.2344673727888942	0.263215366534601	0.2500215649380654	0.9807893681718746	1.7364224742399963	0.6127362118700743	1.057852269376859
2689	F45N	45	F	N	0.0630589772043217	-0.3016400110856425	-0.2028499591598149	-0.0248435283411908	-0.0365755890418959	0.067600336496923	0.0039373434396249	-0.0606569040802196	-0.0250609264799543	-0.057447806783094274	0.4075047574397127	3.8145495424195626	0.1068882509099541	2.6228960865245994
2681	F45D	45	F	D	0.0231591553336444	-0.1220731028379219	0.0	0.0123890905192781	-0.1298554863204097	-0.1347851841999083	0.0020375794461813	-0.1561038431228392	0.0250609264799543	-0.05335231830022455	0.1399606038563297	1.8037504892628369	0.0588694349079477	1.404326869952307
2688	F45M	45	F	M	0.8738090005222012	0.9231619943878704	0.9213738382942404	0.9142237288585716	0.9770880518622964	0.9044026148020304	0.91710175978519	0.8815782955506967	0.9627948809473604	0.9195037961122731	0.169448358599609	0.1196653756440376	0.9411822442308136	0.0568927039458403
2687	F45L	45	F	L	0.8936458463330332	0.9921402707679507	1.0219922490776183	0.8794229288419148	0.9909283758024984	0.9521980243999514	0.9363039329552552	0.9819795823199412	0.9609284879279076	0.9566155220473411	0.1537069417429897	0.1032349413825729	0.9832040397107692	0.0411772046917676
2686	F45K	45	F	K	0.0230879106940316	0.1450377736964017	0.1030477629304973	0.307402963430562	0.2193158843164638	0.0489229093388106	0.1754377059033627	0.0744604785511033	0.2229185261140709	0.1466257683305893	0.978785920832038	2.0853112434663803	0.4469226581596146	1.5025754399588378
2685	F45I	45	F	I	0.8911127606324614	0.9525882920129504	0.8944182119909554	0.9672968153940268	0.9839919121184432	0.9262089616149616	0.963660147964044	0.8864229961977719	0.9179801271123844	0.9315200250042222	0.1702805096219302	0.115655996345016	0.9700836019807868	0.0511693704450906
2684	F45H	45	F	H	0.1128129440248674	0.3141522406702464	0.3529179295898292	0.086026183129309	0.2108099642477741	0.1464991367548918	0.2593046624731785	0.1456087033922567	0.2650904873265323	0.21035802795654282	0.8370659971496404	1.6396870093775795	0.3552662261620216	1.5316487994539492
2683	F45G	45	F	G	-0.0994047918748603	0.0294357124468976	0.0693497598988841	-0.1341455755605967	-0.0039069174956602	0.0613546895511055	-0.1360706172038394	0.0331669150497323	-0.0789010574928424	-0.028791320297908835	0.4512135337300925	1.9428492930314736	0.1791277784683023	1.9507945235878672
2682	F45E	45	F	E	-0.1557829057527448	-0.1840911318760862	0.019050492966395	-0.1268888647373955	-0.1479708862297609	-0.049640736996122	-0.0495886098830693	0.0290672239488374	-0.0307433941190912	-0.0773987569643375	0.2463102772517499	4.072228851826141	0.0715943788293586	2.8448861680990207
2690	F45P	45	F	P	-0.0407579208512032	0.0294357124468976	-0.0985743936300689	0.0446921977982896	-0.0365755890418959	-0.049640736996122	0.0433555709578169	-0.0317271495603275	-0.11346730358922	-0.028139956940648154	0.1392667126729286	3.197760986020592	0.0590565583521775	1.2733090041017594
1038	A46Q	46	A	Q	0.0645484968517592	-0.0423373905481777	-0.0107074261083156	0.0398844500889972	0.0108373686934104	-0.0201088157551077	0.072609867149347	-0.0872428361338431	0.0780664033446778	0.011727790842527501	0.669999789065299	1.45478027460208	0.0823820524179005	1.564850863004658
1039	A46R	46	A	R	0.0044009696199771	-0.1214381466914458	0.0636795300484577	0.0	0.0026080997653725	0.0041292720755157	-0.0016973496918957	0.0324093349577028	0.0470903652450958	0.003464675036531121	0.4043269298799494	1.4904404670109386	0.1332604063080439	1.2652881804288634
1043	A46W	46	A	W	0.0306316794196057	0.0294357124468976	-0.0339138752121373	-0.0315996291288594	0.0570307125184361	0.0591040701373408	-0.033350614441521	0.0744604785511033	0.0611596595817048	0.023662021541396735	0.3709215367121729	2.3480039676103064	0.0570609585039618	1.9036648245730703
1041	A46T	46	A	T	0.2135607898760748	0.3641751750104847	0.409817136917972	0.3934810789718971	0.3134976615466586	0.3581236547490671	0.4035584627263282	0.2713131893853123	0.4240663964592306	0.35017706062700277	0.3414286332164056	0.8603232641793492	0.5728707266585081	0.4651366088384513
1042	A46V	46	A	V	0.3010298559401631	0.2213776246131681	0.354610504540763	0.2616889969929997	0.2405104345663141	0.4816603060861708	0.2382896183126555	0.3375274751807355	0.411577757571557	0.31647473042272517	0.4365269848912386	1.2765939736522125	0.5775264571299044	0.6638972470010098
1037	A46P	46	A	P	-0.0994047918748603	-0.0770973810847894	0.009366009726324	-0.0315996291288594	-0.1268818538818698	-0.0479365680244997	-0.0887265639877289	-0.1461662310736324	-0.0307433941190912	-0.07102115593877857	0.3093339881853199	1.5091624472471818	0.0685786357819917	1.3959403676668671
1040	A46S	46	A	S	0.4202537421007307	0.3141522406702464	0.3760668390006259	0.3352699987145719	0.2827036668014258	0.3830193183867052	0.3542998269022057	0.3400032864548124	0.4841622419644697	0.3655479067773104	0.4218601025247619	1.0984907528916037	0.5556090036527668	0.5519883368306627
1036	A46N	46	A	N	0.0306316794196057	-0.0206640831523421	-0.0157176037729462	0.0542199856650759	-0.0478285529980552	-0.0250066336108424	0.0433555709578169	0.0096267195828619	-0.0135565784579591	0.001673389292579489	0.9280567507971156	1.6808394713581207	0.075305473582585	1.2494021645023146
1044	A46Y	46	A	Y	0.0645484968517592	0.1175217544826794	0.0636795300484577	0.1187282694091284	-0.074575518229219	0.0861993242474536	0.0884084916075295	0.0623111214503702	0.0277816127761392	0.061622564738255364	0.3618267325927064	2.5291796689118957	0.1265173037948725	2.054406595646632
1034	A46L	46	A	L	0.0	0.0310841540543465	0.10875959169573	0.0563778101674158	0.0570307125184361	0.079100271169094	-0.0202322289298454	0.0351240221396899	0.1011037538553197	0.04981645407446517	0.4319516157075567	3.324184593912854	0.1193372250321737	2.1956192037338833
1033	A46K	46	A	K	-0.0535887323937345	-0.0526288278133899	0.021431485496375	0.0010618992573917	-0.0034971340836958	-0.0005206292823714	-0.0002852329258773	0.0008270667080385	-0.0752202896093384	-0.01804671051628912	0.4502737144617131	2.3348309574509685	0.1055176625924773	1.1899518138995722
1031	A46H	46	A	H	-0.0407579208512032	-0.0552390686494578	-0.1083462618676853	-0.0127103242250429	-0.0865931263919969	-0.049640736996122	0.0238308084281537	0.0	-0.0770269025904827	-0.0451648370159819	0.0592853301126857	4.154722088015066	0.0441292007435129	1.1880256897129853
1030	A46G	46	A	G	0.2393413096128924	0.1572087782580762	0.1682688853017001	0.3135642362427355	0.1391579720722207	0.2327055662076119	0.2184404476001657	0.1543569571498323	0.2506791510292733	0.20819147816383424	0.6432578401771143	1.3378094412328738	0.5248229646430401	0.8652872533109986
1029	A46F	46	A	F	0.1457231025421491	0.0119169088623448	-0.0758482353500608	0.0768584228466846	0.0576405194735764	-0.0922129605980151	0.092473971663794	-0.0100415086228448	-0.1426918958390094	0.0070909249976243115	0.4930550545375944	2.2115920320421973	0.0980430228272132	1.5631202993348603
1028	A46E	46	A	E	0.0665861830521421	-0.0053731394648947	0.0948573079202753	0.0470389205975736	-0.0069357187716241	0.067600336496923	-0.0009912913088865	-0.0152145001623476	-0.0479302097802233	0.02218198761988198	0.1280232518489054	1.3821807017585532	0.0432384253942277	0.9010214506210884
1027	A46D	46	A	D	0.0306316794196057	-0.0261489239218921	0.2105689370311148	0.0654033314020554	-0.0590815169542145	0.067600336496923	-0.0016973496918957	0.026760792742124	0.0691198040102374	0.04257301005933978	0.652327274059625	2.9189495592856227	0.1452541185623224	2.6095315107461303
1035	A46M	46	A	M	0.0565669604724246	-0.1005909172714046	0.0381009859327901	0.0545849407549571	0.0359071333455452	0.0234695420504045	0.1172324431087335	-0.0199150861543329	0.030618611798722	0.026219401559759943	0.6654513027401975	1.6568982223705884	0.1542687074304046	1.766040022777687
1032	A46I	46	A	I	0.1241318946134138	0.1111334207247845	0.0948573079202753	0.0676787232934751	0.0954740680640648	0.0234695420504045	0.0813040969169771	0.0351240221396899	0.199281906796978	0.09249499805778477	0.7591574930512883	1.91855842936625	0.2900032897155553	1.334428709887143
1026	A46C	46	A	C	0.7266221840365505	0.6825872257292991	0.844434131223323	0.7829760884533788	0.7321998514089292	0.8331947213535671	0.7975128366874829	0.7578874191865045	0.8674025065406212	0.780535218291073	0.1791616181587005	0.2418907600226985	0.8517406450371976	0.105508133836176
1063	A47Y	47	A	Y	0.0	0.0294357124468976	0.0921452022323904	-0.0167453165665924	-0.0865931263919969	0.0234695420504045	0.0410644383914189	-0.1118364291204632	0.0044276534188144	-0.0027369248376807446	0.3093993475216887	2.593785614013668	0.0713755219576111	1.5569784616942848
1045	A47C	47	A	C	0.56250129340603	0.5290821713260205	0.6481645368638356	0.5818896792170339	0.5987890839166209	0.6744381775761419	0.5255182642740857	0.494126491270148	0.6369530568087489	0.5834958616287406	0.2837139386142602	0.5954631696638462	0.7477787336147685	0.2790729325262611
1046	A47D	47	A	D	-0.0279271093086718	0.0	-0.0757492746874807	0.0	-0.0069357187716241	0.0101784152007578	-0.0622091100052126	0.0312275818634792	-0.0104353087009949	-0.01576116937886079	0.14700922084663	2.42793258990131	0.0661759558363357	1.816525830157808
1047	A47E	47	A	E	-0.0559764416738907	0.1261969340235673	0.2598020617477285	0.1611181010447984	0.1618131987520465	0.1387046661731282	0.1699747525725694	0.1084597237475779	0.0692131866088451	0.12658957588848563	1.9278840679279052	1.2146330465894462	0.6505857007269131	1.4692326866736556
1048	A47F	47	A	F	0.0778505094618889	-0.0603443609806599	0.0598357753203322	0.0444347413809285	0.0209262621536141	0.0059456166643242	0.0070993879193708	0.0111596351880073	0.0057521740109976	0.019184415679867076	0.2480174513115232	2.1756412573577757	0.0891702265787095	1.356625194330021
1049	A47G	47	A	G	0.4230166167823904	0.4485653791203315	0.5914210633152238	0.4337845222354561	0.4679116493208619	0.5433579397546784	0.4448586780722738	0.440441236010675	0.5997840880398903	0.488126796961309	0.2932816666552508	0.7256129702405625	0.6253405258901875	0.3794719306215238
1050	A47H	47	A	H	0.1025406866846784	0.0294357124468976	0.0407852823539371	0.0	0.0954740680640648	0.0455349392736638	0.1172324431087335	0.0	0.1306799288878308	0.06240922897997844	0.2493408232156306	3.1207529583283597	0.0779335162698954	1.0887628753404035
1051	A47I	47	A	I	0.1310716955386435	0.0622122604191683	0.1952806825839873	0.0538809064776163	0.2038830708171745	0.2284498548583109	0.0880551737332055	0.035775009767081	0.2440699751578693	0.13807540326145074	1.115334400724608	1.9285380368687408	0.4763675825252547	1.3756591946772554
1052	A47K	47	A	K	0.1457231025421491	0.0635258339709053	0.195682491235344	0.1349124921875469	0.0227041514986473	0.0895793387187507	0.1149259455900456	0.0	0.1906741523218674	0.10641416756280625	0.8907644099860099	2.3107405731421147	0.3223959370410968	1.883886525977336
1053	A47L	47	A	L	0.5499654747976548	0.5601992791787808	0.4888495974667498	0.5414909668656108	0.6488021643268602	0.5014717273128153	0.5905368797762075	0.5814925567835562	0.57547168588657	0.559808925821645	0.2672650241765198	0.6014931628792937	0.7080011103899222	0.247433168698042
1054	A47M	47	A	M	0.1402604949237618	0.0995210255018635	0.071532237072932	0.1795219023574438	0.0912893076005607	0.1402607524526292	0.1451818257467041	0.1382568258759281	0.0416706528003807	0.11638833603691154	1.2059127909372989	1.696397694583215	0.3176883645705164	1.5726996893664102
1055	A47N	47	A	N	-0.0063122480244373	-0.095253295180429	-0.0620218516937041	0.1430233599621758	-0.058627746686664	-0.1355169735224975	0.0951805107298356	0.0765421850244558	0.0744477467532828	0.00349574304022423	0.6791869766741437	2.037971987991986	0.2347864533587564	1.6195688977276592
1056	A47P	47	A	P	0.0013522850554669	0.1017043937627123	0.0664791469265326	0.0174942881421204	0.0227041514986473	0.0731771514846045	0.0333506144415209	0.0744604785511033	0.0812900589440392	0.052445840978527496	0.246041864528454	3.565941250405554	0.0748129068384871	2.1191588835400244
1057	A47Q	47	A	Q	0.0645484968517592	0.0140390932923426	0.0728912603634671	-0.1341455755605967	0.0590891097813561	-0.1899256732082866	0.0333506144415209	0.1904020326923124	-0.0909387520316762	0.002145622958022089	0.5029857473106005	1.8544308809123773	0.1345793865729148	1.517937706855179
1058	A47R	47	A	R	0.2565962301974855	0.2250615055324173	0.2595360318036	0.2580748641583041	0.1135302945199076	0.2274198836510215	0.3424300441527478	0.1327313655169143	0.1143161569689595	0.21441070850015087	1.364630935994329	1.9152563154588835	0.7582571691727191	1.2549345939372587
1059	A47S	47	A	S	0.4791452269162943	0.4997483683024163	0.6125445835750791	0.4706358293161525	0.5166618243628361	0.5507273098581194	0.4744729155301797	0.491304647719088	0.6498617661199148	0.5272336079666755	0.2550689579948416	0.5551362529595469	0.6549893791394896	0.3268434306174402
1060	A47T	47	A	T	0.2325568847925345	0.3575352523102015	0.3879164930688936	0.2499066576768307	0.2575931258174378	0.3236165181975555	0.3256058010750952	0.2585123513681434	0.3243321290279591	0.30195280148162795	0.9748435981304894	1.4886346093470184	0.670058774551452	0.955252573481178
1061	A47V	47	A	V	0.4807967458361454	0.5708360650789329	0.620911702044318	0.4743897391412052	0.5119474059425075	0.6239259794579038	0.4405779295903138	0.5705173568321976	0.4313852533434381	0.5250320196963292	0.5950908526989188	0.8962359394335333	0.8323890060791124	0.5089518670538964
1062	A47W	47	A	W	0.0	0.0862951867350521	0.0	0.0611761413612767	-0.0056416254693719	0.1154777356013875	0.1172324431087335	0.0300819359321362	-0.0135565784579591	0.04345169320125056	0.3479615273469132	2.94008911735205	0.1043009792187338	1.9186473942927509
2219	E48T	48	E	T	-0.0279271093086718	0.017045060762004	-0.0131847469914469	0.1160479868226559	-0.0069357187716241	-0.1079434860148678	0.0848149544318814	0.0	-0.0929918086690439	-0.0034527630821236895	0.2449926187865376	2.0239153714977456	0.0773996178217416	1.5153588026418088
2218	E48S	48	E	S	-0.1200442828857861	-0.0560630773766222	0.0	0.0198965359694735	-0.0633876338864026	-0.0152109978993731	-0.033350614441521	-0.0487190102658993	0.263215366534601	-0.005962634916836647	0.1320071667939561	1.7901891320652117	0.0817283617594879	1.53233482407807
2217	E48R	48	E	R	-0.1200442828857861	0.0016433942625027	0.0948573079202753	0.0277686281215654	0.0980943422953283	-0.1088896409191455	0.0197366076735185	0.0	0.0367282121105796	0.005543840953204245	0.0911542630605096	6.670581166591	0.0514533846993133	2.641762894263797
2216	E48Q	48	E	Q	0.0475900881356825	0.0635258339709053	-0.0131847469914469	0.0174942881421204	-0.0083026600514422	-0.0201088157551077	0.0165326907578218	-0.0317271495603275	0.1246022990871671	0.021824647526152534	0.1423386326377541	2.7195924395989737	0.03842755479909	1.204789841526473
2215	E48P	48	E	P	0.1779803031628451	-0.0791087317048876	0.1751367424013085	0.1187282694091284	-0.0319444874466748	0.067600336496923	0.1172324431087335	-0.0559182145602316	0.0691198040102374	0.06209182943082021	0.2873030523710686	2.533590857170697	0.1209460129763881	1.3991529660524076
2214	E48N	48	E	N	0.0645484968517592	0.0310841540543465	0.0381009859327901	0.0349885762842407	0.0570307125184361	0.0234695420504045	0.0333506144415209	0.1048312400259194	0.0250609264799543	0.045829472071041294	0.3239056991813364	0.882060789299297	0.1345356930630326	0.8561756369369987
2213	E48M	48	E	M	-0.0386625038931156	-0.1220731028379219	-0.071550268703918	-0.0693076425447863	0.0191483728085809	-0.0847690933405208	-0.0351699469702885	-0.0698958861180852	0.0063870564731489	-0.051765890569656275	0.0827178814581478	5.2356708115468775	0.0350329720820463	1.3153777944752398
2212	E48L	48	E	L	-0.0407579208512032	-0.009105022418728	0.0381009859327901	-0.0602565866306467	-0.001590378543344	0.0234695420504045	0.1160791943493896	-0.0179640336216985	0.1805389840664045	0.025390529370374254	0.0693131543347006	3.814347732811908	0.0485172931137297	1.079297460468965
2208	E48G	48	E	G	0.0306316794196057	0.0826151138668088	0.0381009859327901	0.0	-0.0857553716941635	0.0234695420504045	-0.0002852329258773	0.0231418286638487	0.0250609264799543	0.015219941310374586	0.0849981127023344	5.85975057459779	0.0478115057262338	1.1530177058685338
2210	E48I	48	E	I	0.0645484968517592	-0.1194258875865546	0.0381009859327901	0.0198965359694735	0.0547297762030907	0.1464991367548918	-0.0002852329258773	-0.0502435381944427	-0.0135565784579591	0.015584854949685732	0.3617330177760389	2.2366223995553	0.109655526428009	1.5674140959001914
2209	E48H	48	E	H	0.0110701828031401	-0.0552390686494578	0.023897443338868	-0.0315996291288594	-0.0625579100664411	0.0234695420504045	-0.0622091100052126	-0.0552070393853794	0.0250609264799543	-0.02036829584033149	0.510018362323179	2.373763806006121	0.096141240815955	3.749824375124808
2221	E48W	48	E	W	-0.0527871045239256	-0.0282982972558351	-0.0491921775639106	-0.0604092247343266	-0.0608197135103278	0.0304522883733506	-0.0384705045093163	-0.0872428361338431	0.0372789849409655	-0.03438762054635211	0.4041627854756546	0.9863691217417696	0.1282650991789965	1.1354928245138374
2207	E48F	48	E	F	-0.0328991792741124	0.0322960159455491	-0.1612576036326555	-0.1776587457838543	0.0126765369188695	-0.0606485457618963	-0.083906271828447	-0.0349479430590427	-0.053648816184141	-0.06222161696219229	0.1879714017252382	4.798418204742293	0.0745388651617565	2.3230758191563616
2206	E48D	48	E	D	0.0645484968517592	-0.0152142232376788	0.019050492966395	-0.1070156559607134	0.0151618667131158	0.0601401650448721	-0.0619167009629935	0.0508159777331492	-0.0148810990501423	0.001187702233084812	0.1990155154737275	2.852487401519252	0.0476554137562208	0.8310850855116161
2205	E48C	48	E	C	-0.0386625038931156	0.0635258339709053	0.0443740001295237	0.1238378631156828	0.0954740680640648	-0.0651514375728741	-0.1132544587491186	-0.0427294565234773	-0.0307433941190912	0.004074501602499979	0.3792413263738671	1.187581419136121	0.0690239739863233	2.2952057846093092
2204	E48A	48	E	A	0.0645484968517592	-0.0294357124468974	0.0882139363140747	-0.0091370590082506	0.0954740680640648	-0.0651514375728741	-0.1132544587491186	-0.0606569040802196	-0.0634156336365329	-0.01031274491822161	0.6111307094816786	1.2901842207914016	0.1970230242759668	1.0619466756624558
2211	E48K	48	E	K	-0.0139635546543359	0.0451671996571645	0.045788495389041	-0.0281454292458764	0.0306652724881606	0.0374350346962967	-0.0175239820667084	-0.0551942728972502	-0.0135565784579591	0.0034080205453925327	0.34439695893565	3.670217262793712	0.0522660061615741	1.716678707484364
2222	E48Y	48	E	Y	-0.2869544032454912	-0.1937584133904258	0.0	-0.1315975048793562	-0.1243109494805404	0.0152109978993733	-0.0879231593526133	-0.1103885457945002	-0.0925944431781349	-0.11247960238018763	0.5027502514340177	2.8909098468715375	0.1608559084676085	1.979029524473275
2220	E48V	48	E	V	-0.0994047918748603	-0.0261489239218921	0.0381009859327901	0.0611761413612767	-0.0570136248816181	0.0041292720755157	0.0333506144415209	-0.0599112803044098	0.0250609264799543	-0.008962297854635846	0.3852213841054462	2.192634515379207	0.0847576058052217	2.146639267676396
7250	S49A	49	S	A	0.7429965329622537	0.800066055747198	0.7907547977851171	0.6926053244091288	0.8137057482303026	0.8031339078197932	0.739390583253236	0.8111962848155394	0.7769179782092491	0.7745296903590908	0.3425292599560572	0.4148271996118228	0.9951782090270592	0.1235709347784464
7267	S49W	49	S	W	0.001567947404909	-0.0294357124468974	0.0815705647078743	-0.108359154703089	0.2108099642477741	-0.0152109978993731	-0.1246625379764789	-0.0606569040802196	-0.0135565784579591	-0.006437045467051081	0.4062575072054175	2.800211718811335	0.1437273137089734	1.8878010385923911
7266	S49V	49	S	V	0.1457231025421491	0.3887330714865359	0.3028439844977083	0.4549038063821542	0.2976531389357151	0.3447461537874383	0.3855504866694274	0.3198209081944201	0.3987620663473231	0.3376374132047635	1.5418414707203587	1.7692373306574147	1.006220025518847	1.008052583956869
7265	S49T	49	S	T	0.0355799940683555	0.138234078920626	0.4249327907347567	0.1026315900324784	0.3974641313695835	0.5491662756120876	0.138478496068741	0.2340029488938266	0.4240663964592306	0.2716174113510762	0.7459415338892712	1.5943603285846883	0.5277053738539592	1.213893694193051
7264	S49R	49	S	R	0.0306316794196057	-0.0013575258622123	0.0	0.0	0.0243640262334969	-0.0152109978993731	-0.0622091100052126	-0.0317271495603275	0.0938642081024375	0.00426168115871273	0.5817490063630526	2.360283822934206	0.1201523658057793	2.323305616331028
7263	S49Q	49	S	Q	-0.0279271093086718	0.1450874054026673	0.0020935553603264	0.0010618992573917	0.1015126863571297	-0.0130855974728586	0.0951177246445948	0.1191592297789363	0.0921571545208793	0.05724188317115501	0.266459332449898	3.227201484981556	0.0764372229198507	1.4507601119690072
7262	S49P	49	S	P	0.0	0.1450874054026673	-0.0644704799156839	0.0398844500889972	0.1391579720722207	-0.0806621381496262	-0.033350614441521	-0.0552070393853794	-0.0250609264799543	0.0072642921324133775	0.2961710181568895	1.3466454978766011	0.1707162406789567	1.015246973194376
7261	S49N	49	S	N	0.3749603153978396	0.3575352523102015	0.4027495750126599	0.4011341451430837	0.4513284517929579	0.3871353127201848	0.3225297077570314	0.4252922617723282	0.3487035877248733	0.38570762329235114	1.2117231486532345	1.9302037165395347	0.8471622811364058	1.2382044916559494
7260	S49M	49	S	M	-0.0386625038931156	0.0635258339709053	-0.0987265498099554	-0.0714838538061908	0.01022756173827	0.0374350346962967	-0.0165273606564729	0.0351240221396899	0.0372789849409655	-0.004645425631067477	0.435177484188716	1.7349488862454308	0.0730666602021174	2.541438465124424
7268	S49Y	49	S	Y	-0.0654568700899829	0.0	-0.1046359696555738	0.0091216298588241	-0.0224391245466691	-0.0821234133252707	-0.1009905113684237	-0.0862466666003414	0.0311699557104599	-0.046844552224108625	1.29675123501757	7.845440137635655	0.1538784489229916	0.8413527403129142
7258	S49K	49	S	K	0.0351398915762065	0.0294357124468976	0.045788495389041	0.0543638570859952	0.0227041514986473	-0.049640736996122	-0.016627737522228	0.0111596351880073	0.0418982319919093	0.019357944517594913	0.2213204965277691	10.499147106205832	0.060368755972702	1.464144077287609
7259	S49L	49	S	L	-0.0087517981005538	0.0379304924630661	-0.3707720638110282	0.0178022937189909	0.0560751477948505	0.2223758679517407	0.0455913620133091	0.1376787700072023	0.077039536529281	0.023885512062984292	0.6132438379583945	2.266070264757129	0.2067695215994213	1.9238941040358664
7251	S49C	49	S	C	0.6950829230216747	0.7246371555346024	0.77222562789174	0.7137213402491884	0.7267526154050219	0.7957620598382555	0.6087145868242103	0.71084055958918	0.7211031778093392	0.7187600051292458	0.2779303754814295	0.5007556683501617	0.8400977179157716	0.1775887982533167
7252	S49D	49	S	D	0.1025406866846784	0.1316045266931032	0.1534019530137664	0.2295437819626656	0.1079630941812452	0.067600336496923	0.113984330321497	0.0338645644661734	0.1441381465072776	0.1205157133697033	0.3473003269919122	2.137895740280422	0.1907219124320922	1.85670877573518
7253	S49E	49	S	E	-0.0279271093086718	0.1017043937627123	0.045788495389041	-0.0604092247343266	0.0201337075163427	0.0374350346962967	0.0197366076735185	0.0744604785511033	-0.1329359029426587	0.008665164511484157	0.3721603231367372	4.694343209475541	0.076188054733103	2.2145721979701136
7255	S49G	49	S	G	0.569029443406282	0.6223302338197979	0.7106107148788745	0.5382896652181304	0.6589768923694869	0.7384405819308045	0.6319288693376107	0.692071208875472	0.7228084378090306	0.6538317830717211	0.3883678089688575	0.5983434416381883	0.8638152833303939	0.2809904024930623
7256	S49H	49	S	H	-0.0407579208512032	-0.0654496533118621	-0.0339138752121373	0.0349885762842407	-0.0625579100664411	0.0344627519350607	-0.0319532298485542	-0.019945549593412	-0.0479302097802233	-0.02589522449383687	0.2985298783917577	3.029200194675911	0.0889603404982882	1.7939695111670084
7257	S49I	49	S	I	-0.0139635546543359	0.017045060762004	0.0815705647078743	0.1032323645158288	0.0680918459728384	0.0234695420504045	0.0798921384661376	-0.0127664409702649	0.0691198040102374	0.04618792498452492	0.5133370974791802	1.954632982767654	0.1073165072410665	1.967877763119407
7254	S49F	49	S	F	0.0	-0.0013575258622123	-0.0169569376060687	-0.0604092247343266	-0.0083026600514422	0.042412115800755	-0.033350614441521	-0.0317271495603275	-0.0307433941190912	-0.015603932286026054	0.3754544552495954	2.014827143888267	0.1775121631540872	1.7319711697872986
7287	S50A	50	S	A	0.6013244933671703	0.6585013655493027	0.6813957167240006	0.5891376692958907	0.6527359871944995	0.7458168023861288	0.6210779887208193	0.6664898593605213	0.7279105909204429	0.6604878303909751	0.3900370171438524	0.6452806817745937	0.8909919435971152	0.2352009478954414
7288	S50C	50	S	C	0.5877819889541669	0.4925581604832262	0.7106107148788745	0.5926833194603824	0.5419534741146876	0.6169211990752607	0.670827373381489	0.4936313183035747	0.7034232134228122	0.601154529119386	0.2720440670099354	0.56321034267417	0.7488797487031994	0.2576361572010573
7289	S50D	50	S	D	0.0475900881356825	0.0240625729820029	0.009366009726324	0.0	0.0227041514986473	0.067600336496923	0.0486156056438302	0.0	0.0277816127761392	0.02752448636217212	0.133981746760496	1.1958397601272956	0.1823292485929299	0.9735511451402926
7290	S50E	50	S	E	-0.1490659351898899	0.0294357124468976	0.023897443338868	-0.0902405023811288	0.0227041514986473	0.0234695420504045	-0.0943425624101583	0.0	-0.0135565784579591	-0.027522081011590965	0.2322226979009711	3.0917815221358795	0.0655787206068332	1.3239592075761974
7291	S50F	50	S	F	0.0230879106940316	0.0635258339709053	-0.0211867793397059	0.0	0.0298398174287638	0.0041292720755157	-0.0369892794990561	0.0116752931566899	-0.0114346416501344	0.006960825204112211	0.5374999329133388	2.3916653878357472	0.0738685162273245	2.831166913396711
7292	S50G	50	S	G	0.6857472242960829	0.6213252268620411	0.6986526108937369	0.7410083725611362	0.6161764941135186	0.6104536058590916	0.6192733090758205	0.6195880219322457	0.6951732099282619	0.6563775639468817	0.2588721950322404	0.4448071403134659	0.8300388176995555	0.1857866167983665
7293	S50H	50	S	H	0.0475900881356825	-0.0100413746026286	-0.1177825954879845	0.0613625179533849	-0.0625579100664411	-0.0367152473244013	0.0158266323748126	-0.0872428361338431	-0.035888121680477	-0.02504987187021062	0.282976574178002	2.115201131500558	0.0912795882037014	1.8736355299075955
7294	S50I	50	S	I	0.0306316794196057	0.0635258339709053	0.0288845450632647	0.0	0.0582503264287168	-0.0521246252365929	-0.0016973496918957	-0.1640758203381025	-0.0789010574928424	-0.012834051986326776	0.3698151170131774	1.661043217878278	0.1589966332120793	1.6028393299199353
7295	S50K	50	S	K	0.1025406866846784	-0.0552390686494578	-0.0169569376060687	0.0099482679847367	-0.0865931263919969	-0.0651514375728741	0.0475761109807595	-0.0633498531972909	0.0508189632867809	-0.008489599386748101	0.1626740521264017	1.6236957654543769	0.0819818269891908	1.2795133449112557
7297	S50M	50	S	M	-0.1317883451987359	-0.1028288716362353	-0.0946273285623923	-0.0960033648068414	-0.1194041598211478	-0.1079434860148678	-0.0461139784721561	-0.019229249589542	-0.0998385015116901	-0.09086414284595652	0.4473915764068292	2.3879981621351183	0.0810701243306198	1.7394609958632383
7298	S50N	50	S	N	0.0	-0.0671739001771726	-0.0169569376060687	-0.0604092247343266	-0.0495667495541685	-0.0324258674477476	-0.0622091100052126	-0.0739498701070313	0.0310052683755006	-0.03685404347291414	0.1845439184746737	2.3117871849203673	0.0452039269718211	1.144102855638664
7299	S50P	50	S	P	0.0	-0.1004475870660033	-0.0131847469914469	-0.023074070864994	-0.0615843577169464	0.0234695420504045	0.0353520490429191	-0.0723062790459369	0.0182807469693561	-0.021499411513627532	0.6486083555131301	4.508385955913295	0.0398314694653436	9.69606825518482
7301	S50R	50	S	R	0.0742340320170456	-0.0013575258622123	-0.0644704799156839	-0.0281454292458764	-0.0083026600514422	0.069473638825896	-0.0889718097152022	-0.0317271495603275	-0.0269200655064441	-0.011798605446027446	0.3313517263163441	2.5890165090065103	0.1196995196907513	2.559723719721405
7302	S50T	50	S	T	0.1025406866846784	0.067677867850801	0.1215353446038774	0.1187282694091284	0.021418929507495	-0.0554136133252586	0.1172324431087335	-0.0199150861543329	0.1683715517948809	0.07135293260888924	0.4013576355595998	1.8446698693155124	0.2276208552220951	1.5608786220735775
7303	S50V	50	S	V	0.0	-0.0791087317048876	0.0693497598988841	0.0839536384383516	-0.0365755890418959	0.067600336496923	-0.0016973496918957	-0.0606569040802196	0.0250609264799543	0.007547342977246025	0.2271888746891844	3.2368488523265753	0.0439290166607455	1.6816128566191275
7304	S50W	50	S	W	-0.0773250077862313	-0.1112877822317569	0.0	-0.1322999681719276	0.0589717358600475	-0.0152109978993731	-0.1962868941980378	0.0300819359321362	-0.0135565784579591	-0.05076817299478912	0.3521812385352141	2.3990810335995314	0.0832985620968775	1.813406521221559
7305	S50Y	50	S	Y	-0.1200442828857861	-0.0248365096289949	-0.0630944613393653	-0.0604092247343266	0.0043859891104059	-0.0651514375728741	-0.0199384103020022	-0.0559182145602316	-0.0789010574928424	-0.05376751215622414	0.32011592642872	2.7495884468392107	0.0702024706515412	1.3241860734698767
7296	S50L	50	S	L	-0.0279271093086718	-0.0056236441695153	-0.0339138752121373	-0.0315996291288594	-0.0083026600514422	-0.0201088157551077	-0.0622091100052126	-0.0317271495603275	-0.0342094729266929	-0.028402385124218523	0.3798388830255396	4.252174564671223	0.07754186269623	3.673158445218616
7300	S50Q	50	S	Q	0.0	0.0635258339709053	0.0034554016961565	-0.0315996291288594	0.0227041514986473	-0.0806621381496262	-0.0232469452100408	0.0744604785511033	-0.1329359029426587	-0.011588749968263631	0.2866786071894571	3.232245722969989	0.0327425666303208	1.638437327713766
7667	T51A	51	T	A	0.1025406866846784	-0.0791087317048876	0.0815705647078743	-0.033631427669572	-0.0865931263919969	0.067600336496923	0.0197366076735185	-0.1347155879383142	0.0691198040102374	0.0007243473187178779	0.0840166091464253	4.841561133483556	0.0470112842120053	1.8260463930248116
7677	T51M	51	T	M	0.0	-0.0663905182679718	0.0598357753203322	-0.0315996291288594	-0.1563914898373188	0.0525176855966099	0.1172324431087335	-0.0785693611259642	0.1076425783771889	0.000475276004750035	0.4615709601570782	3.287359119410718	0.0893711203779774	2.0137873428570936
7685	T51Y	51	T	Y	0.0645484968517592	-0.1220731028379219	0.023897443338868	0.0349885762842407	-0.0358025799458463	-0.0806621381496262	0.0713757853247457	0.0508958100691858	0.1340162997085389	0.015687176738215992	0.2745544066734889	2.7390199468231575	0.1045054655377372	1.2424793356780426
7684	T51W	51	T	W	-0.0535887323937345	-0.0137532248920522	-0.0922750474665933	-0.0604092247343266	0.021418929507495	-0.0152109978993731	0.0340843373210066	0.0206207855600718	-0.0770269025904827	-0.026237786398665447	0.5516579910172232	1.780599805462589	0.0695805617653117	2.1423140529287106
7683	T51V	51	T	V	0.1025406866846784	0.0910097002160883	-0.0339138752121373	0.0741813052256735	-0.0083026600514422	0.0360196174662476	0.052980240795434	-0.0071200399240991	-0.0307433941190912	0.03073906456459467	0.2713774877222572	4.159487737573534	0.0852690042814099	2.4773932467646067
7682	T51S	51	T	S	0.7055400685802063	0.8197829355994655	0.6860476245803485	0.7204798116635386	0.788395050270595	0.7064240615439682	0.7666820348150213	0.7206351630916045	0.6970612190505863	0.7345608854661482	0.1922595560723916	0.2000231683858422	0.8389548136372595	0.0956285246971539
7681	T51R	51	T	R	0.0475900881356825	0.0030317841813224	0.034674879949442	0.0570328776573353	0.0587216810051193	-0.0152109978993731	0.072609867149347	-0.0606569040802196	0.0277816127761392	0.02506387654164389	0.4971346326176095	1.7411746687924508	0.070198377890751	1.2208717019258035
7680	T51Q	51	T	Q	-0.0994047918748603	0.0294357124468976	-0.0922750474665933	-0.0167453165665924	0.0227041514986473	-0.0665901640398108	0.027313389561486	0.0	-0.1329359029426587	-0.036499774375942734	0.3141391051583005	1.7257274961658824	0.1222237568894252	1.538501020567277
7679	T51P	51	T	P	0.0665861830521421	-0.0129016781012801	-0.1029071699567556	-0.0460044269315931	0.0227041514986473	-0.188205938447402	-0.0262512265221502	-0.0118488253529693	-0.1178588175381202	-0.04629863869994235	0.2780940367720538	3.3719123659041585	0.0773583580637303	1.749880473848722
7678	T51N	51	T	N	0.2418880859606166	0.4401920926646043	0.4023532041215611	0.420239831404645	0.4065828142517351	0.4966254508576755	0.3774303781903374	0.3835871197709677	0.3821405011169929	0.39455994203768174	0.4785901060252039	0.8495072866388461	0.7096976336133384	0.4453647059549026
7668	T51C	51	T	C	-0.0881201922785036	0.0464807732089015	0.0381009859327901	-0.0197109345681101	0.1339203383831051	0.1154777356013875	-0.0414070989669875	0.0175620110698448	0.1113107673177536	0.034846042855575715	0.4122222199839168	2.0005998849633246	0.1831573874400061	1.188149708792341
7676	T51L	51	T	L	0.0331058367439805	-0.0294357124468974	0.0	-0.0157998145644297	0.0576405194735764	-0.0152109978993731	-0.027687974773104	-0.0127664409702649	-0.0135565784579591	-0.002634573654941255	0.230507213710761	2.1890215603389684	0.056294482827876	1.2759378460848114
7675	T51K	51	T	K	-0.0622812845830122	-0.0902115789438186	-0.0914006689117492	-0.1554372668328762	-0.0037200734823781	-0.0987127533689244	-0.0191518386027794	-0.0371784677131842	-0.0269200655064441	-0.06500155532724071	0.2487937764548387	3.572726638965241	0.1050520711216854	1.6268582577084347
7674	T51I	51	T	I	0.0	0.0	0.0381009859327901	-0.0604092247343266	0.0954740680640648	-0.0806621381496262	-0.0191518386027794	0.0730052490426327	0.0921571545208793	0.015390472897070524	0.3123818307817658	3.327862532404676	0.0950637014163112	1.5070387099248992
7673	T51H	51	T	H	-0.0167035398762314	0.1017043937627123	0.0537253729158371	-0.0157998145644297	0.0954740680640648	0.0041292720755157	-0.0175239820667084	-0.0317271495603275	0.0508189632867809	0.024899731559690424	0.3238469985128402	2.2926919041000784	0.0616701721486765	1.2073322810060414
7672	T51G	51	T	G	0.0322742484258797	0.0294357124468976	-0.1177825954879845	0.0016944735776907	-0.0083026600514422	-0.1347851841999083	0.0752915287751272	-0.0317271495603275	-0.1329359029426587	-0.031870836557413997	0.1595655636461936	5.799560897217304	0.0706285429421792	3.987230024469557
7671	T51F	51	T	F	-0.0965043330107341	0.017045060762004	0.0	0.1065312710278304	-0.0224391245466691	-0.2567884195129101	0.0608795530245252	-0.0606569040802196	-0.0135565784579591	-0.029498830532681382	0.3419251949456755	3.630328752293612	0.1200824382876825	2.04400889661394
7670	T51E	51	T	E	0.0	0.0947980371776676	0.0	-0.0315996291288594	-0.1089528333218858	0.0152109978993733	-0.0619767064911341	0.0	-0.0479302097802233	-0.015605593738340187	0.2998654734686595	2.452282737570695	0.0430791392652306	1.9362697394121955
7669	T51D	51	T	D	0.0475900881356825	0.0255815722522941	0.0523494435586906	0.0	-0.0028268688561752	0.0613546895511055	0.1016330496606775	0.103445152658532	0.0150911651261471	0.044913143565217126	0.8621659158888437	1.2955442407747964	0.2321465752643267	1.659407759806789
3628	G52A	52	G	A	-0.155676264365195	0.0186894335171081	-0.0653747890138056	-0.0770042419524312	-0.0447261680230684	-0.0143406286389035	0.0537649057259268	-0.0552070393853794	0.065139731795971	-0.030526117815530798	0.4691324857920775	1.733311922503621	0.1491379653193313	1.3961492898642545
3646	G52Y	52	G	Y	-0.0279271093086718	0.0140390932923426	-0.0644704799156839	0.0143522313313878	-0.0419721020264527	0.0152109978993733	-0.033350614441521	-0.0717817893403953	0.0611596595817048	-0.014971123658657354	0.334490683578739	4.396694114672259	0.0886893832617795	1.4898704972088914
3629	G52C	52	G	C	0.0911525220720185	-0.0552390686494578	-0.0644704799156839	0.1474363407491787	-0.0393982878574281	0.0591040701373408	0.1016672185987875	-0.1347155879383142	-0.0135565784579591	0.010220016526498045	1.0080310591086592	2.0549086722976635	0.1927302675676574	2.306669641300134
3630	G52D	52	G	D	-0.0986846453360088	-0.0206640831523421	0.0111916910799219	0.0200406007404302	0.01022756173827	0.0178587211263674	0.0119639514598727	0.0175620110698448	0.0431102930308295	0.0014006779730206223	0.2982679056784439	1.5207807219880185	0.0949162668919021	1.1458108872956467
3632	G52F	52	G	F	0.0306316794196057	0.0289619696243486	-0.1250276311998949	-0.033631427669572	-0.003692170152075	-0.0668349821765407	-0.0002852329258773	0.0581046552662523	-0.0555217118691646	-0.018588316853657545	0.5907019856863944	1.993521434131576	0.130302183141086	1.2926845485741376
3633	G52H	52	G	H	0.0645484968517592	0.0033984898296606	-0.0169569376060687	0.0349885762842407	-0.0027635987740025	0.0644775130240142	0.1172324431087335	0.0057131857168755	0.0112010368393595	0.031315467252730225	0.3216103044194265	2.1829428836437113	0.1259456300766237	1.546150560120746
3634	G52I	52	G	I	0.0306316794196057	0.0635258339709053	0.0815705647078743	0.0398844500889972	-0.0083026600514422	0.067600336496923	0.072609867149347	0.0351240221396899	0.0250609264799543	0.04530055782242828	0.2327216643434514	3.0711192833869982	0.1066603199721968	1.486811127351108
3635	G52K	52	G	K	-0.1576776337860665	0.1017043937627123	-0.0657295007890886	-0.1113679885922848	-0.0083026600514422	-0.0153572546811802	-0.0622091100052126	0.0744604785511033	0.065142835078834	-0.01992627116806948	0.2660997286845064	2.5913166081490204	0.1011103219535959	1.675735911549851
3636	G52L	52	G	L	-0.0497130344948828	0.0294357124468976	-0.0157176037729462	-0.0315996291288594	0.0318048673837312	-0.0433335926872714	-0.0359105594754187	0.0282664654612571	0.0558870369842166	-0.003431148587030666	0.2312387970828542	3.723501543360771	0.0661981522946735	2.2435283830751187
3637	G52M	52	G	M	-0.0965043330107341	-0.1214381466914458	0.045788495389041	0.0274425561268571	-0.0083026600514422	-0.0806621381496262	0.0807575365444135	-0.0008226068140956	0.0250609264799543	-0.01429781890856422	0.2782244319141341	2.5660671109728965	0.0775863632425031	1.3613476797064692
3631	G52E	52	G	E	-0.0407579208512032	-0.0294357124468974	0.0598357753203322	0.0016944735776907	-0.0083026600514422	-0.0324258674477476	-0.0477798622233668	0.1189317683145654	-0.0433580193734318	-0.0023997805757223012	0.3560307441534235	3.207854156480075	0.0586956198319835	1.8323064996105165
3638	G52N	52	G	N	0.2162948453403337	0.2845239650109351	0.3061130550306661	0.2289464055529651	0.1453440978897258	0.2455729891848679	0.202678054854904	0.2078570769395855	0.2212551023117599	0.22873173245730477	1.1626488739715677	1.4630268236473505	0.6623995431175277	0.9684911137890628
3640	G52Q	52	G	Q	0.0306316794196057	-0.04023312878355	0.0514935625511934	-0.0602565866306469	0.0072007457236025	-0.0373236853034822	-0.0016973496918957	-0.0710578476774138	0.0637000915655223	-0.0063936132030071886	0.2053942596943535	1.5432607427471683	0.0551707850592245	1.128646961254524
3641	G52R	52	G	R	0.0	0.1017043937627123	0.0381009859327901	-0.0315996291288594	0.0209262621536141	-0.1347851841999083	-0.033350614441521	0.0175620110698448	0.0250609264799543	0.00040212795873632276	0.1780809255591133	1.983764077990484	0.064259274087395	1.2169822683417737
3642	G52S	52	G	S	0.1457231025421491	0.0969468888477376	0.0	0.0839536384383516	-0.0045519214062497	0.0471568369038499	0.1172324431087335	0.0600579874474195	0.1012472744845098	0.07197402781850014	0.6749014489166013	1.9267659084750608	0.3288761682732428	0.8009142062843589
3643	G52T	52	G	T	0.1457231025421491	0.1017043937627123	0.019050492966395	-0.0604092247343266	0.0590891097813561	0.0261946692987749	0.1781501600935142	0.0372302392755516	0.1027999552731794	0.06772587758436734	0.4398876953555501	2.0224706745543553	0.106483957283449	0.9996604414402144
3644	G52V	52	G	V	0.0	0.0432818284137834	-0.0654467424351642	-0.0315996291288594	0.0633655858854844	-0.027591362295973	0.0460485567939899	0.0653923721420659	-0.0776773884519287	0.0017525801025998118	0.1063061846558848	6.7865038569351	0.065954165677762	2.160553456272762
3645	G52W	52	G	W	-0.0965043330107341	-0.0791087317048876	-0.071550268703918	-0.1538625745621638	0.0570307125184361	-0.1741815536787155	0.0170696813200153	-0.1118364291204632	-0.0410108166826454	-0.07266159040278625	0.0916484090579493	7.193751676664095	0.0457579242928992	1.4985462903560374
3639	G52P	52	G	P	-0.0407579208512032	-0.0294357124468974	-0.0051344181174859	0.0481311301282066	-0.0865931263919969	0.0193402699748889	0.031091623577122	-0.0236976507059387	0.0431102930308295	-0.004882834644719457	0.1644221707812058	4.40747970370203	0.0604536999865644	1.6231184633087954
7701	T53S	53	T	S	0.4968603136156146	0.5015579031371324	0.6239515589691939	0.5878064365821984	0.603363422730263	0.5308832344537644	0.5490845300564062	0.5705428305914946	0.4492424839978236	0.5459214126815435	0.3014412161913767	0.5386848892670337	0.7382656436546476	0.2667912395880406
7700	T53R	53	T	R	0.1051357996969542	0.0294357124468976	-0.0339138752121373	0.0768584228466846	0.0398674320085417	0.0613546895511055	0.0577675467084188	-0.0158635747801637	-0.0789010574928424	0.026860121752606558	0.2668309479065246	2.3458572516727596	0.1142008214061905	1.4186965662828488
7703	T53W	53	T	W	0.0488641001644189	-0.0013575258622123	-0.0338419217907785	0.0741813052256735	-0.167972105232784	0.0455349392736638	0.0549816753968322	0.0	0.0723434596095988	0.010303769642712492	0.3048568886685031	2.1591170452561266	0.1765162030574869	1.3296103210583297
7699	T53Q	53	T	Q	0.0013522850554669	-0.0528803359868296	-0.050825489941243	-0.0054660404399132	-0.0625579100664411	-0.0152109978993731	0.0672285242007597	-0.0872428361338431	0.0150911651261471	-0.021167959565029933	0.2080735221864095	5.0038334608848825	0.077464516429556	2.4978446735117465
7698	T53P	53	T	P	-0.0116773741763675	0.0041433826607237	0.019050492966395	0.0839536384383516	0.0762523902912504	0.042412115800755	0.0638805968461397	-0.0041908552536916	0.0057521740109976	0.031064062398283767	0.1953321874332041	3.498237431861337	0.097151639891575	1.499683635777534
7697	T53N	53	T	N	0.0823444464725804	0.0030317841813224	-0.0169569376060687	-0.0241724728477258	-0.0172062977832974	-0.0701526072198076	-0.033350614441521	-0.0698958861180852	0.1306799288878308	-0.001742072941641347	0.5340947387135366	2.551186645940444	0.1061337624430724	1.5579672727002054
7696	T53M	53	T	M	-0.0279271093086718	-0.0526222429212691	-0.0048098384628757	0.1187282694091284	-0.017097838134909	-0.0409978591495899	-0.033350614441521	-0.149471964207795	-0.0056280006579347	-0.023686355319493087	0.5387352711560598	1.7663888880911949	0.2194670870524114	1.5128538648543004
7695	T53L	53	T	L	0.0645484968517592	-0.0013575258622123	-0.050825489941243	0.0349885762842407	0.0570307125184361	0.067600336496923	0.0333506144415209	0.0300819359321362	-0.0011043948098791	0.026034806879075743	0.1161659356926664	3.7030792579049017	0.0620431886941599	1.6554060332910057
7702	T53V	53	T	V	-0.0076120347024258	0.0140390932923426	-0.0337699683694198	0.0741813052256735	0.0126765369188695	0.0234695420504045	0.1011870480650018	0.0384364270605456	-0.0433580193734318	0.019916658907506674	0.2576161562171379	3.5841852110917887	0.0647843249959498	1.983024731925712
7704	T53Y	53	T	Y	0.0306316794196057	-0.0013575258622123	0.0381009859327901	0.0398844500889972	0.0191483728085809	0.0613546895511055	-0.0622091100052126	0.0	0.0250609264799543	0.016734940934845424	0.2978950227928907	1.6014598945619374	0.1330914253726438	1.5696678188868354
7693	T53I	53	T	I	0.0645484968517592	0.0294357124468976	0.0815705647078743	0.0741813052256735	0.0054228563785693	0.0234695420504045	0.1172324431087335	0.0413548273610847	0.0250609264799543	0.05136407495677232	0.1732345689330989	2.4774064824181545	0.1035638674316637	1.4339616586929258
7691	T53G	53	T	G	0.1457231025421491	0.0294357124468976	-0.1029071699567556	0.1187282694091284	0.1015126863571297	0.1558246873562951	0.0442826299800933	0.1191592297789363	-0.1059184802177506	0.05620451863290258	0.6077306168914742	2.04274818585189	0.1816610118363587	1.4827706295172507
7690	T53F	53	T	F	-0.085451875777977	0.0294357124468976	-0.0966487432321029	-0.1151279766023235	-0.0255726350330588	-0.0257876846751405	-0.076623993722401	0.0	0.0992602125514034	-0.03294633156052253	0.3023926424593794	2.325672471935778	0.1424459654863971	1.076489690992308
7689	T53E	53	T	E	0.0530924226934423	-0.0013575258622123	0.0693497598988841	0.0	0.1255479026826855	0.067600336496923	0.0677155002188544	-0.0872428361338431	0.0611596595817048	0.03954057995293763	0.2816148681889738	4.637034726052204	0.0672159456144163	3.457528762811633
7688	T53D	53	T	D	-0.0267943661968672	-0.0463186951955121	0.0472558014186936	0.021290838048407	-0.0069357187716241	0.0039830152937086	0.1081971541515421	-0.0723062790459369	0.0311699557104599	0.006615745045874545	0.338718025729122	1.7771692045783434	0.095979962737584	1.5303577536446866
7687	T53C	53	T	C	0.0331058367439805	0.0508501789089779	0.0436109224541061	-0.0169959880146221	0.0320014509296028	-0.0724370299010354	-0.0319532298485542	0.047857486807624	0.0271612440170623	0.012577874677460212	0.6625919573335738	1.5691270549266207	0.3160481436337443	0.926593831863956
7686	T53A	53	T	A	-0.0114785264870643	0.0525206703668007	-0.0024049192314378	0.012247124271646	0.0570307125184361	-0.0128372943285196	0.0433555709578169	0.0111596351880073	-0.0479302097802233	0.011295862608384666	0.1236399194668248	6.8576543051128835	0.0612631821357009	3.078760123901652
7692	T53H	53	T	H	-0.0279271093086718	-0.0013575258622123	0.0754601623033792	0.0	-0.0160760321532692	-0.0201088157551077	-0.0016973496918957	0.0	0.0346936392030342	0.004776329859472965	0.1818104133435125	3.266900787093008	0.0811261008743164	2.0877851853876717
7694	T53K	53	T	K	0.0763182588460547	0.0826151138668088	0.0	0.0	0.1323529373774531	0.0234695420504045	0.0638805968461397	0.0967416249448682	0.2061387597968884	0.07572409263651304	0.3027535190082427	2.9225325963104987	0.0971704525984059	1.908706661399922
5760	N54K	54	N	K	0.2763082076855048	0.3630385583961644	0.4223938658019344	0.3120462838222685	0.428942521181624	0.3393276910142517	0.4089556782694134	0.335408252116248	0.4015741397516288	0.36533279978211536	0.6337415867495443	0.7355602403376862	0.7187657895311383	0.4423449359897096
5759	N54I	54	N	I	0.3181640243518088	0.3069592236743987	0.5381465314163878	0.3362989843172994	0.2875411218645362	0.49083980679242	0.3958562941873133	0.2807260860235796	0.4073062756757525	0.373537594255944	0.5850958080943792	1.1701532358783746	0.6673368103590842	0.7394286045808057
5753	N54C	54	N	C	0.430404763123563	0.4698394123856669	0.4527994882288637	0.3875079935494835	0.4270017952391372	0.535491799378953	0.4303289263575584	0.4854646466823282	0.4891683271924792	0.4564452391264482	0.3706530938381915	0.6290322260859799	0.6377352619030492	0.3402482344138546
5752	N54A	54	N	A	0.4793918293568353	0.4214113009536365	0.4732161908309069	0.4348713751873133	0.4715845856955841	0.3382178484073021	0.5051493592976639	0.4234935159604682	0.39033592490705	0.43751910339964006	0.5044242389937599	0.5848432649183863	0.7300728205799178	0.322208010633341
5754	N54D	54	N	D	0.1779803031628451	0.2874704593121787	0.2117174467958739	0.2295437819626656	0.160694290476709	0.2352303515006247	0.2497449227446053	0.1972545055272177	0.2447134913814511	0.22159439476268566	1.4629721871929935	1.507387647040927	0.8182737861312093	1.1291487967086558
5755	N54E	54	N	E	0.1025406866846784	0.3141522406702464	0.2945567573353733	0.0877364596225292	0.1793846880693106	0.2698282699366996	0.1796367859479013	0.1059149235079877	0.0870130026791183	0.1800848682726494	1.0908037541368594	1.4644871411258082	0.6179031371747814	1.0219913996000929
5756	N54F	54	N	F	0.4646613312767701	0.4428155535140142	0.4695030447447571	0.468910693835305	0.484819780935008	0.4768697361345317	0.4108618197599152	0.3949878009703497	0.4756993909364602	0.45434768356745675	0.4464440903974295	0.899062141742532	0.6935919755511748	0.501206889272413
5757	N54G	54	N	G	0.1147623973919767	0.2647285035356021	0.2499495290690485	0.164656041350391	0.3060965215101498	0.3527055736234361	0.1679547043234257	0.1541362213797964	0.2421888923958781	0.22413093161996717	1.2242645505776912	1.4962183691785311	0.6935913395940574	0.97628102181738
5761	N54L	54	N	L	0.1230852013650565	0.350322361530777	0.1587401070235202	0.1693902090832242	0.2928912379498375	0.2599344930397908	0.3808172808847219	0.3156453046347889	0.2793153914849808	0.25890462077741083	0.7625893731991049	1.3591520327171935	0.7156047783291232	0.6802152552952272
5762	N54M	54	N	M	0.1759018888727374	0.2418835593544316	0.3605244407622702	0.3036273089346145	0.2108099642477741	0.266251752654129	0.3526472573525979	0.2062656074724762	0.3593120195260967	0.2752470887974587	0.6662019218641131	1.1716248194224728	0.6184198638930458	0.7322949349578672
5758	N54H	54	N	H	0.2910825161511629	0.3069592236743987	0.2687029200947428	0.2140779450946461	0.2108099642477741	0.3240148722148451	0.2467394966918966	0.1745384579121487	0.2994641186487965	0.2595988349700457	2.0000748778173385	1.2315909065269826	0.7592795093039796	1.3772738847827029
5764	N54Q	54	N	Q	0.4531973465039191	0.3682318995337252	0.5000346490472586	0.4311553008082055	0.4093792948904289	0.4319878300325231	0.4266086137436282	0.3254248372514126	0.4240663964592306	0.418898463141148	0.5692447329264779	0.6519914142583055	0.7178272963238705	0.3949826949944462
5765	N54R	54	N	R	0.2270538227346529	0.3268950385805881	0.3438951539950436	0.1938472223426553	0.3161365724467308	0.2997476845192718	0.2521607703523307	0.2413896296121663	0.2994641186487965	0.2778433348035818	0.9219829480714756	1.235120583728676	0.7096746685608573	0.73697053539636
5766	N54S	54	N	S	0.5496537926643345	0.6232634779690441	0.6053967777970927	0.5487797725855884	0.5197348541990066	0.5806817654459988	0.555095767512574	0.5637269979458637	0.4606660590033149	0.556333251680313	0.2581413925284187	0.4779024602129488	0.6998070947329182	0.2338570859995981
5767	N54T	54	N	T	0.4005652727333099	0.3277179003295713	0.3657862060452166	0.3516781804982155	0.3506782785225142	0.4258158526699627	0.2656061023687987	0.3835871197709677	0.3300881850546454	0.35572478866591134	0.5225332244244889	0.9193692788060782	0.6216292612533644	0.5263213074252173
5768	N54V	54	N	V	0.1403469522625648	0.2110903210453217	0.2530091889936822	0.1674787904608017	0.2418268794292342	0.2196094158014184	0.2644764186380424	0.137240024933039	0.1952721142564958	0.20337223398006665	0.910761449992648	1.333772694603164	0.5864636285506974	0.7960214693867145
5769	N54W	54	N	W	0.2418880859606166	0.3208806169451178	0.3028439844977083	0.2566782948495949	0.3272637848213474	0.340801435670198	0.2248694812493588	0.2448237767035995	0.3497353297524091	0.28997608782777223	1.1434281733970206	1.4436963102460445	0.7962845940331079	0.8323676043313388
5770	N54Y	54	N	Y	0.3625730829003905	0.4209344622440777	0.3883290083131796	0.5000082807593075	0.4230555228025042	0.4616778064387757	0.3914404800812604	0.3999444561834344	0.392118624291021	0.41556463600155014	0.5201676043896475	1.2485128354653594	0.6515632080919149	0.6206187280713337
5763	N54P	54	N	P	0.0645484968517592	-0.0605927655200981	0.0815705647078743	0.0349885762842407	0.0791529794272408	0.0234695420504045	0.0333506144415209	-0.0606569040802196	0.0870130026791183	0.03142712298242678	0.3618776549552767	1.9535343505494067	0.1414389597819919	1.39719568588027
8205	V55H	55	V	H	0.6905822941975389	0.6407814139798673	0.6562709708400462	0.7090550121708986	0.688829971472848	0.6198609803503147	0.6797468125491264	0.6677331159992483	0.634865807500256	0.6653029310066828	0.1873996707340529	0.290649975872036	0.7921280182951443	0.1228762288635486
8199	V55A	55	V	A	0.7916144129767468	0.678743020277455	0.7797274092454245	0.7983862587636619	0.7119405592722287	0.8154638869807215	0.7315708500470873	0.6983443622044918	0.8231268383016149	0.7587686220077148	0.1923054574644375	0.2146511775038144	0.8824951578503337	0.1097493667061642
8200	V55C	55	V	C	0.9165949756685442	0.9213208435125868	0.995832892685134	0.957657529059966	0.9609860455407204	0.9640590380786068	0.9013783660974152	0.9466023995380412	0.9461116195448048	0.9456159677473133	0.149581520793297	0.0828059287389679	0.9686799419205768	0.0467794577501212
8201	V55D	55	V	D	-0.0946909880806353	-0.0137532248920522	-0.0972131347908804	-0.1659847590125893	0.0570307125184361	0.0665144907222258	-0.0886554103777516	0.0912957955577988	-0.0307433941190912	-0.0306888791638377	0.3009824530574376	2.5397719264094456	0.1296252246248872	1.480533840626299
8202	V55E	55	V	E	0.1344041519536028	0.0826151138668088	0.231897164472575	0.1335416173261364	0.1453440978897258	0.3006814917508777	0.2871307053456891	0.1157415085383232	0.1461653527441404	0.17528013376531992	1.1576537240084204	1.4397983482100156	0.5301065578547658	1.256313219937766
8203	V55F	55	V	F	0.371435142150998	0.3629725785830737	0.3502524614006519	0.4743897391412052	0.3821614009997112	0.4235039659951975	0.4413290411980389	0.3294259725362025	0.2919229101340311	0.3808214680154567	0.6690431096863315	0.6716019565050284	0.7097366186449274	0.383794514435246
8204	V55G	55	V	G	0.0512703433423392	0.1294565860103942	0.2241257211588214	-0.0333246476858108	0.2038830708171745	0.1600302473884033	0.1004797033833875	0.1076974595748945	0.2125473131329141	0.12846286634694642	0.6190423200242767	1.9584788636189772	0.336434794794165	1.5160777350095354
8206	V55I	55	V	I	0.87714837138841	0.7748759122477072	0.8541517744903488	0.8416651042954394	0.8344553922423801	0.8929727474048622	0.8480610652533012	0.7887009465085311	0.8426544304763821	0.8394095271452625	0.1580146328629613	0.1224092819097472	0.8794112675970364	0.0576427197707494
8207	V55K	55	V	K	0.5063756314123469	0.5749836703045287	0.610188633458848	0.5962123282401044	0.5499214559573661	0.6169192143455139	0.5555219640590118	0.501024390449947	0.5846932191739708	0.5662045008224043	0.3591384293326101	0.619409066461103	0.7668421381427561	0.2196595948228177
8217	V55Y	55	V	Y	0.6154563877982431	0.4709019530140521	0.5547075260737954	0.4384245235078856	0.4061317850557757	0.5048378538550867	0.4638570579859993	0.4401251226788444	0.56811323798738	0.4958394942174514	0.3228402666814901	0.6555970732149616	0.7067054294112913	0.2612726333262036
8209	V55M	55	V	M	0.6327807421460414	0.700314763162684	0.6682373775324678	0.6285088162707918	0.6510248958639506	0.656109888979901	0.6793107741082485	0.6003538600592692	0.6755923394982541	0.6546926064024009	0.1958266626051998	0.1986902135166806	0.8327290130304656	0.0893359023329754
8210	V55N	55	V	N	0.5227074241906671	0.5192430447131396	0.5914210633152238	0.5180722642357419	0.5227363932972235	0.5150679901929242	0.4815869805241526	0.4517390118847385	0.5263838857389367	0.5165508953436386	0.4060135921682125	0.506429882001735	0.7407529084023631	0.3075478866479452
8211	V55P	55	V	P	-0.0279271093086718	0.0635258339709053	0.0054568750392911	-0.111368078483522	0.0386263934776739	0.0261946692987749	0.0638805968461397	-0.0236976507059387	-0.0320679147112744	0.0002915128248197788	0.239647572367909	1.5738188699934712	0.0920619206969861	1.2084416275706311
8212	V55Q	55	V	Q	0.746763980204414	0.8056691505568171	0.8225443401531427	0.7967677952875801	0.8348359947523227	0.7932295052463945	0.8006592887236865	0.7761586971012427	0.7217856966250427	0.7887127165167382	0.1805119688037736	0.143123238126	0.8814370074484763	0.0664748851475547
8213	V55R	55	V	R	0.7693124613778995	0.7457384391825338	0.7889099942090393	0.7504190812675571	0.7528706065396144	0.8017975400785096	0.7844375256534504	0.7322219254693465	0.7915813526269516	0.7685876584894336	0.1780513866924663	0.1547985174570667	0.8777719633891758	0.0779807067269462
8214	V55S	55	V	S	0.5225219367006773	0.4927207478133138	0.6292982109148889	0.4743897391412052	0.4608021669858934	0.4459292268777913	0.49698112694306	0.4314957436072931	0.4886416851946936	0.4936422871309796	0.2924926170111694	0.4568544972336954	0.6821428866933044	0.2652924613857874
8215	V55T	55	V	T	0.8347968288342175	0.9027310314947384	0.8150874204773482	0.8861824040846759	0.8512903112924939	0.7613273496656411	0.8042956304391042	0.8170298444703963	0.787988189239019	0.8289698899997371	0.1538509549931536	0.11841601052826	0.8868835453466426	0.0712893558846132
8216	V55W	55	V	W	0.426629134311792	0.388057639460298	0.5848824622850076	0.5272993230310163	0.4271804081398526	0.4291490815207837	0.5049273038139133	0.4064095270931834	0.5468792361848335	0.47126823509340887	0.3806607652337802	0.8188172436120824	0.7046549732053431	0.329832692323464
8208	V55L	55	V	L	0.626176552984621	0.669032327410291	0.5998881787614203	0.730078192246592	0.6201611901015384	0.6718029554668892	0.7151432376428424	0.6711207815782438	0.6345502631257429	0.6597726310353534	0.2175811074172128	0.7608193105784767	0.825925379371039	0.1963880091054957
2230	E56K	56	E	K	0.8912984440539913	0.9734054121577792	0.9166856881578012	0.9222733663151276	0.9801716243044204	0.93327658279112	0.8977262694322933	0.966800667148503	0.8588908974678284	0.9267254390920959	0.1486361203111922	0.1003821114803505	0.9691348930347108	0.0515598049544397
2229	E56I	56	E	I	0.8331246796996635	0.9213208435125868	0.905653356479709	0.9108589071799024	0.8640502225085203	0.9059971520646538	0.8980649707097752	0.87941614741229	0.8804260661825587	0.8887680384166289	0.1532977777920912	0.0860648863485982	0.9409496240971628	0.0425341587952495
2228	E56H	56	E	H	0.9480925227390232	0.955036932448786	0.9895976175604124	0.9735858178012792	0.986466118504521	0.9777034381750158	1.0093667524802667	0.9811982203886948	1.022611300745224	0.982628746760358	0.1554978758606379	0.0729706668289289	0.988407234181896	0.0416971995754442
2224	E56C	56	E	C	0.9529384775656156	0.8668126800310069	0.9834511806368864	0.9163566237161728	0.8846356135485844	0.9422242627028994	0.8926550708536656	0.9293178220229796	0.941929739833188	0.9233690523234444	0.153636022905139	0.0919207441720836	0.9497039951651484	0.0535892604011988
2226	E56F	56	E	F	0.8052929238466633	0.7662325408120121	0.8564423131419414	0.8208970856292335	0.7715737373651652	0.8449003079439612	0.7983250425539484	0.7193406898385054	0.8294675973245803	0.8013858042728901	0.1536465297551837	0.1579679052902516	0.869337579289243	0.0730133892398245
2225	E56D	56	E	D	1.0024456199592224	1.0312270801823398	0.9878602243434288	0.9987179322616706	1.0271210197859608	0.93537426106295	0.987709141514165	1.07843559514042	1.003035953841022	1.0057696475656868	0.1513159935862673	0.0613230722946564	1.004684891039996	0.0360929236196324
2231	E56L	56	E	L	0.7106928949327709	0.753941751465374	0.739280251691864	0.7204798116635386	0.7739985995669455	0.7363049595121856	0.7522134826607406	0.7268388009397581	0.6966073073076671	0.7344842066378716	0.1694454115405601	0.1820759505968317	0.8219033541068164	0.084025456110287
2227	E56G	56	E	G	0.8638639710588327	0.9029701714883788	0.8814582000514405	0.8981852437383248	0.9407913565957744	0.8795220025291934	0.826453214247795	0.8988248471996036	0.8528544903006101	0.8827692774677725	0.1519905024295725	0.0773800164816092	0.9306927765626308	0.044678136878859
2232	E56M	56	E	M	1.0691547807377864	0.9172864090264252	0.9288212641313842	0.8874671423132023	0.9054990905628716	0.9613581168970672	0.8974251758049885	0.8374437807231502	0.8731080943620225	0.919729317173211	0.1463533429957167	0.1281312839801252	0.9226743937057124	0.0557405626648991
2237	E56S	56	E	S	0.9601457078326155	1.0036197960705182	1.0216392815569244	0.974355434898179	0.9588117025565068	1.0277711154257223	0.9286660358108144	0.90790781536341	1.0519150568291542	0.981647994038205	0.1430666927998611	0.0760331385934819	0.972455574239074	0.0408019076700928
2234	E56P	56	E	P	0.920630878336978	0.9487572591279956	0.9375328118655272	0.9541481000167036	0.9430320435656172	0.950144582378482	0.959932088390096	0.9256443372139084	0.8917458155062228	0.93684087960017	0.1543082521767857	0.0792202598161491	0.9676681954114772	0.0352499940088825
2235	E56Q	56	E	Q	0.9678128061283668	1.0152968939310976	0.976599645014194	1.0283570173634973	0.9946627216384288	1.0097267852394327	0.96975530692081	1.0080553357088695	0.9664249185331196	0.9929657144975352	0.1416251209153194	0.0568086029503391	0.9891526181856268	0.0267851692384212
2236	E56R	56	E	R	0.894161525441667	0.957568530038036	0.97523502686221	0.9701574284168952	0.912416779301062	0.9663034491278276	0.9242998879323078	0.9650165321739164	0.9500878780124132	0.9461385597007038	0.1436307888378473	0.0762103990509762	0.9561936685457958	0.0399123217833084
2238	E56T	56	E	T	0.9612972573411585	0.9870858753995756	0.9779507758803596	0.9298155348835236	0.9985691065018368	0.9585863670416404	0.963660147964044	0.986066794106107	0.9659743480631292	0.9698895785757082	0.1383262567414091	0.0615722504143451	0.9759314412014812	0.0315006662148083
2239	E56V	56	E	V	0.8811742824435982	0.9697597514931776	0.9837126366829744	0.945803013527846	0.9453079323191196	0.952481521183431	0.8683441345875692	0.9512891951310752	0.9533191800732412	0.939021294160226	0.1450840994282622	0.0657391591758408	0.9601586567537126	0.0373758803417368
2240	E56W	56	E	W	0.8800123179220497	0.8643408183998442	0.9087980031811614	0.8362247596256374	0.8956942229516293	0.9479734160833688	0.8280429323320995	0.9052848127000284	0.8987588908000829	0.8850144637773224	0.1439380634663783	0.0940487068565774	0.9150271645215512	0.0552209792639529
2241	E56Y	56	E	Y	0.8515988549527423	0.7912643303035856	0.8896287500925201	0.7881410724054148	0.8045910029492268	0.8683202551135843	0.8001699887160785	0.7883295416900561	0.8512191794902007	0.825918108412601	0.1588825851778801	0.1625620322828314	0.8872097336656304	0.0903068672047445
2233	E56N	56	E	N	1.0158513514206615	0.9729922488015114	0.9856132479044006	1.02411521173816	0.9746223927559888	0.9888813957215402	0.9653827876293196	0.9732243326916836	0.9831794525717944	0.9870958245816733	0.1440436544479018	0.0714879450734687	0.9963929719141577	0.0325252219117407
2223	E56A	56	E	A	0.9637448095160656	0.9534090053696108	0.9857925938103612	0.9556159252118982	0.9247024215230808	0.9943557190857638	1.0093397730768732	1.025194625684263	0.9836098843282888	0.9773071952895784	0.1427695564752538	0.0739191900128377	0.9824084461963396	0.0391437407466102
8219	V57C	57	V	C	0.9808640368884184	0.9325345368823904	0.9756984088675552	0.9935764261502856	0.9588117025565068	0.9210674917268886	1.0164699393165877	0.9240285681662448	0.9401316073747416	0.9603536353255132	0.1466903078934774	0.081283166422556	0.967819648009467	0.0388842353074511
8225	V57I	57	V	I	0.8796392675166833	0.8331724828436874	0.8971384074340484	0.8793425409512452	0.8543845342328984	0.8482493709269944	0.8131728707531746	0.8306671518797318	0.8270679926208446	0.8514260687954787	0.1723874321752578	0.1055436659619062	0.8933269525063491	0.0623661554638959
8229	V57N	57	V	N	0.0645484968517592	0.1333391152026464	-0.0151572833366316	0.0349885762842407	0.1015126863571297	0.0133891431079217	0.0333506144415209	-0.0606569040802196	-0.0479302097802233	0.028598248338682686	0.265597887778568	3.187202927261836	0.0807291760427739	1.684428711971866
8230	V57P	57	V	P	0.0792366042075042	0.1017043937627123	0.2031548511112545	-0.0078310189429597	0.1391579720722207	0.1664020682167704	-0.0016973496918957	0.0587686065686644	0.0691198040102374	0.08977954792383429	0.3816042867419086	2.671643970731782	0.2531833059065357	1.130705780651443
8224	V57H	57	V	H	0.0306316794196057	0.058023252168853	0.0381009859327901	0.0298904930292354	0.1203353292146753	0.1464991367548918	0.056837152770383	0.0175620110698448	0.1461653527441404	0.07156059923382438	0.4536240477963517	2.4192795617189313	0.1700255685528727	1.496249612691128
8231	V57Q	57	V	Q	0.0	0.0140390932923426	0.0034554016961565	0.1062902133817979	0.0523366620760327	0.0334459947658521	0.1172324431087335	0.0651345392130368	0.1551487964139824	0.06078701599421494	0.7206301873101835	2.4750701295922433	0.1458132262990031	2.15525215892876
8232	V57R	57	V	R	-0.0407579208512032	0.0186894335171081	0.019050492966395	0.0016944735776907	0.0570307125184361	-0.0464871648416966	0.0265436110575197	0.0351240221396899	0.0423055352625321	0.012577021705163532	0.4073367944503568	2.5298204030972045	0.0578640834918031	1.921281843275465
8234	V57T	57	V	T	0.8928682868703688	0.9153659747058313	0.9021219238290774	0.9349190858973236	0.9836914522165924	0.9201275218873676	0.8875806216730485	0.991174803305525	0.924244505932869	0.9280104640353337	0.1462389749146749	0.1198367272193845	0.9466186031868308	0.0724706530997938
8228	V57M	57	V	M	0.001567947404909	0.1450874054026673	0.023897443338868	0.0413726719523548	0.0505363910100746	0.1464991367548918	0.0649441922553068	0.1190227713386331	0.0833259200712858	0.07513931994766569	0.6404188372959737	2.0925666378964123	0.1750250269954748	2.084686341300806
8218	V57A	57	V	A	0.1779803031628451	0.1550641204502893	0.3567211851760498	0.2014175127912205	0.3068773172443056	0.264995981451033	0.2467394966918966	0.2665267398502447	0.258424572613149	0.2483052477145593	0.7123794785856621	1.2222645837326749	0.5570436340761998	0.6886968747136024
8223	V57G	57	V	G	0.1025406866846784	-0.04023312878355	0.045788495389041	-0.0518135310791571	0.0418037608447579	0.067600336496923	0.0297332955853933	0.0359153839567689	0.0691198040102374	0.03338390034501031	0.3924899543849247	3.819097276165598	0.1347646359368219	1.86679031607907
8222	V57F	57	V	F	0.0645484968517592	0.0397940601922697	-0.0248157394925417	0.0349885762842407	0.0570307125184361	0.0455349392736638	0.0834804791630136	0.0217152073654403	0.0470903652450958	0.04104078860015306	0.5347480091153163	2.2392763134022777	0.0730751697743663	2.5122706477400323
8221	V57E	57	V	E	0.0355799940683555	-0.0552390686494578	-0.0644704799156839	0.0716808306097199	-0.0047823560748482	-0.1088896409191455	-0.0699869332672812	-0.003535020388825	-0.0433580193734318	-0.02700007710117756	0.1535798685428461	4.195586845602641	0.076332730465642	1.6772881564331783
8220	V57D	57	V	D	-0.0279271093086718	-0.0520616155784424	0.0381009859327901	0.021569202543433	-0.0625579100664411	-0.0007685457802188	0.072609867149347	-0.0759179517406716	0.0250609264799543	-0.006876905596546811	0.154603158371331	2.9925484811413496	0.070726023072899	2.203512860234033
8236	V57Y	57	V	Y	-0.0146081410707127	0.0168993967909941	0.0	-0.0083726582832961	0.0243640262334969	0.067600336496923	0.139515894080179	-0.0594849928470853	-0.0135565784579591	0.016928586993615533	0.1428656916568684	1.8336587888413691	0.1115873140502728	1.6081826559111128
8226	V57K	57	V	K	0.1025406866846784	0.0112978310289124	-0.1109496440508797	0.1187282694091284	0.0984933772105973	0.0613546895511055	0.1172324431087335	0.0844448284515582	-0.1070825598452452	0.04178443572762098	0.25356017661601	2.3693119673435965	0.0855016292697434	1.055177879397161
8235	V57W	57	V	W	-0.0011337499272532	-0.0013575258622123	-0.0121792207817133	0.0809588824241013	0.0026489223390916	0.0360196174662476	0.052980240795434	0.0	-0.0307433941190912	0.014132641370511614	0.1005707167492885	2.8939107503138435	0.0486524238462096	1.166841198212091
8227	V57L	57	V	L	0.7577768572166425	0.7471243590473967	0.7805502194070852	0.755995066241499	0.7230616777007167	0.8009719112344861	0.7604967129944158	0.7215061122607171	0.7601600924838243	0.7564047787318648	0.1859416157630826	0.2265342871154561	0.8224074740640994	0.096068312742589
8233	V57S	57	V	S	0.0645484968517592	0.2950629607743428	0.2061828483532637	0.1637220877930141	0.2105950248278069	0.1021992089510225	0.1437844411537372	0.0744604785511033	0.1027999552731794	0.15148394472546992	0.4331995881966248	2.947698070515238	0.2041383989807075	1.7705575978469377
1235	C58A	58	C	A	0.813274427986302	0.8661894411325493	1.0191034161256556	0.8293824468432774	0.8133470970146992	0.9609034373036448	0.8578389474898204	0.8085447289467782	0.9112346231069206	0.8755353962166276	0.1448329778425028	0.1314444891000109	0.9228209561973784	0.0799603071505553
1236	C58D	58	C	D	0.6272904825838862	0.6220856296720324	0.6021963490088033	0.6532642303326877	0.6658864648910363	0.5633566291355491	0.663456538235021	0.666952576288306	0.5867694107242364	0.6279175900968398	0.2279045702271782	0.5059441056947763	0.7829279912144194	0.1874891723967401
1251	C58V	58	C	V	0.969722562042245	0.91488126418086	0.9731876096271692	0.9884680728122032	0.9395898998093064	0.9761974430454666	0.9735869818323822	0.91490833655769	0.9821374855455716	0.9591866283836548	0.162525958532235	0.140518462852408	0.9664564646486516	0.0518226149674359
1250	C58T	58	C	T	0.87714837138841	0.933953527526678	0.9020347402565392	0.8526897736632724	0.900216038635011	0.9399610913186548	0.8764467231651597	0.8866708189098987	0.9102423966654696	0.8977070535032325	0.1670924808763346	0.0882069304687691	0.929354330834096	0.0463462685596668
1249	C58S	58	C	S	0.9431779206325044	0.921314795851912	0.9577851740660904	0.919071156571987	0.8629326295640997	0.9989881777139438	0.9603804128805796	0.9152272999748662	0.9849578798202372	0.9404261607862467	0.145283417414938	0.0818552022764973	0.9561009825260418	0.0439302173311189
1248	C58R	58	C	R	0.8411081641028323	0.9149910585026324	0.9140330430061352	0.8945323406084735	0.9605959928253572	0.8867468841496983	0.8766839281150342	0.9095558054808834	0.8895746458056618	0.8986468736218564	0.1524032350795512	0.0877890041566016	0.933722621668109	0.0565248249593148
1247	C58Q	58	C	Q	0.926201648543213	0.8834972260068974	0.9168885009684627	0.9685007342761136	0.8739385374829968	0.98473861806811	0.8951127880392704	0.8987379285290111	0.9281139020161442	0.9195255426589131	0.1452167106107136	0.0736681791631774	0.9458487397912152	0.043192554101261
1245	C58N	58	C	N	0.8482874800179887	0.8896241033665874	0.8877385196682313	0.8912031207455322	0.856448640764139	0.8861098843443714	0.886448209043752	0.857177396466227	0.8856841878556865	0.8765246158080573	0.1500898086367026	0.0606059096773174	0.9104437206808657	0.0319335911222856
1244	C58M	58	C	M	0.8663773455273281	0.8696052718697211	0.9704971283409566	0.8793735496608279	0.8669121216813036	0.9677814874684918	0.8113598820459991	0.8546103934811636	0.8798070224911682	0.8851471336185511	0.155233070383403	0.1525586079921245	0.9186127491276732	0.0780390446372016
1246	C58P	58	C	P	0.5828428951934957	0.6226710244152543	0.6798094189941833	0.5687676867051118	0.6559503795158191	0.7009966738792838	0.590460293844998	0.5904229051843792	0.6644195136622414	0.6284823101549741	0.1900013020377026	0.2053106869026767	0.7747957207030954	0.1264037131069519
1243	C58L	58	C	L	0.8819816076224363	0.8748370861702749	0.8559241078043662	0.8903822321637707	0.9091115010439864	0.8896939614290404	0.8483603093067934	0.9014473006086662	0.8517461898118401	0.878164921773464	0.1704912921662242	0.1134675351530458	0.9185883621073044	0.0578608740486182
1242	C58K	58	C	K	0.8413177034237119	0.8604890206452447	0.939816367539687	0.8716645247840775	0.9750807280530916	0.974991185293844	0.8645560962749205	0.8784258075747396	0.8908769083301802	0.8996909268799441	0.1589038714572865	0.113151975143509	0.9385910840583008	0.0717106921228159
1241	C58I	58	C	I	0.8761705715970372	0.8418501383154526	0.914780487191694	0.9346302987257876	0.8524150336439079	0.947460949462553	0.8888779311299462	0.8586375453125684	0.8798070224911682	0.8882922197633462	0.158676524097286	0.0876373170131268	0.9270362681750298	0.0565293796704208
1253	C58Y	58	C	Y	0.8052929238466633	0.8221517690690018	0.9225718613339152	0.8372505312416024	0.8597432736607966	0.8608829250286237	0.7970121316106584	0.8016576976869794	0.8447068109632074	0.8390299916046053	0.1720409613750669	0.1119914410809565	0.8920347035262727	0.0659193490941261
1240	C58H	58	C	H	0.8899991989173723	0.8890529270427577	0.9452639791220016	0.9253458251257825	0.9042349358235764	0.8886285168807435	0.9047945652317224	0.9294876477263122	0.8935493254797251	0.9078174357055548	0.1579744787712097	0.0810964011007008	0.92116972492533	0.0484239483373516
1239	C58G	58	C	G	0.9237217151589444	0.9555324433302944	0.971392852142738	0.9333713510142284	0.8936363739908002	0.998490314982852	0.9654605538708227	0.8416449702403438	0.9451017117663044	0.9364835873885919	0.1526319273281119	0.1021695514062344	0.9581143740683208	0.0462235278346829
1238	C58F	58	C	F	0.8542561019610355	0.787033307603878	0.9738657807595552	0.9115155554139877	0.8198881274510297	0.919151077782503	0.9184664920589783	0.8016597037898454	0.8798070224911682	0.8739603521457757	0.1629167187637272	0.1373102856702943	0.90356821760132	0.0717379604262035
1237	C58E	58	C	E	0.7505792652896386	0.7448476311217866	0.8249586008863562	0.7496066292587793	0.7204581326340586	0.7713765749431888	0.7410444186172606	0.7626837056329722	0.7475341072077701	0.7570098961768679	0.1796916884649499	0.1781683755549672	0.8576618778633824	0.0686424061973351
1252	C58W	58	C	W	0.8757701505513921	0.9172628364004306	0.9033165572111582	0.9253307010806552	0.9400914608745068	0.9002712679720917	0.8840790039552009	0.8889045460265546	0.8956770942296173	0.9034115131446231	0.165834842801026	0.0795471260924148	0.925343929367453	0.044654664693659
7715	T59M	59	T	M	0.5769848348900823	0.6933982002152014	0.7325312917595256	0.753489848632778	0.6939783408129675	0.7782961031617706	0.7311250520101101	0.7238724566183216	0.8212488707441437	0.7227694443161001	0.1676843984170132	0.1690604717130883	0.8290241674686784	0.1019460072559493
7720	T59S	59	T	S	0.719705405711674	0.787392314307186	0.8075319767963337	0.7183472400861078	0.7223347393816025	0.7996570823778306	0.7419291329074132	0.7636519304774623	0.7945488714720835	0.7616776326130771	0.1663680920722657	0.2037196639147843	0.8420068095061626	0.1048933466647622
7719	T59R	59	T	R	0.0355799940683555	0.1035005455678709	0.1226618754711847	0.1612523373810985	0.1904924257507275	0.2283238931342712	0.0638805968461397	0.1190910005587847	0.2341196396139132	0.13987803426581621	0.9624844590013768	1.5977623822258398	0.4256624526808242	1.1952248615809076
7718	T59Q	59	T	Q	0.288004454029073	0.3093604746399302	0.3028439844977083	0.2850899750851154	0.274174221434365	0.2408051838012592	0.2871971161582105	0.3905143136104619	0.3424565050850569	0.3022718031490201	0.6446839870594059	1.315976435506527	0.5735757353927489	0.7858579535608946
7717	T59P	59	T	P	0.2921455831148741	0.3837751155435195	0.4461248103733582	0.4203108403635411	0.3301856880328371	0.4450345954120568	0.4084168395466534	0.4259013311032321	0.3593120195260967	0.390134091446241	0.2908911342279346	1.2553556673510111	0.5442518614014209	0.5050533470026567
7716	T59N	59	T	N	0.670528103686303	0.6289501961653353	0.7162266064357872	0.7436421816835055	0.7457379820282903	0.6405453280919149	0.6749255670789415	0.7293281591653012	0.6424404577531461	0.6880360646765028	0.2069454611390234	0.2208174798587554	0.8565229345793787	0.1463658447951964
7721	T59V	59	T	V	0.1793034363456148	0.3772020219946423	0.320072085381785	0.336780448055308	0.2620329367306182	0.3744945192127837	0.3135636036225296	0.2228483427750768	0.3357701500076966	0.30245194934733943	0.7626837483047548	0.8160708362267564	0.7212500161457246	0.5911477270189107
7706	T59C	59	T	C	0.594163511402859	0.6349422058862831	0.6431360573908269	0.6365982280716351	0.6291233464664929	0.6626534874213049	0.5654236980955814	0.6664898593605213	0.6469614926964654	0.6310546540879965	0.2128469129978136	0.3621839756070872	0.8065560879257099	0.1397956616819251
7713	T59K	59	T	K	0.2453985275011796	0.2691051499715876	0.2689301092855709	0.2098417804247938	0.2835798808131916	0.263740210247937	0.2592539319282433	0.1769771650365982	0.2200010725810596	0.24409198086557352	1.0622215904633112	1.316795110701574	0.6648373845527367	0.8008124038763639
7712	T59I	59	T	I	0.3207663094454787	0.2429006248780351	0.4081378264147116	0.3016443702489434	0.303879021614983	0.4196349787703122	0.254805246086764	0.2618566271178555	0.2675936254873982	0.3090242922293869	1.1268067041083392	1.24067102227397	0.7906174742273444	0.8007477725926719
7711	T59H	59	T	H	0.3793717660670692	0.487821327748146	0.5367782615774555	0.4658486277351694	0.3835857629995858	0.5465432557266984	0.4303289263575584	0.4453720901898289	0.4804422602945694	0.46178803096623117	0.4168452081607932	0.64127008420534	0.6757912967800577	0.3314577201915373
7710	T59G	59	T	G	0.6943568797338855	0.5844499793431748	0.6315950765414742	0.643614828219126	0.6952236025829409	0.5763143655546141	0.6873849323288789	0.6638494790459956	0.5971514987789983	0.6415489602365655	0.2796321672222179	0.6340924173431436	0.8017880553724124	0.2513892588578249
7709	T59F	59	T	F	0.8124055896491689	0.8418901045265338	0.8361203317151136	0.8385794828429912	0.8543845342328984	0.8365597935238329	0.8683858975835902	0.8609697928440659	0.8791474816553281	0.8476047787303913	0.1687036820462704	0.1254414796162891	0.8937912988714576	0.0510923907406145
7708	T59E	59	T	E	0.0763182588460547	0.1450874054026673	0.023897443338868	-0.0860028665426994	0.1760535243880509	0.0234695420504045	0.1320241450534849	0.1191592297789363	0.0691198040102374	0.07545849848066719	0.5013674147981997	2.470769993857854	0.1919906573124573	2.156566191432974
7707	T59D	59	T	D	0.0153158397098028	0.0525206703668007	0.0381009859327901	0.1316250089539739	0.0227041514986473	-0.0055419875958242	0.1061750838766642	0.0351240221396899	0.0250609264799543	0.04678718904027766	0.4949287123692725	2.1190422162770295	0.2157542079057682	1.4784956348901224
7722	T59W	59	T	W	0.3493553580623691	0.3627071003562942	0.4175909417121382	0.4354178736231033	0.4513284517929579	0.5077974187445413	0.4840149851210747	0.367094115605222	0.4039594921667588	0.4199184152427178	0.4632920275691665	1.028776598654336	0.6250446981971226	0.6253846497672102
7714	T59L	59	T	L	0.5078432980608515	0.5570630505712633	0.6122106096854002	0.5541805645379991	0.5778384113896451	0.5245636474298546	0.5811796083326384	0.52023440223898	0.5180542596500675	0.5503519835440778	0.2534626262277861	0.8603588142191769	0.7496630085145309	0.2432586951505514
7723	T59Y	59	T	Y	0.8382806938413709	0.7983998593590053	0.8397454707881903	0.8566701781153537	0.844061923256606	0.8417303974377459	0.8400745246493777	0.7986219636823673	0.7895960980486701	0.8274645676865208	0.1671203011302816	0.1267320367075632	0.8994476208823496	0.0649957289233741
7705	T59A	59	T	A	0.16688508146934	0.4740363375425263	0.5122091648102927	0.3782301842188021	0.330662633280967	0.4417625250323785	0.3943549984573143	0.3129485785288499	0.4450915363863719	0.38402011552520476	0.3209346267970561	0.7310447468372268	0.6030366524457356	0.3995349374976646
7725	T60C	60	T	C	0.6314787686435724	0.6427035060664018	0.7676573911181982	0.7441249264659007	0.6821830756528022	0.7531938093350611	0.7027499952084262	0.7124131314843689	0.7456888247400046	0.7091326031905263	0.210688880513735	0.3227072643260131	0.7901369540087242	0.1350189793062096
7724	T60A	60	T	A	0.6127271044107632	0.5851623533947707	0.6253365827323363	0.6952677010829144	0.5474751185097869	0.6700102166122812	0.6160583596114896	0.5805799358819898	0.7003894609579712	0.6258896481327003	0.2462670141780665	0.5671991972370898	0.7259394041267249	0.2819613024117258
7742	T60Y	60	T	Y	0.4956690820652765	0.5095236601304706	0.592506871726536	0.5352437883958975	0.4694323938119846	0.5491662756120876	0.3972970336587646	0.4881342052571503	0.555335240298768	0.5102565056618817	0.284468950242712	0.6141489417910652	0.6576886099666934	0.3221253672929497
7741	T60W	60	T	W	0.1025406866846784	0.3307931866731441	0.3529179295898292	0.2850899750851154	0.3057495408157651	0.3393620317006555	0.2580540044011118	0.2835582426223945	0.2650904873265323	0.280350676099914	0.6023396338949983	1.4250828982325143	0.5632241548694433	0.6706716437860324
7740	T60V	60	T	V	0.6340953517280555	0.6544155489841051	0.7352270467099531	0.6504431183988661	0.6674728748644787	0.7064240615439682	0.660904744662624	0.6732849903744311	0.7033458501587768	0.6761792874916953	0.2199927870933659	0.3793648981898255	0.7637616595008204	0.1457679799391356
7739	T60S	60	T	S	0.691183504582876	0.6393141532470326	0.7610714248794285	0.6502740418968452	0.6858437095864377	0.7251459548568242	0.7044533474891543	0.669777187346945	0.7064593451483294	0.6926136298926526	0.2138225941663341	0.2788591131467728	0.7986203658511319	0.1107038797135057
7738	T60R	60	T	R	0.3823750461998533	0.318200200957164	0.5041745545925675	0.4147161488881283	0.3159431478797611	0.4681507941661363	0.4649938971322722	0.1557864219251919	0.4897008183789994	0.3904490033466749	0.5315417290476001	1.3792616735948686	0.7115195427292358	0.6225239631772653
7737	T60Q	60	T	Q	0.5868220916358875	0.5518931373445985	0.6324647572459483	0.5591906522709699	0.5679005663057118	0.5934612511883779	0.5712883437843028	0.4865049704929818	0.6329250867574591	0.5758278730029152	0.3210030505109633	0.7804876372336571	0.7363374286436956	0.3579694134292951
7736	T60P	60	T	P	0.1241318946134138	0.0294357124468976	-0.0339138752121373	0.1797101567067219	0.0768621972463908	0.1011463418109849	0.1521196985933812	0.1600735806522027	-0.0250609264799543	0.0849449755975446	0.7110749348204021	4.173702305547314	0.1477219787536246	2.581767766921531
7734	T60M	60	T	M	0.6134123253498152	0.6818851965005842	0.6630010751897982	0.6865198581498451	0.6162958457793871	0.588530346784805	0.6497024874160785	0.6223041955340349	0.5596744843778864	0.6312584238980261	0.2460545090925668	0.4146655565881539	0.77770703168776	0.155570427583372
7733	T60L	60	T	L	0.7461751110773905	0.7457384391825338	0.7292092155972836	0.7647214370990459	0.768956422632138	0.7316457044003655	0.7313266676334258	0.6910287396283575	0.7033458501587768	0.7346830652677019	0.2189858824458434	0.3412300556780855	0.8338414761261133	0.1212022765690619
7732	T60K	60	T	K	0.5225219367006773	0.5265039026894001	0.4963111965006017	0.6125487144481038	0.5543090865046008	0.5771248553135003	0.678397394375874	0.4878182293933719	0.4800591411330104	0.5483993841176821	0.2369861089655269	0.4992605998195025	0.7202324950480412	0.2176451080027932
7731	T60I	60	T	I	0.7536222231438274	0.7541428806907877	0.698011403724058	0.7103882840007301	0.6392162453254658	0.7178959253795629	0.7416348892443317	0.6884260742625291	0.6574183919561253	0.7067507019697131	0.20375530016525	0.2968890732357451	0.7959121310935302	0.1258024510898168
7730	T60H	60	T	H	0.4931223575492753	0.5236821201657031	0.5739204572742695	0.5269629981088697	0.5533030577945737	0.5497970847201574	0.5457509342043534	0.5492141996941856	0.5249865206136517	0.5378599700138934	0.3480498093156218	0.6454074278552032	0.7476866961533476	0.2241039538292282
7729	T60G	60	T	G	0.4537900237494129	0.4887499079604819	0.6588016215880161	0.5676820864387597	0.565177517090461	0.6447350128268247	0.4990008102915695	0.608042293597626	0.61471090303215	0.5667433529528113	0.2980929069175879	0.4851713303552737	0.6891747287386998	0.2462908173712035
7728	T60F	60	T	F	0.5440548874192619	0.5895311638827414	0.5790288167737494	0.4731930389950026	0.6062754840494331	0.5381320662245561	0.5948905631025934	0.6047621803299479	0.5769793390449003	0.5674275044246873	0.338119205688544	0.7342293131125629	0.6933223403365416	0.4257602229868461
7727	T60E	60	T	E	0.2910825161511629	0.3992062258854535	0.4610450299158405	0.3974623343275701	0.4249770985775106	0.2961898342663491	0.3626078594311163	0.3625667120274198	0.3708618261075182	0.3739999374099934	0.7993763912168699	1.187790482490446	0.7811724225601699	0.6836374742807926
7726	T60D	60	T	D	0.3535537346145586	0.2469806653223817	0.335016892740879	0.3103271716793742	0.317796896734969	0.2436414715648409	0.3069557736860951	0.1924590416467324	0.3220947465225808	0.2920918216124902	1.22824938671329	1.5157827239511668	0.8584321371064276	0.8765893732377807
7735	T60N	60	T	N	0.7814315628702483	0.7892795435465586	0.8478859572020367	0.7204798116635386	0.7499325248866758	0.8230302604263631	0.7558918890784728	0.7699410146662925	0.8061838985417844	0.782672940320219	0.188059004116392	0.2059871410266192	0.8533215442968067	0.1098906589607836
1686	D61S	61	D	S	0.5190380997923275	0.6059321649096919	0.6531619563718644	0.4972412323387101	0.5544982648524464	0.598787744846545	0.4905818982600287	0.5765697578029554	0.5826007077333561	0.5642679807675474	0.322758460356073	0.6054636415608394	0.764843173641631	0.261152410645928
1685	D61R	61	D	R	0.1586046524208975	0.1752251584033328	0.2689301092855709	0.2495316960821891	0.209220000016338	0.266251752654129	0.2497449227446053	0.2240686570755665	0.2666710161890438	0.22980532943018586	0.9159785794085228	1.8190158082973864	0.5252643608911237	1.2503283050323648
1684	D61Q	61	D	Q	0.3190574808642959	0.3209350704999089	0.4188856130167263	0.35135427943416	0.4167748202209739	0.3209116777182433	0.4026375498773924	0.3214362420073237	0.3707262603215448	0.3603021104400632	0.7384677681332011	0.6546670173246792	0.7329726101276657	0.3973362273150422
1683	D61P	61	D	P		0.1017043937627123	0.0034554016961565		0.2835798808131916	-0.0055419875958242		0.0744604785511033	-0.0056280006579347	0.07533836109490079	0.2125580011692948	2.0294621504182	0.2714884944211863	1.0615051886514046
1682	D61N	61	D	N	0.6640478927090139	0.7192015564177617	0.7933940781963209	0.7673653971081564	0.7779469169288912	0.8452447521283935	0.6940118271195349	0.800057034888798	0.7897660897770664	0.7612261716971039	0.182826676459667	0.1876192091023181	0.8914806860217774	0.0868992144615032
1681	D61M	61	D	M	0.2746665679542021	0.2584091917108374	0.3409449704304983	0.3195408763997008	0.2350751158571122	0.3251373992792981	0.3029061648272306	0.2556372512294704	0.3124861724165687	0.2916448566783243	0.9880473372074312	1.1584598837782347	0.646064167338467	0.8296237061837327
1680	D61L	61	D	L	0.0373067886880033	0.1222362679637155	0.1021162200895296	0.2324123695347103	0.174084190635862	0.2322023297603284	0.1811585681500421	0.1415644096058037	0.2167007732054456	0.15997576862593785	0.5937727865229306	1.4673474490435428	0.3988280431580132	1.0806131706254951
1675	D61F	61	D	F	0.0110701828031401	-0.0100413746026286	0.0034554016961565	0.0349885762842407	0.0127734341134268	-0.1727604421026921	0.0884084916075295	-0.0232807609637111	0.0611596595817048	0.0006414631574629573	0.4232512203508867	3.2165485234745197	0.1186982184835675	2.771902926847085
1678	D61I	61	D	I	0.1457231025421491	0.2110903210453217	0.1686001629084414	0.1187282694091284	0.0959907206396946	0.1092711700733197	0.113984330321497	0.0174870697121292	0.2306726907000981	0.1346164263724199	0.8714439292347458	1.7699800192789754	0.3313321700463345	1.846138322500857
1677	D61H	61	D	H	0.1423906461271899	0.115542259061664	0.0693497598988841	0.1135841203696401	0.1346572517167647	0.1812945984638552	0.1299052589516063	0.0392141149054471	0.1800847941640968	0.12289142262879424	1.0101729304302784	2.021384529113418	0.4232621734973107	1.3896849031427123
1676	D61G	61	D	G	0.2755123706547494	0.1788690105460943	0.3576863499694172	0.3195408763997008	0.2693334216665649	0.4345833500161546	0.2372384995203545	0.3542714392143953	0.3112636930303489	0.3042554456686422	0.5643368256926846	0.8680457429504465	0.6342258491508747	0.5061383907565026
1674	D61E	61	D	E	0.4981976129254519	0.4297550784754961	0.5132681341066704	0.5133865536539142	0.4874441431695483	0.5061905868056508	0.5210312304259423	0.4971115668011945	0.5900364609740496	0.5062690408153243	0.2577206495736991	0.7771539020671085	0.6415907693743739	0.2962325732004315
1673	D61C	61	D	C	0.8587565706564796	0.669032327410291	0.7644503523223216	0.7656627897920727	0.6557097015810875	0.8328324455643477	0.7765591590975289	0.7165986094504109	0.8081648794319927	0.7608629817007259	0.1668026845526238	0.2921012587609264	0.8249569154749371	0.1490624400698218
1672	D61A	61	D	A	0.0	0.1450874054026673	0.0815705647078743	0.1637220877930141	0.1309605405544092	0.1135560521973286	0.1754377059033627	0.0	0.2341196396139132	0.11605044401917437	0.8480044997198315	1.7193374785819224	0.4148558329259847	1.359564764249282
1689	D61W	61	D	W	-0.0005079004783503	-0.04023312878355	-0.0819840656603424	-0.0315996291288594	-0.0189848822628283	-0.2884209482618202	0.0871643570971274	0.0101878203432459	0.0182807469693561	-0.038455292240669015	0.6775295861569762	2.2669717168412284	0.2260088698012779	1.685880499668289
1679	D61K	61	D	K	0.2585791223465736	0.3055167114421384	0.3868318048019667	0.3671449088678235	-0.0139321732778357	0.3006814917508777	0.3120697154224039	0.1020068352871168	0.1805389840664045	0.24438193341194106	0.5248452950522141	2.146356325726915	0.379879581004923	1.5585713866347457
1690	D61Y	61	D	Y	0.1440022270145365	-0.0294357124468974	0.1729362312051944	-0.0176674126754968	-0.0083026600514422	0.1810180906509917	0.068111054164741	0.0351240221396899	0.0467478081350422	0.06583707201515104	0.7419902716496903	1.7369154872570216	0.371950591221274	1.2806020740511712
1687	D61T	61	D	T	0.7730135851260355	0.8113709819997643	0.7066499391410538	0.7214450982654819	0.8140281894446444	0.7621035103737205	0.7108551727547732	0.7663972507097316	0.6648577247395737	0.7478579391727531	0.1934141302659773	0.2561874538557454	0.8524497139231731	0.1188228858711381
1688	D61V	61	D	V	0.076307405991647	-0.0013575258622123	0.045788495389041	0.0865404761783622	0.0587216810051193	0.0374350346962967	-0.0409490032406799	0.275800058208746	0.0691198040102374	0.0674896029307286	0.3031429416224693	2.3091416330845704	0.2535690325531038	1.297905267287052
1694	D62F	62	D	F	0.8438577720945214	0.9579771459883544	0.9159319291936304	0.9140921418923448	0.9323783478789576	0.9551522522173376	0.9070825601812612	0.9498483110714212	0.8880409349790441	0.9182623772774304	0.1661776188347489	0.0936021034604341	0.9607664788651316	0.0439930506412992
1709	D62Y	62	D	Y	0.9327419233369816	0.9677201847039366	0.9851084163295616	0.9311695988655708	0.9405937251740903	0.9525212384739682	0.9125754411831708	0.9593991583687156	0.9597592482101278	0.9490654371829026	0.1528348428859344	0.0542414071487471	0.9718665240130242	0.0257098810489009
1693	D62E	62	D	E	0.9579232420559064	0.9981685475183728	0.9560764591695154	0.9363600823249544	0.9832225824742472	0.97903355582594	0.985902861669083	0.8749639526846661	0.9576520410574904	0.9588114805311307	0.1466461098214262	0.0812214343899118	0.9629760250547256	0.0388797350344826
1695	D62G	62	D	G	0.9377843440457952	0.9359998517267286	0.9780211094705225	0.9010719433667936	0.9181189648789878	1.0045218718553215	1.0053864191027668	0.9297700710768566	0.955328134527818	0.9517780788946213	0.1474749157777855	0.0672266523848382	0.9784043271741582	0.0397109303279045
1707	D62V	62	D	V	0.944522084977216	0.9487572591279956	0.981826287396358	0.9705020070862356	0.923990875010622	0.9564169217530304	0.8940993489491318	0.899230175753719	0.9678585429046032	0.943022611439879	0.1462654999603455	0.1076198803323218	0.9530253318586016	0.0657449097136254
1706	D62T	62	D	T	0.907309347285428	0.9539951638181416	0.9719666043455714	0.9461611556924104	0.9700370862583167	0.9827827267424618	0.9250477286762756	0.988330160062414	0.9155359190171042	0.9512406546553471	0.1504208848864034	0.0881860423029628	0.9895142072333796	0.0451911700668787
1691	D62A	62	D	A	1.0198306405636142	0.9838029902957044	1.031221348072469	0.9591804062824896	0.9771664882120332	0.9663034491278276	0.9410147236809	0.9693356462802092	1.0139615403007969	0.9846463592017825	0.1515093060460499	0.0759203792784679	0.9942030338955142	0.0449803416034814
1704	D62R	62	D	R	0.968943058049788	1.013487930701872	0.9887865667661498	1.0223629692941936	1.0117485372382569	0.988703105319574	0.9900800594576018	1.0246784816186263	0.9847327537001124	0.9992803846829084	0.1474459598340313	0.0677666274513718	1.004943861155231	0.0406786033821705
1703	D62Q	62	D	Q	0.9432355085690032	1.0548594771203506	1.0398486199050865	1.003378782731405	1.0440737641215951	1.0356190860799457	1.04884475321059	1.0336874690812632	1.0026074125495985	1.022906097040982	0.1453413522190021	0.0783874680581599	1.0169344525821755	0.0294184016475055
1702	D62P	62	D	P	0.9646434518033048	1.0103396447181798	0.9575407243443952	0.9886509552877604	1.0100625528005716	0.9701656704593828	0.9563882094931894	0.9492992213789612	0.9320773469769944	0.9710186419180822	0.1470868184150816	0.0709379714109932	0.9818030680364525	0.035608456461055
1701	D62N	62	D	N	1.0023597742650456	1.0009895578231416	1.0842409430960018	0.9754408342422544	0.9869739205135232	1.054975814755007	0.9940089949615158	1.029935942143967	1.042459774216805	1.0190428395574738	0.1471157574148479	0.0628740885665439	1.018212370524755	0.0355357939087253
1700	D62M	62	D	M	0.9483756213681322	0.9761955383761718	1.022896769782793	0.9301296627168998	0.9360479201700714	1.0533853651923266	0.9736087026229928	0.9825999726367546	0.9655302094326408	0.9765299735887536	0.1457897039413858	0.0844323209692359	0.9749244613526082	0.0466248568198938
1699	D62L	62	D	L	0.9374300561867416	1.0231983359420709	0.821418334645482	0.9220686603736236	0.9286971817299026	0.9313461956577108	0.8960249258992571	1.0460795695046914	0.918640174080157	0.9361003815577374	0.1586751496590089	0.1424265674761867	0.982172331087457	0.0814382858564009
1698	D62K	62	D	K	0.995025693264181	1.009627762083927	0.9817146395585624	1.0573320953842396	1.0074698481738324	1.0151584588271043	0.9832225985124868	1.0328910474049084	1.0054797369828945	1.0097690977991265	0.1494206119266047	0.0703387096073014	1.0161384937418516	0.0342371519751937
1697	D62I	62	D	I	0.9529854713076322	0.9911582899313014	0.9251442519300624	1.011229925902956	0.9658190819661706	0.9073474342334708	0.9576538779594485	0.9769772517546969	0.9525633866322264	0.9600976635131073	0.1580231279147556	0.097836116795152	0.9729416993690752	0.0412853391892769
1705	D62S	62	D	S	1.0320822144644055	1.002620199320996	1.0029191673753155	1.0677236979000102	1.0692856199832	0.9723999468086372	1.034914064228804	1.031316802949059	0.9507044027555136	1.018218457309549	0.1454216675047476	0.0971985673599963	1.0081387068499328	0.0493813984400631
1692	D62C	62	D	C	0.9708721920173836	0.9525882920129504	1.0194985021052436	0.996188605772881	0.9750844166645308	0.9520867373007053	0.9736335059418684	0.9530906828075923	1.0115452209004063	0.9782875728359512	0.1485151130804317	0.0625574519094295	0.991759622619082	0.0386009739877223
1708	D62W	62	D	W	0.8916139967056158	0.9561232695389384	0.9428651990564942	0.9421995284217204	0.934640620745446	0.9674648183625488	0.9349114585610234	0.9061837070578808	0.9365904770616504	0.9347325639457019	0.1584005150437876	0.0667006888734477	0.9541185506500268	0.0313906438741977
1696	D62H	62	D	H	1.011933735747102	0.9090916808958832	0.9942763844161916	1.0159420123148646	0.9882825023742928	1.0230166288953892	1.0069709228439052	0.9466023995380412	0.9827406430589172	0.9865396566760654	0.1508823573434777	0.0740560119980739	0.99561345531531	0.0411828354392971
2716	F63Y	63	F	Y	0.8938007754591394	0.9851052183718942	0.9487189914534496	0.9347082595965892	0.9956327347570136	1.0019352036082534	0.8789279293107642	0.9708268520462556	0.9527891421922564	0.9513827896439574	0.1437258249768777	0.0979201683643551	0.9672869302707224	0.0563626812849243
2715	F63W	63	F	W	0.9686234518402228	0.8562042167314099	0.91165135011103	0.9629130192741808	0.9616014475812734	0.9622989856042944	1.0399235007189132	0.8534375274160941	0.9909705882322056	0.9452915652788472	0.1602763526436585	0.1635656810735837	0.986762822731154	0.0771806238038161
2703	F63H	63	F	H	1.0453797091983317	1.0197016645816548	1.065628653539452	1.0298348273767175	0.9585560044990716	1.04117320554072	1.027482668559214	0.9525725728667414	1.049430832974821	1.0210844599040803	0.1449428486350926	0.0841470470268925	1.0207673823539452	0.0431345179679986
2699	F63C	63	F	C	0.7247682874901193	0.7478585973988178	0.7862145111714828	0.7788367148087797	0.8440083318768826	0.770498555228141	0.7308116078044411	0.8108099303061488	0.7701321942060236	0.7737709700323152	0.1616077779623084	0.1486822317903203	0.8637151656422681	0.0926336444917807
2698	F63A	63	F	A	0.8931392946998555	0.9201634417926364	0.902721519942666	0.92793616116258	0.8997681905121294	0.889495230981741	0.9139349213797766	0.8587965398278409	0.8556811298944218	0.8957373811326276	0.1493243919585812	0.06769146663544	0.9250654531178668	0.0403905459888092
2714	F63V	63	F	V	0.7862136614140964	0.6771842167357769	0.801224076742211	0.7633738007537882	0.7308215786214908	0.8406677552713603	0.735537573530178	0.7262885122320911	0.8562035706780446	0.7686127495532263	0.169835187565081	0.2185785046919846	0.8392677202923466	0.129216422877892
2713	F63T	63	F	T	0.8157836955905491	0.7649115076887856	0.8461387885512589	0.8289140518195295	0.7854328192398489	0.8120194515353872	0.8084409269117913	0.7778286084364313	0.8193091016852857	0.8065309946065409	0.1791484665031348	0.1749756218291006	0.8819404220506446	0.0756302147526853
2712	F63S	63	F	S	0.8262449352102696	0.8472590509504317	0.9056080910645492	0.8246516149662594	0.7874512897947397	0.8299102929867206	0.8435097741588138	0.8352488811616127	0.8291969038618362	0.8365645371283592	0.170034408648744	0.1287230333865901	0.8931653795796433	0.0689302389400034
2702	F63G	63	F	G	0.7916144129767468	0.7490098143185383	0.7884206452196453	0.7979905786433724	0.7816189900850418	0.7666680847003239	0.7827380093910732	0.7284910446494425	0.7415152224531687	0.769785200270817	0.1596614380960231	0.1530189137253508	0.8647724296806651	0.0938678991265375
2710	F63Q	63	F	Q	0.7951599272168441	0.8003256805485452	0.8729761711116721	0.8193086867380299	0.8133470970146992	0.8641560652769205	0.8312441779537979	0.7970058091456915	0.8601907748041829	0.8281904877567093	0.1561998391440741	0.1306493911603906	0.8898253089933578	0.0657035666932926
2709	F63P	63	F	P	0.4928180147018083	0.4440360561831065	0.602522258911823	0.4967270419415927	0.5065054806849507	0.5396974647624457	0.50470670244412	0.4883888575756866	0.534936193085	0.512259785587837	0.2602940929729191	0.5764244509098173	0.6514832665034922	0.2617733026709178
2708	F63N	63	F	N	0.964078546943081	0.9137440400779536	0.9287087043223448	0.932624816866532	0.8952042029802441	0.9435212738383189	0.9517580486550208	0.8761286427777234	0.9228003064421778	0.9253965092114884	0.1523506843203728	0.1160698902796268	0.9526054272977564	0.0551869339756459
2707	F63M	63	F	M	0.724435392592693	0.7586246244719694	0.777453166607638	0.7526776606676323	0.7591062641742884	0.7705503382495716	0.7401239208131661	0.7345696628907817	0.777032330038236	0.7549525956117752	0.1703052362149456	0.1887095595889852	0.8195724408270929	0.092124926100711
2701	F63E	63	F	E	0.7849856425806195	0.8124626061793735	0.810141010586403	0.7490431420773337	0.8326124256012536	0.818680927986679	0.8159349628518427	0.8192644666680821	0.8286538235575631	0.8079754453432391	0.163152302221141	0.1224160612616559	0.8817940279643771	0.0567843323863282
2700	F63D	63	F	D	0.7173826099727357	0.8456293489228331	0.8637852221885083	0.8000156532898547	0.7865036163626209	0.8733867559970576	0.7593096174063902	0.8450827587686198	0.8674025065406212	0.8176108988276936	0.1630715034088283	0.1359013608159407	0.8979925781277283	0.0732052410451169
2706	F63L	63	F	L	0.6565155618316316	0.7869013668746844	0.7832165260329164	0.7788367148087797	0.795993626026976	0.7592273104707935	0.7745604327702492	0.7699410146662925	0.7479101997527376	0.7614558614705623	0.1736737374777845	0.1581562620928815	0.8616968134961591	0.0688970341068581
2711	F63R	63	F	R	0.75035934703388	0.8008276485654191	0.7873175781955641	0.7496066292587793	0.7625533571257174	0.7960645605877593	0.760808438209494	0.8090036807681354	0.7681515676980916	0.77607697860476	0.171377671977269	0.1950747742859722	0.873678017637251	0.1011962230771816
2705	F63K	63	F	K	0.7961618786819735	0.7921258325968794	0.8355426362309748	0.7981195885521586	0.8139663320901726	0.9327049604737668	0.763558183203027	0.7960360650942775	0.8398256120279436	0.818671232105686	0.1678841880265482	0.1647697954856627	0.8985023048407011	0.0784483861134136
2704	F63I	63	F	I	0.7315632837772087	0.7467977256630222	0.7516692370317369	0.6901999501299428	0.7032938532656093	0.7009966738792838	0.6934694514587382	0.6711207815782438	0.7033626012710202	0.7102748397838673	0.2030754696438131	0.2925297473948501	0.8067756897536363	0.1123455003328988
7743	T64A	64	T	A	0.8934668411845998	0.9158059013437594	0.9339992022869924	0.8885590886505327	0.9235611385542029	0.9355351664191576	0.9002972390872858	0.9433989776031076	0.9461116195448048	0.920081686074938	0.15027285741267	0.090279661149018	0.935667009533696	0.0487283953439023
7744	T64C	64	T	C	0.8725042011553581	0.8568376452459548	0.9250306722082974	0.9932128250736716	0.8903006101152223	0.8707997649003546	0.9172361266430016	0.920268772441898	0.9064979117405044	0.9058542810582515	0.1586599741221165	0.1121780451783294	0.9295011840113852	0.0617984239023075
7745	T64D	64	T	D	0.1067163402040272	0.1550641204502893	0.1396090724497075	0.1135841203696401	0.1740505044103677	0.1349636137986105	0.0863268102293473	0.2117718605822565	0.0582803791208073	0.13115186906833926	1.0563824594615567	1.9921130260168385	0.4096091208963359	1.447710909538266
7746	T64E	64	T	E	-0.0224660988455418	0.2759736808784393	0.0730492285577154	0.0143522313313878	0.0954740680640648	0.1612402921662465	-0.0622091100052126	0.0351240221396899	0.0040559725931379	0.06384380965332526	0.3651897400102131	2.2500604284993653	0.2335340835833276	1.0752360677290342
7747	T64F	64	T	F	-0.0535887323937345	0.0572834662507761	-0.0339138752121373	-0.0649900771246853	0.0570307125184361	0.067600336496923	0.0333506144415209	0.0547922503453966	-0.0479302097802233	0.007737165060252478	0.1359672329041662	5.637051820352119	0.0816853574654605	2.915067284551553
7748	T64G	64	T	G	0.5582739964924934	0.4862436233158995	0.4909004741616536	0.5093783154254459	0.5494513416284953	0.6057014788389045	0.5236838914634697	0.5607607726367494	0.634865807500256	0.5465844112737075	0.3486659020651665	0.7425047352149525	0.7639751722714244	0.2794257298137515
7752	T64L	64	T	L	0.0070040737752449	0.1830121344606365	0.2616080405745963	0.119419336082047	0.1345301453382454	0.1464991367548918	0.1230358101890845	0.2084609463887845	0.1992827192200874	0.15365026030929094	0.5627173307827229	1.2897320497461433	0.4638121385020079	0.8262337408053102
7750	T64I	64	T	I	0.5174009177603311	0.598805847168804	0.6253365827323363	0.5928536357879807	0.5681662418240108	0.6814862887704756	0.5550065690134478	0.5806364742810718	0.545478400254874	0.585018995288148	0.2622161809107055	0.3687787657384775	0.7349392229547151	0.1582164217597222
7753	T64M	64	T	M	0.1457231025421491	0.1050608579650032	0.189225910747195	0.0538809064776163	0.0806189608097997	0.1830542762781551	0.0857486889726718	0.0764040028090419	0.1864229579839821	0.12290440717617934	0.7371651050259498	1.3540558818522803	0.3399567317050687	1.262354913433576
7754	T64N	64	T	N	0.1933536223658551	0.1144558863215066	0.0648839959485859	0.2893454297583294	0.1391579720722207	-0.0342071189736479	0.0390957996304631	0.1456087033922567	0.2642914657145926	0.135109528470018	0.7449166762842421	2.3584924995698415	0.4564710376865027	1.6157134881634796
7755	T64P	64	T	P	0.0835445917682188	-0.0013575258622123	0.0514935625511934	0.1465757146848716	0.0449811282118419	0.0804691059135567	0.1141993209270542	0.0351240221396899	0.049256785068938	0.0671429672670169	0.6191019671684348	1.7091059592979498	0.2952945089975193	0.9877005767428908
7756	T64Q	64	T	Q	0.0	0.1450874054026673	-0.093100903716702	0.1046225707255088	0.1150312463377451	0.0116516315223245	0.0884084916075295	0.1972545055272177	-0.0053256124196288	0.06262548166518468	0.890894293716369	1.417089183222255	0.3394246370528616	1.3397880773966722
7757	T64R	64	T	R	0.1402604949237618	0.0150605579475365	-0.0169569376060687	0.0579706472005381	0.0881047782932948	-0.0503685093773844	0.072609867149347	-0.0067313496187564	0.0401538148222393	0.03778926263716755	0.4016917019404591	2.2337399853825173	0.1992787971857095	1.7335359844801954
7759	T64V	64	T	V	0.9614414750691238	0.930333997451036	0.8713079968904403	0.9929551735710048	0.9727253684911908	0.9019337207634798	0.9419564020462016	0.9238851356413004	0.917667845413615	0.9349119017041547	0.1567213769236223	0.102269885149197	0.9524037911788948	0.0569804757129416
7760	T64W	64	T	W	0.0835445917682188	-0.1784099557577361	0.0381009859327901	0.0480823588227587	0.0381659742294535	0.0271022312280214	0.2104856700367792	-0.0532015010904648	0.12788300486443	0.0379725955593612	0.5290991891431762	2.8160301832999974	0.1234759852386153	1.8618982968191544
7761	T64Y	64	T	Y	0.0355799940683555	-0.0013575258622123	0.0651468360781103	-0.0167453165665924	-0.0083026600514422	-0.0464871648416966	0.0772802837483182	-0.0067313496187564	-0.0456441145768275	0.005859886930806288	0.6389721572520521	2.87100854820865	0.1276910644179478	2.4086236923639204
7749	T64H	64	T	H	0.1863155579569534	0.0882445051667989	0.3768032554553808	0.1825440286533781	0.0917894231786798	0.2078696115572731	0.2398530629420998	0.0730052490426327	0.2140449081289727	0.18449662245357437	1.682631539313992	1.6894299894150466	0.6502629029954483	1.311426840425243
7758	T64S	64	T	S	0.9308751187130924	0.9121423759414036	0.9213634392032976	0.892523880919692	0.8792075353401249	0.9205697604809172	0.8594439194033678	0.8971046367295992	0.8984818558535264	0.9013013913983356	0.1595005371740429	0.079211746268333	0.9457918591221376	0.0464453910814049
7751	T64K	64	T	K	0.0306316794196057	-0.1507445218704377	0.0228942476945205	-0.0434408727958608	-0.0840594413037172	0.033118168420409	0.0136281426344303	-0.1428850661637642	-0.0135565784579591	-0.03715713804697483	0.5158560577729459	3.508102310519184	0.1507102294831422	1.9031937127022984
6904	R65T	65	R	T	0.8479128316450264	0.877937831872632	0.8783615338525	0.8625178516856499	0.822551535867839	0.9122593960774648	0.8581101107496247	0.7859035341127522	0.8639479648845103	0.8566113989719999	0.1671155653273528	0.1291453901389181	0.90746660388624	0.0551638735023223
6905	R65V	65	R	V	0.8397356429987438	0.8661894411325493	0.9332280131740096	0.8618313257020477	0.8849925314815251	0.8723221918706268	0.8635799687741946	0.8650353676789978	0.8746859249478787	0.8735111564178415	0.1707803265295652	0.1018586497771102	0.9223869036859283	0.0586708087230176
6906	R65W	65	R	W	0.6988574108687384	0.6795560865075116	0.7620972578444247	0.6946034959289491	0.7437272107705064	0.7270864571090342	0.70540356284449	0.714425328092777	0.6553391187323665	0.7090106587443109	0.1813533151403135	0.2110067552117197	0.798397918637295	0.1227700169049065
6907	R65Y	65	R	Y	0.9117236956748134	0.9169829202499968	0.9332280131740096	0.9602224326236924	0.8774089650568497	0.8942690582617558	0.9596730205253112	0.9432792236894196	0.9296851269426496	0.9251636062442776	0.161360218257681	0.0936252958724769	0.9569054740618304	0.0402616699804319
6901	R65P	65	R	P	0.561677771427243	0.5584957084111869	0.5336230830398613	0.505633683582467	0.5216083564520213	0.5443833479726568	0.511576555308242	0.4896395041922051	0.4899907612638847	0.5240698635166409	0.4093427244750246	0.5792924655256358	0.7585943463233837	0.2582045847155236
6900	R65N	65	R	N	0.7095522596693283	0.8323522529244981	0.7368278926725338	0.6502740418968452	0.7635515931868917	0.7774993257936419	0.6267912067448816	0.7626555685253497	0.6381788826464817	0.7219647804511614	0.1806944102389853	0.2949350069307349	0.7913264500726126	0.1696449565360965
6899	R65M	65	R	M	0.8497005130227023	0.8738988363348004	0.9564835728499222	0.8982900274894268	0.917268171614483	0.9644272218172648	0.9144337688902924	0.8970292876477276	0.9494549051544624	0.913442922757898	0.1607383219733881	0.0904745009708607	0.9487161323534	0.0555145432147056
6898	R65L	65	R	L	1.0003355589721217	0.903972540448008	0.9765679556459564	0.9444642879257956	0.9370196687801332	0.9612926629547978	0.9656343395635236	0.875477782376178	0.9781482072462132	0.9492125559903032	0.1460154262048665	0.1280552975139457	0.9425207887197716	0.0665601351708178
6902	R65Q	65	R	Q	0.8612545675372713	0.8635102903545876	0.8222476000251088	0.8640727557587325	0.8359127222129128	0.7462625149374685	0.846905015348554	0.8259272502773061	0.8293464422580941	0.8328265731900041	0.1640310632754944	0.1377324375882589	0.8913441519544302	0.0679097489684775
6897	R65K	65	R	K	1.0500248330508133	1.0690223895799986	0.9843248636988352	1.0807798532557482	1.0298011911355267	1.00742644734328	1.0344154892066588	1.0080958468238912	0.98337651446122	1.0274741587284413	0.1472725004459205	0.0672505398946423	1.0160014164362123	0.0359426094164129
6895	R65H	65	R	H	0.822931195852338	0.8396090339368916	1.0065019325162772	0.8936388170003154	0.8362308503986818	0.9192465460940225	0.8232794180588497	0.844676512984728	0.9757536213982076	0.8846519920267013	0.1555441569541252	0.1252787936163507	0.9262801752661908	0.0645479352211527
6894	R65G	65	R	G	0.3926321546054416	0.4572749915355811	0.462267891532704	0.4745062893450508	0.3898782011179903	0.3960712305583402	0.4232921711368769	0.3872555292303657	0.463333235174025	0.42739018824848624	0.4838332742646076	0.868368613159699	0.7003555895721727	0.4403941871065421
6893	R65F	65	R	F	0.8347968288342175	0.827170967871333	0.93328423491599	0.8276305647405167	0.8673602811405666	0.9196723578198795	0.8096725363930293	0.7601594254109036	0.8883326434645438	0.8520088711767756	0.1712753806077095	0.1751539419616251	0.9192169368519362	0.0864663232899186
6892	R65E	65	R	E	0.657922162003492	0.6800880432682405	0.7106107148788745	0.7413554342982767	0.722214948611953	0.6510390063982749	0.6201040134392845	0.7288562725237739	0.6772682523522694	0.6877176497527155	0.2032202860845728	0.2342294580326646	0.7824186466433751	0.1429476324548224
6891	R65D	65	R	D	0.2096596862180854	0.1450874054026673	0.1420809999855326	0.1069964931574225	0.1391579720722207	-0.0061028511499125	0.0434604347820668	0.2062656074724762	0.1200147804232889	0.12295783648487199	0.7144213332447029	1.630586966186138	0.2217548929172165	1.8899784084894036
6890	R65C	65	R	C	0.8497005130227023	0.8115294552949299	0.7713776273558944	0.8387248110961744	0.8613901720028821	0.7875643629567096	0.8689390123041612	0.858858171443896	0.8183283680866373	0.8296013881737765	0.165251469176374	0.1413903264142716	0.8806087451433458	0.0651014245015578
6889	R65A	65	R	A	0.6820774929969401	0.6061922591457561	0.6913812297401118	0.6459242511364561	0.6502189602203876	0.6815990792428411	0.6416124444987458	0.638149601610732	0.6686699253698779	0.6562028048846499	0.2029481634049995	0.3147950790034262	0.765931259436125	0.1428482167187013
6896	R65I	65	R	I	0.909207966862562	0.9296742623144794	0.9615272094335332	0.8917476862686686	0.9259412552976012	0.9544095656307549	0.8889370973604517	0.9212158743493244	0.9886184856225054	0.9301421559044312	0.1602075032766619	0.0999592776955193	0.955481097566644	0.0446318229256832
6903	R65S	65	R	S	0.6182472553492202	0.6171084587691706	0.6067038415664496	0.614052111828767	0.6939783408129675	0.6637844300928645	0.5598215861565436	0.6000668214810003	0.6396080381985432	0.6237078760283918	0.2418999918957021	0.3941594995677511	0.7659448849155794	0.166483296631218
3650	G66E	66	G	E	0.9051604909608236	0.995628987970397	0.9231946767502788	0.9672307898315068	0.9734839598907356	0.9118819265759742	0.9211852007938894	0.9815194812306656	0.9408056619947064	0.9466767973332197	0.1498211278488427	0.0875190173367621	0.9581720842560992	0.0537203182565915
3664	G66W	66	G	W	0.8420612712425133	0.803248399561118	0.8419312060011233	0.8237571391126884	0.8276871631232722	0.8141762102482866	0.7798289997937586	0.8050746596411705	0.7915813526269516	0.8143718223723203	0.1744211454816054	0.1273544772574564	0.9006386147696488	0.0697102885528054
3663	G66V	66	G	V	1.0077787022052964	0.911981621681656	0.9540406358509111	0.9257975249366984	0.9452113340417756	0.91686769522831	0.9397748088284954	0.8879871967640174	0.9283385921875704	0.9353086790805256	0.1623339666461717	0.1110518679398921	0.9599499980388416	0.0418628986687464
3662	G66T	66	G	T	0.8442966030081348	0.9469854332152003	0.8939038084854307	0.9356548805759828	0.9496373272354224	0.8989760815670117	0.8445754971148791	0.91490833655769	0.881140130135457	0.9011197886550231	0.1591168132893866	0.0858646755490521	0.9555342328642668	0.0513000227225313
3661	G66S	66	G	S	0.9612972573411585	1.055650211637875	0.9250306722082974	0.9659149578591532	0.9659427247431982	0.9378855370009576	0.9508576577545548	0.9737917284292986	0.972610795069752	0.9676646157826939	0.1477983477539246	0.0769485075130833	0.9747709040188328	0.045208145917646
3660	G66R	66	G	R	0.9600723620824226	1.0126343723974291	0.9579053199110684	0.9936252833308288	0.992746897548376	1.0222113131214947	0.9986112422674674	0.979959433533543	0.9820853891603636	0.988872401483666	0.1505259489248221	0.0826921514821113	0.991253038918164	0.0350649365017811
3659	G66Q	66	G	Q	1.050935565023907	1.0508433322752464	1.024585162611756	1.008335233193082	0.9939423075330714	1.0822064833357852	1.0106600212607386	1.002816578149306	0.9868088017609968	1.0234592761270989	0.1527207885041625	0.0803722963824199	1.0135332031264517	0.0426965603338882
3658	G66P	66	G	P	0.5133086467889887	0.3556159595437391	0.3532471242633352	0.5899889964920758	0.2245682871821248	0.4715973743848342	0.2362274927530793	0.353315713037468	0.441869730431646	0.3933043694308101	0.7385718185505857	1.0999918548028709	0.8023502245666667	0.5816506665003508
3657	G66N	66	G	N	0.9925398856020508	0.9901051192393588	0.99449956449662	1.0379969908998656	0.9896758496017024	1.0062452661909624	0.9483015921864753	0.9838246624935588	0.965255301870082	0.9898271369534084	0.1469952244266126	0.0564385199366536	0.9940385485165129	0.0340878063273361
3655	G66L	66	G	L	0.87097450569469	0.8353905411489625	0.9019309486267336	0.8541903096992878	0.8694959899373137	0.9107463027952136	0.8561789305110252	0.8146064236830488	0.9321833797062692	0.8717441479780605	0.1654674707234846	0.1297247249543803	0.9180592210853268	0.0799973582392064
3654	G66K	66	G	K	0.9571997363934268	1.0204893599647622	1.0035326558585194	1.0015602150873844	0.9883030286888712	1.002996699821553	0.9874246273180508	1.0054974257055211	0.9589141480245724	0.9917686552069623	0.1526904331097029	0.0593176927849681	0.9968179655019878	0.02732791342286
3653	G66I	66	G	I	0.7713761064145098	0.8649362600377417	0.9184354673653906	0.8112234708702292	0.8819492769114062	0.9499811941182112	0.8587447424946932	0.8610981516004372	0.8879803058659178	0.8673027750753931	0.1686577954348382	0.1323423210445102	0.9177456127020176	0.0653069070581555
3652	G66H	66	G	H	0.9876416149206316	1.0519392525603584	0.996073474066996	1.0206662314034771	1.0357108904579455	1.0251675721202669	1.0366651480879656	1.0334444555120066	0.969251654451145	1.0173955881756438	0.1484934795772856	0.0919381577047644	1.0130187892110234	0.038827384533556
3651	G66F	66	G	F	0.8363259328637248	0.823724846410204	0.8659930439527347	0.8206880018249404	0.8876955822549386	0.8832321005441043	0.8603552531080374	0.8975154480899102	0.8294134639171753	0.8561048525517523	0.1743482572841307	0.1107089715464432	0.9148968285716168	0.0584419846264447
3649	G66D	66	G	D	0.9211592709605012	0.9269315186630545	0.9646923553952188	0.9554339235072246	1.0063515464140214	0.9313461956577108	0.9249720766322228	0.941580446707959	0.9251600722027252	0.9441808229045154	0.1463013795102122	0.0618143406095131	0.9492140624913517	0.0371957658193714
3656	G66M	66	G	M	0.8939361798130673	0.865155023316339	0.9601177410275336	0.9439189243274274	0.8905623197520783	0.9276842969677872	0.9112864495643156	0.9307089117402058	0.9166197283009276	0.9155543972010758	0.1594648468190312	0.0851101209490908	0.9528702067182808	0.0384599037773699
3647	G66A	66	G	A	0.9726998252645817	0.9977638157274404	1.0003404891849472	1.0421938847346328	1.0215159012868449	0.9607816383788104	1.0315183676566622	1.0252715117518256	0.9827646099908812	1.0038722271085139	0.1504521066035195	0.0485109265158523	1.0099675534152803	0.0267932851110755
3665	G66Y	66	G	Y	0.8904242549340107	0.8838232303958665	0.9213634392032976	0.873494697559404	0.9151573710202588	0.8760408396426909	0.846057275343226	0.894845137945395	0.8820942365729527	0.8870333869574558	0.159974247997055	0.1234853781215696	0.9217390865196988	0.0607293135231491
3648	G66C	66	G	C	0.975296417323304	0.9865763317940736	1.0114705578007408	0.9837186816614154	0.998777308519366	0.947017332994856	0.9167126876961444	0.9634607895434852	1.0021019898923056	0.9761257885806324	0.1557805170208088	0.0710037011285665	0.992864925903408	0.0336719085770654
8242	V67G	67	V	G	0.7774935292440316	0.7448476311217866	0.7598249518807751	0.8621076707371359	0.7104590561714532	0.8466982943145501	0.9033879860644936	0.693459720730756	0.8289225027943478	0.7919112603399256	0.1766897885853435	0.3336751385686752	0.8747962676240986	0.1534991391243753
8243	V67H	67	V	H	0.9166463917005748	0.9439584239906926	0.9898176996903196	0.942485408521817	0.9573540470181564	0.9943709875486868	0.941083662016262	0.927599771711417	0.9629696974434592	0.9529206766268206	0.1575467841163682	0.0698546929016714	0.9584246049624396	0.0337605289947283
8244	V67I	67	V	I	0.9358247730271776	0.9591038874222712	0.8820968967481394	0.911439117955889	1.0065775775562065	0.8635631476071258	1.0080213892456933	0.9777021989036644	0.8794137966524453	0.9359714205687347	0.1615544246365636	0.0935402188198534	0.9911642807176926	0.0487626283577849
8245	V67K	67	V	K	1.0342102355003144	0.9449566656049254	1.002231832348935	0.9345174834296666	0.9875962901129742	0.9961967666358356	0.9665750603403532	0.9598356029725006	0.9691026637247584	0.9772469556300294	0.1570032534738053	0.0658769422953826	0.9867100815195332	0.033630282975732
8246	V67L	67	V	L	0.9098429750522636	0.9199727288945156	0.9335791943084594	0.8855284687236517	0.884303954665544	0.9124670426836864	0.8715411454026055	0.9272652563748496	0.910651181640999	0.9061279941940639	0.1548843284209861	0.1018576654031548	0.9273405646912584	0.0526369931470074
8247	V67M	67	V	M	0.8761705715970372	0.9213208435125868	0.9222509288282852	0.9239973019524472	0.9583003064416366	0.9454148630742948	0.9180349824240952	0.9525542743458356	0.9621700369923112	0.9311349010187256	0.1530253162992658	0.0875178675884742	0.9437842551175036	0.0451426076777492
8248	V67N	67	V	N	0.9612972573411585	0.9016882789605652	0.9136912471819882	0.8888305269967665	0.931360032827576	0.9122125779504252	0.9447077793706676	0.9633620861194276	0.8853279426918238	0.9224975254933777	0.1558598406460477	0.0946946028967956	0.9352747962931148	0.0444712515621336
8249	V67P	67	V	P	0.1286610027251202	-0.0294357124468974	0.0041086933780582	-0.005851546579693	-0.0039069174956602	-0.0657925099249498	0.1346771175959831	-0.0013575964262772	-0.1087306665224914	0.005819096033688059	0.5293227682580003	1.4029697075975616	0.2789521410713732	0.7482923669805935
8250	V67Q	67	V	Q	0.9209473268697892	0.877937831872632	0.9540132617109138	0.9445129616999862	0.9251162758408212	0.9935050732175184	0.862466138314161	0.872333395168648	0.9240948452537092	0.9194363455497976	0.1551710852155211	0.1025606210471005	0.9478509232143462	0.0513530211176067
8251	V67R	67	V	R	0.973887645135968	1.0076393615320405	1.023351323336447	0.9622490769695649	0.9818902235785644	1.0371708549326295	0.946223717310954	0.938109530073498	1.03748937461648	0.9897790119429052	0.1501548627481914	0.0816494157369823	0.9887928435225692	0.0514214883456641
8252	V67S	67	V	S	0.926629674675324	0.8937246742673265	0.8646095403622035	0.9501094298623596	0.9174824763458096	0.952056464068094	0.8826389940868238	0.8757919542085103	0.861650114123374	0.9027437024444249	0.1576518290342546	0.0958157520327512	0.9427926871486466	0.0528558719444158
8253	V67T	67	V	T	0.9100328481157914	0.9643537318457196	0.929013477763489	0.9369955166752392	0.9382743666372176	0.9659237159803614	0.9398559493459976	0.8875151008219934	0.9293304913167308	0.93347724427806	0.1490809335546436	0.0769560188276947	0.9630698897576156	0.0404786354641714
8254	V67W	67	V	W	0.7902274085445253	0.8056691505568171	0.8437272828061204	0.8083182636083784	0.8447125597803922	0.8855453242279476	0.7633811612550657	0.8560332642264472	0.8539492063549182	0.8279515134845125	0.1764645892188443	0.1664896390580418	0.8996611344799474	0.0742604683350686
8255	V67Y	67	V	Y	0.8862539572203884	0.9031669032134082	0.9332280131740096	0.9202962980225932	0.9527589337730796	0.9444780064439126	0.9301231143121128	0.9212650393470436	0.9449187914200664	0.9262765618807349	0.1640446935580229	0.0740046568930892	0.9494534756995094	0.0325061958618897
8241	V67F	67	V	F	0.839873246615183	0.8615405824052954	0.8775431966185679	0.9112090329804652	0.8424704584560943	0.828929657469839	0.8978536234065504	0.8168307375980611	0.8907892599878252	0.8630044217264312	0.1698041564186995	0.1197862700761511	0.9077993943908568	0.0638251299669209
8237	V67A	67	V	A	0.840243686288272	0.8239676220374983	0.9649200268348008	0.8696641606402353	0.8720476575454492	0.9224990248213142	0.878430821880121	0.9011211808768036	0.8790807434622808	0.8835527693763084	0.1544390616048638	0.0904103197936156	0.9378562204428028	0.0445190031702372
8238	V67C	67	V	C	0.9768896249459168	0.9672456630308152	1.0058677641132616	0.9727011215348008	1.0057321051764427	1.0130636127263573	1.0123637773057002	0.9647798100809404	1.0123098356170883	0.9923281460590361	0.1429822604457587	0.0529765683759323	0.9790106396698892	0.0302253107367789
8239	V67D	67	V	D	0.3905412397650863	0.3556159595437391	0.4710836165529964	0.3913895591684197	0.4267492863472984	0.448020404238735	0.466937268235007	0.3746327678483748	0.5359716610808607	0.4289935291978353	0.5379257058323562	0.9043231184876792	0.7432694626173055	0.4045457301399074
8240	V67E	67	V	E	0.5489752965146031	0.5678542864220288	0.6632109665504913	0.5910275357602889	0.5515474992566893	0.6585693270944808	0.5712883437843028	0.5326562715780628	0.6003180824862202	0.5872719566052409	0.3045210148815841	0.6427982579656177	0.7927400981342481	0.2131634025351609
1724	D68S	68	D	S	0.4441002198590245	0.504411427092954	0.569554871830099	0.521054603341125	0.4638483248414847	0.6035762187541641	0.4786835509516906	0.4801855688689352	0.568908674949975	0.5149248289432725	0.3378235767472177	0.6977939411184052	0.6913365120107804	0.2856005864561353
1710	D68A	68	D	A	0.3600649849235902	0.4133018667183716	0.3223613248862826	0.2873827560864693	0.3067747492683898	0.4260358942877218	0.3663570878097499	0.4221953625267147	0.4530578562130634	0.3730590980800393	1.1735299458069233	0.9489277462639184	0.9820788336898442	0.5957001380307324
1711	D68C	68	D	C	0.3062986261349158	0.281722070095309	0.2279176377408058	0.3819939032700938	0.4681408133422785	0.4860817710505429	0.3266034117779351	0.2170387298419211	0.2813397425916988	0.3307929673161667	0.9987544316830204	1.3465788361670996	0.8081377298213125	0.7668010759293783
1712	D68E	68	D	E	0.0660806372154648	0.172214718123984	0.0381009859327901	0.1300393478764935	-0.047035712553534	0.0407068587860674	-0.0016973496918957	0.0175620110698448	0.0250609264799543	0.04900360258212991	0.2224698795806047	1.489264368174425	0.1599682343773133	1.599040750020274
1713	D68F	68	D	F	0.0781125338150881	0.1017043937627123	0.0815705647078743	-0.0102623873226646	0.01022756173827	0.0234695420504045	0.0170238050441525	-0.0127664409702649	0.0250609264799543	0.03490449992283627	0.1076326220477067	6.181135916069749	0.0664700250621451	1.7584421138829642
1714	D68G	68	D	G	0.5502882365023511	0.5647795889196832	0.5914210633152238	0.641574460376067	0.6595803028085384	0.6471253078557561	0.5390128864828065	0.5403645842832758	0.678852423851333	0.6014443171550039	0.2718531393282404	0.3525805564459268	0.7813774752929752	0.1774693996893069
1715	D68H	68	D	H	0.1067163402040272	0.1901806592622812	0.2031548511112545	0.0741813052256735	0.1912545363571201	0.145557891106648	0.072609867149347	0.1618092638137312	0.0582803791208073	0.13374945481676556	1.1293741301434184	2.021224142065503	0.3533437837734858	1.6636065504825743
1725	D68T	68	D	T	0.143035027402357	0.1772215490723808	0.136358002232016	0.1187282694091284	0.2216161010673539	0.0122479002023303	0.177537245925632	0.1346469739735118	0.2059381372615102	0.14748102294958004	0.7180629320319516	1.2182430348960205	0.4824379895920673	0.8551438346824591
1716	D68I	68	D	I	0.1077362475344601	-0.0294357124468974	-0.0169569376060687	-0.1880780434497591	0.0484002599100917	0.0041292720755157	-0.0098241933827285	-0.0606569040802196	-0.060319569151602	-0.0227783978441342	0.5074180302837952	2.401838437762037	0.2359445434102863	1.6728570941259069
1718	D68L	68	D	L	-0.0756159367944451	0.0672059068391486	-0.0644704799156839	-0.012815780310747	0.0151618667131158	0.0234695420504045	0.0102744475299422	-0.0317271495603275	-0.0789010574928424	-0.016379848993492756	0.1926630154815752	2.5504762076301257	0.0533557970817967	1.5532483819138152
1719	D68M	68	D	M	0.0856324185278932	0.0186894335171081	0.0575691276439626	0.0579407382039342	0.0954740680640648	0.067600336496923	-0.0007007282816603	0.0501617643496371	0.0575372967835902	0.05443382836727254	1.0478155299101075	1.696123240547463	0.3082184485076989	1.3064532049545168
1720	D68N	68	D	N	0.5830667932088376	0.6094936815689062	0.5182827387509887	0.4756777642579583	0.5416279728443428	0.5315008596806577	0.5189348832117316	0.4770859934907129	0.488305210549856	0.5271084330626657	0.2827866228340241	0.7182786610100704	0.6912498595879061	0.2813795246417755
1721	D68P	68	D	P	0.2577056011231127	0.194979665795708	0.2209967401587037	0.1996539708581195	0.1866768787047878	0.267580033351451	0.1352678197820011	0.170099557346552	0.2355649449347124	0.207613912450572	1.5208698452931084	1.4874020474325809	0.8103687256433609	0.865321491072896
1722	D68Q	68	D	Q	0.1457231025421491	0.058023252168853	0.0487231074483462	0.0143522313313878	0.1284711258992596	-0.1352561273622244	0.0951177246445948	0.0316952438004734	0.1132971339244573	0.05557186604414409	0.5343000725207864	2.083422760888879	0.2188739067507693	1.2804465491021757
1723	D68R	68	D	R	0.0645484968517592	0.1017043937627123	0.0563194281477776	0.0708393669348592	0.0578761967617777	0.0374129170612571	-0.0369892794990561	0.0844448284515582	0.0372789849409655	0.05260392593484563	0.770719991816984	2.4520204513064954	0.2264453595758528	2.0877091753226806
1728	D68Y	68	D	Y	0.0013522850554669	0.0635258339709053	0.0407852823539371	0.0425077688478715	0.0227041514986473	0.0137420923375787	0.1451818257467041	0.1191592297789363	-0.0135565784579591	0.04837798790356535	0.4106430624993837	1.5984982011778093	0.1316536011600969	1.061520447409383
1727	D68W	68	D	W	0.0	-0.0261489239218921	-0.0922750474665933	-0.0315996291288594	-0.1089528333218858	-0.0055419875958242	-0.0016973496918957	0.0501617643496371	0.0250609264799543	-0.02122145336637323	0.3654452774928428	1.4325745457434886	0.1142665210570057	0.8911057159764636
1717	D68K	68	D	K	0.0881773909808774	0.0635258339709053	0.1173945224413028	0.0671059139605566	0.0954740680640648	0.0455349392736638	0.0238308084281537	0.0944291783520131	0.0057521740109976	0.06680275883139279	0.4944369984994783	1.3722537792185403	0.1945007297414894	0.9710004444299272
1726	D68V	68	D	V	0.1390581897122306	0.0635258339709053	0.028416502692719	0.0897447614564792	0.0954740680640648	0.0234695420504045	0.0784965302902357	0.0744604785511033	0.0182807469693561	0.06788073930638873	0.4846910695806305	2.0440694552295926	0.1519774283305568	1.5233325817059704
1082	A69Y	69	A	Y	0.0306316794196057	0.0635258339709053	0.018732019452648	0.0	-0.0365755890418959	-0.2211465073618561	-0.0016973496918957	0.0351240221396899	0.0115005674587579	-0.011100591517115652	0.458791957365148	2.0531991231094735	0.2125500154100995	1.3827454758713322
1072	A69L	69	A	L	-0.0279271093086718	0.0294357124468976	-0.0644704799156839	0.0611761413612767	0.0762523902912504	-0.1216872482533962	-0.0887265639877289	-0.0159561941079473	-0.002658852801235	-0.017173578252804265	0.2995741500527024	1.868730582482686	0.1132707672766303	1.6639476351623157
1065	A69D	69	A	D	-0.1571796591556541	-0.1319502349015017	-0.0900851651410273	-0.0410304746731252	-0.0744419492595729	-0.026011421326921	-0.0351699469702885	0.0968098541650198	0.0124237885146943	-0.049626134305375186	0.5704868027865913	2.1082198342632266	0.1341805112173908	1.508348135713244
1066	A69E	69	A	E	0.2700974767399594	0.0525206703668007	-0.0644704799156839	0.1084399713301519	-0.0067963331845114	-0.0806621381496262	0.0638805968461397	0.0111596351880073	-0.0185014127504665	0.03729644294119677	1.1365862113805725	0.8220768897352262	0.2679298453675525	0.6182606919654364
1067	A69F	69	A	F	-0.1200442828857861	0.0530211495757962	-0.0168849841847099	0.0198965359694735	-0.0174651150466921	-0.0479365680244997	0.0197366076735185	0.0966961234328344	-0.0462288179754007	-0.006578816829496212	0.3554550261120203	1.9446442837579951	0.0992299373664461	1.1243854987421344
1068	A69G	69	A	G	0.6961721485514984	0.7063509426836195	0.7421231603067738	0.719224813890682	0.6731944867583386	0.7703286828321557	0.7373667409741181	0.6929872587431378	0.6493883679729958	0.7096818447459246	0.1925835655932283	0.2314229006821793	0.8057905640076912	0.1123816933116622
1069	A69H	69	A	H	0.1241318946134138	0.0635258339709053	-0.0444098228852183	0.0964547873174009	0.0954740680640648	-0.1337972399869314	0.072609867149347	0.1191592297789363	0.0317459016761513	0.04721050218867442	0.2204872329068569	2.154690541836952	0.0721938624834357	1.0733405553168005
1070	A69I	69	A	I	-0.1485487837069002	0.0294357124468976	0.0819416607414195	-0.0963972074545464	0.0954740680640648	-0.0152109978993731	0.0345328733177611	0.0	-0.0479302097802233	-0.007411431585655554	0.4726486699998422	2.5734668623923813	0.1355906128646095	2.4323526662947423
1064	A69C	69	A	C	0.7209877229101602	0.7633984335941482	0.7864081797980067	0.7788367148087797	0.7155005426925151	0.7782961031617706	0.774880164685134	0.7255614699696873	0.807385197395609	0.7612505032239789	0.1780830546913848	0.1477651492886604	0.8460006020790108	0.0863513271163316
1071	A69K	69	A	K	-0.0764967621342975	0.1572087782580762	0.0664791469265326	-0.0902405023811288	-0.0365755890418959	0.0484291998793849	-0.0754678369964707	-0.0606569040802196	-0.0114346416501344	-0.008750567913350354	0.114676924829238	5.141869389194563	0.0607705352441559	0.8293251803999844
1074	A69N	69	A	N	0.0645484968517592	0.1972343198866855	0.1092762710407748	0.2298078586222532	0.2108099642477741	0.2924181124618201	0.2291955088374202	0.2464674167097512	0.0905579491369885	0.18559065531058075	0.4725330460273371	1.6716767639898995	0.4391034856356552	0.8903715852686959
1075	A69P	69	A	P	0.0894294727653665	0.2678305681301897	0.2689301092855709	0.3173982278381405	0.2944375887361113	0.3834928261471741	0.2447989928433526	0.2610578578178729	0.3821405011169929	0.2788351271867524	1.9007993651552928	1.222150446315094	0.9482253306103448	1.0059491224563009
1076	A69Q	69	A	Q	-0.1200442828857861	-0.0013575258622123	-0.0981608241271343	-0.1927498011699928	0.0443593869430486	-0.0094512127974354	-0.1573984479217399	-0.0594849928470853	-0.1100125353125293	-0.07825558177565187	0.407205648105999	1.9499532251216956	0.135766041555571	1.240985015043183
1077	A69R	69	A	R	-0.0535887323937345	-0.0534888401666917	-0.0796317845645434	-0.0868817455917218	0.0873135237456528	-0.0089766815936827	-0.0887265639877289	0.1195732913090585	-0.0970858637638226	-0.02905482188969048	0.565789969608351	2.3759908710505986	0.1381948200552684	1.166385165199478
1078	A69S	69	A	S	0.7201708349149154	0.6425023622618087	0.7812030333042225	0.705232056453602	0.7211366402893458	0.7388930621338745	0.647358577792584	0.6308818976125681	0.7290711245253786	0.7018277321431444	0.1819796523373802	0.2380118020003599	0.7996336375739943	0.1434933531037919
1079	A69T	69	A	T	0.1505802404292247	0.2339469419382006	0.2692081123373736	0.373369333786206	0.3610924915561398	0.3352614734647826	0.2872500780143796	0.2807260860235796	0.3821405011169929	0.2970639176296533	0.9190599804214156	1.4058755030650307	0.7564357255302854	0.6887925081642885
1073	A69M	69	A	M	0.1067163402040272	-0.0294357124468974	-0.0588912977439922	0.0349885762842407	0.0072007457236025	-0.0153572546811802	0.1149259455900456	-0.0606569040802196	0.0503140208444572	0.01664493996600931	0.1789970653046668	3.209317700934537	0.0542362314121589	1.2793670540589002
1080	A69V	69	A	V	-0.0429993163541378	0.0826151138668088	0.019050492966395	0.0611761413612767	0.0306652724881606	-0.0281044285244814	0.0410644383914189	0.0039647806919112	-0.0776177016140738	0.00997942147480869	0.6121110090342106	2.56102625239348	0.0856870729083759	1.790566247602932
1081	A69W	69	A	W	-0.0773250077862313	0.0579946100477576	0.1850613890097236	-0.0604092247343266	0.0113259991582864	0.0613546895511055	0.0638805968461397	-0.0419778270058271	-0.0135565784579591	0.020705405180963185	0.4101470585153223	1.156358357803858	0.1266685861754729	1.6042681879608458
5239	L70Y	70	L	Y	0.7814952596956283	0.8265325825274286	0.7642704611482141	0.757244147367285	0.7185052408975585	0.7437434490977689	0.7882858635752857	0.7106692762449662	0.7959539725279594	0.7651889170091217	0.1812049356076829	0.1915053662867613	0.8360467148647541	0.1046731790034566
5221	L70A	70	L	A	0.7407444269949041	0.6851140839128822	0.7918467461424814	0.7788367148087797	0.6685811044715483	0.8312674506953046	0.792742690520326	0.7070623309022003	0.7457950098998395	0.7491100620386962	0.1988807648615079	0.2382232159960747	0.869316336721039	0.1255759315489752
5222	L70C	70	L	C	0.9327559207310768	0.9432088785468744	0.9041926053863716	0.9284818771735684	0.9447925061261856	0.93276445061446	0.8803642213559498	0.891702691396985	0.8915344730482934	0.9166441804866405	0.1570435537771715	0.0589969929322501	0.9596123119744902	0.03321358757275
5223	L70D	70	L	D	0.0153158397098028	0.0294357124468976	0.1175800704580754	0.0174942881421204	0.0227041514986473	0.0121333719048258	-0.0074203128352282	0.0	0.065139731795971	0.030264761457901343	0.791687963506911	1.7873456971860433	0.2036344647847857	1.3337460856409282
5224	L70E	70	L	E	0.5701881692748644	0.6041489675771733	0.6260574246214146	0.594391850022647	0.5166618243628361	0.5539231094219262	0.5102796299317176	0.5697487837523406	0.6560500147790036	0.5779388637493248	0.2263747468659486	0.3546877974956488	0.6946652200269604	0.1924532727512134
5225	L70F	70	L	F	0.9265059766753369	0.8764170618863094	0.9519225288759886	0.898322204404466	0.97627490478066	0.921185882871672	0.8820569797569003	0.9180341138332144	0.8971794649376005	0.9164332353357943	0.1757337725702515	0.1981862122089922	0.9478345156881048	0.0670110003259219
5227	L70H	70	L	H	0.7015426731859785	0.5654748182333607	0.7279080485808104	0.6221080312342353	0.6365708735005879	0.657715622816535	0.6647064444734968	0.6527580212397133	0.6968828155442408	0.6584074832009954	0.1995681730713884	0.2346186335826847	0.7734199285846288	0.1229648327867579
5228	L70I	70	L	I	1.060459263407442	1.0550705605129371	0.9885340245546396	1.0779827706681568	1.052438015464612	1.0542822128020173	1.0415932665407004	1.0217679723837056	1.0378610766283762	1.0433321292180653	0.1484700814077646	0.0437133604362634	1.0257810064305113	0.0228323170825397
5229	L70K	70	L	K	0.8497005130227023	0.8353750427018266	0.8530158110633701	0.8820359660791615	0.8659021088932091	0.8482493709269944	0.866451062627405	0.8853617553968752	0.8968352449935983	0.8647696528561268	0.1654045491303408	0.1091726771237614	0.9211900498374314	0.0649171404910442
5226	L70G	70	L	G	-0.0005079004783503	-0.0294357124468974	0.1044095292093395	0.0377224333428626	0.1177842797262985	0.2196094158014184	0.113984330321497	0.0944291783520131	0.1562041195233574	0.0904666303723932	1.0065477788280264	1.3924339262866845	0.430105756560447	1.0598076249697652
5231	L70N	70	L	N	0.5278856907090257	0.5671840810320461	0.6396625473249039	0.5316079098881669	0.5368881662258244	0.5333366045962918	0.5578233294880296	0.5488409626199974	0.6597998253661425	0.5670032352500475	0.2737134091477564	0.6116902201377901	0.7138909619702585	0.3244392871040651
5238	L70W	70	L	W	0.6179498052356714	0.610739333047377	0.6750646553165582	0.5979242965456159	0.6404771636831685	0.7125450386500416	0.5816366287674858	0.6029598026659713	0.7176442876601975	0.6396601123968986	0.2031256680057934	0.2629872046345005	0.7688021425941876	0.1402057792363819
5237	L70V	70	L	V	1.0224153430607503	1.0295929725482076	0.952349342577528	0.997499914114278	1.0183430879815043	0.9353434840294372	0.9968885659987138	1.0346390170450814	0.9883337379930937	0.9972672739276215	0.1535178760445215	0.0962037960916887	1.0188536901066598	0.0489968144797658
5230	L70M	70	L	M	0.9767239550918922	0.9838029902957044	0.9726666514429694	0.973677509304324	0.9838560851025032	0.9841118391814354	0.9693560880955416	1.0442939705121228	0.9708639847306684	0.9843725637507956	0.155257049888912	0.0894534484743926	0.9882411199396548	0.0409403953173977
5235	L70S	70	L	S	0.654357105807026	0.7448566180857075	0.7953968224969336	0.7126335429018424	0.7317197328164061	0.7478255850350489	0.7041165716537402	0.7489510691928465	0.719835745789215	0.7288547548643073	0.2033198688711211	0.2295100846621233	0.7963211195995458	0.1128859808001615
5236	L70T	70	L	T	0.9165949756685442	0.9638852047040948	0.9110643698637028	0.9256317373812246	0.912055156395371	0.9340007506955762	0.963660147964044	0.9495945625997554	0.924182927992566	0.9334077592516533	0.1598789051241214	0.1158746550067028	0.9555431301168044	0.0637817468913188
5234	L70R	70	L	R	0.7040447051048593	0.7272719806353185	0.7725531329991895	0.7949448062513774	0.7594504982153035	0.7457240484889561	0.7267507008536306	0.7336788819783012	0.7466133256427337	0.7456702311299633	0.1879584642484747	0.231303266627731	0.8502959167813664	0.1198919543129854
5233	L70Q	70	L	Q	0.9943726510330004	1.0162118364989867	1.065641372378493	0.9841098515845637	1.0167813108205477	1.0546975158580003	0.9643705282062724	1.0309305990476263	1.0175742214243022	1.0160766540946435	0.1523787886918776	0.0669412002699865	0.9983522037778456	0.0363350043247728
5232	L70P	70	L	P	-0.0279271093086718	-0.0740051037981286	-0.0455459745218157	-0.1053502309226559	-0.0229409062419589	-0.0308575284505157	-0.0575306741728494	-0.1151286448458687	0.0250609264799543	-0.05046947175361227	0.3729534551563804	2.0884055859994195	0.1943909150328367	1.2625181788941977
8273	V71W	71	V	W	-0.0764967621342975	0.0115424789599517	-0.0339138752121373	0.0383742827298217	-0.0495667495541685	0.045455961819717	0.0562201118580823	0.018827233780266	-0.0479302097802233	-0.004165280836998655	0.8145565423742969	1.416283059377159	0.1731374461581602	1.4515865012560074
8267	V71N	71	V	N	-0.2749366753545997	0.1233710837295571	0.0999940253378931	-0.3152242014585862	0.1348238537676779	-0.2211465073618561	-0.1403215412564472	0.1690642693381314	0.0938642081024375	-0.036723498350643584	0.3403389351441759	1.9806765011325531	0.2491179155545389	1.197168851827848
8272	V71T	71	V	T	0.0783966426726447	0.0635258339709053	0.0887498053642182	0.0840174607172669	0.1515302237072309	0.170549739852947	0.0954665645535785	0.1279528671229391	0.1562041195233574	0.11293258416500979	0.8101736467204887	1.433410657546137	0.4262430541401216	0.9467366986825316
8271	V71S	71	V	S	0.0306316794196057	-0.0782767474161036	0.0381009859327901	0.0	-0.0495667495541685	0.067600336496923	0.0584670832942335	-0.0052475698652912	0.0250609264799543	0.009641104976438143	0.1388642833021502	2.890163212216414	0.0486323478528736	1.632391940653736
8270	V71R	71	V	R	-0.0535887323937345	0.0322960159455491	0.0	0.0349885762842407	-0.1089528333218858	0.114210628303413	0.072609867149347	-0.0497957828993121	-0.1215839873836269	-0.008868472035112167	0.107176184183803	2.2539369828958504	0.0383544964740784	1.0933032583806332
8269	V71Q	71	V	Q	0.0645484968517592	-0.0552390686494578	0.0381009859327901	-0.033631427669572	-0.1031857101258647	0.0234695420504045	-0.0539040522375137	-0.0872428361338431	0.0250609264799543	-0.020224793722371466	0.2754483400406822	1.8979297674607647	0.0831519394851475	1.2034131181407313
8268	V71P	71	V	P	0.1067163402040272	-0.0054698410565687	-0.0339138752121373	0.0198965359694735	0.0207869134973824	-0.0152109978993731	-0.0002852329258773	0.0092173073946547	0.0250609264799543	0.014088675161281745	0.3128928516171125	2.0997041029641625	0.15559496757946	1.688144225342928
8274	V71Y	71	V	Y	-0.0233466641833128	-0.0397948325306759	0.0135240760701327	0.018398848345408	-0.0447261680230684	0.0412868060938726	0.0067229364319199	-0.0317271495603275	0.0470903652450958	-0.0013968646789950662	0.3641382763210286	2.8761523755076577	0.0448388355565918	2.226447092474702
8266	V71M	71	V	M	0.1025406866846784	0.1450874054026673	0.0815705647078743	0.0741813052256735	0.0954740680640648	0.067600336496923	0.2104856700367792	0.1190227713386331	0.0691198040102374	0.10723140132972568	0.1875965619205196	1.726601574823385	0.1255403946067907	1.252129486086598
8259	V71E	71	V	E	-0.0279271093086718	0.0	0.0815705647078743	0.0349885762842407	0.0206658063845237	0.067600336496923	0.0410644383914189	0.0150409679660681	0.0691198040102374	0.0335692649925127	0.3126330487214979	2.0198544109365537	0.1262997534039272	2.2426083080804182
8264	V71K	71	V	K	0.1779803031628451	0.0294357124468976	-0.0644704799156839	-0.111368078483522	0.0954740680640648	-0.0770574333247061	0.0197366076735185	0.0944291783520131	-0.0313156876800764	0.014760465588372303	0.3207486970828442	2.544583694342625	0.1571225088470492	1.4643835215527894
8263	V71I	71	V	I	0.513721494198741	0.487821327748146	0.5982615653660776	0.6583378498532556	0.4873624911150928	0.5928422019549873	0.5989733544651246	0.4971115668011945	0.595727218952759	0.558906563383931	0.2156931089137744	0.3570509134593148	0.6958019648384437	0.1715816009520984
8262	V71H	71	V	H	-0.0994047918748603	-0.0277923181843947	0.0381009859327901	-0.0604092247343266	0.0398674320085417	-0.0152109978993731	0.0333506144415209	-0.0303284520401098	0.0250609264799543	-0.010751758430028608	0.1202559451140873	3.10014824576405	0.0321564690942403	1.6321690831635025
8261	V71G	71	V	G	-0.0535887323937345	0.1017043937627123	0.1126166706598293	0.1953217169218735	0.0954740680640648	0.0304522883733506	-0.0016973496918957	0.1191592297789363	0.0057521740109976	0.0672438288317927	0.2837117685291372	1.6406834367183685	0.1116399692055909	0.803588352565399
8260	V71F	71	V	F	0.1025406866846784	-0.0024231456376358	-0.1720969095788212	0.0741813052256735	-0.1114109005793807	-0.0007685457802188	0.072609867149347	-0.1601461742571277	-0.0652429430895705	-0.02919519554033954	0.3960406560339929	2.697402505210494	0.1063303899572713	1.82883792925854
8258	V71D	71	V	D	-0.1194123627512969	0.0294357124468976	-0.0339138752121373	-0.033631427669572	0.0570307125184361	-0.049640736996122	-0.0688839834478675	0.0351240221396899	-0.0479302097802233	-0.025758016528021708	0.2400711241413425	2.755038870967004	0.0657531996004495	1.112546527218837
8257	V71C	71	V	C	0.6918389794356453	0.5380747872773369	0.7102296467525173	0.635739284718563	0.6696106782326298	0.7063997849221264	0.6443519329995141	0.6336961752892777	0.6856625036689086	0.6572893081440577	0.1831013602833307	0.3604592492643484	0.7090913941025538	0.1798086952473693
8256	V71A	71	V	A	0.3287158670514433	0.2225626824519372	0.3875293403272257	0.3688760990374606	0.2267991310722049	0.3614274289239148	0.4303289263575584	0.2275451159656221	0.2994641186487965	0.3170276344262404	0.4048685268944672	1.019121237031173	0.5811161150542692	0.479849671944304
8265	V71L	71	V	L	0.3151133916915741	0.3682318995337252	0.3911964273932357	0.2340508578929842	0.274174221434365	0.462620275403841	0.3590735511479105	0.3319700934655318	0.3822349617067635	0.3465184088522146	0.4637836921440937	0.8549846645514612	0.5930197321028301	0.4648842338999647
8718	Y72G	72	Y	G	0.0177899970341776	-0.0013575258622123	0.0	-0.0463317123146628	-0.0255726350330588	-0.0409978591495899	0.003296665847479	-0.0317271495603275	-0.0675371800791897	-0.02138193323526493	0.0957673417462656	8.314318226776448	0.0393006262005912	1.4192266196560914
8713	Y72A	72	Y	A	0.0	-0.0282982972558351	-0.0644704799156839	-0.0649900771246853	-0.0028268688561752	-0.0152109978993731	0.0410644383914189	-0.1368269305857263	-0.0789010574928424	-0.038940030082100265	0.101696120436475	4.448337425699382	0.0317369911017114	1.2317813251853968
8714	Y72C	72	Y	C	-0.0403571069162988	-0.0013575258622123	0.0	-0.0168157138347859	-0.0365755890418959	-0.0152109978993731	0.0682452319977433	-0.0317271495603275	-0.0307433941190912	-0.011615805026249044	0.2802617295418641	2.136247195849456	0.0684674052888945	2.302625868907726
8715	Y72D	72	Y	D	-0.0279271093086718	0.1450874054026673	0.034674879949442	0.0716808306097199	0.1015126863571297	-0.0651514375728741	0.0884084916075295	-0.0317271495603275	-0.0307433941190912	0.03175724481839153	0.4241444156140495	2.460495808915961	0.0455780828807118	3.1945130668775295
8716	Y72E	72	Y	E	-0.0764967621342975	-0.0013575258622123	0.0309992146358291	-0.0832448218542101	0.0570307125184361	-0.0519910692245839	-0.0262512265221502	-0.0317271495603275	0.0531993944756014	-0.014426581503101657	0.3633934644524417	2.5685516769173167	0.0678941937636976	2.9902703779683693
8717	Y72F	72	Y	F	0.6545279517248389	0.6049598813143223	0.7246812973431693	0.657615741173389	0.6482430824008771	0.7321524115100384	0.5910097281683182	0.5824982706748462	0.6648577247395737	0.6511717876721526	0.2101149310745605	0.3549047107088807	0.7354117541779	0.2008730709629365
8719	Y72H	72	Y	H	0.0823444464725804	-0.0528803359868296	-0.0879890027579572	0.0459918222560407	-0.1420255625815422	-0.0385286879249167	0.1340061709208929	-0.0974380205317984	-0.1070825598452452	-0.02928908110875281	0.5986122424318852	1.6015439338839093	0.1499289586616904	1.415387309235798
8720	Y72I	72	Y	I	0.1046285134443528	0.1681385148628794	0.231897164472575	0.0894019379755911	0.0349025208734521	0.2070028487311055	0.1287971000608554	0.0744604785511033	0.2266805632238238	0.1406566269106376	0.7827526362650126	1.3193817540607802	0.4278045749700558	1.0409162991966827
8729	Y72T	72	Y	T	0.0835445917682188	-0.0013575258622123	0.0537253729158371	0.0545849407549571	0.1391579720722207	0.042412115800755	0.052980240795434	0.0351240221396899	0.0057521740109976	0.05176932271065532	0.3514035901383859	2.4676831928859264	0.0711061244786141	1.266360878378148
8721	Y72K	72	Y	K	-0.0267943661968672	-0.0250058274607234	-0.0339138752121373	-0.0259465846537405	-0.1755345784555788	0.0089797997504004	-0.0610385892146249	-0.0633498531972909	0.0421054845681923	-0.04005537667470781	0.372927272102207	2.5825763622833353	0.0577183813112607	1.5883682497350626
8731	Y72W	72	Y	W	0.0645484968517592	0.0846342447032851	-0.0644704799156839	0.0010618992573917	-0.0160760321532692	-0.0314055092821161	0.0460485567939899	0.0744604785511033	-0.0162056196423255	0.01584400390712605	1.026044041123066	2.5599167975223405	0.1133081168668881	1.535796208885194
8728	Y72S	72	Y	S	-0.063665950591766	0.0294357124468976	-0.0491921775639106	-0.0326155283992156	0.0398674320085417	0.042412115800755	0.0206068362035406	0.0	0.0057521740109976	-0.0008221540093510768	0.5270177307415627	2.863793085700791	0.0686117260006715	1.2832375309913766
8727	Y72R	72	Y	R	0.0306316794196057	0.0526462864359956	0.0598357753203322	0.1953217169218735	-0.0608849552121991	0.1436048761491707	0.1172324431087335	-0.085531015852597	0.0470903652450958	0.05554968572622343	0.1402657906174734	1.7940622109724071	0.1669677785817813	0.618054352051534
8730	Y72V	72	Y	V	-0.0535887323937345	0.0351563194442006	0.0907822950228837	0.0376216022415326	0.0881047782932948	0.0304522883733506	-0.0635985342485226	0.0	0.0492193222613351	0.023794370999371144	0.3155364056039123	2.503946847497792	0.0892077833292412	1.5578070726280222
8725	Y72P	72	Y	P	-0.0773250077862313	0.0041433826607237	-0.050825489941243	0.0014654027553886	-0.0027635987740025	-0.049640736996122	0.0584670832942335	-0.0260594069970766	0.0691198040102374	-0.008157618641565799	0.1208874465506288	1.8713211437494464	0.0599036359076358	1.088785352623617
8724	Y72N	72	Y	N	-0.0986846453360088	-0.1218802399913244	-0.0339138752121373	0.0174942881421204	-0.1717533418441813	-0.049640736996122	-0.0519227776523089	-0.1756049077036541	0.1461653527441404	-0.05997120931660844	0.2127959531113388	1.5625944657247846	0.1250610244088264	0.9930644294083169
8723	Y72M	72	Y	M	0.1025406866846784	-0.0013575258622123	-0.2379578453281113	0.0741813052256735	-0.0083026600514422	-0.2567884195129101	0.072609867149347	-0.0606569040802196	-0.0770269025904827	-0.04363982204063103	0.1588261633957571	2.6394905579958765	0.0878118892983417	1.3321230507560835
8722	Y72L	72	Y	L	-0.0279271093086718	0.0862951867350521	0.0517247135170249	0.0010618992573917	0.0151618667131158	0.0780503359197502	0.1149259455900456	0.0096267195828619	-0.0095922895579468	0.03548080760540263	0.2101976494095261	2.6635025856564605	0.0815010171972774	1.569594816241082
8726	Y72Q	72	Y	Q	0.0645484968517592	-0.0129016781012801	-0.0049362625152758	0.0349885762842407	-0.074575518229219	-0.1103547691459497	0.0333506144415209	-0.0846847589242359	-0.1528802691743243	-0.03416061872364044	0.3410750936656064	1.824037804928084	0.1763859348001831	1.1837814851225426
2253	E73P	73	E	P	-0.0773250077862313	0.0731448700844925	0.0815705647078743	-0.0315996291288594	0.1680570747293978	-0.0152109978993731	-0.1132544587491186	-0.0673577939691572	-0.0135565784579591	0.0004964492812295421	0.368973995220976	2.2921136838944003	0.0752855668403321	1.820189458138971
2260	E73Y	73	E	Y	0.932943378734736	1.0364514361706887	1.0260812690993044	1.055396379981706	1.01521382581208	0.994784070342181	0.9893327001560815	0.9995952192842898	1.0087509063305415	1.00650546510129	0.1460501709297828	0.1084894571835841	1.0055437895677295	0.0623868363143434
2259	E73W	73	E	W	0.9726998252645817	0.9596232517670928	0.98214074828961	1.0186717302237258	0.9460368243008532	0.9367695678887716	0.977197464632074	0.891702691396985	0.953913606907738	0.9598617456301591	0.1479801011698396	0.1026711549484094	0.959804271542828	0.0552691862560342
2258	E73V	73	E	V	0.7108903101291112	0.7351152609692474	0.8046007368843141	0.6937269320510068	0.6957458038549323	0.7837067542409437	0.6543493040113324	0.6711207815782438	0.7033283771761054	0.7169538067661374	0.2302464282565	0.595194781614496	0.84899001749524	0.1726646392423485
2257	E73T	73	E	T	0.6038280962001308	0.519808046247509	0.6315950765414742	0.5565592550092099	0.5512856544338056	0.4935161997150955	0.5156362580392817	0.6328107392449899	0.6638969802147054	0.5743262561829113	0.2136096805054658	0.504981585207205	0.6854760700655055	0.3037937980718589
2255	E73R	73	E	R	0.6322114642377633	0.5786477263237437	0.6556305797402004	0.6155807149698813	0.615431347967659	0.6634227626300055	0.5822031543430414	0.6356331723319315	0.634865807500256	0.6237363033382759	0.1986374193539784	0.2376635487942056	0.7324541375104139	0.1630598200760655
2254	E73Q	73	E	Q	0.8694312057626014	0.951131679382933	0.8803399832859725	0.8683552200368078	0.927118099473824	0.8692123559803681	0.8921779617328773	0.9451165754258934	0.8673962830076443	0.8966977071209913	0.1551251839109654	0.1230979500888038	0.9451143857869636	0.0628706267307725
2252	E73N	73	E	N	0.6918389794356453	0.6771842167357769	0.7582861920280243	0.657615741173389	0.6893444726569791	0.7488261159687668	0.6541236538131732	0.679616722838216	0.7575803460675457	0.7016018267463906	0.2107240291770002	0.3959424130222117	0.8158631639342482	0.1378995777629963
2256	E73S	73	E	S	0.8539855897216692	0.8871254181478927	0.908947026998586	0.8962359227656074	0.890198405387597	0.936560074528948	0.8486163565137731	0.8812943813102337	0.9336350080036826	0.8929553537086655	0.1591729519510966	0.0998445263448429	0.9383326122641776	0.0519260172492928
2250	E73L	73	E	L	0.8052929238466633	0.7562939295206546	0.8462521136478915	0.8091652789227953	0.7514722815279455	0.8109904542649548	0.7872608790534699	0.7229000841411659	0.8295269702034818	0.7910172127921137	0.1704763719702962	0.1464708581330763	0.8492768873189437	0.0786989135207558
2251	E73M	73	E	M	0.9763150391393264	0.938758725295307	0.950855983250635	0.930074033618386	0.9209291811842532	0.9137006292996086	0.9239563533165904	0.9547601351061707	0.9314627272689096	0.9378680897199096	0.1546108105335321	0.0596305062764355	0.9590069662695988	0.0377252824722921
2244	E73D	73	E	D	0.8951352093530165	0.9414540735745528	0.8542419979203512	0.8640757737702414	0.9457515573570984	0.9007016929545157	0.8171296128130203	0.91210585362551	0.8954155889716284	0.8917790400377705	0.160343248022055	0.0824311794445307	0.9436532777482328	0.0394326252231126
2242	E73A	73	E	A	0.8795765125324632	0.9123466820271708	0.9198120360078372	0.9081901360404476	0.8598397541316535	0.9397896151923606	0.953048355782628	0.9426449583253984	0.957052283279496	0.9191444814799394	0.1636705456786314	0.1060828306827948	0.9509754883031628	0.0497134324502112
2245	E73F	73	E	F	0.9901538096554098	0.9815065137161312	1.0191034161256556	1.0147547540295634	0.9979784565179504	0.9973189038960714	1.0304338153765829	1.0032788145954927	0.9884088626821762	1.002548594066115	0.1475776307925375	0.0733518686709697	1.0142337695959036	0.0432035055174674
2243	E73C	73	E	C	0.9184331718890636	0.9202300106325444	0.931773557440452	0.898322204404466	0.8869198091585739	0.9046482835926002	0.887982785547642	0.90557505807596	0.8796472282132052	0.903725789883834	0.158734218593279	0.1009201946073473	0.92628558354355	0.050845868368
2247	E73H	73	E	H	0.9735754846209068	0.9932884059981756	0.9845513840940616	0.9680785194283624	0.9884810112423786	0.9675111425404048	1.0101213236717863	0.9899800176181474	1.0153898728128603	0.9878863513363427	0.1505112944329686	0.0515436692804679	0.9846536281892158	0.0282266110805445
2248	E73I	73	E	I	0.5133086467889887	0.4639598243363008	0.5529916943877865	0.4427901100123457	0.4212967897466368	0.5313653485657865	0.4991266252992385	0.4684008960870499	0.6178082726868602	0.5012275786567771	0.2373360252551383	0.9000211721836806	0.5774224989281046	0.3651167073354985
2249	E73K	73	E	K	0.665107733285157	0.6861964625200628	0.7612138800211482	0.6966179182871317	0.7141236294876842	0.7384405819308045	0.7007237843359196	0.7206351630916045	0.7663938797068609	0.7166058925184859	0.1894459788318431	0.200242134881588	0.8299981710187004	0.1020117828910655
2246	E73G	73	E	G	0.5831491897415082	0.4875830378568244	0.660915220500441	0.6601084453996512	0.5237042701072134	0.5696334507330136	0.6618968898318333	0.486635351271996	0.555335240298768	0.5765512328601389	0.2748945506317041	1.119701436309731	0.7491171801980886	0.3867147885634305
8291	V74T	74	V	T	0.6370502434539032	0.6771842167357769	0.7066499391410538	0.7563555244385544	0.6927461174910073	0.7186680086639323	0.6874210001890894	0.6759364118637714	0.6133889188005609	0.6850444867530722	0.2081859806527876	0.3246575822035379	0.7843111044828349	0.141979445852803
8285	V74M	74	V	M	0.6871556946011695	0.7229870659939115	0.7989830756432996	0.7234403389346702	0.7057183082110853	0.7925626656784928	0.7328739128729876	0.7321815823993998	0.7600967923674743	0.7395554929669435	0.1851958726875824	0.2110388052668314	0.8258747418997039	0.1243089633994503
8290	V74S	74	V	S	0.2546372230561276	0.2418835593544316	0.1075195606927613	0.2430441190509507	0.2399695884362068	0.2352303515006247	0.2337859958993954	0.2201336643450687	0.3003318785274057	0.2307262156514414	0.3136053256470608	1.2955997463185551	0.4157416550828623	0.5845096582180487
8289	V74R	74	V	R	0.0475900881356825	0.0409781914068491	0.0144264534096996	0.0993553320386274	-0.0495667495541685	0.1809288758516407	0.052980240795434	-0.0127664409702649	0.0250609264799543	0.04433187973260602	0.2525278971466138	1.7777514993529158	0.1455965958746218	1.1819488250676622
8288	V74Q	74	V	Q	0.1640877411689605	0.1450874054026673	0.1871323553868687	0.2291907158813778	0.1898504370240656	0.2693004021470712	0.2253585441657569	0.192687830071676	0.144265151993328	0.194106731471308	0.4555462060913344	1.2099971343042302	0.4104431894635086	0.8016806826574278
8287	V74P	74	V	P	0.0306316794196057	-0.1415618672001421	0.0	-0.0649900771246853	-0.0728220697474921	0.0234695420504045	-0.0622091100052126	-0.0552070393853794	0.0250609264799543	-0.03529200172366079	0.3077421237002294	4.293602897611884	0.0460337908104196	2.3936478872288807
8286	V74N	74	V	N	-0.1200442828857861	0.1017043937627123	0.0693497598988841	0.1521897018361553	0.0570307125184361	0.0234695420504045	-0.0086263359127688	0.0744604785511033	0.0250609264799543	0.041621655144343885	0.1851796716656899	2.1119974020786683	0.1055600863240658	1.5413366754313969
8292	V74W	74	V	W	0.2700974767399594	0.2222164105997932	0.2691722207149327	0.2954920409376008	0.2336337092301318	0.2675611264196498	0.2991021062637477	0.2713131893853123	0.263215366534601	0.26575596075841434	0.6694397994960716	1.219736818157258	0.5188507084018431	0.8844051202848272
8280	V74G	74	V	G	0.0645484968517592	0.0294357124468976	-0.1413438599978275	0.0349885762842407	0.0227041514986473	0.0111120183984618	0.0333506144415209	0.0501617643496371	-0.0193087524689566	0.00951652464493117	0.3463644994629357	2.2375479564908924	0.1669473104597955	1.7716783362779502
8283	V74K	74	V	K	-0.0374357183879871	0.0310841540543465	-0.0187111638877091	-0.0871816408475041	0.0072007457236025	0.1285546715871212	0.0070993879193708	-0.0158635747801637	0.1704461080154252	0.020576996599611357	0.3314810545993614	1.4972798986016589	0.1880610314379516	1.4843809718273182
8282	V74I	74	V	I	0.9736420301728052	0.9638411537015656	1.0228385866054472	0.9956281227973618	0.9869739205135232	1.0190605401520307	0.963660147964044	0.9968969956644864	0.9848620445528125	0.9897115046804529	0.1479853571372727	0.0638802961383061	0.9812197544864936	0.0355548800382117
8281	V74H	74	V	H	0.309306416840787	0.1788585658674384	0.4119762173846061	0.265531072182217	0.2900684020475861	0.2489001503028348	0.2720597295923665	0.2818086864496598	0.309578001787944	0.2853430269394933	0.4817168015084335	0.8076468738960715	0.6012539250950337	0.5029090964641318
8279	V74F	74	V	F	0.6669298395082273	0.6463909784266669	0.7651908986562526	0.6890965927284506	0.6119609704248199	0.6908479612944084	0.7124600619565236	0.6443490685089165	0.7166002692115752	0.6826474045239822	0.1971851225416423	0.279926125771375	0.7813085164082046	0.1801820554217486
8278	V74E	74	V	E	0.1457231025421491	0.017045060762004	0.0381009859327901	0.1187282694091284	0.051005920365139	0.067600336496923	0.0949211551290402	0.0326029790359132	0.0250609264799543	0.06564319290589347	0.3781018937077813	1.891126757615084	0.1536069756422464	1.0885323287863098
8277	V74D	74	V	D	0.0150618894706276	-0.0397948325306759	0.0381009859327901	-0.0548788864453785	-0.0365755890418959	0.0234695420504045	0.0372075264164699	-0.0606569040802196	0.0250609264799543	-0.0058894824164359445	0.2029619530617284	3.050800686587365	0.0880801988443397	1.8490936223730112
8276	V74C	74	V	C	0.8552728787788256	0.9090034295113756	0.9081565197276602	0.8824978487967706	0.8695677361797979	0.982690984497691	0.8632754012550012	0.8721834341302618	0.9283385921875704	0.896776313896106	0.1619684020388452	0.0849606787323001	0.9458213459886936	0.0387631759680974
8284	V74L	74	V	L	0.7799160816024718	0.8635102903545876	0.9081002967885304	0.827933726689792	0.8512603863294389	0.8709640441376468	0.8465378461493488	0.8267855281779641	0.9092702050651856	0.8538087116994407	0.1672483702795936	0.1379427914866701	0.9014148485066102	0.0708804171202538
8275	V74A	74	V	A	0.8708315585363439	0.8886754969263929	0.9369924202712266	0.8772631178852069	0.9017872630596048	0.9209553472351922	0.8522365215139309	0.8830512152828206	0.8937711831739528	0.891729347098297	0.1610010932257294	0.1024313937025638	0.9202876339468836	0.0469999708676881
8293	V74Y	74	V	Y	0.6918389794356453	0.7940186413344295	0.7797274092454245	0.8124552014601352	0.7581896048956341	0.8081055489889603	0.7648896141079368	0.7690461490693167	0.7614947962956079	0.7710851049814544	0.1750131965194737	0.1543168094592583	0.8653705140045101	0.1003033614913554
1743	D75S	75	D	S	0.6344695922787487	0.691690486527933	0.6944411862390488	0.6998509217539994	0.6761945539334102	0.688097102467539	0.7059086634787709	0.6489732471426249	0.714679749721419	0.6838117226159438	0.1946105884397477	0.2598182806426506	0.7896250156146489	0.1111173532285167
1747	D75Y	75	D	Y	0.5486720811192598	0.4677185335523013	0.5474153698541133	0.4879237063705424	0.3692704907368259	0.4890699571820938	0.4847665642930642	0.546835236391306	0.5026610794720753	0.49381477988573125	0.2126674655881078	0.5260599406654572	0.6305638995152559	0.2839517074921037
1744	D75T	75	D	T	0.231565999100325	0.1017043937627123	0.2537113569480032	0.1811125809882808	0.0954740680640648	0.2684307642833605	0.2876611924688737	0.1409344405986856	0.4907231335575907	0.22792421441909966	0.5082306651500885	1.0270644391339885	0.5389615250673858	0.6216822246416817
1729	D75A	75	D	A	0.3978683451384024	0.4152351045864482	0.5266594174036258	0.4674570493942859	0.3970732017779589	0.5063392760025315	0.4631788715198221	0.3589157303652605	0.6352199745424415	0.4631052189700863	0.3474063638573216	0.4782903453428823	0.7317977099383651	0.386137088596756
1730	D75C	75	D	C	0.8414227793235627	0.8604890206452447	0.8225775240414159	0.8110716989381752	0.8511731561707585	0.8330112377394967	0.860452684224672	0.8071376416766927	0.8398909629886984	0.8363585228609685	0.1557956650779448	0.116624264554822	0.8780006095123998	0.0568660248620495
1731	D75E	75	D	E	0.6654338720102742	0.6345596850422033	0.7075067451883289	0.7059196499817293	0.6414905538399333	0.6914542163161675	0.6513938519451006	0.6444927006985258	0.6679517779977027	0.6678003392244407	0.1987257748292302	0.2759037505339127	0.7816260566739854	0.145110062672115
1732	D75F	75	D	F	0.3764595399812981	0.3033504224798435	0.3758033728025795	0.314049986331002	0.2875411218645362	0.2315505516215499	0.3460663396310279	0.2062656074724762	0.2919229101340311	0.30366776136870494	0.5453856693416723	1.006112648868826	0.559558428321604	0.6454503063919964
1733	D75G	75	D	G	0.0819248933994201	0.0635258339709053	0.1751367424013085	0.0909397294049352	0.1339203383831051	0.1950795778271827	0.1493343094718493	0.0351240221396899	0.0921571545208793	0.11301584461325283	0.6706716254794267	2.001803237626344	0.3076755996537852	1.534772020509496
1734	D75H	75	D	H	0.6658373603348496	0.7058975409977932	0.7598249518807751	0.7183552205660502	0.7605674152307151	0.7495594258162067	0.7017291989872223	0.6815469509969604	0.7461232103125641	0.7210490305692375	0.1881188032791361	0.2698923565710805	0.8225742038304852	0.1891272827515258
1746	D75W	75	D	W	0.6117487185058368	0.4738664862959048	0.5194062021702964	0.468910693835305	0.4904852682055686	0.5658774184249199	0.5274031876830546	0.5846255101892296	0.5618746712400783	0.5337997951722437	0.3640427417170911	0.5321082295769063	0.7306536960085366	0.2554783411376508
1736	D75K	75	D	K	0.3287369315541738	0.2933037562315735	0.3900851653344331	0.251517923229278	0.2842029026592183	0.3191122637052276	0.3686420209405239	0.218801744529041	0.3293880690874466	0.3093100863634351	0.5393977040077689	1.0233276020361954	0.5926374432075346	0.6638260950498439
1735	D75I	75	D	I	0.6491496033070706	0.4739141093643693	0.5321978949898473	0.5485710443668789	0.4541776442612164	0.5976011392459706	0.5021760153866632	0.5210964254518506	0.6648577247395737	0.5493046223459378	0.2331760965020083	0.6971870336699761	0.6447166346745358	0.3827487448611564
1742	D75R	75	D	R	0.3724839187051478	0.3091068031566697	0.3366563837861014	0.2840253427703458	0.3216034663505542	0.3871353127201848	0.2564463654640956	0.2319686207113822	0.2919229101340311	0.31014990264427916	0.5859831769438688	1.0012290772015546	0.5330218934097166	0.8830564935911867
1741	D75Q	75	D	Q	0.6857472242960829	0.6695285371597715	0.745614235156736	0.6426221210788212	0.6828444641711721	0.6828416744029571	0.6728804165962274	0.649110950530352	0.7197447483999183	0.6834371524213376	0.2037276409111851	0.3627789949454301	0.8140867776417751	0.1642964720236708
1745	D75V	75	D	V	0.569029443406282	0.5546676856098101	0.6348177290956665	0.5485710443668789	0.6090059870000739	0.5583025893924666	0.6264952134220408	0.5572498645646827	0.5678644452303679	0.5806671113431411	0.2512569842221736	0.5172816682603856	0.7014866848614874	0.2532171568246511
1739	D75N	75	D	N	0.8485791689544365	0.8381112545478642	0.8388685862325433	0.9041536566756144	0.8273046379433903	0.8548103680556036	0.8623377814664832	0.8448802889525453	0.864614471322611	0.8537400237945657	0.1528485697213649	0.0912658958536403	0.887714049197986	0.0535993587162986
1738	D75M	75	D	M	0.5496537926643345	0.43949557292256	0.465739110851387	0.5316079098881669	0.3826911360604619	0.4803074533656447	0.482448230051769	0.384176863311911	0.4948613258550788	0.4678868216634793	0.3589750758337879	0.7529724074532105	0.6932369585593696	0.307116614148645
1737	D75L	75	D	L	0.288204590398511	0.2339469419382006	0.335016892740879	0.2947350002099075	0.2835798808131916	0.4168070926425377	0.323267289255621	0.3319700934655318	0.2059381372615102	0.30149621319176556	0.4409808542300936	1.4751460232851883	0.5528007069464694	0.8118833087314946
1740	D75P	75	D	P	-0.0328991792741124	-0.0013575258622123	-0.0339138752121373	0.0010618992573917	-0.0083026600514422	-0.0055419875958242	-0.0002852329258773	-0.0606569040802196	-0.0789010574928424	-0.024532947026364	0.3468975911139151	1.6426984525227029	0.0760176912657127	1.5961688845095818
2265	E76G	76	E	G	0.5133086467889887	0.3873791071831467	0.6624629256174133	0.5121379200495221	0.555105179908465	0.6507738002535314	0.5594727773322302	0.6268804341553278	0.4768689780776428	0.5493766410406964	0.2273056726733341	0.4464362472094196	0.7064846596399201	0.1976692448921428
2266	E76H	76	E	H	0.6252265215295917	0.6059321649096919	0.7631230908094211	0.6651976952006763	0.6397713155109699	0.7788469861885532	0.6874210001890894	0.6161863065630653	0.7369239516476954	0.6798476702831949	0.1948979686600375	0.2488103745226222	0.7877825695488085	0.1287673206090769
2267	E76I	76	E	I	0.7916144129767468	0.8683747263475254	0.9403269356411272	0.9007592370122608	0.8187579018166965	0.8321192249505768	0.8205707319588943	0.8170298444703963	0.8289225027943478	0.8464972797742858	0.1591629906642971	0.1517087592084562	0.8971351450889645	0.0782172755082302
2268	E76K	76	E	K	0.568601549704982	0.6059321649096919	0.7196761341766348	0.7506061593893123	0.6501678899650424	0.7264184794014114	0.6670549156195191	0.6084805874662099	0.7194358755422743	0.668485972908342	0.2046195205264393	0.4731062015616948	0.7657678656907914	0.2634842220427939
2269	E76L	76	E	L	0.672952724896722	0.7072108872020979	0.7119851493519043	0.6266082986042206	0.6600304569687	0.7153462745840167	0.7371750961676643	0.6834825757460645	0.7033941097230952	0.6909095081382762	0.1892544135768415	0.2330642558714826	0.7801100547565164	0.1207073464698778
2271	E76N	76	E	N	0.5208057166611725	0.4514041965001646	0.5740431550762782	0.449742067909811	0.4565334373517524	0.5061788980910013	0.445114505938171	0.4898467526473873	0.4649672664504978	0.48429288851402624	0.2975855519094137	0.6135584496259749	0.645619051129795	0.2986690155721263
2272	E76P	76	E	P	0.9252581219908376	0.9552622271153954	0.9970544868312148	0.900665534983896	0.8904703891783218	1.012945702771201	0.9165213696294447	0.9407586094310604	0.9714912500636316	0.9456030768883337	0.149824715058813	0.0699604121788764	0.9606204634057426	0.0381247089710112
2274	E76R	76	E	R	0.5744359177600834	0.6163062615691862	0.7165575470745571	0.5533466520085681	0.6426757814856507	0.67460619757205	0.5904888859073942	0.5473113428556173	0.6721241159324172	0.620872522462836	0.2045373695074552	0.2606884702671907	0.7326290394484893	0.1391128959181941
2275	E76S	76	E	S	0.7566652858519357	0.7802303421701826	0.7846028146473917	0.8524324484862766	0.7507790915238385	0.7925548055203692	0.8050767346784642	0.7423198931348545	0.796206877774665	0.7845409215319976	0.1729439864295981	0.1397841738829668	0.8581608120512199	0.0638025076443967
2276	E76T	76	E	T	0.8620720896087003	0.7734479768521318	0.7708568723928193	0.8304358324701365	0.8074197661616817	0.8142175589587025	0.7566217967468677	0.8202762676349948	0.8613233015495418	0.8107412735972862	0.1838362612799832	0.1850059547818084	0.9017271173618168	0.0870303982705646
2262	E76C	76	E	C	0.6846690543629117	0.7454894682314025	0.8061531597131483	0.7568399831603556	0.765057795481658	0.7794840615262297	0.7603097856022004	0.75010365252226	0.7316505470738022	0.7533063897415521	0.1857815756572895	0.2138562861254006	0.8339725491497112	0.1027366516522458
2261	E76A	76	E	A	0.8844431119131888	0.909086126493074	0.9184354673653906	0.91850464269417	0.9456554996176304	0.9046482835926002	0.9033786839324272	0.8812938216683179	0.9225200814336916	0.90977396874561	0.1617856663027536	0.0961651098579937	0.948977264087386	0.0399923194810337
2278	E76W	76	E	W	0.4208330406285575	0.4554825456038407	0.5533200773824338	0.4221076114829682	0.4217719161589605	0.4672899769729119	0.4104280319585623	0.4106272069975851	0.5372083641561057	0.4554520857046584	0.2538214370617437	0.6008201759120387	0.6000809448033261	0.3214058849658759
2279	E76Y	76	E	Y	0.6149975428611084	0.6881216073061945	0.6253365827323363	0.6285088162707918	0.7218852587664284	0.6991400027550096	0.6307229362680283	0.6085325219986515	0.7088395354845303	0.658453867160342	0.2468388754370435	0.456980148094393	0.7114967742856052	0.2733253143614975
2264	E76F	76	E	F	0.616404652064387	0.5789231011734092	0.6400337398869526	0.6037554902879038	0.5710471317014639	0.6752543657471523	0.6280916050421226	0.5034443397807031	0.5845293813184078	0.6001648674447225	0.2120639581057465	0.4620891053554487	0.7199858516217182	0.2378663594810341
2273	E76Q	76	E	Q	0.8358110935684963	0.8301283020172471	0.9464736127583652	0.9224068278628832	0.8937208822401863	0.9124373934198804	0.8693304441496968	0.828247641946335	0.8781789305859197	0.8796372365054456	0.1683974426122968	0.1052604214602724	0.9289649372570452	0.0558564601292967
2277	E76V	76	E	V	0.8725138021193681	0.9027310314947384	0.858819665608202	0.8220521074987945	0.8463475700237373	0.8376552042143119	0.8159349628518427	0.8598307355212096	0.8366073999065341	0.8502769421376377	0.1686574923690003	0.1543535322947569	0.9019054075856942	0.0704706452508983
2270	E76M	76	E	M	0.771586605461737	0.7042911390862547	0.802102769283652	0.8220521074987945	0.7086571325318191	0.7950838846392042	0.8070531646114859	0.6759364118637714	0.823508853675125	0.7678080076279826	0.1866790744080564	0.1776992825253085	0.873751553969957	0.0852343728868603
2263	E76D	76	E	D	0.6013244933671703	0.7457735058756819	0.7134424514140622	0.6078823154079833	0.7003728190630508	0.7503871408460101	0.6918324306689283	0.6507938864841842	0.7115050041854178	0.6859237830347209	0.1926542457213096	0.2894146240412164	0.7263780729270101	0.1880388051954881
1084	A77D	77	A	D	0.9925398856020508	0.9858070875296564	1.007307437583751	1.010429410526495	1.0172954339798967	0.9433056394605258	0.975643052724412	1.0071235692223648	0.9544396505131992	0.9882101296824835	0.1522518660900242	0.0768965919817298	0.9890662387981924	0.0409570332024679
1083	A77C	77	A	C	0.9508816648719546	0.8793841638029103	0.9140330430061352	0.8967584479823537	0.8990795322491925	0.907780750578042	0.8548874310241186	0.9042949524231676	0.8699627876675472	0.8974514192894912	0.157060972635177	0.1150904151644606	0.9402139755248138	0.0548477643777238
1101	A77Y	77	A	Y	0.8347968288342175	0.9257638926141772	0.9391554227853942	0.9467837547901328	0.931227327664422	0.929997482720516	0.9328727083777536	0.9208273940055564	0.922793847163078	0.9204687398839163	0.1627900736550287	0.11083050914791	0.9523432897800072	0.0447841586888865
1100	A77W	77	A	W	0.7407444269949041	0.7780729813115567	0.8225054397251007	0.8034884495164885	0.8130352470921909	0.7844424858272172	0.7821704007540162	0.82057675981839	0.8291744644307528	0.797134517274513	0.1785570067975107	0.2646026978016986	0.9060894211228137	0.1124150616192644
[truncated: 7,352 more rows]
