# Supplementary material for: A map of the rubisco biochemical landscape
Source: Nature. 2025 Jan 22;638(8051):823–8. doi: 10.1038/s41586-024-08455-0 (PMC11839469; doi:10.1038/s41586-024-08455-0)
Supplement: Supplementary file 5 — Plasmids:NP-11-64-1, pET28_SUMO. Primers: Illumina sequencing, Mutagenic primers for KM18 library, Library prep primers (hunks), TWIST oligonucleotides. [file 41586_2024_8455_MOESM5_ESM.zip]

Archive with 15 entries (14 files):
- Plasmids and primers/
- __MACOSX/._Plasmids and primers
- Plasmids and primers/np_11_64_1.gb
- __MACOSX/Plasmids and primers/._np_11_64_1.gb
- Plasmids and primers/~$PlasmidAndPrimers.xlsx
- __MACOSX/Plasmids and primers/._~$PlasmidAndPrimers.xlsx
- Plasmids and primers/Icon
- __MACOSX/Plasmids and primers/._Icon
- Plasmids and primers/np-11-63-mutants.gb
- __MACOSX/Plasmids and primers/._np-11-63-mutants.gb
- Plasmids and primers/PlasmidAndPrimers.xlsx
- __MACOSX/Plasmids and primers/._PlasmidAndPrimers.xlsx
- Plasmids and primers/MutagenicOligos.txt
- Plasmids and primers/illumina primers.csv
- __MACOSX/Plasmids and primers/._illumina primers.csv
