# Supplementary material for: A map of the rubisco biochemical landscape
Source: Nature. 2025 Jan 22;638(8051):823–8. doi: 10.1038/s41586-024-08455-0 (PMC11839469; doi:10.1038/s41586-024-08455-0)
Supplement: Supplementary file 5 — Plasmids:NP-11-64-1, pET28_SUMO. Primers: Illumina sequencing, Mutagenic primers for KM18 library, Library prep primers (hunks), TWIST oligonucleotides. [file 41586_2024_8455_MOESM5_ESM.zip › Plasmids and primers/np_11_64_1.gb]

LOCUS       np_11_64_1              6274 bp ds-DNA     circular     26-FEB-2024
DEFINITION  .
COMMENT     Imported using the Genbank importer. File name: JPUB_010741.gb
FEATURES             Location/Qualifiers
     misc_feature    392..432
                     /label="terminator from Chen 2013"
     misc_feature    433..472
                     /label="UNS2"
     CDS             complement(473..1555)
                     /label="lacI"
     CDS             complement(473..1555)
                     /translation="VKPVTLYDVAEYAGVSYQTVSRVVNQASHVSAKTREKVEAAMAELNYIPNRVAQQLAGKQSLLIGVATSSLALHAPSQIVAAIKSRADQLGASVVVSMVERSGVEACKAAVHNLLAQRVSGLIINYPLDDQDAIAVEAACTNVPALFLDVSDQTPINSIIFSHEDGTRLGVEHLVALGHQQIALLAGPLSSVSARLRLAGWHKYLTRNQIQPIAEREGDWSAMSGFQQTMQMLNEGIVPTAMLVANDQMALGAMRAITESGLRVGADISVVGYDDTEDSSCYIPPLTTIKQDFRLLGQTSVDRLLQLSQGQAVKGNQLLPVSLVKRKTTLAPNTQTASPRALADSLMQLARQVSRLESGQ*"
     misc_feature    593..593
                     /label="silent mutation for BsmBI"
     promoter        complement(1556..1633)
                     /label="lacI promoter"
     misc_feature    1634..1673
                     /label="UNS3"
     misc_feature    1675..1730
                     /label="PTac"
     misc_feature    1712..1712
                     /label="TSS"
     misc_feature    1731..1774
                     /label="Medium-Strong RBS (70k)"
     primer          complement(1749..1774)
                     /label="NP-11-61-C"
                     /note="sequence: ggtACCTCCTTATTAGGGATGTCTGG"
     primer          complement(1749..1777)
                     /label="NP-11-64-A"
                     /note="sequence: gattacaGGTCTCaCATggtACCTCCTTATTAGGGATGTCTGG"
     primer          complement(1749..1781)
                     /label="NP-11-52-L"
                     /note="sequence: GGTCCATggtACCTCCTTATTAGGGATGTCTGG"
     primer          1749..1793
                     /label="NP-11-52-O"
                     /note="sequence: CCAGACATCCCTAATAAGGAGGTaccATGGACCAGAGTTCTCGCT"
     primer          1768..1793
                     /label="NP-10-3-A"
                     /note="sequence: cattaaagaggagaaaggtaccATGGACCAGAGTTCTCGCT"
     primer          complement(1775..1800)
                     /label="NP-11-23-C"
                     /note="sequence: TTGACATAGCGAGAACTCTGGTCCAT"
     misc_feature    1775..3172
                     /label="Rr rbc codon optimized"
     CDS             1775..3172
                     /label="Rubisco"
                     /translation="MDQSSRYVNLALKEEDLIAGGEHVLCAYIMKPKAGYGYVATAAHFAAESSTGTNVEVCTTDDFTRGVDALVYEVDEARELTKIAYPVALFDRNITDGKAMIASFLTLTMGNNQGMGDVEYAKMHDFYVPEAYRALFDGPSVNISALWKVLGRPEVDGGLVVGTIIKPKLGLRPKPFAEACHAFWLGGDFIKNDEPQGNQPFAPLRDTIALVADAMRRAQDETGEAKLFSANITADDPFEIIARGEYVLETFGENASHVALLVDGYVAGAAAITTARRRFPDNFLHYHRAGHGAVTSPQSKRGYTAFVHCKMARLQGASGIHTGTMGFGKMEGESSDRAIAYMLTQDEAQGPFYRQSWGGMKACTPIISGGMNALRMPGFFENLGNANVILTAGGGAFGHIDGPVAGARSLRQAWQAWRDGVPVLDYAREHKELARAFESFPGDADQIYPGWRKALGVEDTRSALPA"
     primer          2012..2042
                     /label="NP-11-63-E79F-f"
                     /note="sequence: TTACGAAGTAGATGAGGCCCGCtttCTTACTAAGATTGCCTACCCAGTAGCACTGT"
     primer          2123..2154
                     /label="NP-11-63-G116K-f"
                     /note="sequence: ACCATGGGCAATAATCAAGGCATGaaaGACGTAGAATATGCCAAAATGCATGACTTCTA"
     primer          complement(2333..2357)
                     /label="NP-10-3-H"
                     /note="sequence: GTTCATCATTGCTAATAAAATCACC"
     primer          2338..2362
                     /label="NP-10-3-K"
                     /note="sequence: TTTTATTGCAAATGATGAACCGCAA"
     primer          2501..2529
                     /label="NP-11-63-A242K-f"
                     /note="sequence: CGCTGATGACCCGTTTGAAATCATCaaaCGCGGGGAATACGTTCTTGAAACATTCGG"
     primer          2774..2801
                     /label="NP-11-63-E333G-f"
                     /note="sequence: AACTATGGGCTTTGGAAAGATGGAAGGGggcTCCTCAGATCGTGCCATCGCGTATATGT"
     primer          3038..3064
                     /label="NP-11-63-V421I-f"
                     /note="sequence: CCAAGCTTGGCAGGCGTGGCGCGATGGCattCCTGTGCTTGACTACGCCCGCGAGCAT"
     primer          3148..3172
                     /label="NP-11-23-A"
                     /note="sequence: GGATACTCGTTCAGCTTTACCTGCG"
     primer          complement(3153..3172)
                     /label="NP-10-4-C"
                     /note="sequence: CGCAGGTAAAGCTGAACGAG"
     primer          complement(3156..3196)
                     /label="NP-11-69-T"
                     /note="sequence: CGTACGgaattcCACCTGCtaTTACGCAGGTAAAGCTGAAC"
     primer          complement(3156..3196)
                     /label="NP-11-55-L"
                     /note="sequence: gattacaCGTACGgaattcCACCTGCtaTTACGCAGGTAAAGCTGAAC"
     primer          3169..3244
                     /label="NP-11-64-B"
                     /note="sequence: gattacaGGTCTCaTGCGTAAtaGCAGGTGgaattcCGTACGaNNNNNNNNNNNNNNNNNNNNNNNNNNNNNNCAATTGAACGAGAAAAG"
     primer          3169..3244
                     /label="NP-11-69-S"
                     /note="sequence: TGCGTAAtaGCAGGTGgaattcCGTACGaNNNNNNNNNNNNNNNNNNNNNNNNNNNNNNCAATTGAACGAGAAAAG"
     primer          3178..3196
                     /label="NP-11-64-C"
                     /note="sequence: GCAGGTGgaattcCGTACG"
     primer          3183..3196
                     /label="NP-11-64-G"
                     /note="sequence: AGTTCAGACGTGTGCTCTTCCGATCTNTGgaattcCGTACG"
     primer          3186..3245
                     /label="NP-11-55-M"
                     /note="sequence: aattcCGTACGaNNNNNNNNNNNNNNNNNNNNNNNNNNNNNNCAATTGAACGAGAAAAGC"
     misc_feature    3198..3227
                     /label="Barcode"
     misc_feature    3234..3272
                     /label="ECK120011170 bidirectional terminator"
                     /note="Chen et al. 2013 Nat Meth"
     misc_feature    complement(3279..4157)
                     /label="Ralstonia PRK"
     CDS             complement(3279..4157)
                     /translation="MSERYPIIAITGSSGAGTTSVTRTFENIFRREGVKSVVIEGDSFHRYDRAEMKVKMAEAERTGNMNFSHFGEENNLFGELENLFRSYAETGTGMHRHYLHSPEEAAPFGQEPGTFTQWEPLPADTDLLFYEGLHGGVVTDSVNVAQYPNLLIGVVPVINLEWIQKLWRDKKQRGYSTEAVTDTILRRMPDYVNYICPQFSRTHVNFQRVPCVDTSNPFISREIPAPDESMVVIRFANPKGIDFQYLLSMIHDSFMSRANTIVVPGGKMELAMQLIFTPFVLRMMERRKRAAQ*"
     primer          complement(3482..3495)
                     /label="NP-11-59-E"
                     /note="sequence: TCCCTACACGACGCTCTTCCGATCTCGAAATCCCCGCGC"
     misc_feature    complement(4158..4181)
                     /label="10k RBS from the calculator"
     promoter        complement(4182..4235)
                     /label="PLtet promoter Lutz"
     promoter        4248..4352
                     /label="AmpR promoter ApEinfo_revcolor=#c6c9d1"
     CDS             4353..4976
                     /label="tetR"
     promoter        4983..5085
                     /label="cat promoter"
                     /note="promoter of the E. coli cat gene encoding chloramphenicol acetyltransferase"
     CDS             5086..5742
                     /label="CmR"
     CDS             5086..5742
                     /translation="MEKKITGYTTVDISQWHRKEHFEAFQSVAQCTYNQTVQLDITAFLKTVKKNKHKFYPAFIHILARLMNAHPEFRMAMKDGELVIWDSVHPCYTVFHEQTETFSSLWSEYHDDFRQFLHIYSQDVACYGENLAYFPKGFIENMFFVSANPWVSFTSFDLNVANMDNFFAPVFTMGKYYTQGDKVLMPLAIQVHHAVCDGFHVGRMLNELQQYCDEWQGGA"
     primer          5089..5127
                     /label="pJT04_met_drop_fwd"
                     /note="sequence: GAGAAAAAAATCACTGGATATACCACCGTTGATATATCC"
     primer          complement(5124..5146)
                     /label="NP-3-30-C"
                     /note="sequence: gttctttacgatgccattgggat"
     primer          5731..5774
                     /label="NP-11-52-D"
                     /note="sequence: cagggcggggcgtaagagctcgcttggactcctgttgatagatc"
     primer          complement(5731..5774)
                     /label="NP-11-52-G"
                     /note="sequence: gatctatcaacaggagtccaagcgagctcttacgccccgccctg"
     terminator      complement(5752..5857)
                     /label="T0"
     rep_origin      5948..385
                     /label="p15a"
ORIGIN
        1 acagtccagc ttggagcgaa ctgcctaccc ggaactgagt gtcaggcgtg gaatgagaca
       61 aacgcggcca taacagcgga atgacaccgg taaaccgaaa ggcaggaaca ggagagcgca
      121 cgagggagcc gccaggggga aacgcctggt atctttatag tcctgtcggg tttcgccacc
      181 actgatttga gcgtcagatt tcgtgatgct tgtcaggggg gcggagccta tggaaaaacg
      241 gctttgccgc ggccctctca cttccctgtt aagtatcttc ctggcatctt ccaggaaatc
      301 tccgccccgt tcgtaagcca tttccgctcg ccgcagtcga acgaccgagc gtagcgagtc
      361 agtgagcgag gaagcggaat atatccctag gagaaatcat ccttagcgaa agctaaggat
      421 tttttttatc tgGCTGGGAG TTCGTAGACG GAAACAAACG CAGAATCCAA GCtcactgcc
      481 cgctttccag tcgggaaacc tgtcgtgcca gctgcattaa tgaatcggcc aacgcgcggg
      541 gagaggcggt ttgcgtattg ggcgccaggg tggtttttct tttcaccagt gaAacgggca
      601 acagctgatt gcccttcacc gcctggccct gagagagttg cagcaagcgg tccacgctgg
      661 tttgccccag caggcgaaaa tcctgtttga tggtggttaa cggcgggata taacatgagc
      721 tgtcttcggt atcgtcgtat cccactaccg agatatccgc accaacgcgc agcccggact
      781 cggtaatggc gcgcattgcg cccagcgcca tctgatcgtt ggcaaccagc atcgcagtgg
      841 gaacgatgcc ctcattcagc atttgcatgg tttgttgaaa accggacatg gcactccagt
      901 cgccttcccg ttccgctatc ggctgaattt gattgcgagt gagatattta tgccagccag
      961 ccagacgcag acgcgccgag acagaactta atgggcccgc taacagcgcg atttgctggt
     1021 gacccaatgc gaccagatgc tccacgccca gtcgcgtacc gtcttcatgg gagaaaataa
     1081 tactgttgat gggtgtctgg tcagagacat caagaaataa cgccggaaca ttagtgcagg
     1141 cagcttccac agcaatggca tcctggtcat ccagcggata gttaatgatc agcccactga
     1201 cgcgttgcgc gagaagattg tgcaccgccg ctttacaggc ttcgacgccg cttcgttcta
     1261 ccatcgacac caccacgctg gcacccagtt gatcggcgcg agatttaatc gccgcgacaa
     1321 tttgcgacgg cgcgtgcagg gccagactgg aggtggcaac gccaatcagc aacgactgtt
     1381 tgcccgccag ttgttgtgcc acgcggttgg gaatgtaatt cagctccgcc atcgccgctt
     1441 ccactttttc ccgcgttttc gcagaaacgt ggctggcctg gttcaccacg cgggaaacgg
     1501 tctgataaga gacaccggca tactctgcga catcgtataa cgttactggt ttcacattca
     1561 ccaccctgaa ttgactctct tccgggcgct atcatgccat accgcgaaag gttttgcgcc
     1621 attcgatggt gtcGCACTGA AGGTCCTCAA TCGCACTGGA AACATCAAGG TCGGTGTTGA
     1681 CAATTAATCA TCGGCTCGTA TAATGTGTGG AATTGTGAGC GCTCACAATT ATTTCACTGG
     1741 AAATTACGCC AGACATCCCT AATAAGGAGG TaccATGGAC CAGAGTTCTC GCTATGTCAA
     1801 TCTTGCTTTG AAAGAAGAGG ACTTAATTGC CGGAGGCGAA CACGTATTGT GCGCCTATAT
     1861 TATGAAACCA AAAGCTGGGT ACGGTTACGT TGCCACCGCA GCGCACTTTG CTGCAGAGAG
     1921 TTCGACTGGA ACAAATGTAG AGGTGTGTAC CACTGATGAT TTTACTCGTG GCGTGGATGC
     1981 CTTAGTTTAC GAAGTAGATG AGGCCCGCGA GCTTACTAAG ATTGCCTACC CAGTAGCACT
     2041 GTTCGATCGT AATATCACGG ATGGAAAAGC TATGATCGCA TCATTTCTTA CATTGACCAT
     2101 GGGCAATAAT CAAGGCATGG GTGACGTAGA ATATGCCAAA ATGCATGACT TCTATGTGCC
     2161 TGAAGCGTAT CGCGCTCTGT TTGATGGCCC TTCTGTAAAT ATTTCCGCCT TGTGGAAGGT
     2221 ACTGGGTCGT CCGGAGGTTG ATGGAGGCTT AGTTGTCGGT ACTATCATTA AACCAAAGCT
     2281 TGGGCTGCGC CCTAAGCCTT TCGCTGAGGC TTGCCACGCA TTTTGGTTAG GTGGTGATTT
     2341 TATTAAAAAT GATGAACCGC AAGGGAACCA ACCCTTCGCG CCACTTCGCG ACACGATCGC
     2401 CTTGGTTGCA GATGCGATGC GCCGTGCACA GGACGAAACG GGTGAAGCAA AGTTGTTTAG
     2461 TGCTAATATC ACCGCTGATG ACCCGTTTGA AATCATCGCC CGCGGGGAAT ACGTTCTTGA
     2521 AACATTCGGT GAAAATGCAA GTCACGTTGC CTTATTAGTA GACGGATACG TAGCCGGCGC
     2581 AGCTGCTATT ACGACCGCTC GTCGCCGTTT CCCCGATAAT TTCTTGCATT ATCATCGCGC
     2641 CGGGCATGGA GCGGTCACTA GCCCTCAGTC TAAGCGCGGC TATACTGCTT TTGTGCATTG
     2701 TAAGATGGCT CGTTTGCAAG GTGCGTCGGG TATCCATACC GGAACTATGG GCTTTGGAAA
     2761 GATGGAAGGG GAGTCCTCAG ATCGTGCCAT CGCGTATATG TTAACTCAAG ATGAAGCACA
     2821 AGGCCCCTTT TATCGCCAGT CGTGGGGAGG GATGAAGGCC TGCACCCCTA TTATTTCTGG
     2881 CGGAATGAAT GCCTTACGCA TGCCCGGCTT CTTCGAAAAT CTTGGTAATG CGAATGTCAT
     2941 CCTGACTGCT GGTGGCGGTG CTTTCGGCCA TATTGACGGC CCTGTGGCCG GCGCTCGTTC
     3001 TCTTCGCCAA GCTTGGCAGG CGTGGCGCGA TGGCGTCCCT GTGCTTGACT ACGCCCGCGA
     3061 GCATAAGGAG TTGGCACGTG CTTTTGAGTC CTTCCCTGGC GACGCTGACC AGATTTATCC
     3121 AGGTTGGCGT AAGGCGCTTG GAGTGGAGGA TACTCGTTCA GCTTTACCTG CGTAAtaGCA
     3181 GGTGgaattc CGTACGaNNN NNNNNNNNNN NNNNNNNNNN NNNNNNNCAA TTGAACGAGA
     3241 AAAGCCAACC TGCGGGTTGG CTTTTTTATG CAACGCGTTT ACTGCGCGGC GCGCTTGCGG
     3301 CGCTCCATCA TGCGCAGCAC GAAGGGCGTG AAGATCAGCT GCATGGCCAG CTCCATCTTG
     3361 CCGCCGGGCA CCACGATGGT GTTGGCGCGC GACATGAAGG AGTCGTGGAT CATGCTCAGC
     3421 AGGTACTGGA AGTCGATCCC CTTCGGGTTG GCAAAGCGGA TCACCACCAT GCTTTCATCG
     3481 GGCGCGGGGA TTTCGCGCGA GATAAAGGGG TTGGACGTAT CCACGCACGG CACGCGCTGG
     3541 AAGTTCACAT GCGTGCGCGA GAACTGCGGA CAGATGTAAT TCACGTAGTC CGGCATGCGG
     3601 CGCAGGATGG TGTCGGTCAC GGCCTCGGTC GAATAGCCGC GCTGCTTCTT GTCGCGCCAG
     3661 AGCTTCTGGA TCCATTCCAG GTTGATGACA GGGACCACGC CGATCAGCAG GTTGGGATAC
     3721 TGGGCGACAT TGACCGAATC GGTGACCACG CCGCCGTGCA GGCCCTCGTA GAACAGCAGA
     3781 TCGGTATCGG CCGGCAGCGG CTCCCACTGC GTGAAGGTGC CGGGTTCCTG CCCGAACGGC
     3841 GCGGCTTCCT CCGGGCTATG CAGGTAGTGC CGGTGCATGC CCGTGCCGGT TTCGGCATAG
     3901 GAGCGGAACA GGTTCTCCAG CTCGCCGAAC AGGTTGTTCT CCTCGCCGAA GTGGCTGAAG
     3961 TTCATATTGC CGGTGCGCTC GGCCTCGGCC ATCTTGACCT TCATCTCGGC GCGGTCATAG
     4021 CGGTGGAAGC TGTCGCCTTC GATCACCACT GACTTCACGC CCTCGCGGCG GAAGATGTTC
     4081 TCGAAGGTAC GGGTCACCGA CGTGGTtCCG GCGCCCGAGG AGCCGGTGAT GGCGATAATG
     4141 GGATAACGTT CTGACATAAA AAACCTCCTA GCACATTATC Agtgctcagt atctctatca
     4201 ctgataggga tgtcaatctc tatcactgat agggactcga ggggccccgc ggaaccccta
     4261 tttgtttatt tttctaaata cattcaaata tgtatccgct catgagacaa taaccctgat
     4321 aaatgcttca ataatattga aaaaggaaga gtATGTCTAG ATTAGATAAA AGTAAAGTGA
     4381 TTAACAGCGC ATTAGAGCTG CTTAATGAGG TCGGAATCGA AGGTTTAACA ACCCGTAAAC
     4441 TCGCCCAGAA GCTAGGTGTA GAGCAGCCTA CATTGTATTG GCATGTAAAA AATAAGCGGG
     4501 CTTTGCTCGA CGCCTTAGCC ATTGAGATGT TAGATAGGCA CCATACTCAC TTTTGCCCTT
     4561 TAGAAGGGGA AAGCTGGCAA GATTTTTTAC GTAATAACGC TAAAAGTTTT AGATGTGCTT
     4621 TACTAAGTCA TCGCGATGGA GCAAAAGTAC ATTTAGGTAC ACGGCCTACA GAAAAACAGT
     4681 ATGAAACTCT CGAAAATCAA TTAGCCTTTT TATGCCAACA AGGTTTTTCA CTAGAGAATG
     4741 CATTATATGC ACTCAGCGCT GTGGGGCATT TTACTTTAGG TTGCGTATTG GAAGATCAAG
     4801 AGCATCAAGT CGCTAAAGAA GAAAGGGAAA CACCTACTAC TGATAGTATG CCGCCATTAT
     4861 TACGACAAGC TATCGAATTA TTTGATCACC AAGGTGCAGA GCCAGCCTTC TTATTCGGCC
     4921 TTGAATTGAT CATATGCGGA TTAGAAAAAC AACTTAAATG TGAAAGTGGG TCTTAAgacg
     4981 tctgatcggc acgtaagagg ttccaacttt caccataatg aaataagatc actaccgggc
     5041 gtattttttg agttatcgag attttcagga gctaaggaag ctaaaatgga gaaaaaaatc
     5101 actggatata ccaccgttga tatatcccaa tggcatcgta aagaacattt tgaggcattt
     5161 cagtcagttg ctcaatgtac ctataaccag accgttcagc tggatattac ggccttttta
     5221 aagaccgtaa agaaaaataa gcacaagttt tatccggcct ttattcacat tcttgcccgc
     5281 ctgatgaatg ctcatccgga attccgtatg gcaatgaaag acggtgagct ggtgatatgg
     5341 gatagtgttc acccttgtta caccgttttc catgagcaaa ctgaaacgtt ttcatcgctc
     5401 tggagtgaat accacgacga tttccggcag tttctacaca tatattcgca agatgtggcg
     5461 tgttacggtg aaaacctggc ctatttccct aaagggttta ttgagaatat gtttttcgtc
     5521 tcagccaatc cctgggtgag tttcaccagt tttgatttaa acgtggccaa tatggacaac
     5581 ttcttcgccc ccgttttcac catgggcaaa tattatacgc aaggcgacaa ggtgctgatg
     5641 ccgctggcga ttcaggttca tcatgccgtT tgtgatggct tccatgtcgg cagaatgctt
     5701 aatgaattac aacagtactg cgatgagtgg cagggcgggg cgtaagagct cgcttggact
     5761 cctgttgata gatccagtaa tgacctcaga actccatctg gatttgttca gaacgctcgg
     5821 ttgccgccgg gcgtttttta ttggtgagaa tccaagcact agtaacaact tatatcgtat
     5881 ggggctgact tcaggtgcta catttgaaga gataaattgc actgaaatct agaaatattt
     5941 tatctgatta ataagatgat cttcttgaga tcgttttggt ctgcgcgtaa tctcttgctc
     6001 tgaaaacgaa aaaaccgcct tgcagggcgg tttttcgaag gttctctgag ctaccaactc
     6061 tttgaaccga ggtaactggc ttggaggagc gcagtcacca aaacttgtcc tttcagttta
     6121 gccttaaccg gcgcatgact tcaagactaa ctcctctaaa tcaattacca gtggctgctg
     6181 ccagtggtgc ttttgcatgt ctttccgggt tggactcaag acgatagtta ccggataagg
     6241 cgcagcggtc ggactgaacg gggggttcgt gcat
//
