# Supplementary material for: A map of the rubisco biochemical landscape
Source: Nature. 2025 Jan 22;638(8051):823–8. doi: 10.1038/s41586-024-08455-0 (PMC11839469; doi:10.1038/s41586-024-08455-0)
Supplement: Supplementary file 5 — Plasmids:NP-11-64-1, pET28_SUMO. Primers: Illumina sequencing, Mutagenic primers for KM18 library, Library prep primers (hunks), TWIST oligonucleotides. [file 41586_2024_8455_MOESM5_ESM.zip › Plasmids and primers/np-11-63-mutants.gb]

LOCUS       NP-11-63-mutants        6972 bp ds-DNA     circular     22-FEB-2024
DEFINITION  .
SOURCE      synthetic DNA construct
  ORGANISM  synthetic DNA construct .
COMMENT     Imported using the Genbank importer. File name:
            pET28-14His-bdSumo-RBCRr.gb Bacterial vector for expression of
            N-terminally 6xHis-tagged proteins with a thrombin site. For other
            reading frames, use pET-28b(+) or pET-28c(+).
FEATURES             Location/Qualifiers
     CDS             complement(48..239)
                     /label="rop"
     primer          304..343
                     /label="NP-10-14-C"
                     /note="sequence: atgctcacgatacgggttactgatgatgaacatgcccggt"
     primer          complement(304..343)
                     /label="NP-10-14-D"
                     /note="sequence: accgggcatgttcatcatcagtaacccgtatcgtgagcat"
     primer          636..654
                     /label="NP-1-27-C"
                     /note="sequence: ctaaccagtaaggcaaccc"
     CDS             complement(1048..2130)
                     /label="lacI"
     primer          2116..2135
                     /label="NP-1-27-D"
                     /note="sequence: CGTTACTGGTTTCACATTCA"
     promoter        2131..2208
                     /label="lacI promoter"
     primer          2414..2433
                     /label="pBRevBam"
                     /note="sequence: ggtgatgtcggcgatatagg"
     promoter        2517..2535
                     /label="T7 promoter"
     primer          2517..2536
                     /label="T7 Forward (Berkeley free primer)"
                     /note="sequence: taatacgactcactataggg"
     protein_bind    2536..2560
                     /label="lac operator"
     primer          2546..2565
                     /label="Sequencing and PCR reverse primer"
                     /note="sequence: gcggataacaattcccctct"
     RBS             2591..2596
                     /label="RBS"
     misc_feature    2604..2675
                     /label="His14-TAG"
     source          2604..2963
                     /label="source"
     CDS             2604..2969
                     /label="Translation 2604-2969"
                     /translation="MSKHHHHSGHHHTGHHHHSGSHHHSGSAAGGEEDKKPAGGEGGGAHINLKVKGQDGNEVFFRIKRSTQLKKLMNAYCDRQSVDMTAIAFLFDGRRLRAEQTPDELEMEDGDEIDAMLHQTGG"
     misc_feature    2682..2969
                     /label="bdSUMO"
     primer          complement(2951..2995)
                     /label="NP-11-63-A"
                     /note="sequence: TTGACATAGCGAGAACTCTGGTCCATgccaccagtctgatgaagc"
     primer          2970..2994
                     /label="NP-11-55-N"
                     /note="sequence: gattacaGGTCTCaATGGACCAGAGTTCTCGCTATGTCA"
     primer          2970..2995
                     /label="NP-11-23-B"
                     /note="sequence: ATGGACCAGAGTTCTCGCTATGTCAA"
     primer          complement(2970..2995)
                     /label="NP-11-23-C"
                     /note="sequence: TTGACATAGCGAGAACTCTGGTCCAT"
     misc_feature    2970..4370
                     /label="R. r rbcL codon optimized"
     CDS             2970..4370
                     /label="Translation 2970-4370"
                     /translation="MDQSSRYVNLALKEEDLIAGGEHVLCAYIMKPKAGYGYVATAAHFAAESSTGTNVEVCTTDDFTRGVDALVYEVDEARELTKIAYPVALFDRNITDGKAMIASFLTLTMGNNQGMGDVEYAKMHDFYVPEAYRALFDGPSVNISALWKVLGRPEVDGGLVVGTIIKPKLGLRPKPFAEACHAFWLGGDFIKNDEPQGNQPFAPLRDTIALVADAMRRAQDETGEAKLFSANITADDPFEIIARGEYVLETFGENASHVALLVDGYVAGAAAITTARRRFPDNFLHYHRAGHGAVTSPQSKRGYTAFVHCKMARLQGASGIHTGTMGFGKMEGESSDRAIAYMLTQDEAQGPFYRQSWGGMKACTPIISGGMNALRMPGFFENLGNANVILTAGGGAFGHIDGPVAGARSLRQAWQAWRDGVPVLDYAREHKELARAFESFPGDADQIYPGWRKALGVEDTRSALPA*"
     primer          2979..3029
                     /label="NP-11-63-L12G-f"
                     /note="sequence: AGTTCTCGCTATGTCAATCTTGCTggcAAAGAAGAGGACTTAATTGCCGGA"
     primer          complement(2979..3029)
                     /label="NP-11-63-L12G-r"
                     /note="sequence: TCCGGCAATTAAGTCCTCTTCTTTccgAGCAAGATTGACATAGCGAGAACT"
     primer          complement(2979..3029)
                     /label="NP-11-63-L12G-r"
                     /note="sequence: TCCGGCAATTAAGTCCTCTTCTTTgccAGCAAGATTGACATAGCGAGAACT"
     primer          complement(3002..3025)
                     /label="AB-10-11-B'"
                     /note="sequence: GCAATTAAGTCCTCTTCTTTCAAA"
     primer          3079..3111
                     /label="NP-11-63-A43C-f"
                     /note="sequence: GTTACGTTGCCACCGCAtgcCACTTTGCTGCAG"
     primer          complement(3079..3111)
                     /label="NP-11-63-A43C-r"
                     /note="sequence: CTGCAGCAAAGTGgcaTGCGGTGGCAACGTAAC"
     primer          3084..3116
                     /label="NP-11-56-C"
                     /note="sequence: GTTGCCACCGCAGCGaatTTTGCTGCAGAGAGT"
     primer          complement(3084..3116)
                     /label="NP-11-56-D"
                     /note="sequence: ACTCTCTGCAGCAAAattCGCTGCGGTGGCAAC"
     primer          3108..3146
                     /label="NP-11-56-O"
                     /note="sequence: GCAGAGAGTTCGACTGGAagcAATGTAGAGGTGTGTACC"
     primer          complement(3108..3146)
                     /label="NP-11-56-P"
                     /note="sequence: GGTACACACCTCTACATTgctTCCAGTCGAACTCTCTGC"
     primer          3123..3162
                     /label="NP-11-56-A"
                     /note="sequence: GGAACAAATGTAGAGGTGagcACCACTGATGATTTTACTC"
     primer          complement(3123..3162)
                     /label="NP-11-56-B"
                     /note="sequence: GAGTAAAATCATCAGTGGTgctCACCTCTACATTTGTTCC"
     primer          3182..3237
                     /label="NP-11-63-E79F-f"
                     /note="sequence: TTACGAAGTAGATGAGGCCCGCtttCTTACTAAGATTGCCTACCCAGTAGCACTGT"
     primer          3182..3237
                     /label="NP-11-63-T81V-f"
                     /note="sequence: TTACGAAGTAGATGAGGCCCGCGAGCTTgtgAAGATTGCCTACCCAGTAGCACTGT"
     primer          3182..3237
                     /label="NP-11-63-E79H-f"
                     /note="sequence: TTACGAAGTAGATGAGGCCCGCcatCTTACTAAGATTGCCTACCCAGTAGCACTGT"
     primer          3194..3218
                     /label="NP-11-63-I"
                     /note="sequence: TGAGGCCCGCtttCTTACTAAGATT"
     primer          complement(3194..3218)
                     /label="NP-11-63-J"
                     /note="sequence: AATCTTAGTAAGaaaGCGGGCCTCA"
     primer          complement(3194..3218)
                     /label="NP-11-63-E79H-r"
                     /note="sequence: AATCTTAGTAAGatgGCGGGCCTCA"
     primer          3198..3225
                     /label="NP-11-63-G"
                     /note="sequence: GCCCGCGAGCTTgtgAAGATTGCCTACC"
     primer          complement(3198..3225)
                     /label="NP-11-63-H"
                     /note="sequence: GGTAGGCAATCTTcacAAGCTCGCGGGC"
     primer          3204..3234
                     /label="NP-11-63-A84V-f"
                     /note="sequence: GAGCTTACTAAGATTgtgTACCCAGTAGCAC"
     primer          3230..3288
                     /label="NP-11-63-K98A-f"
                     /note="sequence: AGCACTGTTCGATCGTAATATCACGGATGGAgcgGCTATGATCGCATCATTTCTTACAT"
     primer          3230..3288
                     /label="NP-11-63-K98R-f"
                     /note="sequence: AGCACTGTTCGATCGTAATATCACGGATGGAcgtGCTATGATCGCATCATTTCTTACAT"
     primer          complement(3249..3274)
                     /label="NP-11-63-K98R-r"
                     /note="sequence: GCGATCATAGCacgTCCATCCGTGAT"
     primer          3252..3274
                     /label="NP-11-63-M"
                     /note="sequence: ACGGATGGAgcgGCTATGATCGC"
     primer          3252..3302
                     /label="NP-11-63-S103D-f"
                     /note="sequence: ACGGATGGAAAAGCTATGATCGCAgatTTTCTTACATTGACCATGGGCAAT"
     primer          complement(3252..3302)
                     /label="NP-11-63-S103D-r"
                     /note="sequence: ATTGCCCATGGTCAATGTAAGAAAatcTGCGATCATAGCTTTTCCATCCGT"
     primer          3258..3308
                     /label="NP-11-63-L105D-f"
                     /note="sequence: GGAAAAGCTATGATCGCATCATTTgatACATTGACCATGGGCAATAATCAA"
     primer          complement(3258..3308)
                     /label="NP-11-63-L105D-r"
                     /note="sequence: TTGATTATTGCCCATGGTCAATGTatcAAATGATGCGATCATAGCTTTTCC"
     primer          3263..3289
                     /label="NP-11-63-A102K-f"
                     /note="sequence: AGCTATGATCaaaTCATTTCTTACATT"
     primer          3263..3297
                     /label="NP-11-63-F104R-f"
                     /note="sequence: AGCTATGATCGCATCAcgtCTTACATTGACCATGG"
     primer          3263..3297
                     /label="NP-11-63-A102Y-f"
                     /note="sequence: AGCTATGATCtatTCATTTCTTACATTGACCATGG"
     primer          3275..3309
                     /label="NP-11-63-T108A-f"
                     /note="sequence: ATCATTTCTTACATTGgcgATGGGCAATAATCAAG"
     primer          3291..3349
                     /label="NP-11-63-G116K-f"
                     /note="sequence: ACCATGGGCAATAATCAAGGCATGaaaGACGTAGAATATGCCAAAATGCATGACTTCTA"
     primer          3303..3335
                     /label="NP-11-56-G"
                     /note="sequence: AATCAAGGCATGGGTgtgGTAGAATATGCCAAA"
     primer          complement(3303..3335)
                     /label="NP-11-56-H"
                     /note="sequence: TTTGGCATATTCTACcacACCCATGCCTTGATT"
     primer          complement(3303..3335)
                     /label="NP-11-63-G116K-r"
                     /note="sequence: TTTGGCATATTCTACGTCtttCATGCCTTGATT"
     primer          3318..3353
                     /label="NP-11-56-E"
                     /note="sequence: GACGTAGAATATGCCcgtATGCATGACTTCTATGTG"
     primer          complement(3318..3353)
                     /label="NP-11-56-F"
                     /note="sequence: CACATAGAAGTCATGCATacgGGCATATTCTACGTC"
     primer          3339..3376
                     /label="NP-11-63-E130P-f"
                     /note="sequence: CATGACTTCTATGTGCCTccgGCGTATCGCGCTCTGTT"
     primer          complement(3339..3376)
                     /label="NP-11-63-E130P-r"
                     /note="sequence: AACAGAGCGCGATACGCcggAGGCACATAGAAGTCATG"
     primer          3339..3396
                     /label="NP-11-63-Y132L-f"
                     /note="sequence: CATGACTTCTATGTGCCTGAAGCGctgCGCGCTCTGTTTGATGGCCCTTCTGTAAATA"
     primer          complement(3353..3378)
                     /label="NP-11-63-Y132L-r"
                     /note="sequence: CAAACAGAGCGCGcagCGCTTCAGGC"
     primer          complement(3437..3459)
                     /label="NP-11-23-M"
                     /note="sequence: GAATCGTCTCTTGGTAGTACCGACAACTAAGCCTCCA"
     primer          3441..3479
                     /label="NP-11-56-W"
                     /note="sequence: GGCTTAGTTGTCGGTACTaccATTAAACCAAAGCTTGGG"
     primer          complement(3441..3479)
                     /label="NP-11-56-X"
                     /note="sequence: CCCAAGCTTTGGTTTAATggtAGTACCGACAACTAAGCC"
     primer          3480..3538
                     /label="NP-11-63-E178S-f"
                     /note="sequence: CTGCGCCCTAAGCCTTTCGCTagcGCTTGCCACGCATTTTGGTTAGGTGGTGATTTTAT"
     primer          3491..3514
                     /label="NP-11-63-K"
                     /note="sequence: GCCTTTCGCTagcGCTTGCCACGC"
     primer          complement(3513..3537)
                     /label="NP-11-56-HH"
                     /note="sequence: GTTCCCTTGCGGTTCATCATTTTTggtAAAATCACCACCTAACCAAAATGC"
     primer          3528..3560
                     /label="NP-11-56-I"
                     /note="sequence: GGTGATTTTATTAAAgatGATGAACCGCAAGGG"
     primer          complement(3528..3560)
                     /label="NP-11-56-J"
                     /note="sequence: CCCTTGCGGTTCATCatcTTTAATAAAATCACC"
     primer          3537..3587
                     /label="NP-11-63-N198G-f"
                     /note="sequence: ATTAAAAATGATGAACCGCAAGGGggcCAACCCTTCGCGCCACTTCGCGAC"
     primer          complement(3537..3587)
                     /label="NP-11-63-N198G-r"
                     /note="sequence: GTCGCGAAGTGGCGCGAAGGGTTGgccCCCTTGCGGTTCATCATTTTTAAT"
     primer          3540..3563
                     /label="NP-11-56-GG"
                     /note="sequence: GCATTTTGGTTAGGTGGTGATTTTaccAAAAATGATGAACCGCAAGGGAAC"
     primer          3566..3621
                     /label="NP-11-63-D206G-f"
                     /note="sequence: ACCCTTCGCGCCACTTCGCGgCACGATCGCCTTGGTTGCAGATGCGATGCGCCGTG"
     primer          3570..3627
                     /label="NP-11-63-A209P-f"
                     /note="sequence: TTCGCGCCACTTCGCGACACGATCccgTTGGTTGCAGATGCGATGCGCCGTGCACAGG"
     primer          3575..3598
                     /label="NP-11-63-E"
                     /note="sequence: GCCACTTCGCGgCACGATCGCCTT"
     primer          complement(3575..3598)
                     /label="NP-11-63-F"
                     /note="sequence: AAGGCGATCGTGcCGCGAAGTGGC"
     primer          complement(3584..3608)
                     /label="NP-11-63-A209P-r"
                     /note="sequence: ATCTGCAACCAAcggGATCGTGTCG"
     primer          3593..3628
                     /label="NP-11-63-A214R-f"
                     /note="sequence: CGCCTTGGTTGCAGATcgtATGCGCCGTGCACAGGA"
     primer          3593..3628
                     /label="NP-11-63-D213T-f"
                     /note="sequence: CGCCTTGGTTGCAaccGCGATGCGCCGTGCACAGGA"
     primer          complement(3593..3628)
                     /label="NP-11-63-D213T-r"
                     /note="sequence: TCCTGTGCACGGCGCggtGCATCTGCAACCAAGGCG"
     primer          complement(3593..3628)
                     /label="NP-11-63-A214R-r"
                     /note="sequence: TCCTGTGCACGGCGCATacgATCTGCAACCAAGGCG"
     primer          complement(3609..3621)
                     /label="hunk 6 rev"
                     /note="sequence: TGAAGACACGGCGCATCGC"
     primer          3632..3667
                     /label="NP-11-63-L227P-f"
                     /note="sequence: AACGGGTGAAGCAAAGccgTTTAGTGCTAATATCAC"
     primer          3636..3668
                     /label="NP-11-63-F228R-f"
                     /note="sequence: GGTGAAGCAAAGTTGcgtAGTGCTAATATCACC"
     primer          3655..3712
                     /label="NP-11-63-F238A-f"
                     /note="sequence: GTGCTAATATCACCGCTGATGACCCGgcgGAAATCATCGCCCGCGGGGAATACGTTCT"
     primer          3668..3724
                     /label="NP-11-63-A242K-f"
                     /note="sequence: CGCTGATGACCCGTTTGAAATCATCaaaCGCGGGGAATACGTTCTTGAAACATTCGG"
     primer          complement(3671..3696)
                     /label="NP-11-63-F238A-r"
                     /note="sequence: GGGCGATGATTTCcgcCGGGTCATCA"
     primer          3682..3709
                     /label="NP-11-63-C"
                     /note="sequence: TTGAAATCATCaaaCGCGGGGAATACGT"
     primer          complement(3682..3709)
                     /label="NP-11-63-D"
                     /note="sequence: ACGTATTCCCCGCGtttGATGATTTCAA"
     primer          3687..3737
                     /label="NP-11-63-L248K-f"
                     /note="sequence: ATCATCGCCCGCGGGGAATACGTTaaaGAAACATTCGGTGAAAATGCAAGT"
     primer          complement(3687..3737)
                     /label="NP-11-63-L248K-r"
                     /note="sequence: ACTTGCATTTTCACCGAATGTTTCtttAACGTATTCCCCGCGGGCGATGAT"
     primer          3741..3773
                     /label="NP-11-56-U"
                     /note="sequence: GTTGCCTTATTAGTAaatGGATACGTAGCCGGC"
     primer          complement(3741..3773)
                     /label="NP-11-56-V"
                     /note="sequence: GCCGGCTACGTATCCattTACTAATAAGGCAAC"
     primer          3741..3791
                     /label="NP-11-63-V266G-f"
                     /note="sequence: GTTGCCTTATTAGTAGACGGATACggcGCCGGCGCAGCTGCTATTACGACC"
     primer          3741..3791
                     /label="NP-11-63-V266T-f"
                     /note="sequence: GTTGCCTTATTAGTAGACGGATACaccGCCGGCGCAGCTGCTATTACGACC"
     primer          complement(3741..3791)
                     /label="NP-11-63-V266G-r"
                     /note="sequence: GGTCGTAATAGCAGCTGCGCCGGCgccGTATCCGTCTACTAATAAGGCAAC"
     primer          3750..3800
                     /label="NP-11-63-A269K-f"
                     /note="sequence: TTAGTAGACGGATACGTAGCCGGCaaaGCTGCTATTACGACCGCTCGTCGC"
     primer          complement(3750..3800)
                     /label="NP-11-63-A269K-r"
                     /note="sequence: GCGACGAGCGGTCGTAATAGCAGCtttGCCGGCTACGTATCCGTCTACTAA"
     primer          3762..3791
                     /label="NP-11-63-A269P-f"
                     /note="sequence: TACGTAGCCGGCccgGCTGCTATTACGACC"
     primer          complement(3762..3791)
                     /label="NP-11-63-A269P-r"
                     /note="sequence: GGTCGTAATAGCAGCcggGCCGGCTACGTA"
     primer          3780..3807
                     /label="NP-11-63-A275M-f"
                     /note="sequence: GCTATTACGACCatgCGTCGCCGTTTCC"
     primer          3807..3857
                     /label="NP-11-63-R288C-f"
                     /note="sequence: CCCGATAATTTCTTGCATTATCATtgcGCCGGGCATGGAGCGGTCACTAGC"
     primer          complement(3807..3857)
                     /label="NP-11-63-R288C-r"
                     /note="sequence: GCTAGTGACCGCTCCATGCCCGGCgcaATGATAATGCAAGAAATTATCGGG"
     primer          3825..3857
                     /label="NP-11-56-K"
                     /note="sequence: TATCATCGCGCCGGGgcgGGAGCGGTCACTAGC"
     primer          3825..3857
                     /label="NP-11-56-S"
                     /note="sequence: TATCATCGCGCCGGGagcGGAGCGGTCACTAGC"
     primer          complement(3825..3857)
                     /label="NP-11-56-T"
                     /note="sequence: GCTAGTGACCGCTCCgctCCCGGCGCGATGATA"
     primer          complement(3825..3857)
                     /label="NP-11-56-L"
                     /note="sequence: GCTAGTGACCGCTCCcgcCCCGGCGCGATGATA"
     primer          3938..3996
                     /label="NP-11-63-E333A-f"
                     /note="sequence: AACTATGGGCTTTGGAAAGATGGAAGGGGcGTCCTCAGATCGTGCCATCGCGTATATGT"
     primer          3938..3996
                     /label="NP-11-63-E333G-f"
                     /note="sequence: AACTATGGGCTTTGGAAAGATGGAAGGGggcTCCTCAGATCGTGCCATCGCGTATATGT"
     primer          3942..3974
                     /label="NP-11-56-Q"
                     /note="sequence: ATGGGCTTTGGAAAGctgGAAGGGGAGTCCTCA"
     primer          complement(3942..3974)
                     /label="NP-11-56-R"
                     /note="sequence: TGAGGACTCCCCTTCcagCTTTCCAAAGCCCAT"
     primer          3957..3979
                     /label="NP-11-63-O"
                     /note="sequence: ATGGAAGGGGcGTCCTCAGATCG"
     primer          complement(3957..3979)
                     /label="NP-11-63-E333G-r"
                     /note="sequence: CGATCTGAGGAgccCCCTTCCAT"
     primer          4134..4166
                     /label="NP-11-56-M"
                     /note="sequence: ATCCTGACTGCTGGTgcgGGTGCTTTCGGCCAT"
     primer          complement(4134..4166)
                     /label="NP-11-56-N"
                     /note="sequence: ATGGCCGAAAGCACCcgcACCAGCAGTCAGGAT"
     primer          4166..4195
                     /label="NP-11-63-A405H-f"
                     /note="sequence: TATTGACGGCCCTGTGcatGGCGCTCGTTC"
     primer          4202..4259
                     /label="NP-11-63-V421I-f"
                     /note="sequence: CCAAGCTTGGCAGGCGTGGCGCGATGGCattCCTGTGCTTGACTACGCCCGCGAGCAT"
     primer          complement(4213..4246)
                     /label="NP-11-63-V421I-r"
                     /note="sequence: TAGTCAAGCACAGGaatGCCATCGCGCCACGCCT"
     primer          4280..4338
                     /label="NP-11-63-I447L-f"
                     /note="sequence: TGAGTCCTTCCCTGGCGACGCTGACCAGctgTATCCAGGTTGGCGTAAGGCGCTTGGAG"
     primer          4296..4316
                     /label="NP-11-16-F"
                     /note="sequence: GACGCTGACCAGATTTATCCA"
     primer          complement(4296..4319)
                     /label="NP-11-63-I447L-r"
                     /note="sequence: ACCTGGATAcagCTGGTCAGCGTC"
     primer          4333..4363
                     /label="NP-11-63-T460W-f"
                     /note="sequence: TTGGAGTGGAGGATtggCGTTCAGCTTTACC"
     primer          4343..4367
                     /label="NP-11-23-A"
                     /note="sequence: GGATACTCGTTCAGCTTTACCTGCG"
     primer          4343..4389
                     /label="NP-11-63-B"
                     /note="sequence: GGATACTCGTTCAGCTTTACCTGCGTAAtgagatccggctgctaaca"
     primer          complement(4348..4367)
                     /label="NP-10-4-C"
                     /note="sequence: CGCAGGTAAAGCTGAACGAG"
     source          4371..4509
                     /label="source"
     primer          4380..4403
                     /label="reverse gibson vector primer"
                     /note="sequence: gctgctaacaaagcccgaaaggaa"
     primer          complement(4436..4455)
                     /label="Sequencing and PCR forward primer"
                     /note="sequence: ccccaaggggttatgctagt"
     terminator      4437..4484
                     /label="T7 terminator"
     rep_origin      4521..4976
                     /label="f1 ori"
     primer          complement(4929..4956)
                     /label="NP-1-27-D"
                     /note="sequence: ttgttaaaattcgcgttaaatttttgtt"
     CDS             complement(5068..5883)
                     /label="KanR"
     primer          5306..5327
                     /label="JJD015_pKMW7_2920-2941"
                     /note="sequence: ACTGAATCCGGTGAGAATGGCA"
     primer          complement(5306..5327)
                     /label="JJD010_pKMW7_2920-2941"
                     /note="sequence: TGCCATTCTCACCGGATTCAGT"
     primer          complement(5782..5807)
                     /label="RO-1-34-B"
                     /note="sequence: ataaatgggctcgcgataatgtcggg"
     rep_origin      6005..6593
                     /label="ori"
ORIGIN
        1 gcatccgctt acagacaagc tgtgaccgtc tccgggagct gcatgtgtca gaggttttca
       61 ccgtcatcac cgaaacgcgc gaggcagctg cggtaaagct catcagcgtg gtcgtgaagc
      121 gattcacaga tgtctgcctg ttcatccgcg tccagctcgt tgagtttctc cagaagcgtt
      181 aatgtctggc ttctgataaa gcgggccatg ttaagggcgg ttttttcctg tttggtcact
      241 gatgcctccg tgtaaggggg atttctgttc atgggggtaa tgataccgat gaaacgagag
      301 aggatgctca cgatacgggt tactgatgat gaacatgccc ggttactgga acgttgtgag
      361 ggtaaacaac tggcggtatg gatgcggcgg gaccagagaa aaatcactca gggtcaatgc
      421 cagcgcttcg ttaatacaga tgtaggtgtt ccacagggta gccagcagca tcctgcgatg
      481 cagatccgga acataatggt gcagggcgct gacttccgcg tttccagact ttacgaaaca
      541 cggaaaccga agaccattca tgttgttgct caggtcgcag acgttttgca gcagcagtcg
      601 cttcacgttc gctcgcgtat cggtgattca ttctgctaac cagtaaggca accccgccag
      661 cctagccggg tcctcaacga caggagcacg atcatgcgca cccgtggggc cgccatgccg
      721 gcgataatgg cctgcttctc gccgaaacgt ttggtggcgg gaccagtgac gaaggcttga
      781 gcgagggcgt gcaagattcc gaataccgca agcgacaggc cgatcatcgt cgcgctccag
      841 cgaaagcggt cctcgccgaa aatgacccag agcgctgccg gcacctgtcc tacgagttgc
      901 atgataaaga agacagtcat aagtgcggcg acgatagtca tgccccgcgc ccaccggaag
      961 gagctgactg ggttgaaggc tctcaagggc atcggtcgag atcccggtgc ctaatgagtg
     1021 agctaactta cattaattgc gttgcgctca ctgcccgctt tccagtcggg aaacctgtcg
     1081 tgccagctgc attaatgaat cggccaacgc gcggggagag gcggtttgcg tattgggcgc
     1141 cagggtggtt tttcttttca ccagtgagac gggcaacagc tgattgccct tcaccgcctg
     1201 gccctgagag agttgcagca agcggtccac gctggtttgc cccagcaggc gaaaatcctg
     1261 tttgatggtg gttaacggcg ggatataaca tgagctgtct tcggtatcgt cgtatcccac
     1321 taccgagata tccgcaccaa cgcgcagccc ggactcggta atggcgcgca ttgcgcccag
     1381 cgccatctga tcgttggcaa ccagcatcgc agtgggaacg atgccctcat tcagcatttg
     1441 catggtttgt tgaaaaccgg acatggcact ccagtcgcct tcccgttccg ctatcggctg
     1501 aatttgattg cgagtgagat atttatgcca gccagccaga cgcagacgcg ccgagacaga
     1561 acttaatggg cccgctaaca gcgcgatttg ctggtgaccc aatgcgacca gatgctccac
     1621 gcccagtcgc gtaccgtctt catgggagaa aataatactg ttgatgggtg tctggtcaga
     1681 gacatcaaga aataacgccg gaacattagt gcaggcagct tccacagcaa tggcatcctg
     1741 gtcatccagc ggatagttaa tgatcagccc actgacgcgt tgcgcgagaa gattgtgcac
     1801 cgccgcttta caggcttcga cgccgcttcg ttctaccatc gacaccacca cgctggcacc
     1861 cagttgatcg gcgcgagatt taatcgccgc gacaatttgc gacggcgcgt gcagggccag
     1921 actggaggtg gcaacgccaa tcagcaacga ctgtttgccc gccagttgtt gtgccacgcg
     1981 gttgggaatg taattcagct ccgccatcgc cgcttccact ttttcccgcg ttttcgcaga
     2041 aacgtggctg gcctggttca ccacgcggga aacggtctga taagagacac cggcatactc
     2101 tgcgacatcg tataacgtta ctggtttcac attcaccacc ctgaattgac tctcttccgg
     2161 gcgctatcat gccataccgc gaaaggtttt gcgccattcg atggtgtccg ggatctcgac
     2221 gctctccctt atgcgactcc tgcattagga agcagcccag tagtaggttg aggccgttga
     2281 gcaccgccgc cgcaaggaat ggtgcatgca aggagatggc gcccaacagt cccccggcca
     2341 cggggcctgc caccataccc acgccgaaac aagcgctcat gagcccgaag tggcgagccc
     2401 gatcttcccc atcggtgatg tcggcgatat aggcgccagc aaccgcacct gtggcgccgg
     2461 tgatgccggc cacgatgcgt ccggcgtaga ggatcgagat ctcgatcccg cgaaattaat
     2521 acgactcact ataggggaat tgtgagcgga taacaattcc cctctagaaa taattttgtt
     2581 taactttaag aaggagatat accatgagca agcatcacca tcattcaggc catcaccata
     2641 ccggacacca ccatcattca ggcagtcatc accattccgg atctgctgcg ggtggcgaag
     2701 aagataagaa accggcaggt ggcgaaggtg gcggtgccca tatcaacctg aaagtgaaag
     2761 gtcaagacgg caacgaagtc tttttccgca tcaaacgttc tacccagctg aaaaagctga
     2821 tgaacgcata ctgtgaccgt cagtctgtag acatgaccgc aattgctttc ctgtttgatg
     2881 gtcgtcgcct gcgtgcggaa cagaccccgg atgaactgga gatggaagat ggcgacgaaa
     2941 tcgacgcaat gcttcatcag actggtggcA TGGACCAGAG TTCTCGCTAT GTCAATCTTG
     3001 CTTTGAAAGA AGAGGACTTA ATTGCCGGAG GCGAACACGT ATTGTGCGCC TATATTATGA
     3061 AACCAAAAGC TGGGTACGGT TACGTTGCCA CCGCAGCGCA CTTTGCTGCA GAGAGTTCGA
     3121 CTGGAACAAA TGTAGAGGTG TGTACCACTG ATGATTTTAC TCGTGGCGTG GATGCCTTAG
     3181 TTTACGAAGT AGATGAGGCC CGCGAGCTTA CTAAGATTGC CTACCCAGTA GCACTGTTCG
     3241 ATCGTAATAT CACGGATGGA AAAGCTATGA TCGCATCATT TCTTACATTG ACCATGGGCA
     3301 ATAATCAAGG CATGGGTGAC GTAGAATATG CCAAAATGCA TGACTTCTAT GTGCCTGAAG
     3361 CGTATCGCGC TCTGTTTGAT GGCCCTTCTG TAAATATTTC CGCCTTGTGG AAGGTACTGG
     3421 GTCGTCCGGA GGTTGATGGA GGCTTAGTTG TCGGTACTAT CATTAAACCA AAGCTTGGGC
     3481 TGCGCCCTAA GCCTTTCGCT GAGGCTTGCC ACGCATTTTG GTTAGGTGGT GATTTTATTA
     3541 AAAATGATGA ACCGCAAGGG AACCAACCCT TCGCGCCACT TCGCGACACG ATCGCCTTGG
     3601 TTGCAGATGC GATGCGCCGT GCACAGGACG AAACGGGTGA AGCAAAGTTG TTTAGTGCTA
     3661 ATATCACCGC TGATGACCCG TTTGAAATCA TCGCCCGCGG GGAATACGTT CTTGAAACAT
     3721 TCGGTGAAAA TGCAAGTCAC GTTGCCTTAT TAGTAGACGG ATACGTAGCC GGCGCAGCTG
     3781 CTATTACGAC CGCTCGTCGC CGTTTCCCCG ATAATTTCTT GCATTATCAT CGCGCCGGGC
     3841 ATGGAGCGGT CACTAGCCCT CAGTCTAAGC GCGGCTATAC TGCTTTTGTG CATTGTAAGA
     3901 TGGCTCGTTT GCAAGGTGCG TCGGGTATCC ATACCGGAAC TATGGGCTTT GGAAAGATGG
     3961 AAGGGGAGTC CTCAGATCGT GCCATCGCGT ATATGTTAAC TCAAGATGAA GCACAAGGCC
     4021 CCTTTTATCG CCAGTCGTGG GGAGGGATGA AGGCCTGCAC CCCTATTATT TCTGGCGGAA
     4081 TGAATGCCTT ACGCATGCCC GGCTTCTTCG AAAATCTTGG TAATGCGAAT GTCATCCTGA
     4141 CTGCTGGTGG CGGTGCTTTC GGCCATATTG ACGGCCCTGT GGCCGGCGCT CGTTCTCTTC
     4201 GCCAAGCTTG GCAGGCGTGG CGCGATGGCG TCCCTGTGCT TGACTACGCC CGCGAGCATA
     4261 AGGAGTTGGC ACGTGCTTTT GAGTCCTTCC CTGGCGACGC TGACCAGATT TATCCAGGTT
     4321 GGCGTAAGGC GCTTGGAGTG GAGGATACTC GTTCAGCTTT ACCTGCGTAA tgagatccgg
     4381 ctgctaacaa agcccgaaag gaagctgagt tggctgctgc caccgctgag caataactag
     4441 cataacccct tggggcctct aaacgggtct tgaggggttt tttgctgaaa ggaggaacta
     4501 tatccggatt ggcgaatggg acgcgccctg tagcggcgca ttaagcgcgg cgggtgtggt
     4561 ggttacgcgc agcgtgaccg ctacacttgc cagcgcccta gcgcccgctc ctttcgcttt
     4621 cttcccttcc tttctcgcca cgttcgccgg ctttccccgt caagctctaa atcgggggct
     4681 ccctttaggg ttccgattta gtgctttacg gcacctcgac cccaaaaaac ttgattaggg
     4741 tgatggttca cgtagtgggc catcgccctg atagacggtt tttcgccctt tgacgttgga
     4801 gtccacgttc tttaatagtg gactcttgtt ccaaactgga acaacactca accctatctc
     4861 ggtctattct tttgatttat aagggatttt gccgatttcg gcctattggt taaaaaatga
     4921 gctgatttaa caaaaattta acgcgaattt taacaaaata ttaacgctta caatttaggt
     4981 ggcacttttc ggggaaatgt gcgcggaacc cctatttgtt tatttttcta aatacattca
     5041 aatatgtatc cgctcatgaa ttaattctta gaaaaactca tcgagcatca aatgaaactg
     5101 caatttattc atatcaggat tatcaatacc atatttttga aaaagccgtt tctgtaatga
     5161 aggagaaaac tcaccgaggc agttccatag gatggcaaga tcctggtatc ggtctgcgat
     5221 tccgactcgt ccaacatcaa tacaacctat taatttcccc tcgtcaaaaa taaggttatc
     5281 aagtgagaaa tcaccatgag tgacgactga atccggtgag aatggcaaaa gtttatgcat
     5341 ttctttccag acttgttcaa caggccagcc attacgctcg tcatcaaaat cactcgcatc
     5401 aaccaaaccg ttattcattc gtgattgcgc ctgagcgaga cgaaatacgc gatcgctgtt
     5461 aaaaggacaa ttacaaacag gaatcgaatg caaccggcgc aggaacactg ccagcgcatc
     5521 aacaatattt tcacctgaat caggatattc ttctaatacc tggaatgctg ttttcccggg
     5581 gatcgcagtg gtgagtaacc atgcatcatc aggagtacgg ataaaatgct tgatggtcgg
     5641 aagaggcata aattccgtca gccagtttag tctgaccatc tcatctgtaa catcattggc
     5701 aacgctacct ttgccatgtt tcagaaacaa ctctggcgca tcgggcttcc catacaatcg
     5761 atagattgtc gcacctgatt gcccgacatt atcgcgagcc catttatacc catataaatc
     5821 agcatccatg ttggaattta atcgcggcct agagcaagac gtttcccgtt gaatatggct
     5881 cataacaccc cttgtattac tgtttatgta agcagacagt tttattgttc atgaccaaaa
     5941 tcccttaacg tgagttttcg ttccactgag cgtcagaccc cgtagaaaag atcaaaggat
     6001 cttcttgaga tccttttttt ctgcgcgtaa tctgctgctt gcaaacaaaa aaaccaccgc
     6061 taccagcggt ggtttgtttg ccggatcaag agctaccaac tctttttccg aaggtaactg
     6121 gcttcagcag agcgcagata ccaaatactg tccttctagt gtagccgtag ttaggccacc
     6181 acttcaagaa ctctgtagca ccgcctacat acctcgctct gctaatcctg ttaccagtgg
     6241 ctgctgccag tggcgataag tcgtgtctta ccgggttgga ctcaagacga tagttaccgg
     6301 ataaggcgca gcggtcgggc tgaacggggg gttcgtgcac acagcccagc ttggagcgaa
     6361 cgacctacac cgaactgaga tacctacagc gtgagctatg agaaagcgcc acgcttcccg
     6421 aagggagaaa ggcggacagg tatccggtaa gcggcagggt cggaacagga gagcgcacga
     6481 gggagcttcc agggggaaac gcctggtatc tttatagtcc tgtcgggttt cgccacctct
     6541 gacttgagcg tcgatttttg tgatgctcgt caggggggcg gagcctatgg aaaaacgcca
     6601 gcaacgcggc ctttttacgg ttcctggcct tttgctggcc ttttgctcac atgttctttc
     6661 ctgcgttatc ccctgattct gtggataacc gtattaccgc ctttgagtga gctgataccg
     6721 ctcgccgcag ccgaacgacc gagcgcagcg agtcagtgag cgaggaagcg gaagagcgcc
     6781 tgatgcggta ttttctcctt acgcatctgt gcggtatttc acaccgcaat ggtgcactct
     6841 cagtacaatc tgctctgatg ccgcatagtt aagccagtat acactccgct atcgctacgt
     6901 gactgggtca tggctgcgcc ccgacacccg ccaacacccg ctgacgcgcc ctgacgggct
     6961 tgtctgctcc cg
//
