# Supplementary material for: A map of the rubisco biochemical landscape
Source: Nature. 2025 Jan 22;638(8051):823–8. doi: 10.1038/s41586-024-08455-0 (PMC11839469; doi:10.1038/s41586-024-08455-0)
Supplement: Supplementary file 5 — Plasmids:NP-11-64-1, pET28_SUMO. Primers: Illumina sequencing, Mutagenic primers for KM18 library, Library prep primers (hunks), TWIST oligonucleotides. [file 41586_2024_8455_MOESM5_ESM.zip › Plasmids and primers/PlasmidAndPrimers.xlsx]

## Sheet: Km in vitro summary
Mutation	Savage Kc	Savage Kc error	Savage error type	Savage KmMut/KmWT	kcat Benoit	kcat Benoit error	kcat Benoit error type	Oliver Kc	Oliver Kc error	Oliver kcat	Oliver kcat error	Oliver rel kcat	Kc fit (median)	Kc error (qbcov)	Vmax rel fit	Vmax rel error
WT	123.178	46.0939	Multi-day replicates STD	1			Triplicate						149	0	1	0
D188E													Luke fill please	Luke fill please	Luke fill please	Luke fill please
H44N													Luke fill please	Luke fill please	Luke fill please	Luke fill please
H44Q													Luke fill please	Luke fill please	Luke fill please	Luke fill please
K122R													Luke fill please	Luke fill please	Luke fill please	Luke fill please
D117H													Luke fill please	Luke fill please	Luke fill please	Luke fill please
D117V													Luke fill please	Luke fill please	Luke fill please	Luke fill please
M330L													Luke fill please	Luke fill please	Luke fill please	Luke fill please
D263E													Luke fill please	Luke fill please	Luke fill please	Luke fill please
D263N													Luke fill please	Luke fill please	Luke fill please	Luke fill please
D263A													Luke fill please	Luke fill please	Luke fill please	Luke fill please
D263S													Luke fill please	Luke fill please	Luke fill please	Luke fill please
A405H	157.562		Triplicate	1.27915									Luke fill please	Luke fill please	Luke fill please	Luke fill please
I164T	598.02		Triplicate	4.85494									Luke fill please	Luke fill please	Luke fill please	Luke fill please
D263Q													Luke fill please	Luke fill please	Luke fill please	Luke fill please
V266T	40.1836	20.8069	Multi-day replicates STD	0.326224									Luke fill please	Luke fill please	Luke fill please	Luke fill please
V266G	245.81		Triplicate	1.99557									Luke fill please	Luke fill please	Luke fill please	Luke fill please
A102Y	20.1926		Triplicate	0.163931			Duplicate mean						Luke fill please	Luke fill please	Luke fill please	Luke fill please
A230C													Luke fill please	Luke fill please	Luke fill please	Luke fill please
A269K	160.558		Triplicate	1.30346									Luke fill please	Luke fill please	Luke fill please	Luke fill please
T108A													Luke fill please	Luke fill please	Luke fill please	Luke fill please
Km2	50.7256	31.6587	Multi-day replicates STD	0.411808
Km12	32.81	17.3739	Multi-day replicates STD	0.266363
A230C/V266T

## Sheet: Km attempt
Mutation	vcMUT/vcWT	Error (fraction of fraction)	vc (s^-1)	vc (s^-1) error +/-	vc WT in same study	Kc (uM CO2)	vo (s^-1)	Ko (uM O2)	Sc/o	Sc/o error (+/-)	Temperature	pH	citation	Note	citation	Mutation type
WT	1	0.0243902	12.3	0.3	12.3	149	1.4	159	9	0.3	25	8	Mueller-Cajar et al. Biochemistry 2007		Mueller-Cajar Oliver Matthew Morell and Spencer M. Whitney. “Directed Evolution of Rubisco in Escherichia Coli Reveals a Specificity-Determining Hydrogen Bond in the Form II Enzyme.” Biochemistry 46 no. 49 (December 11 2007): 14067–74.	None
C58S	1										23	8	Harpel et al. Biochemistry 2002		Harpel MR Larimer FW Hartman FC. Multifaceted roles of Lys166 of ribulose-bisphosphate carboxylase/oxygenase as discerned by product analysis and chemical rescue of site-directed mutants. Biochemistry. 2002 Jan 29;41(4):1390–1397. PMID: 11802742	Single
H44N	0.796748	0.0325203	9.8	0.4	12.3	204	1	116	5.5	0.3	25	8	Mueller-Cajar et al. Biochemistry 2007		Mueller-Cajar Oliver Matthew Morell and Spencer M. Whitney. “Directed Evolution of Rubisco in Escherichia Coli Reveals a Specificity-Determining Hydrogen Bond in the Form II Enzyme.” Biochemistry 46 no. 49 (December 11 2007): 14067–74.	Single
K122R	0.69		3		5	256					25	8	Nakano et al. Biochem. Biophys. Res. Commun. 2010	%WT activity was measured separately from kcat. They are similar values (0.6 vs 0.69)	Nakano T Ashida H Mizohata E Matsumura H Yokota A. An evolutionally conserved Lys122 is essential for function in Rhodospirillum rubrum bona fide RuBisCO and Bacillus subtilis RuBisCO-like protein. Biochem Biophys Res Commun. 2010 Feb 5;392(2):212–216. PMID: 20060808	Single
D117V	0.601626	0.0243902	7.4	0.3	12.3	196	1.4	199	5.3	0.1	25	8	Mueller-Cajar et al. Biochemistry 2007		Mueller-Cajar Oliver Matthew Morell and Spencer M. Whitney. “Directed Evolution of Rubisco in Escherichia Coli Reveals a Specificity-Determining Hydrogen Bond in the Form II Enzyme.” Biochemistry 46 no. 49 (December 11 2007): 14067–74.	Single
N192D	0.5												Gutteridge et al. Plant Physiol. Biochem. 1988	This value was reported simply as ">50%" so the error must be very high	Gutteridge S Lorimer G Pierce J. Details of the reactions catalysed by mutant forms of rubisco. Plant Physiol Biochem. Elsevier; 1988;26(6):675–682.	Single
H291A	0.4	0.1	1.5		3.6						25	8	Niyogi et al. Journal of Biological Chemistry 1986	vc data in different units	Niyogi SK Foote RS Mural RJ Larimer FW Mitra S Soper TS Machanoff R Hartman FC. Nonessentiality of histidine 291 of Rhodospirillum rubrum ribulose-bisphosphate carboxylase/oxygenase as determined by site-directed mutagenesis [Internet]. Journal of Biological Chemistry. 1986. p. 10087–10092. Available from: http://dx.doi.org/10.1016/s0021-9258(18)67494-0	Single
G394A	0.35	0.01							10	0.2	25	8	Larimer et al. J. Biol. Chem. 1994		Larimer FW Harpel MR Hartman FC. Beta-elimination of phosphate from reaction intermediates by site-directed mutants of ribulose-bisphosphate carboxylase/oxygenase. J Biol Chem. 1994 Apr 15;269(15):11114–11120. PMID: 8157638	Single
T53S	0.32	0.01							13	1	25	8	Larimer et al. J. Biol. Chem. 1994		Larimer FW Harpel MR Hartman FC. Beta-elimination of phosphate from reaction intermediates by site-directed mutants of ribulose-bisphosphate carboxylase/oxygenase. J Biol Chem. 1994 Apr 15;269(15):11114–11120. PMID: 8157638	Single
M330L	0.2					2354		6000	6.3		30	8	Terzaghi et al. Biochemistry 1986	vc data in different units	Terzaghi B. E. Laing W. A. Christeller J. T. Petersen G. B. and Hill D. F. (1986). Ribulose 15-bisphosphate carboxylase. Effect on the catalytic properties of changing methionine-330 to leucine in the Rhodospirillum rubrum enzyme. Biochem. J 235 839‚Äì846.	Single
H291S	0.18										25	8.2	Niyogi et al. J. Biosci. 1987		Niyogi S. K.; Soper T. S.; Foote R. S.; Larimer F. W.; Mural R. J.; Mitra S.; Lee E. H.; Machanoff R.; Hartman F. C. Site-Directed Mutagenesis to Determine Essential Residues of Ribulose-Bisphosphate Carboxylase OfRhodospirillum Rubrum. J. Biosci. 1987 11 (1–4) 203–214. https://doi.org/10.1007/BF02704670.	Single
D263N	0.13		0.82		6.28	26			8.8		25	8	Liggins et al. Biochemistry 2009	Kc data don't make sense	Liggins JR Gready JE. Putative functional role for the invariant aspartate 263 residue of Rhodospirillum rubrum Rubisco. Biochemistry. 2009 Mar 17;48(10):2226–2236. PMID: 19231887	Single
I164T	0.06	0.0005	0.12	0.001	2.1				4.2	0.4	30	8	Chène et al. Biochem. Biophys. Res. Commun. 1997		Chène P Day AG Fersht AR. Role of Isoleucine-164 at the Active Site of Rubisco fromRhodospirillum rubrum. Biochem Biophys Res Commun. Elsevier; 1997 Mar 17;232(2):482–486.	Single
H321A	0.032										25	8	Harpel et al. J. Biol. Chem. 1991		Harpel MR Larimer FW Hartman FC. Functional analysis of the putative catalytic bases His-321 and Ser-368 of Rhodospirillum rubrum ribulose bisphosphate carboxylase/oxygenase by site-directed mutagenesis. J Biol Chem. 1991 Dec 25;266(36):24734–24740. PMID: 1761570	Single
T53A	0.016	0.001							7	0.2	25	8	Larimer et al. J. Biol. Chem. 1994		Larimer FW Harpel MR Hartman FC. Beta-elimination of phosphate from reaction intermediates by site-directed mutants of ribulose-bisphosphate carboxylase/oxygenase. J Biol Chem. 1994 Apr 15;269(15):11114–11120. PMID: 8157638	Single
S368C	0.008										25	8	Harpel et al. J. Biol. Chem. 1991		Harpel MR Larimer FW Hartman FC. Functional analysis of the putative catalytic bases His-321 and Ser-368 of Rhodospirillum rubrum ribulose bisphosphate carboxylase/oxygenase by site-directed mutagenesis. J Biol Chem. 1991 Dec 25;266(36):24734–24740. PMID: 1761574	Single
E48Q	0.0005												Hartman et al. Enzymatic and Model Carboxylation 1990. p. 347–365.		Hartman FC. Rubisco: Active-Site Characterization and Mechanistic Implications. In: Aresta M Schloss JV editors. Enzymatic and Model Carboxylation and Reduction Reactions for Carbon Dioxide Utilization. Dordrecht: Springer Netherlands; 1990. p. 347–365.	Single
K191A	0			slope in NP_11_59_17	Kc (uM CO2)						25	8	Smith et al. Biochemistry 1991		Smith Harry B. and Fred C. Hartman. “Demonstration of a Functional Requirement for the Carbamate Nitrogen of Ribulose Bisphosphate Carboxylase/oxygenase by Chemical Rescue.” Biochemistry 1991. https://doi.org/10.1021/bi00235a009.	Single
			WT	-0.00737301	149
			H44N	0.226204	204
			K122R	0.125361	256
			D117V	0.256436	196
			M330L	0.138663	2354
			D263N	0.0761142	26
wt	0.634
A102Y	0.874
T108A	0
I164T	2.79
N198G	14.05
V266G	1.145
V266T	1.902
A269K	11.51
G394A	1.02
A405H	0.612
	Biochem_091923	LogFitsKm
WT	1	1
A102Y	0.388812	0.626631
I164T	5.8577	1.96458
A269K	5.34191	7.30853
G394A	5.41529	2.31932
A405H	1.54525	0.797807
V266T	0.339679	0.628112
A269K	2.35138	5.46351

## Sheet: defattr template
		:1	0	_:1_0				:1	0	_:1_0
		:2	0	_:2_0				:2	0	_:2_0
		:3	-0.473108	_:3_-0.473107637289677				:3	0.526892	_:3_0.526892362710322
		:4	-0.650498	_:4_-0.650497785863719				:4	0.219502	_:4_0.21950221413628
		:5	-0.182035	_:5_-0.182034704887349				:5	0.117965	_:5_0.11796529511265
		:6	-1.14556	_:6_-1.14555881865333				:6	-0.145559	_:6_-0.145558818653336
		:7	-1.08744	_:7_-1.08743807857072				:7	-0.0874381	_:7_-0.08743807857072
		:8	-0.722376	_:8_-0.722376084750315				:8	-0.0423761	_:8_-0.0423760847503149
		:9	-0.62352	_:9_-0.623519815052898				:9	-0.0735198	_:9_-0.073519815052898
		:10	-0.590533	_:10_-0.590532592225133				:10	0.389467	_:10_0.389467407774866
		:11	-0.323152	_:11_-0.323152386940628				:11	0.126848	_:11_0.126847613059371
		:12	-0.452571	_:12_-0.452570625479736				:12	0.527429	_:12_0.527429374520263
		:13	-0.337711	_:13_-0.337710695898733				:13	0.0022893	_:13_0.00228930410126665
		:14	-0.98762	_:14_-0.987619568178725				:14	0.0123804	_:14_0.0123804318212741
		:15	-0.223081	_:15_-0.223081205300972				:15	0.0769188	_:15_0.0769187946990278
		:16	-0.422065	_:16_-0.422065396780875				:16	0.0579346	_:16_0.0579346032191243
		:17	-1.14979	_:17_-1.14978810687921				:17	-0.149788	_:17_-0.149788106879213
		:18	-0.724036	_:18_-0.72403552727951				:18	0.0259645	_:18_0.0259644727204895
		:19	-0.34233	_:19_-0.342329675378871				:19	0.0376703	_:19_0.0376703246211289
		:20	-0.349927	_:20_-0.349927091815465				:20	0.180073	_:20_0.180072908184534
		:21	-0.757572	_:21_-0.757571968598671				:21	0.092428	_:21_0.092428031401328
		:22	-0.164947	_:22_-0.164947142436201				:22	0.0850529	_:22_0.0850528575637983
		:23	-1.0318	_:23_-1.03180047452478				:23	-0.0418005	_:23_-0.0418004745247806
		:24	-0.955926	_:24_-0.955925589236702				:24	-0.505926	_:24_-0.505925589236702
		:25	-1.01555	_:25_-1.01554543938885				:25	-0.0155454	_:25_-0.015545439388853
		:26	-0.718951	_:26_-0.718950615408051				:26	-0.218951	_:26_-0.218950615408051
		:27	-0.768339	_:27_-0.768339365239018				:27	0.191661	_:27_0.191660634760981
		:28	-0.901214	_:28_-0.90121372973523				:28	0.0987863	_:28_0.0987862702647699
		:29	-0.00748757	_:29_-0.00748756576947021				:29	0.272512	_:29_0.272512434230529
		:30	-0.637693	_:30_-0.637693190834227				:30	0.172307	_:30_0.172306809165772
		:31	-0.808886	_:31_-0.808886142797991				:31	-0.278886	_:31_-0.278886142797991
		:32	-0.699572	_:32_-0.69957151416981				:32	0.250428	_:32_0.250428485830189
		:33	-0.542199	_:33_-0.542199138827198				:33	0.00780086	_:33_0.00780086117280143
		:34	-0.0550195	_:34_-0.0550194681872555				:34	0.264981	_:34_0.264980531812744
		:35	-0.460771	_:35_-0.460770969283971				:35	0.509229	_:35_0.509229030716028
		:36	-0.143008	_:36_-0.143007530337748				:36	0.126992	_:36_0.126992469662251
		:37	-0.61583	_:37_-0.615829792477175				:37	0.0141702	_:37_0.0141702075228249
		:38	-0.568454	_:38_-0.568454077954776				:38	0.141546	_:38_0.141545922045223
		:39	-0.2272	_:39_-0.227199534913498				:39	0.5828	_:39_0.582800465086501
		:40	-0.173306	_:40_-0.173305839718429				:40	0.346694	_:40_0.34669416028157
		:41	-0.540409	_:41_-0.540408749527448				:41	-0.200409	_:41_-0.200408749527447
		:42	-1.08696	_:42_-1.08695652176114				:42	-0.0969565	_:42_-0.0969565217611458
		:43	-0.739755	_:43_-0.739755080355248				:43	0.220245	_:43_0.220244919644751
		:44	-0.613386	_:44_-0.613385811826426				:44	0.386614	_:44_0.386614188173573
		:45	-0.687874	_:45_-0.687873687854468				:45	0.0621263	_:45_0.0621263121455312
		:46	-0.902521	_:46_-0.902521132772601				:46	0.0474789	_:46_0.0474788672273984
		:47	-0.992038	_:47_-0.992037663889002				:47	0.00796234	_:47_0.00796233611099772
		:48	-1.2282	_:48_-1.22819818345235				:48	-0.228198	_:48_-0.228198183452351
		:49	-1.00825	_:49_-1.00825025753334				:49	-0.00825026	_:49_-0.00825025753334207
		:50	-1.02106	_:50_-1.0210621917573				:50	-0.0210622	_:50_-0.0210621917572999
		:51	-1.15582	_:51_-1.15581639261326				:51	-0.155816	_:51_-0.155816392613265
		:52	-1.24157	_:52_-1.24156872109026				:52	-0.241569	_:52_-0.241568721090264
		:53	-1.24387	_:53_-1.24387475357179				:53	-0.243875	_:53_-0.24387475357179
		:54	-0.989188	_:54_-0.989188204525383				:54	0.0108118	_:54_0.0108117954746166
		:55	-0.537353	_:55_-0.537352771639209				:55	0.462647	_:55_0.46264722836079
		:56	-0.148404	_:56_-0.148403793105701				:56	0.661596	_:56_0.661596206894298
		:57	-0.867477	_:57_-0.867477119871173				:57	0.0625229	_:57_0.062522880128827
		:58	-0.177097	_:58_-0.177097042557249				:58	0.412903	_:58_0.41290295744275
		:59	-0.728067	_:59_-0.728067273953158				:59	0.271933	_:59_0.271932726046841
		:60	-0.728079	_:60_-0.728078748991472				:60	0.261921	_:60_0.261921251008527
		:61	-0.871002	_:61_-0.871002390368489				:61	0.128998	_:61_0.12899760963151
		:62	-0.056875	_:62_-0.0568749742686508				:62	0.663125	_:62_0.663125025731349
		:63	-0.30481	_:63_-0.304810470402093				:63	0.68519	_:63_0.685189529597906
		:64	-0.618717	_:64_-0.618716983769851				:64	0.361283	_:64_0.361283016230148
		:65	-0.389431	_:65_-0.389431370397414				:65	0.120569	_:65_0.120568629602585
		:66	-0.0665227	_:66_-0.0665227437833712				:66	0.753477	_:66_0.753477256216628
		:67	-0.216105	_:67_-0.216104752804555				:67	0.593895	_:67_0.593895247195444
		:68	-1.15186	_:68_-1.15186171310725				:68	-0.151862	_:68_-0.151861713107255
		:69	-1.10199	_:69_-1.10199157045256				:69	-0.111992	_:69_-0.111991570452563
		:70	-0.430691	_:70_-0.430690887566567				:70	0.369309	_:70_0.369309112433432
		:71	-0.916914	_:71_-0.916914071214877				:71	0.0530859	_:71_0.053085928785122
		:72	-1.17076	_:72_-1.17076258236182				:72	-0.170763	_:72_-0.170762582361822
		:73	-0.284683	_:73_-0.284683104640442				:73	-0.0546831	_:73_-0.0546831046404424
		:74	-0.658901	_:74_-0.658900592858125				:74	0.0710994	_:74_0.0710994071418745
		:75	-0.60557	_:75_-0.605569796518316				:75	0.27443	_:75_0.274430203481683
		:76	-0.324849	_:76_-0.324849417346826				:76	0.485151	_:76_0.485150582653173
		:77	-0.0678946	_:77_-0.0678946364446665				:77	0.532105	_:77_0.532105363555333
		:78	-0.215084	_:78_-0.215083544304219				:78	-0.0150835	_:78_-0.0150835443042199
		:79	-0.130705	_:79_-0.130705103487298				:79	0.359295	_:79_0.359294896512701
		:80	-0.417873	_:80_-0.417872766600506				:80	-0.177873	_:80_-0.177872766600506
		:81	-0.32352	_:81_-0.323520072979869				:81	0.50648	_:81_0.50647992702013
		:82	-1.1716	_:82_-1.17160179563234				:82	-0.671602	_:82_-0.671601795632348
		:83	-1.11981	_:83_-1.11981168848676				:83	-0.289812	_:83_-0.289811688486764
		:84	-1.22498	_:84_-1.22498498722113				:84	-0.224985	_:84_-0.224984987221131
		:85	-1.17647	_:85_-1.17647491860548				:85	-0.246475	_:85_-0.246474918605487
		:86	-0.598938	_:86_-0.59893764843094				:86	0.401062	_:86_0.40106235156906
		:87	-0.225009	_:87_-0.225009251062298				:87	0.00499075	_:87_0.00499074893770132
		:88	-0.122142	_:88_-0.12214197095394				:88	0.287858	_:88_0.287858029046059
		:89	-0.527893	_:89_-0.527892651753365				:89	0.472107	_:89_0.472107348246634
		:90	-0.647112	_:90_-0.647112000430102				:90	0.352888	_:90_0.352887999569897
		:91	-0.937732	_:91_-0.937731976932128				:91	0.052268	_:91_0.0522680230678719
		:92	-0.12764	_:92_-0.127640192529712				:92	0.72236	_:92_0.722359807470287
		:93	-0.276856	_:93_-0.276855845395002				:93	0.723144	_:93_0.723144154604997
		:94	-0.0879594	_:94_-0.0879593713196308				:94	0.232041	_:94_0.232040628680369
		:95	0.0188215	_:95_0.018821505129468				:95	0.468822	_:95_0.468821505129468
		:96	-0.389663	_:96_-0.389663479247135				:96	0.610337	_:96_0.610336520752865
		:97	-0.108455	_:97_-0.108454985228504				:97	0.871545	_:97_0.871545014771495
		:98	-0.271966	_:98_-0.271965937556697				:98	0.528034	_:98_0.528034062443302
		:99	-0.236377	_:99_-0.236376607898313				:99	0.0836234	_:99_0.0836233921016865
		:100	-0.05016	_:100_-0.0501600368773027				:100	0.82984	_:100_0.829839963122697
		:101	-0.238815	_:101_-0.238815062562969				:101	0.0811849	_:101_0.081184937437031
		:102	-0.331092	_:102_-0.331091805229689				:102	0.188908	_:102_0.18890819477031
		:103	-0.383611	_:103_-0.383611315697175				:103	0.486389	_:103_0.486388684302824
		:104	-0.336102	_:104_-0.336101569972885				:104	0.423898	_:104_0.423898430027114
		:105	-0.36244	_:105_-0.362440430466317				:105	0.49756	_:105_0.497559569533682
		:106	-0.877694	_:106_-0.877693912871903				:106	0.00230609	_:106_0.00230608712809687
		:107	-0.518557	_:107_-0.518556550615968				:107	0.431443	_:107_0.431443449384031
		:108	-0.368583	_:108_-0.368583456439379				:108	-0.118583	_:108_-0.118583456439379
		:109	-0.360645	_:109_-0.360644968872455				:109	0.439355	_:109_0.439355031127544
		:110	-1.1133	_:110_-1.11330246591898				:110	-0.113302	_:110_-0.113302465918982
		:111	-1.45074	_:111_-1.45073588612379				:111	-0.450736	_:111_-0.450735886123797
		:112	-1.00388	_:112_-1.00388076499828				:112	-0.0138808	_:112_-0.0138807649982879
		:113	-0.814558	_:113_-0.814558257228839				:113	0.185442	_:113_0.185441742771161
		:114	-0.962569	_:114_-0.962569102270754				:114	0.0074309	_:114_0.00743089772924598
		:115	-0.979547	_:115_-0.979547212845082				:115	0.0104528	_:115_0.0104527871549179
		:116	-0.239977	_:116_-0.239976524900953				:116	0.660023	_:116_0.660023475099046
		:117	-0.459887	_:117_-0.459886682927526				:117	0.530113	_:117_0.530113317072473
		:118	-0.339388	_:118_-0.339387593355654				:118	0.100612	_:118_0.100612406644345
		:119	-0.211825	_:119_-0.211824681906442				:119	0.258175	_:119_0.258175318093557
		:120	-0.472472	_:120_-0.472471776284268				:120	-0.162472	_:120_-0.162471776284268
		:121	-0.867821	_:121_-0.867820886313422				:121	-0.277821	_:121_-0.277820886313422
		:122	-1.11636	_:122_-1.11636404404965				:122	-0.506364	_:122_-0.506364044049655
		:123	-0.856923	_:123_-0.856922884681984				:123	-0.226923	_:123_-0.226922884681984
		:124	-0.0225666	_:124_-0.0225665601049222				:124	0.167433	_:124_0.167433439895077
		:125	-1.28905	_:125_-1.2890524686242				:125	-0.289052	_:125_-0.2890524686242
		:126	-0.511272	_:126_-0.511272131641452				:126	0.368728	_:126_0.368727868358547
		:127	-0.645995	_:127_-0.645995122610077				:127	-0.105995	_:127_-0.105995122610077
		:128	-0.388728	_:128_-0.38872836044054				:128	0.0712716	_:128_0.0712716395594595
		:129	-1.14399	_:129_-1.1439887448883				:129	-0.153989	_:129_-0.153988744888302
		:130	-0.0645408	_:130_-0.0645408341383206				:130	0.295459	_:130_0.295459165861679
		:131	-0.0759231	_:131_-0.0759231357208548				:131	0.214077	_:131_0.214076864279145
		:132	-0.427957	_:132_-0.427956780330881				:132	-0.187957	_:132_-0.187956780330881
		:133	-0.15219	_:133_-0.15218994292787				:133	0.28781	_:133_0.287810057072129
		:134	0.0449041	_:134_0.0449040652427248				:134	0.364904	_:134_0.364904065242724
		:135	0.0430878	_:135_0.0430878174060546				:135	0.633088	_:135_0.633087817406054
		:136	-0.14573	_:136_-0.145730492302839				:136	0.78427	_:136_0.78426950769716
		:137	-0.0339568	_:137_-0.0339568060303022				:137	0.966043	_:137_0.966043193969697
		:138	-0.184695	_:138_-0.1846950078234				:138	0.785305	_:138_0.785304992176599
		:139	-0.582175	_:139_-0.582175278041394				:139	0.417825	_:139_0.417824721958606
		:140	0.0383158	_:140_0.0383158229932017				:140	0.498316	_:140_0.498315822993201
		:141	-0.00570779	_:141_-0.00570779246910221				:141	0.294292	_:141_0.294292207530897
		:142	-0.287851	_:142_-0.287850965513595				:142	0.122149	_:142_0.122149034486404
		:143	-0.337764	_:143_-0.337764075307959				:143	0.652236	_:143_0.65223592469204
		:144	-0.123191	_:144_-0.123191428109821				:144	0.236809	_:144_0.236808571890178
		:145	-0.0127489	_:145_-0.0127488546979377				:145	0.767251	_:145_0.767251145302062
		:146	-0.298251	_:146_-0.298250584256998				:146	0.221749	_:146_0.221749415743001
		:147	-0.27855	_:147_-0.278550416262694				:147	0.72145	_:147_0.721449583737305
		:148	-0.335191	_:148_-0.33519130370513				:148	0.384809	_:148_0.384808696294869
		:149	-0.0338382	_:149_-0.0338381634561505				:149	0.386162	_:149_0.386161836543849
		:150	-0.251025	_:150_-0.251024743986821				:150	0.738975	_:150_0.738975256013178
		:151	-0.110865	_:151_-0.110864717813804				:151	0.819135	_:151_0.819135282186195
		:152	-0.236756	_:152_-0.236755933066703				:152	0.763244	_:152_0.763244066933296
		:153	-0.0184652	_:153_-0.0184651620329565				:153	0.751535	_:153_0.751534837967043
		:154	-0.0368257	_:154_-0.0368257425437997				:154	0.213174	_:154_0.2131742574562
		:155	0.00417371	_:155_0.00417370589031049				:155	0.234174	_:155_0.23417370589031
		:156	-0.22077	_:156_-0.220769644692916				:156	0.32923	_:156_0.329230355307083
		:157	-0.436636	_:157_-0.436636067689274				:157	0.563364	_:157_0.563363932310725
		:158	-0.735781	_:158_-0.735780712775491				:158	0.264219	_:158_0.264219287224508
		:159	-0.30816	_:159_-0.308160484841126				:159	0.21184	_:159_0.211839515158873
		:160	-0.363005	_:160_-0.363004598190353				:160	0.386995	_:160_0.386995401809646
		:161	-0.482138	_:161_-0.482138238983463				:161	-0.0421382	_:161_-0.0421382389834638
		:162	-1.13492	_:162_-1.13491804378463				:162	-0.134918	_:162_-0.13491804378463
		:163	-0.870323	_:163_-0.870322694398162				:163	0.119677	_:163_0.119677305601837
		:164	-1.06798	_:164_-1.06797855564046				:164	-0.0679786	_:164_-0.067978555640467
		:165	-0.695795	_:165_-0.695794746177494				:165	0.254205	_:165_0.254205253822505
		:166	-1.08408	_:166_-1.08408189908525				:166	-0.0840819	_:166_-0.0840818990852538
		:167	-1.12167	_:167_-1.1216656445305				:167	-0.121666	_:167_-0.121665644530504
		:168	-1.28099	_:168_-1.28098798498333				:168	-0.280988	_:168_-0.280987984983335
		:169	-0.6745	_:169_-0.674500078185316				:169	0.3255	_:169_0.325499921814683
		:170	-1.35343	_:170_-1.35342597486917				:170	-0.353426	_:170_-0.353425974869179
		:171	-0.668611	_:171_-0.668611446046406				:171	0.331389	_:171_0.331388553953593
		:172	-0.218395	_:172_-0.218394951772058				:172	0.771605	_:172_0.771605048227941
		:173	-0.118171	_:173_-0.11817132315027				:173	0.861829	_:173_0.861828676849729
		:174	-0.0820209	_:174_-0.0820209219783894				:174	0.397979	_:174_0.39797907802161
		:175	-0.115559	_:175_-0.115559421678349				:175	0.854441	_:175_0.85444057832165
		:176	-0.495004	_:176_-0.495003951861589				:176	0.494996	_:176_0.49499604813841
		:177	-0.549642	_:177_-0.549642343015415				:177	0.440358	_:177_0.440357656984584
		:178	-0.240201	_:178_-0.240201073551453				:178	-0.0802011	_:178_-0.0802010735514532
		:179	-0.511711	_:179_-0.511710696823853				:179	0.488289	_:179_0.488289303176146
		:180	-0.959756	_:180_-0.959755864087971				:180	-0.389756	_:180_-0.389755864087971
		:181	-0.244823	_:181_-0.24482275114694				:181	0.595177	_:181_0.595177248853059
		:182	-0.125605	_:182_-0.125604542399801				:182	0.334395	_:182_0.334395457600198
		:183	-1.04455	_:183_-1.04455484330739				:183	-0.0545548	_:183_-0.0545548433073941
		:184	-1.11005	_:184_-1.11004712931921				:184	-0.110047	_:184_-0.110047129319218
		:185	-0.333815	_:185_-0.333814699301041				:185	0.616185	_:185_0.616185300698958
		:186	-0.290472	_:186_-0.290471611469534				:186	0.619528	_:186_0.619528388530465
		:187	-1.20467	_:187_-1.20467475556088				:187	-0.204675	_:187_-0.204674755560884
		:188	-0.83187	_:188_-0.831870189662015				:188	0.14813	_:188_0.148129810337984
		:189	-0.913537	_:189_-0.913536599689332				:189	0.0764634	_:189_0.0764634003106675
		:190	-1.02661	_:190_-1.02660809498				:190	-0.0666081	_:190_-0.0666080949800038
		:191	-1.18142	_:191_-1.18141926958617				:191	-0.201419	_:191_-0.201419269586178
		:192	-0.513866	_:192_-0.513865767505959				:192	0.486134	_:192_0.48613423249404
		:193	-1.27463	_:193_-1.27463405319234				:193	-0.274634	_:193_-0.274634053192348
		:194	-1.22065	_:194_-1.22064578183427				:194	-0.220646	_:194_-0.220645781834279
		:195	-1.18839	_:195_-1.18838756473034				:195	-0.188388	_:195_-0.188387564730345
		:196	-0.861234	_:196_-0.861233637130737				:196	0.138766	_:196_0.138766362869262
		:197	-0.745951	_:197_-0.745951138063168				:197	0.154049	_:197_0.154048861936831
		:198	-0.593881	_:198_-0.593880941207313				:198	0.406119	_:198_0.406119058792686
		:199	-0.540295	_:199_-0.540295272602035				:199	0.459705	_:199_0.459704727397965
		:200	-0.0575874	_:200_-0.057587384364414				:200	0.512413	_:200_0.512412615635585
		:201	-0.225685	_:201_-0.225685379378283				:201	0.674315	_:201_0.674314620621716
		:202	-0.145663	_:202_-0.145663063796052				:202	0.314337	_:202_0.314336936203947
		:203	-0.0204016	_:203_-0.0204016333825433				:203	0.909598	_:203_0.909598366617456
		:204	-0.19497	_:204_-0.194970179314481				:204	0.0650298	_:204_0.0650298206855184
		:205	0.0104412	_:205_0.0104411925669152				:205	0.720441	_:205_0.720441192566915
		:206	-0.0998785	_:206_-0.0998784881809525				:206	0.260122	_:206_0.260121511819047
		:207	-0.246759	_:207_-0.246758732888325				:207	0.233241	_:207_0.233241267111674
		:208	-0.368953	_:208_-0.368953437943763				:208	-0.00895344	_:208_-0.00895343794376318
		:209	-0.0477393	_:209_-0.0477393251655339				:209	0.592261	_:209_0.592260674834466
		:210	-0.149583	_:210_-0.149583299898187				:210	0.630417	_:210_0.630416700101812
		:211	-0.717003	_:211_-0.717002536410871				:211	0.212997	_:211_0.212997463589128
		:212	-0.79475	_:212_-0.794750283155366				:212	-0.44475	_:212_-0.444750283155366
		:213	-0.570876	_:213_-0.570875769418999				:213	0.289124	_:213_0.289124230581
		:214	-0.562454	_:214_-0.562453606537652				:214	0.167546	_:214_0.167546393462347
		:215	-1.16797	_:215_-1.16796822943994				:215	-0.317968	_:215_-0.31796822943994
		:216	-0.359323	_:216_-0.359323193072033				:216	0.180677	_:216_0.180676806927966
		:217	-0.349158	_:217_-0.349158151427738				:217	0.630842	_:217_0.630841848572261
		:218	-1.18719	_:218_-1.18718513156195				:218	-0.217185	_:218_-0.217185131561952
		:219	-1.2404	_:219_-1.24039609997653				:219	-0.630396	_:219_-0.630396099976534
		:220	-0.791207	_:220_-0.791206941734166				:220	0.0787931	_:220_0.078793058265834
		:221	-0.175186	_:221_-0.175185885154315				:221	0.434814	_:221_0.434814114845684
		:222	-0.457765	_:222_-0.45776476590238				:222	0.542235	_:222_0.542235234097619
		:223	-1.04052	_:223_-1.04052437977901				:223	-0.0405244	_:223_-0.040524379779016
		:224	-0.216728	_:224_-0.216728104006114				:224	0.233272	_:224_0.233271895993885
		:225	-0.126168	_:225_-0.126168484372743				:225	0.733832	_:225_0.733831515627256
		:226	-1.09448	_:226_-1.09447651296648				:226	-0.0944765	_:226_-0.0944765129664875
		:227	-0.321165	_:227_-0.321164552997601				:227	0.368835	_:227_0.368835447002398
		:228	-0.921531	_:228_-0.921531298041679				:228	0.0784687	_:228_0.0784687019583205
		:229	-1.09883	_:229_-1.09882933834821				:229	-0.0988293	_:229_-0.0988293383482179
		:230	-0.375355	_:230_-0.375355043038524				:230	0.194645	_:230_0.194644956961475
		:231	-0.806673	_:231_-0.806673478260744				:231	0.193327	_:231_0.193326521739255
		:232	-1.10806	_:232_-1.10806249360383				:232	-0.188062	_:232_-0.188062493603838
		:233	-1.04509	_:233_-1.04508641535368				:233	-0.0550864	_:233_-0.0550864153536829
		:234	-0.873759	_:234_-0.873759210087825				:234	0.126241	_:234_0.126240789912174
		:235	-0.803084	_:235_-0.803083566650124				:235	0.196916	_:235_0.196916433349875
		:236	-0.618369	_:236_-0.618368862714598				:236	0.241631	_:236_0.241631137285401
		:237	-0.448413	_:237_-0.448413299962476				:237	0.181587	_:237_0.181586700037523
		:238	-0.0400957	_:238_-0.0400957010112463				:238	0.279904	_:238_0.279904298988753
		:239	-1.14211	_:239_-1.14211334358298				:239	-0.142113	_:239_-0.142113343582983
		:240	-0.689554	_:240_-0.689554282213382				:240	0.190446	_:240_0.190445717786617
		:241	-0.351167	_:241_-0.351166655513051				:241	-0.0711667	_:241_-0.0711666555130512
		:242	-0.208599	_:242_-0.208599094272356				:242	0.611401	_:242_0.611400905727643
		:243	-1.17094	_:243_-1.17094340195369				:243	-0.170943	_:243_-0.170943401953689
		:244	-0.949866	_:244_-0.94986585520219				:244	-0.449866	_:244_-0.44986585520219
		:245	-0.815048	_:245_-0.815048234041236				:245	-0.335048	_:245_-0.335048234041236
		:246	-0.240207	_:246_-0.240206522467764				:246	0.229793	_:246_0.229793477532235
		:247	-0.583728	_:247_-0.583728423992612				:247	-0.0337284	_:247_-0.0337284239926124
		:248	-1.00594	_:248_-1.00594161525263				:248	-0.0159416	_:248_-0.0159416152526326
		:249	-0.447156	_:249_-0.44715579120324				:249	0.302844	_:249_0.302844208796759
		:250	-0.241615	_:250_-0.241614592645715				:250	0.228385	_:250_0.228385407354284
		:251	-1.12106	_:251_-1.12105953232672				:251	-0.12106	_:251_-0.121059532326728
		:252	-0.342999	_:252_-0.342998791965533				:252	0.397001	_:252_0.397001208034466
		:253	-0.619929	_:253_-0.619928552602953				:253	-0.259929	_:253_-0.259928552602953
		:254	-0.420042	_:254_-0.420042245732861				:254	0.0199578	_:254_0.019957754267138
		:255	-0.343589	_:255_-0.343589448024227				:255	0.536411	_:255_0.536410551975772
		:256	-0.203521	_:256_-0.203521158993156				:256	0.276479	_:256_0.276478841006843
		:257	-0.637476	_:257_-0.63747604052823				:257	-0.187476	_:257_-0.18747604052823
		:258	-0.987606	_:258_-0.987606112750296				:258	-0.377606	_:258_-0.377606112750296
		:259	-0.501797	_:259_-0.501797068992931				:259	0.488203	_:259_0.488202931007069
		:260	-0.953281	_:260_-0.953280972796228				:260	-0.00328097	_:260_-0.00328097279622885
		:261	-0.914542	_:261_-0.914542325729632				:261	0.0854577	_:261_0.0854576742703673
		:262	-0.78022	_:262_-0.780219881804923				:262	0.16978	_:262_0.169780118195076
		:263	-1.25049	_:263_-1.25049163185209				:263	-0.250492	_:263_-0.250491631852093
		:264	-1.20661	_:264_-1.20661095979437				:264	-0.216611	_:264_-0.216610959794378
		:265	-0.794916	_:265_-0.794916216948318				:265	-0.234916	_:265_-0.234916216948318
		:266	-0.38023	_:266_-0.380229899546222				:266	0.59977	_:266_0.599770100453777
		:267	-0.631308	_:267_-0.631307525243224				:267	-0.0913075	_:267_-0.0913075252432243
		:268	-1.17054	_:268_-1.17053597348798				:268	-0.170536	_:268_-0.170535973487983
		:269	-0.195609	_:269_-0.195608981629119				:269	0.674391	_:269_0.67439101837088
		:270	-0.318519	_:270_-0.318518654195174				:270	0.171481	_:270_0.171481345804825
		:271	-0.639541	_:271_-0.639541073712299				:271	-0.139541	_:271_-0.139541073712299
		:272	-0.303128	_:272_-0.303128003911736				:272	0.196872	_:272_0.196871996088263
		:273	-0.181844	_:273_-0.181844262219077				:273	0.778156	_:273_0.778155737780922
		:274	0.0196502	_:274_0.0196501775911833				:274	0.94965	_:274_0.949650177591183
		:275	-0.593818	_:275_-0.593817746414756				:275	0.206182	_:275_0.206182253585243
		:276	-0.250801	_:276_-0.250800993217987				:276	0.749199	_:276_0.749199006782012
		:277	-0.142234	_:277_-0.142233601458496				:277	0.857766	_:277_0.857766398541503
		:278	-0.0960654	_:278_-0.0960654319131862				:278	0.163935	_:278_0.163934568086813
		:279	-1.10227	_:279_-1.10226696752437				:279	-0.602267	_:279_-0.602266967524377
		:280	-0.287262	_:280_-0.287262421737232				:280	0.532738	_:280_0.532737578262767
		:281	-0.244083	_:281_-0.244082756836953				:281	-0.00408276	_:281_-0.00408275683695369
		:282	-0.229055	_:282_-0.229055343504421				:282	0.610945	_:282_0.610944656495578
		:283	-0.822578	_:283_-0.822577504651348				:283	-0.212578	_:283_-0.212577504651348
		:284	-0.336359	_:284_-0.336358826364351				:284	0.633641	_:284_0.633641173635648
		:285	-1.19304	_:285_-1.19304124566671				:285	-0.203041	_:285_-0.203041245666715
		:286	-0.614656	_:286_-0.614656443604712				:286	0.265344	_:286_0.265343556395287
		:287	-1.13028	_:287_-1.13028226724573				:287	-0.130282	_:287_-0.130282267245733
		:288	-1.32046	_:288_-1.32045865061847				:288	-0.320459	_:288_-0.320458650618471
		:289	-1.15524	_:289_-1.15523697148432				:289	-0.165237	_:289_-0.165236971484327
		:290	-1.37993	_:290_-1.37993011305937				:290	-0.37993	_:290_-0.379930113059377
		:291	-1.14587	_:291_-1.14586909398416				:291	-0.145869	_:291_-0.145869093984167
		:292	-1.19821	_:292_-1.19820566205778				:292	-0.208206	_:292_-0.208205662057789
		:293	-0.664783	_:293_-0.664783392869422				:293	-0.0547834	_:293_-0.054783392869422
		:294	-0.58561	_:294_-0.585609622637226				:294	-0.0356096	_:294_-0.035609622637226
		:295	-1.01225	_:295_-1.01225163043183				:295	-0.0122516	_:295_-0.0122516304318365
		:296	-0.783607	_:296_-0.783607126453312				:296	0.196393	_:296_0.196392873546687
		:297	0.0347161	_:297_0.0347160871990547				:297	0.794716	_:297_0.794716087199054
		:298	-0.177213	_:298_-0.177212618844894				:298	0.302787	_:298_0.302787381155105
		:299	-0.517228	_:299_-0.517228170215155				:299	-0.0272282	_:299_-0.0272281702151552
		:300	-0.104118	_:300_-0.104117995558723				:300	0.355882	_:300_0.355882004441276
		:301	-1.15779	_:301_-1.15778821267226				:301	-0.257788	_:301_-0.257788212672262
		:302	-1.15818	_:302_-1.15817629584627				:302	-0.158176	_:302_-0.158176295846276
		:303	-0.271497	_:303_-0.271496537446817				:303	0.628503	_:303_0.628503462553183
		:304	-0.367832	_:304_-0.367832490727038				:304	0.342168	_:304_0.342167509272961
		:305	-0.488668	_:305_-0.488668338806593				:305	0.271332	_:305_0.271331661193406
		:306	-0.184996	_:306_-0.184995893889127				:306	0.305004	_:306_0.305004106110873
		:307	-0.458375	_:307_-0.458375481114816				:307	0.351625	_:307_0.351624518885183
		:308	-0.611678	_:308_-0.61167836232688				:308	0.0983216	_:308_0.0983216376731193
		:309	-0.441327	_:309_-0.441326583068089				:309	-0.00132658	_:309_-0.00132658306808991
		:310	-1.0407	_:310_-1.04070241202279				:310	-0.0407024	_:310_-0.0407024120227947
		:311	-0.300301	_:311_-0.300300913757409				:311	0.249699	_:311_0.24969908624259
		:312	-0.550718	_:312_-0.550717731544298				:312	-0.0107177	_:312_-0.0107177315442987
		:313	-1.1237	_:313_-1.12370430968647				:313	-0.123704	_:313_-0.12370430968647
		:314	-0.683348	_:314_-0.683348147935377				:314	0.216652	_:314_0.216651852064622
		:315	-0.129913	_:315_-0.129913071948738				:315	0.550087	_:315_0.550086928051261
		:316	-0.777276	_:316_-0.777275742158447				:316	0.222724	_:316_0.222724257841553
		:317	-0.693137	_:317_-0.693136586396995				:317	0.276863	_:317_0.276863413603004
		:318	-0.777983	_:318_-0.777982588775709				:318	0.222017	_:318_0.22201741122429
		:319	-0.926036	_:319_-0.926035652744124				:319	0.0739643	_:319_0.0739643472558754
		:320	-0.464735	_:320_-0.464735283691556				:320	0.485265	_:320_0.485264716308444
		:321	-1.33489	_:321_-1.33488851402351				:321	-0.334889	_:321_-0.334888514023515
		:322	-0.384623	_:322_-0.384623219336568				:322	0.195377	_:322_0.195376780663431
		:323	-1.22272	_:323_-1.22272211962437				:323	-0.222722	_:323_-0.222722119624378
		:324	-0.793085	_:324_-0.793085403343785				:324	0.196915	_:324_0.196914596656214
		:325	-0.367777	_:325_-0.367777310198256				:325	0.632223	_:325_0.632222689801743
		:326	-0.804159	_:326_-0.804159386141549				:326	0.115841	_:326_0.11584061385845
		:327	-0.466959	_:327_-0.466958986013246				:327	0.133041	_:327_0.133041013986753
		:328	-1.14524	_:328_-1.14524327186597				:328	-0.145243	_:328_-0.145243271865971
		:329	-1.19266	_:329_-1.19266287544373				:329	-0.192663	_:329_-0.192662875443731
		:330	-1.13128	_:330_-1.13127688614146				:330	-0.141277	_:330_-0.14127688614146
		:331	-0.469503	_:331_-0.469503177295331				:331	0.530497	_:331_0.530496822704668
		:332	-1.01161	_:332_-1.01160568046296				:332	-0.0116057	_:332_-0.0116056804629696
		:333	-0.0247143	_:333_-0.0247143199035126				:333	0.255286	_:333_0.255285680096487
		:334	-0.0380358	_:334_-0.0380357674726125				:334	0.161964	_:334_0.161964232527387
		:335	-0.0314109	_:335_-0.031410943222121				:335	0.348589	_:335_0.348589056777879
		:336	-0.882879	_:336_-0.882879117867637				:336	-0.0328791	_:336_-0.0328791178676372
		:337	-0.163639	_:337_-0.163638725042361				:337	0.276361	_:337_0.276361274957638
		:338	-0.121544	_:338_-0.121544350039801				:338	0.0584556	_:338_0.0584556499601981
		:339	-0.288586	_:339_-0.288585678642892				:339	0.291414	_:339_0.291414321357107
		:340	-0.420254	_:340_-0.420253891605599				:340	0.509746	_:340_0.509746108394401
		:341	-0.055355	_:341_-0.0553550179907595				:341	0.754645	_:341_0.75464498200924
		:342	-0.489766	_:342_-0.489765857840672				:342	0.180234	_:342_0.180234142159327
		:343	-0.194766	_:343_-0.194765844360496				:343	0.435234	_:343_0.435234155639503
		:344	-0.118454	_:344_-0.118454148781268				:344	0.601546	_:344_0.601545851218731
		:345	-0.170642	_:345_-0.1706421863271				:345	0.459358	_:345_0.459357813672899
		:346	-0.0429695	_:346_-0.0429695144442683				:346	0.83703	_:346_0.837030485555731
		:347	-0.0152425	_:347_-0.0152424807167575				:347	0.354758	_:347_0.354757519283242
		:348	-0.212172	_:348_-0.21217195371037				:348	0.107828	_:348_0.107828046289629
		:349	-0.042245	_:349_-0.0422449656477001				:349	0.297755	_:349_0.297755034352299
		:350	-1.33319	_:350_-1.3331890140604				:350	-0.333189	_:350_-0.333189014060401
		:351	-0.152245	_:351_-0.152245459008715				:351	0.707755	_:351_0.707754540991284
		:352	-0.142245	_:352_-0.14224458014102				:352	0.107755	_:352_0.107755419858979
		:353	-1.04492	_:353_-1.04491720230236				:353	-0.394917	_:353_-0.394917202302364
		:354	-0.0479829	_:354_-0.0479828945805764				:354	0.222017	_:354_0.222017105419423
		:355	-0.470903	_:355_-0.470902873238224				:355	0.529097	_:355_0.529097126761775
		:356	-0.0600422	_:356_-0.0600421942558086				:356	0.319958	_:356_0.319957805744191
		:357	-0.927791	_:357_-0.927790768717524				:357	0.0722092	_:357_0.0722092312824751
		:358	-0.0704272	_:358_-0.0704272091822591				:358	0.239573	_:358_0.23957279081774
		:359	-0.0386571	_:359_-0.0386570779867108				:359	0.921343	_:359_0.921342922013289
		:360	-0.192129	_:360_-0.19212890304967				:360	0.667871	_:360_0.667871096950329
		:361	-0.0243444	_:361_-0.0243443952730133				:361	0.695656	_:361_0.695655604726986
		:362	-0.0455689	_:362_-0.0455689449549341				:362	0.644431	_:362_0.644431055045065
		:363	-0.578894	_:363_-0.578893767747597				:363	0.331106	_:363_0.331106232252402
		:364	-0.357582	_:364_-0.357581705236835				:364	0.532418	_:364_0.532418294763164
		:365	-0.540533	_:365_-0.540533280965121				:365	0.389467	_:365_0.389466719034878
		:366	-0.743229	_:366_-0.743229371183102				:366	0.226771	_:366_0.226770628816897
		:367	-0.729953	_:367_-0.729953092671598				:367	0.190047	_:367_0.190046907328401
		:368	-1.06153	_:368_-1.06152752277227				:368	-0.0615275	_:368_-0.0615275227722784
		:369	-1.3847	_:369_-1.38469537110666				:369	-0.384695	_:369_-0.384695371106666
		:370	-1.16449	_:370_-1.16449351607331				:370	-0.164494	_:370_-0.16449351607331
		:371	-1.14097	_:371_-1.14097440158273				:371	-0.150974	_:371_-0.150974401582731
		:372	-0.553027	_:372_-0.55302677307728				:372	0.446973	_:372_0.446973226922719
		:373	-0.611875	_:373_-0.611874934715601				:373	0.388125	_:373_0.388125065284398
		:374	-0.595266	_:374_-0.595266439399682				:374	0.364734	_:374_0.364733560600317
		:375	-0.530433	_:375_-0.530432787221852				:375	0.469567	_:375_0.469567212778147
		:376	-0.359826	_:376_-0.359825684377127				:376	0.390174	_:376_0.390174315622872
		:377	-0.082617	_:377_-0.0826169938627407				:377	0.877383	_:377_0.877383006137259
		:378	-0.0847781	_:378_-0.0847780637472402				:378	0.865222	_:378_0.865221936252759
		:379	-0.655496	_:379_-0.655495641421343				:379	0.334504	_:379_0.334504358578656
		:380	-0.505085	_:380_-0.505084527917592				:380	0.474915	_:380_0.474915472082407
		:381	-0.0952756	_:381_-0.0952756368269748				:381	0.304724	_:381_0.304724363173025
		:382	-0.410225	_:382_-0.410224928150867				:382	0.579775	_:382_0.579775071849132
		:383	-0.369259	_:383_-0.369258667360764				:383	0.620741	_:383_0.620741332639235
		:384	-0.14636	_:384_-0.146359541557421				:384	0.85364	_:384_0.853640458442578
		:385	-0.239791	_:385_-0.239791460509232				:385	0.750209	_:385_0.750208539490767
		:386	-0.39935	_:386_-0.399350355077774				:386	0.11065	_:386_0.110649644922226
		:387	-0.389286	_:387_-0.38928649822671				:387	0.600714	_:387_0.600713501773289
		:388	-0.410614	_:388_-0.410613831274226				:388	0.229386	_:388_0.229386168725773
		:389	-0.779959	_:389_-0.779959125869251				:389	0.120041	_:389_0.120040874130748
		:390	-0.596128	_:390_-0.596127694097946				:390	-0.0761277	_:390_-0.076127694097946
		:391	-1.1117	_:391_-1.11170274466607				:391	-0.121703	_:391_-0.121702744666075
		:392	-1.00015	_:392_-1.00014907088852				:392	-0.550149	_:392_-0.550149070888528
		:393	-1.22423	_:393_-1.2242251711011				:393	-0.224225	_:393_-0.224225171101103
		:394	-1.22687	_:394_-1.226865504715				:394	-0.226866	_:394_-0.226865504715002
		:395	-1.0855	_:395_-1.08550351824531				:395	-0.0855035	_:395_-0.0855035182453147
		:396	-0.783995	_:396_-0.783995269039503				:396	-0.293995	_:396_-0.293995269039503
		:397	-0.825224	_:397_-0.825223817659656				:397	-0.265224	_:397_-0.265223817659656
		:398	-0.972588	_:398_-0.97258818277113				:398	0.0274118	_:398_0.0274118172288696
		:399	-0.998072	_:399_-0.998072250394728				:399	0.00192775	_:399_0.00192774960527131
		:400	-0.160192	_:400_-0.160191651892371				:400	0.399808	_:400_0.399808348107628
		:401	-0.621022	_:401_-0.621022490984009				:401	0.338978	_:401_0.33897750901599
		:402	-0.859562	_:402_-0.859562473934782				:402	-0.309562	_:402_-0.309562473934782
		:403	-0.45491	_:403_-0.454910038744096				:403	0.15509	_:403_0.155089961255903
		:404	-0.0627064	_:404_-0.0627064136220105				:404	0.647294	_:404_0.647293586377989
		:405	-0.139633	_:405_-0.139632996696153				:405	0.700367	_:405_0.700367003303846
		:406	-1.19185	_:406_-1.19184853336808				:406	-0.191849	_:406_-0.191848533368083
		:407	-0.909257	_:407_-0.90925726403532				:407	-0.00925726	_:407_-0.00925726403532045
		:408	-0.122642	_:408_-0.122642375271549				:408	0.117358	_:408_0.11735762472845
		:409	-1.26719	_:409_-1.2671910348054				:409	-0.267191	_:409_-0.267191034805409
		:410	-0.420323	_:410_-0.420323090699187				:410	0.539677	_:410_0.539676909300812
		:411	-0.19148	_:411_-0.191479524654511				:411	0.58852	_:411_0.588520475345488
		:412	-0.333409	_:412_-0.333409264373205				:412	0.636591	_:412_0.636590735626794
		:413	-0.779042	_:413_-0.779041855452193				:413	-0.169042	_:413_-0.169041855452193
		:414	-0.391217	_:414_-0.391217070226694				:414	0.108783	_:414_0.108782929773305
		:415	-0.00648052	_:415_-0.00648051912410805				:415	0.423519	_:415_0.423519480875891
		:416	-0.615603	_:416_-0.615602893302787				:416	0.0943971	_:416_0.0943971066972126
		:417	-0.523169	_:417_-0.523168803516836				:417	0.456831	_:417_0.456831196483163
		:418	-0.225912	_:418_-0.225911743753862				:418	0.334088	_:418_0.334088256246137
		:419	-0.0668432	_:419_-0.0668432192760988				:419	0.243157	_:419_0.243156780723901
		:420	-0.201842	_:420_-0.201841826046783				:420	0.578158	_:420_0.578158173953216
		:421	-0.159167	_:421_-0.159166543607516				:421	0.480833	_:421_0.480833456392483
		:422	-0.0719652	_:422_-0.0719651575717936				:422	0.778035	_:422_0.778034842428206
		:423	-0.240687	_:423_-0.240687223856777				:423	0.469313	_:423_0.469312776143222
		:424	-0.214928	_:424_-0.214927754675907				:424	0.285072	_:424_0.285072245324092
		:425	-0.198277	_:425_-0.198277401700199				:425	0.351723	_:425_0.3517225982998
		:426	-0.291106	_:426_-0.291106351350594				:426	0.0388936	_:426_0.0388936486494051
		:427	-0.492303	_:427_-0.49230250228373				:427	0.497697	_:427_0.497697497716269
		:428	-0.109224	_:428_-0.109223534390938				:428	0.540776	_:428_0.540776465609061
		:429	-0.212419	_:429_-0.212418735700596				:429	0.207581	_:429_0.207581264299403
		:430	-0.314468	_:430_-0.314467767550763				:430	0.645532	_:430_0.645532232449236
		:431	-0.0254936	_:431_-0.0254936213862803				:431	0.264506	_:431_0.264506378613719
		:432	-0.449373	_:432_-0.449372653418696				:432	0.500627	_:432_0.500627346581303
		:433	-0.559255	_:433_-0.559255439192174				:433	0.140745	_:433_0.140744560807825
		:434	-0.293119	_:434_-0.29311851070083				:434	0.566881	_:434_0.566881489299169
		:435	-0.253455	_:435_-0.253454701314152				:435	0.556545	_:435_0.556545298685847
		:436	-0.592398	_:436_-0.592397964535455				:436	0.397602	_:436_0.397602035464545
		:437	-0.811842	_:437_-0.811842328794507				:437	0.178158	_:437_0.178157671205492
		:438	-0.0337988	_:438_-0.0337988336138831				:438	0.666201	_:438_0.666201166386116
		:439	-0.706672	_:439_-0.706671558492537				:439	0.243328	_:439_0.243328441507462
		:440	-0.473283	_:440_-0.473283304050594				:440	0.526717	_:440_0.526716695949405
		:441	-0.12218	_:441_-0.12218030758783				:441	0.60782	_:441_0.607819692412169
		:442	0.0120548	_:442_0.0120548132836137				:442	0.222055	_:442_0.222054813283613
		:443	-0.233538	_:443_-0.233537544902697				:443	0.756462	_:443_0.756462455097302
		:444	-0.548988	_:444_-0.548988086275117				:444	0.411012	_:444_0.411011913724882
		:445	-0.220121	_:445_-0.220120535899444				:445	0.759879	_:445_0.759879464100555
		:446	-0.097239	_:446_-0.0972390161474985				:446	0.182761	_:446_0.182760983852501
		:447	-0.129844	_:447_-0.129843610027475				:447	0.400156	_:447_0.400156389972524
		:448	-0.265237	_:448_-0.265236819217268				:448	0.234763	_:448_0.234763180782731
		:449	-0.115054	_:449_-0.115053902100913				:449	0.834946	_:449_0.834946097899086
		:450	-0.152459	_:450_-0.152458979447587				:450	0.617541	_:450_0.617541020552412
		:451	-0.595989	_:451_-0.595989134528102				:451	0.394011	_:451_0.394010865471897
		:452	-0.107904	_:452_-0.107903779499141				:452	0.872096	_:452_0.872096220500858
		:453	-0.0218846	_:453_-0.0218846397957707				:453	0.328115	_:453_0.328115360204229
		:454	-0.0259898	_:454_-0.0259898228056885				:454	0.52401	_:454_0.524010177194311
		:455	-0.318254	_:455_-0.318254404914505				:455	0.571746	_:455_0.571745595085494
		:456	-0.084176	_:456_-0.084176021172275				:456	0.425824	_:456_0.425823978827724
		:457	-0.0236624	_:457_-0.0236624374075555				:457	0.286338	_:457_0.286337562592444
		:458	0.0237731	_:458_0.0237730723296529				:458	0.0437731	_:458_0.0437730723296529
		:459	-0.0611388	_:459_-0.0611387860771938				:459	-0.0411388	_:459_-0.0411387860771938
		:460	-0.0388819	_:460_-0.0388819218704938				:460	-0.0388819	_:460_-0.0388819218704938
		:461	-0.0031651	_:461_-0.00316509879523884				:461	-0.0031651	_:461_-0.00316509879523884
		:462	-0.0167058	_:462_-0.0167058253205355				:462	-0.0167058	_:462_-0.0167058253205355
		:463	0.0666123	_:463_0.0666122649611815				:463	0.0666123	_:463_0.0666122649611815
		:464	0.0191499	_:464_0.0191499315585662				:464	0.0391499	_:464_0.0391499315585662
		:465	0	_:465_0				:465	0	_:465_0
		:466	0	_:466_0				:466	0	_:466_0

## Sheet: NP_11_58_9and10
Mutants	Normed kcats	Average Lags	Lag std dev	Lags						Average	SD	growth rates						Growth rate at 1%
WT	1	8.05033	0.361783	7.89987	7.71176	7.89987	8.08797	8.65218		0.0165547	0.00398042	0.0202912	0.0213723	0.013285	0.0147931	0.0130318		0.021871	0.0439433	0.0497564	0.0324299	0.0396441
C58S	1	7.63654	0.366657	7.52368	7.14752	7.52368	7.89987	8.08797		0.0156297	0.00609071	0.0258589	0.0153576	0.0106984	0.0149513	0.0112823		0.0491788	0.0416653	0.0348502	0.0403385	0.0364586
H44N	0.8	8.12555	1.32599	8.27603	5.83087	8.65218	8.65218	9.2165		0.0070034	0.00301135	0.0104438	0.0100889	0.00551694	0.0044186	0.00454875		0.0243746	0.0180127	0.0193417	0.020462	0.007658
K122R	0.69	7.33559	0.230355	6.95942	7.33559	7.33559	7.52368	7.52368		0.0203398	0.0130583	0.0412862	0.0248752	0.012829	0.00979515	0.0129136		0.0339474	0.0289617	0.0466562	0.0460974	0.0382383
D117V	0.6	9.36695	0.361801	8.84029	9.40458	9.2165	9.59265	9.78075		0.00650031	0.00433906	0.0133981	0.00816308	0.00394031	0.00304814	0.00395191		0.00744166	0.00672681	0.00476459	0.0103998	0.00389051
N192D	0.5	9.59266	0.479555	8.84029	9.59265	9.59265	9.78075	10.157		0.00613645	0.00339558	0.0109108	0.00616706	0.00775018	0.00317233	0.00268186		0.0119852	0.0146632	0.0376868	0.031614	0.0300489
H291A	0.4	12.3764	1.16253	11.2855	11.6617	12.226	14.295	12.414		0.00133742	0.000277648	0.00175456	0.00114603	0.00146503	0.00125823	0.00106327		0.00135672	0.00129138	0.00106245	0.00071515	0.00105436
G394A	0.35	11.6993	0.64335	11.0974	12.6021	11.6617	12.0379	11.0974		0.00147915	0.000180289	0.00155961	0.00169528	0.00149459	0.00144127	0.001205		0.00190434	0.00153656	0.00137309	0.00105024	0.00173679
T53S	0.32	9.96886	0.351896	9.59265	9.96888	9.78075	10.5331	9.96888		0.00234868	0.000488102	0.00239226	0.0019965	0.0022154	0.00316614	0.00197312		0.0152191	0.0149569	0.0104772	0.0256985	0.0163042
M330L	0.2	12.414	0.609492	12.414	12.226	11.6617	13.3545	12.414		0.00135044	0.000638726	0.00246342	0.0011165	0.00104562	0.00126413	0.000862514		0.000735591	0.000486312	0.000543517	0.000956242	0.000604802
H291S	0.18	21.3672	4.56214	15.7997	27.4614	24.0757	20.8782	18.621		0.000614365	0.00036396	0.000460734	0.00122285	0.000673469	0.000342646	0.000372122		0.000339182	0.000286046	0.000359631	0.000396401	0.000388221
D263N	0.13	16.2135	1.89682	14.4831	17.8687	15.9878	18.4329	14.295		0.000952221	0.00036504	0.000992512	0.000661574	0.00066751	0.000886056	0.00155345		0.00355541	0.00300768	0.00406611	0.00332238	0.00271737
I164T	0.06	10.251	0.728486	10.157	11.2855	9.96888	9.59265			0.00189329	0.00139244	0.00122862	0.00398164	0.00119321	0.00116968			0.00258665	0.000686504	0.000882686	0.00145074
H321A	0.032	17.8217	1.67795	15.7997	17.3044	18.4329	19.7496			0.000530167	9.66076e-05	0.000673386	0.00047847	0.000502109	0.000466703			0.000265619	0.000882679	0.000404571	0.000347356
T53A	0.016	14.6711	0.406313	14.4831	15.2354	14.295	14.6711			0.00061881	0.000101665	0.00063207	0.000561221	0.000525795	0.000756154			0.000482206	0.00035552	0.000437232	0.000331009
S368C	0.008	20.4549	1.21291	18.9972	19.9377	21.6305	21.2543			0.00052428	6.84667e-05	0.000614392	0.000525753	0.000448934	0.00050804			0.000404568	0.00054351	0.000281974	0.000290144
K191A	0	32.6809	5.72451	28.4018	41.0041	29.5303	31.7874			0.000444513	0.000105467	0.000319013	0.000525733	0.000395791	0.000537513			0.000257455	0.000326926	0.000322839	0.000380051
Mutants	Normed kcats	kcat error										yields
WT	1		7.89987	7.71176	7.89987	8.08797	8.65218					0.185651	0.250013	0.198287	0.159782	0.140467
C58S	1		7.52368	7.14752	7.52368	7.89987	8.08797					0.17162	0.175949	0.103711	0.0914933	0.103473
H44N	0.8	0.0325203	8.27603	5.83087	8.65218	8.65218	9.2165					0.0908556	0.0687689	0.0587111	0.0524178	0.0555311
K122R	0.69		6.95942	7.33559	7.33559	7.52368	7.52368					0.252316	0.188987	0.162953	0.1001	0.0945867
D117V	0.6	0.0243902	8.84029	9.40458	9.2165	9.59265	9.78075					0.141458	0.0855489	0.0559578	0.0510667	0.0577756
N192D	0.5		8.84029	9.59265	9.59265	9.78075	10.157					0.0768578	0.0795822	0.0438044	0.04218	0.0375889
H291A	0.4	0.1	11.2855	11.6617	12.226	14.295	12.414					0.0183133	0.0157356	0.0156022	0.0142178	0.0145533					DS yields
G394A	0.35	0.01	11.0974	12.6021	11.6617	12.0379	11.0974					0.0182089	0.0166933	0.01548	0.0145378	0.0144867				WT	0.185651	0.250013	0.198287	0.159782	0.140467
T53S	0.32	0.01	9.59265	9.96888	9.78075	10.5331	9.96888					0.0238622	0.0243089	0.0235956	0.0213244	0.0192489				K191A	0.00266222	0.00201111	0.00249111	0.00240667
M330L	0.2		12.414	12.226	11.6617	13.3545	12.414					0.01652	0.0131356	0.0124556	0.0126	0.0120111				DS1	0.0171867	0.0152178	0.0159933	0.0144178
H291S	0.18		15.7997	27.4614	24.0757	20.8782	18.621					0.00385111	0.00237778	0.00321556	0.00322	0.00357556				DS2	0.0128267	0.0114222	0.0112556	0.0102978
D263N	0.13		14.4831	17.8687	15.9878	18.4329	14.295					0.0112111	0.00867778	0.00831333	0.00687556	0.00630667				DS3	0.01478	0.0149244	0.0143311	0.0132489
I164T	0.06	0.0005	10.157	11.2855	9.96888	9.59265						0.0155311	0.0173111	0.0135956	0.0132911					DS4	0.00253556	0.00216222	0.00244222	0.00270667
H321A	0.032		15.7997	17.3044	18.4329	19.7496						0.00621111	0.00495111	0.00469333	0.00406222
T53A	0.016	0.001	14.4831	15.2354	14.295	14.6711						0.00813556	0.00683778	0.00668444	0.00657778
S368C	0.008		18.9972	19.9377	21.6305	21.2543						0.00524667	0.00497333	0.00389333	0.00421556
K191A	0		28.4018	41.0041	29.5303	31.7874						0.00266222	0.00201111	0.00249111	0.00240667

## Sheet: NP_11_59_sequencing
Samples													conc.s
TCGATCCA1_t1	TCGATCCA2_t1	TCGATCCA3_t1	TCGATCCA4_t1	TCGATCCA5_t1	TCGATCCA6_t1	TCGATCCA7_t1	TCGATCCA8_t1	TCGATCCA9_t1	TCGATCCA10_t1	TCGATCCA11_t1	TCGATCCA12_t1		256.6	296.8	273.3	324.8	287.2	201.4	258	216.6	159.5	56.1	283.6	161.1
NP_11_59_1_t2	NP_11_59_2_t2	NP_11_59_3_t2	NP_11_59_4_t2	NP_11_59_5_t2	NP_11_59_6_t2	NP_11_59_7_t2	NP_11_59_8_t2	NP_11_59_9_t2	NP_11_59_10_t2	NP_11_59_11_t2	NP_11_59_12_t2		293.5	217.7	127.8	138.5	199	267.4	139.5	324.5	131.8	276.8	145.6	115.4
NP_11_59_1_t3	NP_11_59_2_t3	NP_11_59_3_t3	NP_11_59_4_t3	NP_11_59_5_t3	NP_11_59_6_t3	NP_11_59_7_t3	NP_11_59_8_t3	NP_11_59_9_t3	NP_11_59_10_t3	NP_11_59_11_t3	NP_11_59_12_t3		198.1	198.5	173.9	176.3	256.9	370.3	330.4	308.1	258.6	265.6	305.7	283.5
NP_11_59_1_t4	NP_11_59_2_t4	NP_11_59_3_t4	NP_11_59_4_t4	NP_11_59_5_t4	NP_11_59_6_t4	NP_11_59_7_t4	NP_11_59_8_t4	NP_11_59_9_t4	NP_11_59_10_t4	NP_11_59_11_t4	NP_11_59_12_t4		360.6	180.8	229.7	257	136.4	244.4	175.8	143.3	220.2	99.9	152.1	185.5
NP_11_57_20_glyStock	NP_11_60_5_glyStock	NP_10_12_32_glyStock											166.1	156.6	174.7
i5													well in gel
AGCGCTAG	GATATCGA	CGCAGACG	TATGAGTA	AGGTGCGT	GAACATAC	ACATAGCG	GTGCGATA	CCAACAGA	TTGGTGAG	CGCGGTTC	TATAACCT		2	4	6	8	10	12	14	16	18	20	22	24
AGCGCTAG	GATATCGA	CGCAGACG	TATGAGTA	AGGTGCGT	GAACATAC	ACATAGCG	GTGCGATA	CCAACAGA	TTGGTGAG	CGCGGTTC	TATAACCT		3	5	7	9	11	13	15	17	19	21	23	25
AGCGCTAG	GATATCGA	CGCAGACG	TATGAGTA	AGGTGCGT	GAACATAC	ACATAGCG	GTGCGATA	CCAACAGA	TTGGTGAG	CGCGGTTC	TATAACCT		27	29	31	33	35	37	39	41	43	45	47	49
AGCGCTAG	GATATCGA	CGCAGACG	TATGAGTA	AGGTGCGT	GAACATAC	ACATAGCG	GTGCGATA	CCAACAGA	TTGGTGAG	CGCGGTTC	TATAACCT		28	30	32	34	36	38	40	42	44	46	48	50
AGCGCTAG	GATATCGA	CGCAGACG	TATGAGTA	AGGTGCGT	GAACATAC	ACATAGCG	GTGCGATA	CCAACAGA	TTGGTGAG	CGCGGTTC	TATAACCT		26	51	52
AGCGCTAG	GATATCGA	CGCAGACG	TATGAGTA	AGGTGCGT	GAACATAC	ACATAGCG	GTGCGATA	CCAACAGA	TTGGTGAG	CGCGGTTC	TATAACCT
AGCGCTAG	GATATCGA	CGCAGACG	TATGAGTA	AGGTGCGT	GAACATAC	ACATAGCG	GTGCGATA	CCAACAGA	TTGGTGAG	CGCGGTTC	TATAACCT
AGCGCTAG	GATATCGA	CGCAGACG	TATGAGTA	AGGTGCGT	GAACATAC	ACATAGCG	GTGCGATA	CCAACAGA	TTGGTGAG	CGCGGTTC	TATAACCT
i7
CCGCGGTT	CCGCGGTT	CCGCGGTT	CCGCGGTT	CCGCGGTT	CCGCGGTT	CCGCGGTT	CCGCGGTT	CCGCGGTT	CCGCGGTT	CCGCGGTT	CCGCGGTT
TTATAACC	TTATAACC	TTATAACC	TTATAACC	TTATAACC	TTATAACC	TTATAACC	TTATAACC	TTATAACC	TTATAACC	TTATAACC	TTATAACC
GGACTTGG	GGACTTGG	GGACTTGG	GGACTTGG	GGACTTGG	GGACTTGG	GGACTTGG	GGACTTGG	GGACTTGG	GGACTTGG	GGACTTGG	GGACTTGG
AAGTCCAA	AAGTCCAA	AAGTCCAA	AAGTCCAA	AAGTCCAA	AAGTCCAA	AAGTCCAA	AAGTCCAA	AAGTCCAA	AAGTCCAA	AAGTCCAA	AAGTCCAA
ATCCACTG	ATCCACTG	ATCCACTG	ATCCACTG	ATCCACTG	ATCCACTG	ATCCACTG	ATCCACTG	ATCCACTG	ATCCACTG	ATCCACTG	ATCCACTG
GCTTGTCA	GCTTGTCA	GCTTGTCA	GCTTGTCA	GCTTGTCA	GCTTGTCA	GCTTGTCA	GCTTGTCA	GCTTGTCA	GCTTGTCA	GCTTGTCA	GCTTGTCA
CAAGCTAG	CAAGCTAG	CAAGCTAG	CAAGCTAG	CAAGCTAG	CAAGCTAG	CAAGCTAG	CAAGCTAG	CAAGCTAG	CAAGCTAG	CAAGCTAG	CAAGCTAG
TGGATCGA	TGGATCGA	TGGATCGA	TGGATCGA	TGGATCGA	TGGATCGA	TGGATCGA	TGGATCGA	TGGATCGA	TGGATCGA	TGGATCGA	TGGATCGA
i7 reverse complement ("Forward")
AACCGCGG	AACCGCGG	AACCGCGG	AACCGCGG	AACCGCGG	AACCGCGG	AACCGCGG	AACCGCGG	AACCGCGG	AACCGCGG	AACCGCGG	AACCGCGG
GGTTATAA	GGTTATAA	GGTTATAA	GGTTATAA	GGTTATAA	GGTTATAA	GGTTATAA	GGTTATAA	GGTTATAA	GGTTATAA	GGTTATAA	GGTTATAA
CCAAGTCC	CCAAGTCC	CCAAGTCC	CCAAGTCC	CCAAGTCC	CCAAGTCC	CCAAGTCC	CCAAGTCC	CCAAGTCC	CCAAGTCC	CCAAGTCC	CCAAGTCC
TTGGACTT	TTGGACTT	TTGGACTT	TTGGACTT	TTGGACTT	TTGGACTT	TTGGACTT	TTGGACTT	TTGGACTT	TTGGACTT	TTGGACTT	TTGGACTT
CAGTGGAT	CAGTGGAT	CAGTGGAT	CAGTGGAT	CAGTGGAT	CAGTGGAT	CAGTGGAT	CAGTGGAT	CAGTGGAT	CAGTGGAT	CAGTGGAT	CAGTGGAT
TGACAAGC	TGACAAGC	TGACAAGC	TGACAAGC	TGACAAGC	TGACAAGC	TGACAAGC	TGACAAGC	TGACAAGC	TGACAAGC	TGACAAGC	TGACAAGC
CTAGCTTG	CTAGCTTG	CTAGCTTG	CTAGCTTG	CTAGCTTG	CTAGCTTG	CTAGCTTG	CTAGCTTG	CTAGCTTG	CTAGCTTG	CTAGCTTG	CTAGCTTG
TCGATCCA	TCGATCCA	TCGATCCA	TCGATCCA	TCGATCCA	TCGATCCA	TCGATCCA	TCGATCCA	TCGATCCA	TCGATCCA	TCGATCCA	TCGATCCA
NP_11_59_	NP_11_59_	NP_11_59_	NP_11_59_	NP_11_59_	NP_11_59_	NP_11_59_	NP_11_59_	NP_11_59_	NP_11_59_	NP_11_59_	NP_11_59_
NP_11_59_	NP_11_59_	NP_11_59_	NP_11_59_	NP_11_59_	NP_11_59_	NP_11_59_	NP_11_59_	NP_11_59_	NP_11_59_	NP_11_59_	NP_11_59_
NP_11_59_	NP_11_59_	NP_11_59_	NP_11_59_	NP_11_59_	NP_11_59_	NP_11_59_	NP_11_59_	NP_11_59_	NP_11_59_	NP_11_59_	NP_11_59_
NP_11_59_	NP_11_59_	NP_11_59_	NP_11_59_	NP_11_59_	NP_11_59_	NP_11_59_	NP_11_59_	NP_11_59_	NP_11_59_	NP_11_59_	NP_11_59_
NP_11_59_	NP_11_59_	NP_11_59_	NP_11_59_	NP_11_59_	NP_11_59_	NP_11_59_	NP_11_59_	NP_11_59_	NP_11_59_	NP_11_59_	NP_11_59_
NP_11_59_	NP_11_59_	NP_11_59_	NP_11_59_	NP_11_59_	NP_11_59_	NP_11_59_	NP_11_59_	NP_11_59_	NP_11_59_	NP_11_59_	NP_11_59_
NP_11_59_	NP_11_59_	NP_11_59_	NP_11_59_	NP_11_59_	NP_11_59_	NP_11_59_	NP_11_59_	NP_11_59_	NP_11_59_	NP_11_59_	NP_11_59_
NP_11_59_	NP_11_59_	NP_11_59_	NP_11_59_	NP_11_59_	NP_11_59_	NP_11_59_	NP_11_59_	NP_11_59_	NP_11_59_	NP_11_59_	NP_11_59_
1	2	3	4	5	6	7	8	9	10	11	12
1	2	3	4	5	6	7	8	9	10	11	12
1	2	3	4	5	6	7	8	9	10	11	12
1	2	3	4	5	6	7	8	9	10	11	12
1	2	3	4	5	6	7	8	9	10	11	12
1	2	3	4	5	6	7	8	9	10	11	12
1	2	3	4	5	6	7	8	9	10	11	12
1	2	3	4	5	6	7	8	9	10	11	12
_t1	_t1	_t1	_t1	_t1	_t1	_t1	_t1	_t1	_t1	_t1	_t1
_t2	_t2	_t2	_t2	_t2	_t2	_t2	_t2	_t2	_t2	_t2	_t2
_t3	_t3	_t3	_t3	_t3	_t3	_t3	_t3	_t3	_t3	_t3	_t3
_t4	_t4	_t4	_t4	_t4	_t4	_t4	_t4	_t4	_t4	_t4	_t4
i5 names
UDI0001	UDI0002	UDI0003	UDI0004	UDI0005	UDI0006	UDI0007	UDI0008	UDI0009	UDI0010	UDI0011	UDI0012
UDI0001	UDI0002	UDI0003	UDI0004	UDI0005	UDI0006	UDI0007	UDI0008	UDI0009	UDI0010	UDI0011	UDI0012
UDI0001	UDI0002	UDI0003	UDI0004	UDI0005	UDI0006	UDI0007	UDI0008	UDI0009	UDI0010	UDI0011	UDI0012
UDI0001	UDI0002	UDI0003	UDI0004	UDI0005	UDI0006	UDI0007	UDI0008	UDI0009	UDI0010	UDI0011	UDI0012
UDI0001	UDI0002	UDI0003	UDI0004	UDI0005	UDI0006	UDI0007	UDI0008	UDI0009	UDI0010	UDI0011	UDI0012
UDI0001	UDI0002	UDI0003	UDI0004	UDI0005	UDI0006	UDI0007	UDI0008	UDI0009	UDI0010	UDI0011	UDI0012
UDI0001	UDI0002	UDI0003	UDI0004	UDI0005	UDI0006	UDI0007	UDI0008	UDI0009	UDI0010	UDI0011	UDI0012
UDI0001	UDI0002	UDI0003	UDI0004	UDI0005	UDI0006	UDI0007	UDI0008	UDI0009	UDI0010	UDI0011	UDI0012
i7 names
UDI0001	UDI0001	UDI0001	UDI0001	UDI0001	UDI0001	UDI0001	UDI0001	UDI0001	UDI0001	UDI0001	UDI0001
UDI0002	UDI0002	UDI0002	UDI0002	UDI0002	UDI0002	UDI0002	UDI0002	UDI0002	UDI0002	UDI0002	UDI0002
UDI0003	UDI0003	UDI0003	UDI0003	UDI0003	UDI0003	UDI0003	UDI0003	UDI0003	UDI0003	UDI0003	UDI0003
UDI0004	UDI0004	UDI0004	UDI0004	UDI0004	UDI0004	UDI0004	UDI0004	UDI0004	UDI0004	UDI0004	UDI0004
UDI0005	UDI0005	UDI0005	UDI0005	UDI0005	UDI0005	UDI0005	UDI0005	UDI0005	UDI0005	UDI0005	UDI0005
UDI0006	UDI0006	UDI0006	UDI0006	UDI0006	UDI0006	UDI0006	UDI0006	UDI0006	UDI0006	UDI0006	UDI0006
UDI0007	UDI0007	UDI0007	UDI0007	UDI0007	UDI0007	UDI0007	UDI0007	UDI0007	UDI0007	UDI0007	UDI0007
UDI0008	UDI0008	UDI0008	UDI0008	UDI0008	UDI0008	UDI0008	UDI0008	UDI0008	UDI0008	UDI0008	UDI0008

## Sheet: NP-10-14 rate calc
	Protein	Concentration (uM)	TEV
rxn9	WT R rubrum	0.1	-
rxn10	WT R rubrum	0.05	-
rxn11	NP-10-14-1	0.05	-
rxn12	NP-10-14-1	0.05	during
rxn13	NP-10-14-1	0.05	-
rxn14	NP-10-14-1	0.05	before
						extinction coeff.	0.00622
	t1	t2	A340_1	A340_2	rate (s^-1)			conc (uM)
rxn9	220	260	0.9936	0.6987	2.96322			0.1
rxn10	300	400	0.9642	0.6285	2.69855			0.05
rxn11	300	400	0.868	0.5944	2.19936			0.05
rxn12	-	-	-	-				0.05
rxn13	300	400	1.0383	0.7726	2.13585			0.05
rxn14	350	450	0.8623	0.6078	2.04582			0.05
rxn15	300	400	0.92	0.6772	1.95177			0.05
rxn16	350	450	1.0285	0.7998	1.83842			0.05
Candace data:
	Kcat [s-1]	KM [uM]			Candace ratio	Oliver ratio
RrM	6.8±0.5	130±3.5			0.617647	0.815013	0.758117
RrMWT fused	4.2±0.4	145±7.1
K191Av1	3.8±0.3	125±7.5
K191Av2	3.4±0.5	133±12.9

## Sheet: Sheet1
	identifier	primary	mutant	heterologous_expression	KC	KC_SD	vC	vc/kc	vC_SD	S	S_SD	KO	KO_SD	vO	vO_SD	KRuBP	KRuBP_SD	d13C_permil	d13c_SD	temp_C	pH	ci_source	pKa	use	isoform	variant	LSU_uniprot	taxonomy	note	short_ref	year	primary_ref	pmid_or_doi	citation
Rhodospirillum rubrum	rubrum_mueller_cajar	TRUE	FALSE	E. coli	149	8	12.3	0.0825503	0.3	9	0.3	159	25	1.4						25	8	HCO3-		TRUE	2			Alphaproteobacteria	S at pH 8.3. Merged for simplicity.	Mueller-Cajar 2007	2007		18004873	Mueller-Cajar Oliver et al. “Directed Evolution of Rubisco in Escherichia Coli Reveals a Specificity-Determining Hydrogen Bond in the Form II Enzyme.” Biochemistry vol. 46 no. 49 Dec. 2007 pp. 14067–74 doi:10.1021/bi700820a.
Rhodospirillum rubrum H44N	rubrum_H44N_mueller_cajar	TRUE	TRUE	E. coli	204	18	9.8	0.0480392	0.4	5.5	0.3	116	25	1						25	8	HCO3-		TRUE	2			Alphaproteobacteria	S at pH 8.3. Merged for simplicity.	Mueller-Cajar 2007	2007		18004873	Mueller-Cajar Oliver et al. “Directed Evolution of Rubisco in Escherichia Coli Reveals a Specificity-Determining Hydrogen Bond in the Form II Enzyme.” Biochemistry vol. 46 no. 49 Dec. 2007 pp. 14067–74 doi:10.1021/bi700820a.
Rhodospirillum rubrum H44Q	rubrum_H44Q_mueller_cajar	TRUE	TRUE	E. coli	301	38	9.3	0.030897	0.6	5.3	0.1	185	58	1.2						25	8	HCO3-		TRUE	2			Alphaproteobacteria	S at pH 8.3. Merged for simplicity.	Mueller-Cajar 2007	2007		18004873	Mueller-Cajar Oliver et al. “Directed Evolution of Rubisco in Escherichia Coli Reveals a Specificity-Determining Hydrogen Bond in the Form II Enzyme.” Biochemistry vol. 46 no. 49 Dec. 2007 pp. 14067–74 doi:10.1021/bi700820a.
Rhodospirillum rubrum D117H	rubrum_D117H_mueller_cajar	TRUE	TRUE	E. coli	192	10	7.5	0.0390625	0.2	5.3	0.1	153	35	1.1						25	8	HCO3-		TRUE	2			Alphaproteobacteria	S at pH 8.3. Merged for simplicity.	Mueller-Cajar 2007	2007		18004873	Mueller-Cajar Oliver et al. “Directed Evolution of Rubisco in Escherichia Coli Reveals a Specificity-Determining Hydrogen Bond in the Form II Enzyme.” Biochemistry vol. 46 no. 49 Dec. 2007 pp. 14067–74 doi:10.1021/bi700820a.
Rhodospirillum rubrum D117V	rubrum_D117V_mueller_cajar	TRUE	TRUE	E. coli	196	18	7.4	0.0377551	0.3	5.3	0.1	199	51	1.5						25	8	HCO3-		TRUE	2			Alphaproteobacteria	S at pH 8.3. Merged for simplicity.	Mueller-Cajar 2007	2007		18004873	Mueller-Cajar Oliver et al. “Directed Evolution of Rubisco in Escherichia Coli Reveals a Specificity-Determining Hydrogen Bond in the Form II Enzyme.” Biochemistry vol. 46 no. 49 Dec. 2007 pp. 14067–74 doi:10.1021/bi700820a.
Rhodospirillum rubrum	rubrum_morell	TRUE	FALSE	E. coli	67	9	7.3	0.108955	0.3							20	3			25	7.8	HCO3-	6.12	TRUE	2			Alphaproteobacteria		Morell 1990	1990		https://doi.org/10.1016/0014-5793(90)80879-N	Morell MK Kane HJ Andrews TJ (1990) Carboxylterminal deletion mutants of ribulosebisphosphate carboxylase from Rhodospirillum rubrum. FEBS Lett 265:41–45.
Rhodospirillum rubrum	rubrum_gutteridge	TRUE	FALSE	E. coli	84	10	5.9	0.0702381	0.2	7.6						15	2			25	8.2	CO2		TRUE	2			Alphaproteobacteria	Anaerobic assays for KC	Gutteridge 1984	1984		https://doi.org/10.1002/j.1460-2075.1984.tb02204.x	Gutteridge S et al. A site-specific mutation within the active site of ribulose-15-bisphosphate carboxylase of Rhodospirillum rubrum. EMBO J. 1984 Dec 1; 3(12):2737-43.
Rhodospirillum rubrum A198E	rubrum_A198E_gutteridge	TRUE	TRUE	E. coli	142	16	4.8	0.0338028	0.2	7.6						13	2			25	8.2	CO2		TRUE	2			Alphaproteobacteria	Anaerobic assays for KC	Gutteridge 1984	1984		https://doi.org/10.1002/j.1460-2075.1984.tb02204.x	Gutteridge S et al. A site-specific mutation within the active site of ribulose-15-bisphosphate carboxylase of Rhodospirillum rubrum. EMBO J. 1984 Dec 1; 3(12):2737-43.
Rhodospirillum rubrum	rubrum_satagopan	TRUE	FALSE	E. coli	125	12	4.3	0.0344	0.5	13	1	143	3	0.3784		5	2			30	8			TRUE	2			Alphaproteobacteria	Heterologous expression unclear exactly which organism without a deeper read.	Satagopan 2014	2014		24942737	Satagopan S. Chan S. Perry L. J. and Tabita F. R. (2014). Structure-function studies with the unique hexameric form II ribulose-15-bisphosphate carboxylase/oxygenase (Rubisco) from Rhodopseudomonas palustris. J. Biol. Chem. 289 21433–21450.
Rhodospirillum rubrum	rubrum_table3exp3_jordan84	TRUE	FALSE	FALSE				#DIV/0!		12	1									25	8.2	CO2	6.23	TRUE	2			Alphaproteobacteria	Table 3	Jordan 1984	1984		https://doi.org/10.1007/BF00398735	Jordan DB Ogren WL. 1984. The CO2/O2 specificity of ribulose 15-bisphosphate carboxylase/oxygenase. Dependence on ribulosebisphosphate concentration pH and temperature. Planta 161 308–313.
Rhodospirillum rubrum	rubrum_table1exp1b_jordan84	TRUE	FALSE	FALSE				#DIV/0!		11.8	0.2									25	8.2	HCO3-	6.23	TRUE	2			Alphaproteobacteria	Table 1	Jordan 1984	1984		https://doi.org/10.1007/BF00398731	Jordan DB Ogren WL. 1984. The CO2/O2 specificity of ribulose 15-bisphosphate carboxylase/oxygenase. Dependence on ribulosebisphosphate concentration pH and temperature. Planta 161 308–313.
Rhodospirillum rubrum	rubrum_table1exp2b_jordan84	TRUE	FALSE	FALSE				#DIV/0!		11.4	0.4									25	8.2	HCO3-	6.23	TRUE	2			Alphaproteobacteria	Table 1	Jordan 1984	1984		https://doi.org/10.1007/BF00398733	Jordan DB Ogren WL. 1984. The CO2/O2 specificity of ribulose 15-bisphosphate carboxylase/oxygenase. Dependence on ribulosebisphosphate concentration pH and temperature. Planta 161 308–313.
Rhodospirillum rubrum	rubrum_table1exp1a_jordan84	TRUE	FALSE	FALSE				#DIV/0!		11.2	0.5					20				25	8.2	HCO3-	6.23	TRUE	2			Alphaproteobacteria	Table 1. KRuBP reported as approximately 20 uM. Error likely large.	Jordan 1984	1984		https://doi.org/10.1007/BF00398730	Jordan DB Ogren WL. 1984. The CO2/O2 specificity of ribulose 15-bisphosphate carboxylase/oxygenase. Dependence on ribulosebisphosphate concentration pH and temperature. Planta 161 308–313.
Rhodospirillum rubrum	rubrum_table1exp2a_jordan84	TRUE	FALSE	FALSE				#DIV/0!		11.1	0.2									25	8.2	HCO3-	6.23	TRUE	2			Alphaproteobacteria	Table 1	Jordan 1984	1984		https://doi.org/10.1007/BF00398732	Jordan DB Ogren WL. 1984. The CO2/O2 specificity of ribulose 15-bisphosphate carboxylase/oxygenase. Dependence on ribulosebisphosphate concentration pH and temperature. Planta 161 308–313.
Rhodospirillum rubrum	rubrum_table3exp2_jordan84	TRUE	FALSE	FALSE				#DIV/0!		10	1									25	8.2	HCO3-	6.23	TRUE	2			Alphaproteobacteria	Table 3	Jordan 1984	1984		https://doi.org/10.1007/BF00398734	Jordan DB Ogren WL. 1984. The CO2/O2 specificity of ribulose 15-bisphosphate carboxylase/oxygenase. Dependence on ribulosebisphosphate concentration pH and temperature. Planta 161 308–313.
Rhodospirillum rubrum	rubrum_andrews1985	TRUE	FALSE	E. coli				#DIV/0!		14	0.7									25	8.52	HCO3-	6.12	TRUE	2			Alphaproteobacteria	Figure 3	Andrews 1985	1985		3921534	Andrews TJ Lorimer GH (1985) Catalytic properties of a hybrid between cyanobacterial large subunits and higher plant small subunits of ribulose bisphosphate carboxylase-oxygenase. J Biol Chem. Apr 25; 260(8):4632-6.
Rhodospirillum rubrum	rubrum_kane	TRUE	FALSE	E. coli				#DIV/0!		12.3	0.1									25	8.3	CO2		TRUE	2			Alphaproteobacteria	CO2/O2 gas mix added in presence of bovine CA	Kane 1994	1994		https://doi.org/10.1071/PP9940449	Kane et al. 1994 An Improved Method for Measuring the CO 2 /O 2 Specificity of Ribulosebisphosphate Carboxylase-Oxygenase Australian journal of plant physiology 21(4):449-461
Rhodospirillum rubrum	rubrum_alonso	TRUE	FALSE	E. coli				#DIV/0!		8.1	0.2									25	7	HCO3-		TRUE	2			Alphaproteobacteria	Only measured S here assumed purified from E. coli like M burtonii	Alonso 2009	2009		19837658	Alonso Hernán Michelle J. Blayney Jennifer L. Beck and Spencer M. Whitney. 2009. “Substrate-Induced Assembly of Methanococcoides Burtonii D-Ribulose-15-Bisphosphate Carboxylase/oxygenase Dimers into Decamers.” The Journal of Biological Chemistry 284 (49):33876–82.
Rhodospirillum rubrum mutant	rubrum_mutant_terzaghi	TRUE	TRUE	E. coli	2354	471		0		6.3	0.06	6000	1321			1400	370			30	8		6.33	TRUE	2			Alphaproteobacteria	nucleotide 988 A to C mutant. S taken at 0.094 mM RuBP. Reference contains a value at 2 mM as well.	Terzaghi 1986	1986		3092806	Terzaghi B. E. Laing W. A. Christeller J. T. Petersen G. B. and Hill D. F. (1986). Ribulose 15-bisphosphate carboxylase. Effect on the catalytic properties of changing methionine-330 to leucine in the Rhodospirillum rubrum enzyme. Biochem. J 235 839–846.
Rhodospirillum rubrum	rubrum_terzaghi	TRUE	FALSE	E. coli	159	20		0		7.4	0.3	167	21	0.794833		55	7			30	8		6.33	TRUE	2			Alphaproteobacteria	S taken at 0.094 mM RuBP. Reference contains a value at 2 mM as well.	Terzaghi 1986	1986		3092806	Terzaghi B. E. Laing W. A. Christeller J. T. Petersen G. B. and Hill D. F. (1986). Ribulose 15-bisphosphate carboxylase. Effect on the catalytic properties of changing methionine-330 to leucine in the Rhodospirillum rubrum enzyme. Biochem. J 235 839–846.
Rhodospirillum rubrum	rubrum_jordan81	TRUE	FALSE	FALSE	89			0		15	1	406								25	8.3	HCO3-	6.23	TRUE	2			Alphaproteobacteria	cites Jordan & Ogren 1981 plant phys for methods unclear what pKa was used but the 1983 paper seems to be an elaboration of this one and give 6.23	Jordan 1981	1981		https://doi.org/10.1038/291513a14	Jordan DB Ogren WL (1981) Species variation in the specificity of ribulose biphosphate carboxylase/oxygenase. Nature 291:513–515.

## Sheet: NP_11_57_usefulWells
	WT	C58S	H44N	K122R	D117V	N192D	H291A	G394A	T53S	M330L	H291S	D263N	I164T	H321A	T53A	S368C	E48Q	K191A	DS1	DS2	DS3	DS4
A	TACTAGAAAAACGAG	ATAGCGAAATAAACC		GAAAGCACGATTAAA	CACGTATTTCTGTGG	TACCGATACCACACA	AAATGGGGTTACTAT	TAGACTCAGGGATAA		GTAGGAGAAGTCTGG		CCTCTAACAATCCCT	GACTTGTTCGATAAT	CTTTAAAAGCATAAC	CAACGAAAACGCGTA	AATTAACCCAATACC		TAAGTATTCCACCTA			CAATACGTACGTTAA
B	ATTAGGCTAAACTAC		ATTTTGTGTGTCAAG		GCGGAGGATAAATCA	TTTGCTATAATTACA	ACTCGGGACTTCCTT		CATCCAAACCATGAA	ATGTAGCGCTGAGAA	TTCTCAAAACTTAAA	CTGTGGCTTATAGAC	AATAAAACGTCTAAG		ATTCTGAGAAGATCA			GCACGACCCGTAAGC	ACACCAGGACGATAA	ATGATCTGCGACTGT	GGACCATGCACGTGC	CTTCCCCAACGCGAC
C	TCGCAGCATAGATTA	TGCCATAATTCGCTC	ATAAACAGTGGAAGG	ATCTATATGAAACCC	GAAAAAAAATCAAAT	CTCAACATAAGTTAA	CGACAGCGAAAAGTC		TCATACGAAGGAGAA	CCTGCAAGCACTCAC	AACGCCGTTGCGAGA		TTAGAAATAAAGACT	AGCTGGATTACCGTA				AAAAGTTAAGCAAAT	CCAAATCTAGTGAGA	CACGTCCCGGGAAAT	TGCTTTTTCTCTATA
D	CAGGTTTACGATGAC	AAACTTGACTGTACG			GATATGACCAATTTA	AGATTGATATTACCA					TTACACACTGATGGA	GTGTAACTAAATAGT	ATAACATCGAAAATA	AATGATAAGCAATCT	ACGTAATGATATCAA	CGACTGAGCTACCAG			TCATACAACTATCAT	GGTGTGAGAAAAAGA		TGATCACCACAATGG
E	ACAGACAAGGATGCA		GTTACGGATCTCGCG	TCAGTGACGTGCCCA	AGCTTAGTGCAAAAA	GATACATGAAGTATA	GAATTGGAACTCGCC		AGACCGAGCCTCGAA		CTATCTCCTAGAAGA		ATATTCAATAAGCAG		CAGGCAGAAATCAGA	TTGCTCGATGGATAT		TATAACAAGCAAAAA	TTTAGGTTGTCCAAC	GACGGTGCAGATAAA	ACGACTTCCATGAAA	GAATCCACGACGACA
F	AGGTTGTACTTGACA	CTTAAAAATTAAGTA	ATGGTCCAAAAAATT		TCAACCAATTAATAC	GATAGAAAGGGACCG	TAAAATACTTGGGTG						GATTGTTCGAGCACA	ACAACAAAAACCAAA		CCACAGAATACTCTT		CTATTGTATACCAAA	GCTGTTTAAACTGTA	CCATAGCCCTCCGCC	CAAGTTCGCAAGAAA
G	ATTAACATACAACAA	CAGCGCTAGTGGCCA	AGCATGTAGAAGTAT	GGTCTTGTATTAATA	TATCTGAGACGGTGA		CATGACTCAAGTGCG		AATGAAAACGTCAAT	TAGCTCTATCAGTAT				ACGAGGTGAAAATCA	CTTAGACATTTAACA			AAAATATACACCCAG	GCGTACGATTGTACA	GTCTGGGGTCATAGG
H	TCTGCCATTTTACCT			CTAATAAACTTACAT		AATCGGAACACATAT	ATTCAGGGAAAGCAC		GTATATTACCAACGA	CAATTCCTAAATTAC	AGGTTGAAAATGTTT		AGAGTTAATACCGAT	GGTTTTTCGTGATAA		ATACTATTGCTAGAA		GAACGCCAGTGCCCA		TTTTTTAAGCGACAC	GGCTAATAACAAGAA	TACTAGAGAGTAAAG
good BCs	6	2	4	3	7	7	3	1	5	5	0	3	5	5	4	5		6	6	5	3	3
SS mut mix:	P1	A1	WT	TACTAGAAAAACGAG	1	DS mut mix:	P1	A1	WT	TACTAGAAAAACGAG
NP_11_57_23	P1	B1	WT	ATTAGGCTAAACTAC	1		P1	B1	WT	ATTAGGCTAAACTAC
	P1	C1	WT	TCGCAGCATAGATTA	1		P1	C1	WT	TCGCAGCATAGATTA
	P1	C2	C58S	TGCCATAATTCGCTC	1		P1	E1	WT	ACAGACAAGGATGCA
	P1	F2	C58S	CTTAAAAATTAAGTA	1		P2	A6	K191A	TAAGTATTCCACCTA
	P1	G2	C58S	CAGCGCTAGTGGCCA	1		P2	B6	K191A	GCACGACCCGTAAGC
	P1	B3	H44N	ATTTTGTGTGTCAAG	0.8		P2	C6	K191A	AAAAGTTAAGCAAAT
	P1	C3	H44N	ATAAACAGTGGAAGG	0.8		P2	E6	K191A	TATAACAAGCAAAAA
	P1	E3	H44N	GTTACGGATCTCGCG	0.8		P2	B7	DS1	ACACCAGGACGATAA
	P1	C4	K122R	ATCTATATGAAACCC	0.69		P2	C7	DS1	CCAAATCTAGTGAGA
	P1	E4	K122R	TCAGTGACGTGCCCA	0.69		P2	D7	DS1	TCATACAACTATCAT
	P1	G4	K122R	GGTCTTGTATTAATA	0.69		P2	E7	DS1	TTTAGGTTGTCCAAC
	P1	A5	D117V	CACGTATTTCTGTGG	0.6		P2	B8	DS2	ATGATCTGCGACTGT
	P1	B5	D117V	GCGGAGGATAAATCA	0.6		P2	D8	DS2	GGTGTGAGAAAAAGA
	P1	C5	D117V	GAAAAAAAATCAAAT	0.6		P2	F8	DS2	CCATAGCCCTCCGCC
	P1	A6	N192D	TACCGATACCACACA	0.5		P2	G8	DS2	GTCTGGGGTCATAGG
	P1	B6	N192D	TTTGCTATAATTACA	0.5		P2	A9	DS3	CAATACGTACGTTAA
	P1	C6	N192D	CTCAACATAAGTTAA	0.5		P2	B9	DS3	GGACCATGCACGTGC
	P1	A7	H291A	AAATGGGGTTACTAT	0.4		P2	C9	DS3	TGCTTTTTCTCTATA
	P1	B7	H291A	ACTCGGGACTTCCTT	0.4		P2	E9	DS3	ACGACTTCCATGAAA
	P1	C7	H291A	CGACAGCGAAAAGTC	0.4		P2	B10	DS4	CTTCCCCAACGCGAC
	P1	B9	T53S	CATCCAAACCATGAA	0.32		P2	D10	DS4	TGATCACCACAATGG
	P1	C9	T53S	TCATACGAAGGAGAA	0.32		P2	E10	DS4	GAATCCACGACGACA
	P1	E9	T53S	AGACCGAGCCTCGAA	0.32		P2	H10	DS4	TACTAGAGAGTAAAG
	P1	A10	M330L	GTAGGAGAAGTCTGG	0.2
	P1	B10	M330L	ATGTAGCGCTGAGAA	0.2
	P1	C10	M330L	CCTGCAAGCACTCAC	0.2
	P1	A11	D263N	CCTCTAACAATCCCT	0.13
	P1	B11	D263N	CTGTGGCTTATAGAC	0.13
	P1	D11	D263N	GTGTAACTAAATAGT	0.13
	P2	A1	I164T	GACTTGTTCGATAAT	0.06
	P2	B1	I164T	AATAAAACGTCTAAG	0.06
	P2	C1	I164T	TTAGAAATAAAGACT	0.06
	P2	A2	H321A	CTTTAAAAGCATAAC	0.032
	P2	C2	H321A	AGCTGGATTACCGTA	0.032
	P2	F2	H321A	ACAACAAAAACCAAA	0.032
	P2	A3	T53A	CAACGAAAACGCGTA	0.016
	P2	B3	T53A	ATTCTGAGAAGATCA	0.016
	P2	E3	T53A	CAGGCAGAAATCAGA	0.016
	P2	A4	S368C	AATTAACCCAATACC	0.008
	P2	E4	S368C	TTGCTCGATGGATAT	0.008
	P2	F4	S368C	CCACAGAATACTCTT	0.008
		c1	E48Q	AAAAACTACAAGAAA	0.0005
		c13	E48Q	ATGTAGCTACTAAAA	0.0005
		c14	E48Q	ACCGATCGAAATTAA	0.0005
	P2	B6	K191A	GCACGACCCGTAAGC	0
	P2	E6	K191A	TATAACAAGCAAAAA	0
	P2	F6	K191A	CTATTGTATACCAAA	0

## Sheet: NP_11_57_23
Mutation	Barcode	Relative_activity
WT	TACTAGAAAAACGAG	1
WT	ATTAGGCTAAACTAC	1
WT	TCGCAGCATAGATTA	1
C58S	TGCCATAATTCGCTC	1
C58S	CTTAAAAATTAAGTA	1
C58S	CAGCGCTAGTGGCCA	1
H44N	ATTTTGTGTGTCAAG	0.8
H44N	ATAAACAGTGGAAGG	0.8
H44N	GTTACGGATCTCGCG	0.8
K122R	ATCTATATGAAACCC	0.69
K122R	TCAGTGACGTGCCCA	0.69
K122R	GGTCTTGTATTAATA	0.69
D117V	CACGTATTTCTGTGG	0.6
D117V	GCGGAGGATAAATCA	0.6
D117V	GAAAAAAAATCAAAT	0.6
N192D	TACCGATACCACACA	0.5
N192D	TTTGCTATAATTACA	0.5
N192D	CTCAACATAAGTTAA	0.5
H291A	AAATGGGGTTACTAT	0.4
H291A	ACTCGGGACTTCCTT	0.4
H291A	CGACAGCGAAAAGTC	0.4
T53S	CATCCAAACCATGAA	0.32
T53S	TCATACGAAGGAGAA	0.32
T53S	AGACCGAGCCTCGAA	0.32
M330L	GTAGGAGAAGTCTGG	0.2
M330L	ATGTAGCGCTGAGAA	0.2
M330L	CCTGCAAGCACTCAC	0.2
D263N	CCTCTAACAATCCCT	0.13
D263N	CTGTGGCTTATAGAC	0.13
D263N	GTGTAACTAAATAGT	0.13
I164T	GACTTGTTCGATAAT	0.06
I164T	AATAAAACGTCTAAG	0.06
I164T	TTAGAAATAAAGACT	0.06
H321A	CTTTAAAAGCATAAC	0.032
H321A	AGCTGGATTACCGTA	0.032
H321A	ACAACAAAAACCAAA	0.032
T53A	CAACGAAAACGCGTA	0.016
T53A	ATTCTGAGAAGATCA	0.016
T53A	CAGGCAGAAATCAGA	0.016
S368C	AATTAACCCAATACC	0.008
S368C	TTGCTCGATGGATAT	0.008
S368C	CCACAGAATACTCTT	0.008
E48Q	AAAAACTACAAGAAA	0.0005
E48Q	ATGTAGCTACTAAAA	0.0005
E48Q	ACCGATCGAAATTAA	0.0005
K191A	GCACGACCCGTAAGC	0
K191A	TATAACAAGCAAAAA	0
K191A	CTATTGTATACCAAA	0

## Sheet: NP_11_57_lookup
	WT	C58S	H44N	K122R	D117V	N192D	H291A	G394A	T53S	M330L	H291S	D263N	I164T	H321A	T53A	S368C	E48Q	K191A	DS1	DS2	DS3	DS4
A	TACTAGAAAAACGAG	ATAGCGAAATAAACC		GAAAGCACGATTAAA	CACGTATTTCTGTGG	TACCGATACCACACA	AAATGGGGTTACTAT	TAGACTCAGGGATAA		GTAGGAGAAGTCTGG		CCTCTAACAATCCCT	GACTTGTTCGATAAT	CTTTAAAAGCATAAC	CAACGAAAACGCGTA	AATTAACCCAATACC		TAAGTATTCCACCTA			CAATACGTACGTTAA
B	ATTAGGCTAAACTAC		ATTTTGTGTGTCAAG		GCGGAGGATAAATCA	TTTGCTATAATTACA	ACTCGGGACTTCCTT		CATCCAAACCATGAA	ATGTAGCGCTGAGAA	TTCTCAAAACTTAAA	CTGTGGCTTATAGAC	AATAAAACGTCTAAG		ATTCTGAGAAGATCA			GCACGACCCGTAAGC	ACACCAGGACGATAA	ATGATCTGCGACTGT	GGACCATGCACGTGC	CTTCCCCAACGCGAC
C	TCGCAGCATAGATTA	TGCCATAATTCGCTC	ATAAACAGTGGAAGG	ATCTATATGAAACCC	GAAAAAAAATCAAAT	CTCAACATAAGTTAA	CGACAGCGAAAAGTC		TCATACGAAGGAGAA	CCTGCAAGCACTCAC	AACGCCGTTGCGAGA		TTAGAAATAAAGACT	AGCTGGATTACCGTA				AAAAGTTAAGCAAAT	CCAAATCTAGTGAGA	CACGTCCCGGGAAAT	TGCTTTTTCTCTATA
D	CAGGTTTACGATGAC	AAACTTGACTGTACG			GATATGACCAATTTA	AGATTGATATTACCA					TTACACACTGATGGA	GTGTAACTAAATAGT	ATAACATCGAAAATA	AATGATAAGCAATCT	ACGTAATGATATCAA	CGACTGAGCTACCAG			TCATACAACTATCAT	GGTGTGAGAAAAAGA		TGATCACCACAATGG
E	ACAGACAAGGATGCA		GTTACGGATCTCGCG	TCAGTGACGTGCCCA	AGCTTAGTGCAAAAA	GATACATGAAGTATA	GAATTGGAACTCGCC		AGACCGAGCCTCGAA		CTATCTCCTAGAAGA		ATATTCAATAAGCAG		CAGGCAGAAATCAGA	TTGCTCGATGGATAT		TATAACAAGCAAAAA	TTTAGGTTGTCCAAC	GACGGTGCAGATAAA	ACGACTTCCATGAAA	GAATCCACGACGACA
F	AGGTTGTACTTGACA	CTTAAAAATTAAGTA	ATGGTCCAAAAAATT		TCAACCAATTAATAC	GATAGAAAGGGACCG	TAAAATACTTGGGTG						GATTGTTCGAGCACA	ACAACAAAAACCAAA		CCACAGAATACTCTT		CTATTGTATACCAAA	GCTGTTTAAACTGTA	CCATAGCCCTCCGCC	CAAGTTCGCAAGAAA
G	ATTAACATACAACAA	CAGCGCTAGTGGCCA	AGCATGTAGAAGTAT	GGTCTTGTATTAATA	TATCTGAGACGGTGA		CATGACTCAAGTGCG		AATGAAAACGTCAAT	TAGCTCTATCAGTAT				ACGAGGTGAAAATCA	CTTAGACATTTAACA			AAAATATACACCCAG	GCGTACGATTGTACA	GTCTGGGGTCATAGG
H	TCTGCCATTTTACCT			CTAATAAACTTACAT		AATCGGAACACATAT	ATTCAGGGAAAGCAC		GTATATTACCAACGA	CAATTCCTAAATTAC	AGGTTGAAAATGTTT		AGAGTTAATACCGAT	GGTTTTTCGTGATAA		ATACTATTGCTAGAA		GAACGCCAGTGCCCA		TTTTTTAAGCGACAC	GGCTAATAACAAGAA	TACTAGAGAGTAAAG

[truncated: 10 more sheets: Oligo library primer list, NP_11_44_14_lookup, NP_11_55_87_lookup, Sheet9, Flamholz 2019 S1, Flamholz 2019 S4, NP_11_47_104to132_NormalizedLog, NP-11-50 minilibraries, Illumina primers PCR1 and 2, Plasmids]
