# Supplementary material for: A map of the rubisco biochemical landscape
Source: Nature. 2025 Jan 22;638(8051):823–8. doi: 10.1038/s41586-024-08455-0 (PMC11839469; doi:10.1038/s41586-024-08455-0)
Supplement: Supplementary file 5 — Plasmids:NP-11-64-1, pET28_SUMO. Primers: Illumina sequencing, Mutagenic primers for KM18 library, Library prep primers (hunks), TWIST oligonucleotides. [file 41586_2024_8455_MOESM5_ESM.zip › Plasmids and primers/MutagenicOligos.txt]

ATGCGCAGCCGGTCTCA ATGGAC CGTAGTTCTCGCTATGTCAATCTTGCTTTGAAAGAAGAGGACTTAATTGCCGGAGGCGAACACGTATTGTGCGCCTATATTATGAAACCAAAAGCTGGGTACGGTTACGTTGCCACCGCAGCGCACTTT GCTGCA AGAGACCCTGAGTGCCGAT
ATGCGCAGCCGGTCTCA ATGGAC CATAGTTCTCGCTATGTCAATCTTGCTTTGAAAGAAGAGGACTTAATTGCCGGAGGCGAACACGTATTGTGCGCCTATATTATGAAACCAAAAGCTGGGTACGGTTACGTTGCCACCGCAGCGCACTTT GCTGCA AGAGACCCTGAGTGCCGAT
ATGCGCAGCCGGTCTCA ATGGAC AAAAGTTCTCGCTATGTCAATCTTGCTTTGAAAGAAGAGGACTTAATTGCCGGAGGCGAACACGTATTGTGCGCCTATATTATGAAACCAAAAGCTGGGTACGGTTACGTTGCCACCGCAGCGCACTTT GCTGCA AGAGACCCTGAGTGCCGAT
ATGCGCAGCCGGTCTCA ATGGAC GATAGTTCTCGCTATGTCAATCTTGCTTTGAAAGAAGAGGACTTAATTGCCGGAGGCGAACACGTATTGTGCGCCTATATTATGAAACCAAAAGCTGGGTACGGTTACGTTGCCACCGCAGCGCACTTT GCTGCA AGAGACCCTGAGTGCCGAT
ATGCGCAGCCGGTCTCA ATGGAC GAAAGTTCTCGCTATGTCAATCTTGCTTTGAAAGAAGAGGACTTAATTGCCGGAGGCGAACACGTATTGTGCGCCTATATTATGAAACCAAAAGCTGGGTACGGTTACGTTGCCACCGCAGCGCACTTT GCTGCA AGAGACCCTGAGTGCCGAT
ATGCGCAGCCGGTCTCA ATGGAC AGCAGTTCTCGCTATGTCAATCTTGCTTTGAAAGAAGAGGACTTAATTGCCGGAGGCGAACACGTATTGTGCGCCTATATTATGAAACCAAAAGCTGGGTACGGTTACGTTGCCACCGCAGCGCACTTT GCTGCA AGAGACCCTGAGTGCCGAT
ATGCGCAGCCGGTCTCA ATGGAC ACCAGTTCTCGCTATGTCAATCTTGCTTTGAAAGAAGAGGACTTAATTGCCGGAGGCGAACACGTATTGTGCGCCTATATTATGAAACCAAAAGCTGGGTACGGTTACGTTGCCACCGCAGCGCACTTT GCTGCA AGAGACCCTGAGTGCCGAT
ATGCGCAGCCGGTCTCA ATGGAC AATAGTTCTCGCTATGTCAATCTTGCTTTGAAAGAAGAGGACTTAATTGCCGGAGGCGAACACGTATTGTGCGCCTATATTATGAAACCAAAAGCTGGGTACGGTTACGTTGCCACCGCAGCGCACTTT GCTGCA AGAGACCCTGAGTGCCGAT
ATGCGCAGCCGGTCTCA ATGGAC TGCAGTTCTCGCTATGTCAATCTTGCTTTGAAAGAAGAGGACTTAATTGCCGGAGGCGAACACGTATTGTGCGCCTATATTATGAAACCAAAAGCTGGGTACGGTTACGTTGCCACCGCAGCGCACTTT GCTGCA AGAGACCCTGAGTGCCGAT
ATGCGCAGCCGGTCTCA ATGGAC GGCAGTTCTCGCTATGTCAATCTTGCTTTGAAAGAAGAGGACTTAATTGCCGGAGGCGAACACGTATTGTGCGCCTATATTATGAAACCAAAAGCTGGGTACGGTTACGTTGCCACCGCAGCGCACTTT GCTGCA AGAGACCCTGAGTGCCGAT
ATGCGCAGCCGGTCTCA ATGGAC CCGAGTTCTCGCTATGTCAATCTTGCTTTGAAAGAAGAGGACTTAATTGCCGGAGGCGAACACGTATTGTGCGCCTATATTATGAAACCAAAAGCTGGGTACGGTTACGTTGCCACCGCAGCGCACTTT GCTGCA AGAGACCCTGAGTGCCGAT
ATGCGCAGCCGGTCTCA ATGGAC GCGAGTTCTCGCTATGTCAATCTTGCTTTGAAAGAAGAGGACTTAATTGCCGGAGGCGAACACGTATTGTGCGCCTATATTATGAAACCAAAAGCTGGGTACGGTTACGTTGCCACCGCAGCGCACTTT GCTGCA AGAGACCCTGAGTGCCGAT
ATGCGCAGCCGGTCTCA ATGGAC GTGAGTTCTCGCTATGTCAATCTTGCTTTGAAAGAAGAGGACTTAATTGCCGGAGGCGAACACGTATTGTGCGCCTATATTATGAAACCAAAAGCTGGGTACGGTTACGTTGCCACCGCAGCGCACTTT GCTGCA AGAGACCCTGAGTGCCGAT
ATGCGCAGCCGGTCTCA ATGGAC ATTAGTTCTCGCTATGTCAATCTTGCTTTGAAAGAAGAGGACTTAATTGCCGGAGGCGAACACGTATTGTGCGCCTATATTATGAAACCAAAAGCTGGGTACGGTTACGTTGCCACCGCAGCGCACTTT GCTGCA AGAGACCCTGAGTGCCGAT
ATGCGCAGCCGGTCTCA ATGGAC CTGAGTTCTCGCTATGTCAATCTTGCTTTGAAAGAAGAGGACTTAATTGCCGGAGGCGAACACGTATTGTGCGCCTATATTATGAAACCAAAAGCTGGGTACGGTTACGTTGCCACCGCAGCGCACTTT GCTGCA AGAGACCCTGAGTGCCGAT
ATGCGCAGCCGGTCTCA ATGGAC ATGAGTTCTCGCTATGTCAATCTTGCTTTGAAAGAAGAGGACTTAATTGCCGGAGGCGAACACGTATTGTGCGCCTATATTATGAAACCAAAAGCTGGGTACGGTTACGTTGCCACCGCAGCGCACTTT GCTGCA AGAGACCCTGAGTGCCGAT
ATGCGCAGCCGGTCTCA ATGGAC TTTAGTTCTCGCTATGTCAATCTTGCTTTGAAAGAAGAGGACTTAATTGCCGGAGGCGAACACGTATTGTGCGCCTATATTATGAAACCAAAAGCTGGGTACGGTTACGTTGCCACCGCAGCGCACTTT GCTGCA AGAGACCCTGAGTGCCGAT
ATGCGCAGCCGGTCTCA ATGGAC TATAGTTCTCGCTATGTCAATCTTGCTTTGAAAGAAGAGGACTTAATTGCCGGAGGCGAACACGTATTGTGCGCCTATATTATGAAACCAAAAGCTGGGTACGGTTACGTTGCCACCGCAGCGCACTTT GCTGCA AGAGACCCTGAGTGCCGAT
ATGCGCAGCCGGTCTCA ATGGAC TGGAGTTCTCGCTATGTCAATCTTGCTTTGAAAGAAGAGGACTTAATTGCCGGAGGCGAACACGTATTGTGCGCCTATATTATGAAACCAAAAGCTGGGTACGGTTACGTTGCCACCGCAGCGCACTTT GCTGCA AGAGACCCTGAGTGCCGAT
ATGCGCAGCCGGTCTCA ATGGAC CAGCGTTCTCGCTATGTCAATCTTGCTTTGAAAGAAGAGGACTTAATTGCCGGAGGCGAACACGTATTGTGCGCCTATATTATGAAACCAAAAGCTGGGTACGGTTACGTTGCCACCGCAGCGCACTTT GCTGCA AGAGACCCTGAGTGCCGAT
ATGCGCAGCCGGTCTCA ATGGAC CAGCATTCTCGCTATGTCAATCTTGCTTTGAAAGAAGAGGACTTAATTGCCGGAGGCGAACACGTATTGTGCGCCTATATTATGAAACCAAAAGCTGGGTACGGTTACGTTGCCACCGCAGCGCACTTT GCTGCA AGAGACCCTGAGTGCCGAT
ATGCGCAGCCGGTCTCA ATGGAC CAGAAATCTCGCTATGTCAATCTTGCTTTGAAAGAAGAGGACTTAATTGCCGGAGGCGAACACGTATTGTGCGCCTATATTATGAAACCAAAAGCTGGGTACGGTTACGTTGCCACCGCAGCGCACTTT GCTGCA AGAGACCCTGAGTGCCGAT
ATGCGCAGCCGGTCTCA ATGGAC CAGGATTCTCGCTATGTCAATCTTGCTTTGAAAGAAGAGGACTTAATTGCCGGAGGCGAACACGTATTGTGCGCCTATATTATGAAACCAAAAGCTGGGTACGGTTACGTTGCCACCGCAGCGCACTTT GCTGCA AGAGACCCTGAGTGCCGAT
ATGCGCAGCCGGTCTCA ATGGAC CAGGAATCTCGCTATGTCAATCTTGCTTTGAAAGAAGAGGACTTAATTGCCGGAGGCGAACACGTATTGTGCGCCTATATTATGAAACCAAAAGCTGGGTACGGTTACGTTGCCACCGCAGCGCACTTT GCTGCA AGAGACCCTGAGTGCCGAT
ATGCGCAGCCGGTCTCA ATGGAC CAGACCTCTCGCTATGTCAATCTTGCTTTGAAAGAAGAGGACTTAATTGCCGGAGGCGAACACGTATTGTGCGCCTATATTATGAAACCAAAAGCTGGGTACGGTTACGTTGCCACCGCAGCGCACTTT GCTGCA AGAGACCCTGAGTGCCGAT
ATGCGCAGCCGGTCTCA ATGGAC CAGAATTCTCGCTATGTCAATCTTGCTTTGAAAGAAGAGGACTTAATTGCCGGAGGCGAACACGTATTGTGCGCCTATATTATGAAACCAAAAGCTGGGTACGGTTACGTTGCCACCGCAGCGCACTTT GCTGCA AGAGACCCTGAGTGCCGAT
ATGCGCAGCCGGTCTCA ATGGAC CAGCAGTCTCGCTATGTCAATCTTGCTTTGAAAGAAGAGGACTTAATTGCCGGAGGCGAACACGTATTGTGCGCCTATATTATGAAACCAAAAGCTGGGTACGGTTACGTTGCCACCGCAGCGCACTTT GCTGCA AGAGACCCTGAGTGCCGAT
ATGCGCAGCCGGTCTCA ATGGAC CAGTGCTCTCGCTATGTCAATCTTGCTTTGAAAGAAGAGGACTTAATTGCCGGAGGCGAACACGTATTGTGCGCCTATATTATGAAACCAAAAGCTGGGTACGGTTACGTTGCCACCGCAGCGCACTTT GCTGCA AGAGACCCTGAGTGCCGAT
ATGCGCAGCCGGTCTCA ATGGAC CAGGGCTCTCGCTATGTCAATCTTGCTTTGAAAGAAGAGGACTTAATTGCCGGAGGCGAACACGTATTGTGCGCCTATATTATGAAACCAAAAGCTGGGTACGGTTACGTTGCCACCGCAGCGCACTTT GCTGCA AGAGACCCTGAGTGCCGAT
ATGCGCAGCCGGTCTCA ATGGAC CAGCCGTCTCGCTATGTCAATCTTGCTTTGAAAGAAGAGGACTTAATTGCCGGAGGCGAACACGTATTGTGCGCCTATATTATGAAACCAAAAGCTGGGTACGGTTACGTTGCCACCGCAGCGCACTTT GCTGCA AGAGACCCTGAGTGCCGAT
ATGCGCAGCCGGTCTCA ATGGAC CAGGCGTCTCGCTATGTCAATCTTGCTTTGAAAGAAGAGGACTTAATTGCCGGAGGCGAACACGTATTGTGCGCCTATATTATGAAACCAAAAGCTGGGTACGGTTACGTTGCCACCGCAGCGCACTTT GCTGCA AGAGACCCTGAGTGCCGAT
ATGCGCAGCCGGTCTCA ATGGAC CAGGTGTCTCGCTATGTCAATCTTGCTTTGAAAGAAGAGGACTTAATTGCCGGAGGCGAACACGTATTGTGCGCCTATATTATGAAACCAAAAGCTGGGTACGGTTACGTTGCCACCGCAGCGCACTTT GCTGCA AGAGACCCTGAGTGCCGAT
ATGCGCAGCCGGTCTCA ATGGAC CAGATTTCTCGCTATGTCAATCTTGCTTTGAAAGAAGAGGACTTAATTGCCGGAGGCGAACACGTATTGTGCGCCTATATTATGAAACCAAAAGCTGGGTACGGTTACGTTGCCACCGCAGCGCACTTT GCTGCA AGAGACCCTGAGTGCCGAT
ATGCGCAGCCGGTCTCA ATGGAC CAGCTGTCTCGCTATGTCAATCTTGCTTTGAAAGAAGAGGACTTAATTGCCGGAGGCGAACACGTATTGTGCGCCTATATTATGAAACCAAAAGCTGGGTACGGTTACGTTGCCACCGCAGCGCACTTT GCTGCA AGAGACCCTGAGTGCCGAT
ATGCGCAGCCGGTCTCA ATGGAC CAGATGTCTCGCTATGTCAATCTTGCTTTGAAAGAAGAGGACTTAATTGCCGGAGGCGAACACGTATTGTGCGCCTATATTATGAAACCAAAAGCTGGGTACGGTTACGTTGCCACCGCAGCGCACTTT GCTGCA AGAGACCCTGAGTGCCGAT
ATGCGCAGCCGGTCTCA ATGGAC CAGTTTTCTCGCTATGTCAATCTTGCTTTGAAAGAAGAGGACTTAATTGCCGGAGGCGAACACGTATTGTGCGCCTATATTATGAAACCAAAAGCTGGGTACGGTTACGTTGCCACCGCAGCGCACTTT GCTGCA AGAGACCCTGAGTGCCGAT
ATGCGCAGCCGGTCTCA ATGGAC CAGTATTCTCGCTATGTCAATCTTGCTTTGAAAGAAGAGGACTTAATTGCCGGAGGCGAACACGTATTGTGCGCCTATATTATGAAACCAAAAGCTGGGTACGGTTACGTTGCCACCGCAGCGCACTTT GCTGCA AGAGACCCTGAGTGCCGAT
ATGCGCAGCCGGTCTCA ATGGAC CAGTGGTCTCGCTATGTCAATCTTGCTTTGAAAGAAGAGGACTTAATTGCCGGAGGCGAACACGTATTGTGCGCCTATATTATGAAACCAAAAGCTGGGTACGGTTACGTTGCCACCGCAGCGCACTTT GCTGCA AGAGACCCTGAGTGCCGAT
ATGCGCAGCCGGTCTCA ATGGAC CAGAGTCGTCGCTATGTCAATCTTGCTTTGAAAGAAGAGGACTTAATTGCCGGAGGCGAACACGTATTGTGCGCCTATATTATGAAACCAAAAGCTGGGTACGGTTACGTTGCCACCGCAGCGCACTTT GCTGCA AGAGACCCTGAGTGCCGAT
ATGCGCAGCCGGTCTCA ATGGAC CAGAGTCATCGCTATGTCAATCTTGCTTTGAAAGAAGAGGACTTAATTGCCGGAGGCGAACACGTATTGTGCGCCTATATTATGAAACCAAAAGCTGGGTACGGTTACGTTGCCACCGCAGCGCACTTT GCTGCA AGAGACCCTGAGTGCCGAT
ATGCGCAGCCGGTCTCA ATGGAC CAGAGTAAACGCTATGTCAATCTTGCTTTGAAAGAAGAGGACTTAATTGCCGGAGGCGAACACGTATTGTGCGCCTATATTATGAAACCAAAAGCTGGGTACGGTTACGTTGCCACCGCAGCGCACTTT GCTGCA AGAGACCCTGAGTGCCGAT
ATGCGCAGCCGGTCTCA ATGGAC CAGAGTGATCGCTATGTCAATCTTGCTTTGAAAGAAGAGGACTTAATTGCCGGAGGCGAACACGTATTGTGCGCCTATATTATGAAACCAAAAGCTGGGTACGGTTACGTTGCCACCGCAGCGCACTTT GCTGCA AGAGACCCTGAGTGCCGAT
ATGCGCAGCCGGTCTCA ATGGAC CAGAGTGAACGCTATGTCAATCTTGCTTTGAAAGAAGAGGACTTAATTGCCGGAGGCGAACACGTATTGTGCGCCTATATTATGAAACCAAAAGCTGGGTACGGTTACGTTGCCACCGCAGCGCACTTT GCTGCA AGAGACCCTGAGTGCCGAT
ATGCGCAGCCGGTCTCA ATGGAC CAGAGTACCCGCTATGTCAATCTTGCTTTGAAAGAAGAGGACTTAATTGCCGGAGGCGAACACGTATTGTGCGCCTATATTATGAAACCAAAAGCTGGGTACGGTTACGTTGCCACCGCAGCGCACTTT GCTGCA AGAGACCCTGAGTGCCGAT
ATGCGCAGCCGGTCTCA ATGGAC CAGAGTAATCGCTATGTCAATCTTGCTTTGAAAGAAGAGGACTTAATTGCCGGAGGCGAACACGTATTGTGCGCCTATATTATGAAACCAAAAGCTGGGTACGGTTACGTTGCCACCGCAGCGCACTTT GCTGCA AGAGACCCTGAGTGCCGAT
ATGCGCAGCCGGTCTCA ATGGAC CAGAGTCAGCGCTATGTCAATCTTGCTTTGAAAGAAGAGGACTTAATTGCCGGAGGCGAACACGTATTGTGCGCCTATATTATGAAACCAAAAGCTGGGTACGGTTACGTTGCCACCGCAGCGCACTTT GCTGCA AGAGACCCTGAGTGCCGAT
ATGCGCAGCCGGTCTCA ATGGAC CAGAGTTGCCGCTATGTCAATCTTGCTTTGAAAGAAGAGGACTTAATTGCCGGAGGCGAACACGTATTGTGCGCCTATATTATGAAACCAAAAGCTGGGTACGGTTACGTTGCCACCGCAGCGCACTTT GCTGCA AGAGACCCTGAGTGCCGAT
ATGCGCAGCCGGTCTCA ATGGAC CAGAGTGGCCGCTATGTCAATCTTGCTTTGAAAGAAGAGGACTTAATTGCCGGAGGCGAACACGTATTGTGCGCCTATATTATGAAACCAAAAGCTGGGTACGGTTACGTTGCCACCGCAGCGCACTTT GCTGCA AGAGACCCTGAGTGCCGAT
ATGCGCAGCCGGTCTCA ATGGAC CAGAGTCCGCGCTATGTCAATCTTGCTTTGAAAGAAGAGGACTTAATTGCCGGAGGCGAACACGTATTGTGCGCCTATATTATGAAACCAAAAGCTGGGTACGGTTACGTTGCCACCGCAGCGCACTTT GCTGCA AGAGACCCTGAGTGCCGAT
ATGCGCAGCCGGTCTCA ATGGAC CAGAGTGCGCGCTATGTCAATCTTGCTTTGAAAGAAGAGGACTTAATTGCCGGAGGCGAACACGTATTGTGCGCCTATATTATGAAACCAAAAGCTGGGTACGGTTACGTTGCCACCGCAGCGCACTTT GCTGCA AGAGACCCTGAGTGCCGAT
ATGCGCAGCCGGTCTCA ATGGAC CAGAGTGTGCGCTATGTCAATCTTGCTTTGAAAGAAGAGGACTTAATTGCCGGAGGCGAACACGTATTGTGCGCCTATATTATGAAACCAAAAGCTGGGTACGGTTACGTTGCCACCGCAGCGCACTTT GCTGCA AGAGACCCTGAGTGCCGAT
ATGCGCAGCCGGTCTCA ATGGAC CAGAGTATTCGCTATGTCAATCTTGCTTTGAAAGAAGAGGACTTAATTGCCGGAGGCGAACACGTATTGTGCGCCTATATTATGAAACCAAAAGCTGGGTACGGTTACGTTGCCACCGCAGCGCACTTT GCTGCA AGAGACCCTGAGTGCCGAT
ATGCGCAGCCGGTCTCA ATGGAC CAGAGTCTGCGCTATGTCAATCTTGCTTTGAAAGAAGAGGACTTAATTGCCGGAGGCGAACACGTATTGTGCGCCTATATTATGAAACCAAAAGCTGGGTACGGTTACGTTGCCACCGCAGCGCACTTT GCTGCA AGAGACCCTGAGTGCCGAT
ATGCGCAGCCGGTCTCA ATGGAC CAGAGTATGCGCTATGTCAATCTTGCTTTGAAAGAAGAGGACTTAATTGCCGGAGGCGAACACGTATTGTGCGCCTATATTATGAAACCAAAAGCTGGGTACGGTTACGTTGCCACCGCAGCGCACTTT GCTGCA AGAGACCCTGAGTGCCGAT
ATGCGCAGCCGGTCTCA ATGGAC CAGAGTTTTCGCTATGTCAATCTTGCTTTGAAAGAAGAGGACTTAATTGCCGGAGGCGAACACGTATTGTGCGCCTATATTATGAAACCAAAAGCTGGGTACGGTTACGTTGCCACCGCAGCGCACTTT GCTGCA AGAGACCCTGAGTGCCGAT
ATGCGCAGCCGGTCTCA ATGGAC CAGAGTTATCGCTATGTCAATCTTGCTTTGAAAGAAGAGGACTTAATTGCCGGAGGCGAACACGTATTGTGCGCCTATATTATGAAACCAAAAGCTGGGTACGGTTACGTTGCCACCGCAGCGCACTTT GCTGCA AGAGACCCTGAGTGCCGAT
ATGCGCAGCCGGTCTCA ATGGAC CAGAGTTGGCGCTATGTCAATCTTGCTTTGAAAGAAGAGGACTTAATTGCCGGAGGCGAACACGTATTGTGCGCCTATATTATGAAACCAAAAGCTGGGTACGGTTACGTTGCCACCGCAGCGCACTTT GCTGCA AGAGACCCTGAGTGCCGAT
ATGCGCAGCCGGTCTCA ATGGAC CAGAGTTCTCATTATGTCAATCTTGCTTTGAAAGAAGAGGACTTAATTGCCGGAGGCGAACACGTATTGTGCGCCTATATTATGAAACCAAAAGCTGGGTACGGTTACGTTGCCACCGCAGCGCACTTT GCTGCA AGAGACCCTGAGTGCCGAT
ATGCGCAGCCGGTCTCA ATGGAC CAGAGTTCTAAATATGTCAATCTTGCTTTGAAAGAAGAGGACTTAATTGCCGGAGGCGAACACGTATTGTGCGCCTATATTATGAAACCAAAAGCTGGGTACGGTTACGTTGCCACCGCAGCGCACTTT GCTGCA AGAGACCCTGAGTGCCGAT
ATGCGCAGCCGGTCTCA ATGGAC CAGAGTTCTGATTATGTCAATCTTGCTTTGAAAGAAGAGGACTTAATTGCCGGAGGCGAACACGTATTGTGCGCCTATATTATGAAACCAAAAGCTGGGTACGGTTACGTTGCCACCGCAGCGCACTTT GCTGCA AGAGACCCTGAGTGCCGAT
ATGCGCAGCCGGTCTCA ATGGAC CAGAGTTCTGAATATGTCAATCTTGCTTTGAAAGAAGAGGACTTAATTGCCGGAGGCGAACACGTATTGTGCGCCTATATTATGAAACCAAAAGCTGGGTACGGTTACGTTGCCACCGCAGCGCACTTT GCTGCA AGAGACCCTGAGTGCCGAT
ATGCGCAGCCGGTCTCA ATGGAC CAGAGTTCTAGCTATGTCAATCTTGCTTTGAAAGAAGAGGACTTAATTGCCGGAGGCGAACACGTATTGTGCGCCTATATTATGAAACCAAAAGCTGGGTACGGTTACGTTGCCACCGCAGCGCACTTT GCTGCA AGAGACCCTGAGTGCCGAT
ATGCGCAGCCGGTCTCA ATGGAC CAGAGTTCTACCTATGTCAATCTTGCTTTGAAAGAAGAGGACTTAATTGCCGGAGGCGAACACGTATTGTGCGCCTATATTATGAAACCAAAAGCTGGGTACGGTTACGTTGCCACCGCAGCGCACTTT GCTGCA AGAGACCCTGAGTGCCGAT
ATGCGCAGCCGGTCTCA ATGGAC CAGAGTTCTAATTATGTCAATCTTGCTTTGAAAGAAGAGGACTTAATTGCCGGAGGCGAACACGTATTGTGCGCCTATATTATGAAACCAAAAGCTGGGTACGGTTACGTTGCCACCGCAGCGCACTTT GCTGCA AGAGACCCTGAGTGCCGAT
ATGCGCAGCCGGTCTCA ATGGAC CAGAGTTCTCAGTATGTCAATCTTGCTTTGAAAGAAGAGGACTTAATTGCCGGAGGCGAACACGTATTGTGCGCCTATATTATGAAACCAAAAGCTGGGTACGGTTACGTTGCCACCGCAGCGCACTTT GCTGCA AGAGACCCTGAGTGCCGAT
ATGCGCAGCCGGTCTCA ATGGAC CAGAGTTCTTGCTATGTCAATCTTGCTTTGAAAGAAGAGGACTTAATTGCCGGAGGCGAACACGTATTGTGCGCCTATATTATGAAACCAAAAGCTGGGTACGGTTACGTTGCCACCGCAGCGCACTTT GCTGCA AGAGACCCTGAGTGCCGAT
ATGCGCAGCCGGTCTCA ATGGAC CAGAGTTCTGGCTATGTCAATCTTGCTTTGAAAGAAGAGGACTTAATTGCCGGAGGCGAACACGTATTGTGCGCCTATATTATGAAACCAAAAGCTGGGTACGGTTACGTTGCCACCGCAGCGCACTTT GCTGCA AGAGACCCTGAGTGCCGAT
ATGCGCAGCCGGTCTCA ATGGAC CAGAGTTCTCCGTATGTCAATCTTGCTTTGAAAGAAGAGGACTTAATTGCCGGAGGCGAACACGTATTGTGCGCCTATATTATGAAACCAAAAGCTGGGTACGGTTACGTTGCCACCGCAGCGCACTTT GCTGCA AGAGACCCTGAGTGCCGAT
ATGCGCAGCCGGTCTCA ATGGAC CAGAGTTCTGCGTATGTCAATCTTGCTTTGAAAGAAGAGGACTTAATTGCCGGAGGCGAACACGTATTGTGCGCCTATATTATGAAACCAAAAGCTGGGTACGGTTACGTTGCCACCGCAGCGCACTTT GCTGCA AGAGACCCTGAGTGCCGAT
ATGCGCAGCCGGTCTCA ATGGAC CAGAGTTCTGTGTATGTCAATCTTGCTTTGAAAGAAGAGGACTTAATTGCCGGAGGCGAACACGTATTGTGCGCCTATATTATGAAACCAAAAGCTGGGTACGGTTACGTTGCCACCGCAGCGCACTTT GCTGCA AGAGACCCTGAGTGCCGAT
ATGCGCAGCCGGTCTCA ATGGAC CAGAGTTCTATTTATGTCAATCTTGCTTTGAAAGAAGAGGACTTAATTGCCGGAGGCGAACACGTATTGTGCGCCTATATTATGAAACCAAAAGCTGGGTACGGTTACGTTGCCACCGCAGCGCACTTT GCTGCA AGAGACCCTGAGTGCCGAT
ATGCGCAGCCGGTCTCA ATGGAC CAGAGTTCTCTGTATGTCAATCTTGCTTTGAAAGAAGAGGACTTAATTGCCGGAGGCGAACACGTATTGTGCGCCTATATTATGAAACCAAAAGCTGGGTACGGTTACGTTGCCACCGCAGCGCACTTT GCTGCA AGAGACCCTGAGTGCCGAT
ATGCGCAGCCGGTCTCA ATGGAC CAGAGTTCTATGTATGTCAATCTTGCTTTGAAAGAAGAGGACTTAATTGCCGGAGGCGAACACGTATTGTGCGCCTATATTATGAAACCAAAAGCTGGGTACGGTTACGTTGCCACCGCAGCGCACTTT GCTGCA AGAGACCCTGAGTGCCGAT
ATGCGCAGCCGGTCTCA ATGGAC CAGAGTTCTTTTTATGTCAATCTTGCTTTGAAAGAAGAGGACTTAATTGCCGGAGGCGAACACGTATTGTGCGCCTATATTATGAAACCAAAAGCTGGGTACGGTTACGTTGCCACCGCAGCGCACTTT GCTGCA AGAGACCCTGAGTGCCGAT
ATGCGCAGCCGGTCTCA ATGGAC CAGAGTTCTTATTATGTCAATCTTGCTTTGAAAGAAGAGGACTTAATTGCCGGAGGCGAACACGTATTGTGCGCCTATATTATGAAACCAAAAGCTGGGTACGGTTACGTTGCCACCGCAGCGCACTTT GCTGCA AGAGACCCTGAGTGCCGAT
ATGCGCAGCCGGTCTCA ATGGAC CAGAGTTCTTGGTATGTCAATCTTGCTTTGAAAGAAGAGGACTTAATTGCCGGAGGCGAACACGTATTGTGCGCCTATATTATGAAACCAAAAGCTGGGTACGGTTACGTTGCCACCGCAGCGCACTTT GCTGCA AGAGACCCTGAGTGCCGAT
ATGCGCAGCCGGTCTCA ATGGAC CAGAGTTCTCGCCGTGTCAATCTTGCTTTGAAAGAAGAGGACTTAATTGCCGGAGGCGAACACGTATTGTGCGCCTATATTATGAAACCAAAAGCTGGGTACGGTTACGTTGCCACCGCAGCGCACTTT GCTGCA AGAGACCCTGAGTGCCGAT
ATGCGCAGCCGGTCTCA ATGGAC CAGAGTTCTCGCCATGTCAATCTTGCTTTGAAAGAAGAGGACTTAATTGCCGGAGGCGAACACGTATTGTGCGCCTATATTATGAAACCAAAAGCTGGGTACGGTTACGTTGCCACCGCAGCGCACTTT GCTGCA AGAGACCCTGAGTGCCGAT
ATGCGCAGCCGGTCTCA ATGGAC CAGAGTTCTCGCAAAGTCAATCTTGCTTTGAAAGAAGAGGACTTAATTGCCGGAGGCGAACACGTATTGTGCGCCTATATTATGAAACCAAAAGCTGGGTACGGTTACGTTGCCACCGCAGCGCACTTT GCTGCA AGAGACCCTGAGTGCCGAT
ATGCGCAGCCGGTCTCA ATGGAC CAGAGTTCTCGCGATGTCAATCTTGCTTTGAAAGAAGAGGACTTAATTGCCGGAGGCGAACACGTATTGTGCGCCTATATTATGAAACCAAAAGCTGGGTACGGTTACGTTGCCACCGCAGCGCACTTT GCTGCA AGAGACCCTGAGTGCCGAT
ATGCGCAGCCGGTCTCA ATGGAC CAGAGTTCTCGCGAAGTCAATCTTGCTTTGAAAGAAGAGGACTTAATTGCCGGAGGCGAACACGTATTGTGCGCCTATATTATGAAACCAAAAGCTGGGTACGGTTACGTTGCCACCGCAGCGCACTTT GCTGCA AGAGACCCTGAGTGCCGAT
ATGCGCAGCCGGTCTCA ATGGAC CAGAGTTCTCGCAGCGTCAATCTTGCTTTGAAAGAAGAGGACTTAATTGCCGGAGGCGAACACGTATTGTGCGCCTATATTATGAAACCAAAAGCTGGGTACGGTTACGTTGCCACCGCAGCGCACTTT GCTGCA AGAGACCCTGAGTGCCGAT
ATGCGCAGCCGGTCTCA ATGGAC CAGAGTTCTCGCACCGTCAATCTTGCTTTGAAAGAAGAGGACTTAATTGCCGGAGGCGAACACGTATTGTGCGCCTATATTATGAAACCAAAAGCTGGGTACGGTTACGTTGCCACCGCAGCGCACTTT GCTGCA AGAGACCCTGAGTGCCGAT
ATGCGCAGCCGGTCTCA ATGGAC CAGAGTTCTCGCAATGTCAATCTTGCTTTGAAAGAAGAGGACTTAATTGCCGGAGGCGAACACGTATTGTGCGCCTATATTATGAAACCAAAAGCTGGGTACGGTTACGTTGCCACCGCAGCGCACTTT GCTGCA AGAGACCCTGAGTGCCGAT
ATGCGCAGCCGGTCTCA ATGGAC CAGAGTTCTCGCCAGGTCAATCTTGCTTTGAAAGAAGAGGACTTAATTGCCGGAGGCGAACACGTATTGTGCGCCTATATTATGAAACCAAAAGCTGGGTACGGTTACGTTGCCACCGCAGCGCACTTT GCTGCA AGAGACCCTGAGTGCCGAT
ATGCGCAGCCGGTCTCA ATGGAC CAGAGTTCTCGCTGCGTCAATCTTGCTTTGAAAGAAGAGGACTTAATTGCCGGAGGCGAACACGTATTGTGCGCCTATATTATGAAACCAAAAGCTGGGTACGGTTACGTTGCCACCGCAGCGCACTTT GCTGCA AGAGACCCTGAGTGCCGAT
ATGCGCAGCCGGTCTCA ATGGAC CAGAGTTCTCGCGGCGTCAATCTTGCTTTGAAAGAAGAGGACTTAATTGCCGGAGGCGAACACGTATTGTGCGCCTATATTATGAAACCAAAAGCTGGGTACGGTTACGTTGCCACCGCAGCGCACTTT GCTGCA AGAGACCCTGAGTGCCGAT
ATGCGCAGCCGGTCTCA ATGGAC CAGAGTTCTCGCCCGGTCAATCTTGCTTTGAAAGAAGAGGACTTAATTGCCGGAGGCGAACACGTATTGTGCGCCTATATTATGAAACCAAAAGCTGGGTACGGTTACGTTGCCACCGCAGCGCACTTT GCTGCA AGAGACCCTGAGTGCCGAT
ATGCGCAGCCGGTCTCA ATGGAC CAGAGTTCTCGCGCGGTCAATCTTGCTTTGAAAGAAGAGGACTTAATTGCCGGAGGCGAACACGTATTGTGCGCCTATATTATGAAACCAAAAGCTGGGTACGGTTACGTTGCCACCGCAGCGCACTTT GCTGCA AGAGACCCTGAGTGCCGAT
ATGCGCAGCCGGTCTCA ATGGAC CAGAGTTCTCGCGTGGTCAATCTTGCTTTGAAAGAAGAGGACTTAATTGCCGGAGGCGAACACGTATTGTGCGCCTATATTATGAAACCAAAAGCTGGGTACGGTTACGTTGCCACCGCAGCGCACTTT GCTGCA AGAGACCCTGAGTGCCGAT
ATGCGCAGCCGGTCTCA ATGGAC CAGAGTTCTCGCATTGTCAATCTTGCTTTGAAAGAAGAGGACTTAATTGCCGGAGGCGAACACGTATTGTGCGCCTATATTATGAAACCAAAAGCTGGGTACGGTTACGTTGCCACCGCAGCGCACTTT GCTGCA AGAGACCCTGAGTGCCGAT
ATGCGCAGCCGGTCTCA ATGGAC CAGAGTTCTCGCCTGGTCAATCTTGCTTTGAAAGAAGAGGACTTAATTGCCGGAGGCGAACACGTATTGTGCGCCTATATTATGAAACCAAAAGCTGGGTACGGTTACGTTGCCACCGCAGCGCACTTT GCTGCA AGAGACCCTGAGTGCCGAT
ATGCGCAGCCGGTCTCA ATGGAC CAGAGTTCTCGCATGGTCAATCTTGCTTTGAAAGAAGAGGACTTAATTGCCGGAGGCGAACACGTATTGTGCGCCTATATTATGAAACCAAAAGCTGGGTACGGTTACGTTGCCACCGCAGCGCACTTT GCTGCA AGAGACCCTGAGTGCCGAT
ATGCGCAGCCGGTCTCA ATGGAC CAGAGTTCTCGCTTTGTCAATCTTGCTTTGAAAGAAGAGGACTTAATTGCCGGAGGCGAACACGTATTGTGCGCCTATATTATGAAACCAAAAGCTGGGTACGGTTACGTTGCCACCGCAGCGCACTTT GCTGCA AGAGACCCTGAGTGCCGAT
ATGCGCAGCCGGTCTCA ATGGAC CAGAGTTCTCGCTGGGTCAATCTTGCTTTGAAAGAAGAGGACTTAATTGCCGGAGGCGAACACGTATTGTGCGCCTATATTATGAAACCAAAAGCTGGGTACGGTTACGTTGCCACCGCAGCGCACTTT GCTGCA AGAGACCCTGAGTGCCGAT
ATGCGCAGCCGGTCTCA ATGGAC CAGAGTTCTCGCTATCGTAATCTTGCTTTGAAAGAAGAGGACTTAATTGCCGGAGGCGAACACGTATTGTGCGCCTATATTATGAAACCAAAAGCTGGGTACGGTTACGTTGCCACCGCAGCGCACTTT GCTGCA AGAGACCCTGAGTGCCGAT
ATGCGCAGCCGGTCTCA ATGGAC CAGAGTTCTCGCTATCATAATCTTGCTTTGAAAGAAGAGGACTTAATTGCCGGAGGCGAACACGTATTGTGCGCCTATATTATGAAACCAAAAGCTGGGTACGGTTACGTTGCCACCGCAGCGCACTTT GCTGCA AGAGACCCTGAGTGCCGAT
ATGCGCAGCCGGTCTCA ATGGAC CAGAGTTCTCGCTATAAAAATCTTGCTTTGAAAGAAGAGGACTTAATTGCCGGAGGCGAACACGTATTGTGCGCCTATATTATGAAACCAAAAGCTGGGTACGGTTACGTTGCCACCGCAGCGCACTTT GCTGCA AGAGACCCTGAGTGCCGAT
ATGCGCAGCCGGTCTCA ATGGAC CAGAGTTCTCGCTATGATAATCTTGCTTTGAAAGAAGAGGACTTAATTGCCGGAGGCGAACACGTATTGTGCGCCTATATTATGAAACCAAAAGCTGGGTACGGTTACGTTGCCACCGCAGCGCACTTT GCTGCA AGAGACCCTGAGTGCCGAT
ATGCGCAGCCGGTCTCA ATGGAC CAGAGTTCTCGCTATGAAAATCTTGCTTTGAAAGAAGAGGACTTAATTGCCGGAGGCGAACACGTATTGTGCGCCTATATTATGAAACCAAAAGCTGGGTACGGTTACGTTGCCACCGCAGCGCACTTT GCTGCA AGAGACCCTGAGTGCCGAT
ATGCGCAGCCGGTCTCA ATGGAC CAGAGTTCTCGCTATAGCAATCTTGCTTTGAAAGAAGAGGACTTAATTGCCGGAGGCGAACACGTATTGTGCGCCTATATTATGAAACCAAAAGCTGGGTACGGTTACGTTGCCACCGCAGCGCACTTT GCTGCA AGAGACCCTGAGTGCCGAT
ATGCGCAGCCGGTCTCA ATGGAC CAGAGTTCTCGCTATACCAATCTTGCTTTGAAAGAAGAGGACTTAATTGCCGGAGGCGAACACGTATTGTGCGCCTATATTATGAAACCAAAAGCTGGGTACGGTTACGTTGCCACCGCAGCGCACTTT GCTGCA AGAGACCCTGAGTGCCGAT
ATGCGCAGCCGGTCTCA ATGGAC CAGAGTTCTCGCTATAATAATCTTGCTTTGAAAGAAGAGGACTTAATTGCCGGAGGCGAACACGTATTGTGCGCCTATATTATGAAACCAAAAGCTGGGTACGGTTACGTTGCCACCGCAGCGCACTTT GCTGCA AGAGACCCTGAGTGCCGAT
ATGCGCAGCCGGTCTCA ATGGAC CAGAGTTCTCGCTATCAGAATCTTGCTTTGAAAGAAGAGGACTTAATTGCCGGAGGCGAACACGTATTGTGCGCCTATATTATGAAACCAAAAGCTGGGTACGGTTACGTTGCCACCGCAGCGCACTTT GCTGCA AGAGACCCTGAGTGCCGAT
ATGCGCAGCCGGTCTCA ATGGAC CAGAGTTCTCGCTATTGCAATCTTGCTTTGAAAGAAGAGGACTTAATTGCCGGAGGCGAACACGTATTGTGCGCCTATATTATGAAACCAAAAGCTGGGTACGGTTACGTTGCCACCGCAGCGCACTTT GCTGCA AGAGACCCTGAGTGCCGAT
ATGCGCAGCCGGTCTCA ATGGAC CAGAGTTCTCGCTATGGCAATCTTGCTTTGAAAGAAGAGGACTTAATTGCCGGAGGCGAACACGTATTGTGCGCCTATATTATGAAACCAAAAGCTGGGTACGGTTACGTTGCCACCGCAGCGCACTTT GCTGCA AGAGACCCTGAGTGCCGAT
ATGCGCAGCCGGTCTCA ATGGAC CAGAGTTCTCGCTATCCGAATCTTGCTTTGAAAGAAGAGGACTTAATTGCCGGAGGCGAACACGTATTGTGCGCCTATATTATGAAACCAAAAGCTGGGTACGGTTACGTTGCCACCGCAGCGCACTTT GCTGCA AGAGACCCTGAGTGCCGAT
ATGCGCAGCCGGTCTCA ATGGAC CAGAGTTCTCGCTATGCGAATCTTGCTTTGAAAGAAGAGGACTTAATTGCCGGAGGCGAACACGTATTGTGCGCCTATATTATGAAACCAAAAGCTGGGTACGGTTACGTTGCCACCGCAGCGCACTTT GCTGCA AGAGACCCTGAGTGCCGAT
ATGCGCAGCCGGTCTCA ATGGAC CAGAGTTCTCGCTATATTAATCTTGCTTTGAAAGAAGAGGACTTAATTGCCGGAGGCGAACACGTATTGTGCGCCTATATTATGAAACCAAAAGCTGGGTACGGTTACGTTGCCACCGCAGCGCACTTT GCTGCA AGAGACCCTGAGTGCCGAT
ATGCGCAGCCGGTCTCA ATGGAC CAGAGTTCTCGCTATCTGAATCTTGCTTTGAAAGAAGAGGACTTAATTGCCGGAGGCGAACACGTATTGTGCGCCTATATTATGAAACCAAAAGCTGGGTACGGTTACGTTGCCACCGCAGCGCACTTT GCTGCA AGAGACCCTGAGTGCCGAT
ATGCGCAGCCGGTCTCA ATGGAC CAGAGTTCTCGCTATATGAATCTTGCTTTGAAAGAAGAGGACTTAATTGCCGGAGGCGAACACGTATTGTGCGCCTATATTATGAAACCAAAAGCTGGGTACGGTTACGTTGCCACCGCAGCGCACTTT GCTGCA AGAGACCCTGAGTGCCGAT
ATGCGCAGCCGGTCTCA ATGGAC CAGAGTTCTCGCTATTTTAATCTTGCTTTGAAAGAAGAGGACTTAATTGCCGGAGGCGAACACGTATTGTGCGCCTATATTATGAAACCAAAAGCTGGGTACGGTTACGTTGCCACCGCAGCGCACTTT GCTGCA AGAGACCCTGAGTGCCGAT
ATGCGCAGCCGGTCTCA ATGGAC CAGAGTTCTCGCTATTATAATCTTGCTTTGAAAGAAGAGGACTTAATTGCCGGAGGCGAACACGTATTGTGCGCCTATATTATGAAACCAAAAGCTGGGTACGGTTACGTTGCCACCGCAGCGCACTTT GCTGCA AGAGACCCTGAGTGCCGAT
ATGCGCAGCCGGTCTCA ATGGAC CAGAGTTCTCGCTATTGGAATCTTGCTTTGAAAGAAGAGGACTTAATTGCCGGAGGCGAACACGTATTGTGCGCCTATATTATGAAACCAAAAGCTGGGTACGGTTACGTTGCCACCGCAGCGCACTTT GCTGCA AGAGACCCTGAGTGCCGAT
ATGCGCAGCCGGTCTCA ATGGAC CAGAGTTCTCGCTATGTCCGTCTTGCTTTGAAAGAAGAGGACTTAATTGCCGGAGGCGAACACGTATTGTGCGCCTATATTATGAAACCAAAAGCTGGGTACGGTTACGTTGCCACCGCAGCGCACTTT GCTGCA AGAGACCCTGAGTGCCGAT
ATGCGCAGCCGGTCTCA ATGGAC CAGAGTTCTCGCTATGTCCATCTTGCTTTGAAAGAAGAGGACTTAATTGCCGGAGGCGAACACGTATTGTGCGCCTATATTATGAAACCAAAAGCTGGGTACGGTTACGTTGCCACCGCAGCGCACTTT GCTGCA AGAGACCCTGAGTGCCGAT
ATGCGCAGCCGGTCTCA ATGGAC CAGAGTTCTCGCTATGTCAAACTTGCTTTGAAAGAAGAGGACTTAATTGCCGGAGGCGAACACGTATTGTGCGCCTATATTATGAAACCAAAAGCTGGGTACGGTTACGTTGCCACCGCAGCGCACTTT GCTGCA AGAGACCCTGAGTGCCGAT
ATGCGCAGCCGGTCTCA ATGGAC CAGAGTTCTCGCTATGTCGATCTTGCTTTGAAAGAAGAGGACTTAATTGCCGGAGGCGAACACGTATTGTGCGCCTATATTATGAAACCAAAAGCTGGGTACGGTTACGTTGCCACCGCAGCGCACTTT GCTGCA AGAGACCCTGAGTGCCGAT
ATGCGCAGCCGGTCTCA ATGGAC CAGAGTTCTCGCTATGTCGAACTTGCTTTGAAAGAAGAGGACTTAATTGCCGGAGGCGAACACGTATTGTGCGCCTATATTATGAAACCAAAAGCTGGGTACGGTTACGTTGCCACCGCAGCGCACTTT GCTGCA AGAGACCCTGAGTGCCGAT
ATGCGCAGCCGGTCTCA ATGGAC CAGAGTTCTCGCTATGTCAGCCTTGCTTTGAAAGAAGAGGACTTAATTGCCGGAGGCGAACACGTATTGTGCGCCTATATTATGAAACCAAAAGCTGGGTACGGTTACGTTGCCACCGCAGCGCACTTT GCTGCA AGAGACCCTGAGTGCCGAT
ATGCGCAGCCGGTCTCA ATGGAC CAGAGTTCTCGCTATGTCACCCTTGCTTTGAAAGAAGAGGACTTAATTGCCGGAGGCGAACACGTATTGTGCGCCTATATTATGAAACCAAAAGCTGGGTACGGTTACGTTGCCACCGCAGCGCACTTT GCTGCA AGAGACCCTGAGTGCCGAT
ATGCGCAGCCGGTCTCA ATGGAC CAGAGTTCTCGCTATGTCCAGCTTGCTTTGAAAGAAGAGGACTTAATTGCCGGAGGCGAACACGTATTGTGCGCCTATATTATGAAACCAAAAGCTGGGTACGGTTACGTTGCCACCGCAGCGCACTTT GCTGCA AGAGACCCTGAGTGCCGAT
ATGCGCAGCCGGTCTCA ATGGAC CAGAGTTCTCGCTATGTCTGCCTTGCTTTGAAAGAAGAGGACTTAATTGCCGGAGGCGAACACGTATTGTGCGCCTATATTATGAAACCAAAAGCTGGGTACGGTTACGTTGCCACCGCAGCGCACTTT GCTGCA AGAGACCCTGAGTGCCGAT
ATGCGCAGCCGGTCTCA ATGGAC CAGAGTTCTCGCTATGTCGGCCTTGCTTTGAAAGAAGAGGACTTAATTGCCGGAGGCGAACACGTATTGTGCGCCTATATTATGAAACCAAAAGCTGGGTACGGTTACGTTGCCACCGCAGCGCACTTT GCTGCA AGAGACCCTGAGTGCCGAT
ATGCGCAGCCGGTCTCA ATGGAC CAGAGTTCTCGCTATGTCCCGCTTGCTTTGAAAGAAGAGGACTTAATTGCCGGAGGCGAACACGTATTGTGCGCCTATATTATGAAACCAAAAGCTGGGTACGGTTACGTTGCCACCGCAGCGCACTTT GCTGCA AGAGACCCTGAGTGCCGAT
ATGCGCAGCCGGTCTCA ATGGAC CAGAGTTCTCGCTATGTCGCGCTTGCTTTGAAAGAAGAGGACTTAATTGCCGGAGGCGAACACGTATTGTGCGCCTATATTATGAAACCAAAAGCTGGGTACGGTTACGTTGCCACCGCAGCGCACTTT GCTGCA AGAGACCCTGAGTGCCGAT
ATGCGCAGCCGGTCTCA ATGGAC CAGAGTTCTCGCTATGTCGTGCTTGCTTTGAAAGAAGAGGACTTAATTGCCGGAGGCGAACACGTATTGTGCGCCTATATTATGAAACCAAAAGCTGGGTACGGTTACGTTGCCACCGCAGCGCACTTT GCTGCA AGAGACCCTGAGTGCCGAT
ATGCGCAGCCGGTCTCA ATGGAC CAGAGTTCTCGCTATGTCATTCTTGCTTTGAAAGAAGAGGACTTAATTGCCGGAGGCGAACACGTATTGTGCGCCTATATTATGAAACCAAAAGCTGGGTACGGTTACGTTGCCACCGCAGCGCACTTT GCTGCA AGAGACCCTGAGTGCCGAT
ATGCGCAGCCGGTCTCA ATGGAC CAGAGTTCTCGCTATGTCCTGCTTGCTTTGAAAGAAGAGGACTTAATTGCCGGAGGCGAACACGTATTGTGCGCCTATATTATGAAACCAAAAGCTGGGTACGGTTACGTTGCCACCGCAGCGCACTTT GCTGCA AGAGACCCTGAGTGCCGAT
ATGCGCAGCCGGTCTCA ATGGAC CAGAGTTCTCGCTATGTCATGCTTGCTTTGAAAGAAGAGGACTTAATTGCCGGAGGCGAACACGTATTGTGCGCCTATATTATGAAACCAAAAGCTGGGTACGGTTACGTTGCCACCGCAGCGCACTTT GCTGCA AGAGACCCTGAGTGCCGAT
ATGCGCAGCCGGTCTCA ATGGAC CAGAGTTCTCGCTATGTCTTTCTTGCTTTGAAAGAAGAGGACTTAATTGCCGGAGGCGAACACGTATTGTGCGCCTATATTATGAAACCAAAAGCTGGGTACGGTTACGTTGCCACCGCAGCGCACTTT GCTGCA AGAGACCCTGAGTGCCGAT
ATGCGCAGCCGGTCTCA ATGGAC CAGAGTTCTCGCTATGTCTATCTTGCTTTGAAAGAAGAGGACTTAATTGCCGGAGGCGAACACGTATTGTGCGCCTATATTATGAAACCAAAAGCTGGGTACGGTTACGTTGCCACCGCAGCGCACTTT GCTGCA AGAGACCCTGAGTGCCGAT
ATGCGCAGCCGGTCTCA ATGGAC CAGAGTTCTCGCTATGTCTGGCTTGCTTTGAAAGAAGAGGACTTAATTGCCGGAGGCGAACACGTATTGTGCGCCTATATTATGAAACCAAAAGCTGGGTACGGTTACGTTGCCACCGCAGCGCACTTT GCTGCA AGAGACCCTGAGTGCCGAT
ATGCGCAGCCGGTCTCA ATGGAC CAGAGTTCTCGCTATGTCAATCGTGCTTTGAAAGAAGAGGACTTAATTGCCGGAGGCGAACACGTATTGTGCGCCTATATTATGAAACCAAAAGCTGGGTACGGTTACGTTGCCACCGCAGCGCACTTT GCTGCA AGAGACCCTGAGTGCCGAT
ATGCGCAGCCGGTCTCA ATGGAC CAGAGTTCTCGCTATGTCAATCATGCTTTGAAAGAAGAGGACTTAATTGCCGGAGGCGAACACGTATTGTGCGCCTATATTATGAAACCAAAAGCTGGGTACGGTTACGTTGCCACCGCAGCGCACTTT GCTGCA AGAGACCCTGAGTGCCGAT
ATGCGCAGCCGGTCTCA ATGGAC CAGAGTTCTCGCTATGTCAATAAAGCTTTGAAAGAAGAGGACTTAATTGCCGGAGGCGAACACGTATTGTGCGCCTATATTATGAAACCAAAAGCTGGGTACGGTTACGTTGCCACCGCAGCGCACTTT GCTGCA AGAGACCCTGAGTGCCGAT
ATGCGCAGCCGGTCTCA ATGGAC CAGAGTTCTCGCTATGTCAATGATGCTTTGAAAGAAGAGGACTTAATTGCCGGAGGCGAACACGTATTGTGCGCCTATATTATGAAACCAAAAGCTGGGTACGGTTACGTTGCCACCGCAGCGCACTTT GCTGCA AGAGACCCTGAGTGCCGAT
ATGCGCAGCCGGTCTCA ATGGAC CAGAGTTCTCGCTATGTCAATGAAGCTTTGAAAGAAGAGGACTTAATTGCCGGAGGCGAACACGTATTGTGCGCCTATATTATGAAACCAAAAGCTGGGTACGGTTACGTTGCCACCGCAGCGCACTTT GCTGCA AGAGACCCTGAGTGCCGAT
ATGCGCAGCCGGTCTCA ATGGAC CAGAGTTCTCGCTATGTCAATAGCGCTTTGAAAGAAGAGGACTTAATTGCCGGAGGCGAACACGTATTGTGCGCCTATATTATGAAACCAAAAGCTGGGTACGGTTACGTTGCCACCGCAGCGCACTTT GCTGCA AGAGACCCTGAGTGCCGAT
ATGCGCAGCCGGTCTCA ATGGAC CAGAGTTCTCGCTATGTCAATACCGCTTTGAAAGAAGAGGACTTAATTGCCGGAGGCGAACACGTATTGTGCGCCTATATTATGAAACCAAAAGCTGGGTACGGTTACGTTGCCACCGCAGCGCACTTT GCTGCA AGAGACCCTGAGTGCCGAT
ATGCGCAGCCGGTCTCA ATGGAC CAGAGTTCTCGCTATGTCAATAATGCTTTGAAAGAAGAGGACTTAATTGCCGGAGGCGAACACGTATTGTGCGCCTATATTATGAAACCAAAAGCTGGGTACGGTTACGTTGCCACCGCAGCGCACTTT GCTGCA AGAGACCCTGAGTGCCGAT
ATGCGCAGCCGGTCTCA ATGGAC CAGAGTTCTCGCTATGTCAATCAGGCTTTGAAAGAAGAGGACTTAATTGCCGGAGGCGAACACGTATTGTGCGCCTATATTATGAAACCAAAAGCTGGGTACGGTTACGTTGCCACCGCAGCGCACTTT GCTGCA AGAGACCCTGAGTGCCGAT
ATGCGCAGCCGGTCTCA ATGGAC CAGAGTTCTCGCTATGTCAATTGCGCTTTGAAAGAAGAGGACTTAATTGCCGGAGGCGAACACGTATTGTGCGCCTATATTATGAAACCAAAAGCTGGGTACGGTTACGTTGCCACCGCAGCGCACTTT GCTGCA AGAGACCCTGAGTGCCGAT
ATGCGCAGCCGGTCTCA ATGGAC CAGAGTTCTCGCTATGTCAATGGCGCTTTGAAAGAAGAGGACTTAATTGCCGGAGGCGAACACGTATTGTGCGCCTATATTATGAAACCAAAAGCTGGGTACGGTTACGTTGCCACCGCAGCGCACTTT GCTGCA AGAGACCCTGAGTGCCGAT
ATGCGCAGCCGGTCTCA ATGGAC CAGAGTTCTCGCTATGTCAATCCGGCTTTGAAAGAAGAGGACTTAATTGCCGGAGGCGAACACGTATTGTGCGCCTATATTATGAAACCAAAAGCTGGGTACGGTTACGTTGCCACCGCAGCGCACTTT GCTGCA AGAGACCCTGAGTGCCGAT
ATGCGCAGCCGGTCTCA ATGGAC CAGAGTTCTCGCTATGTCAATGCGGCTTTGAAAGAAGAGGACTTAATTGCCGGAGGCGAACACGTATTGTGCGCCTATATTATGAAACCAAAAGCTGGGTACGGTTACGTTGCCACCGCAGCGCACTTT GCTGCA AGAGACCCTGAGTGCCGAT
ATGCGCAGCCGGTCTCA ATGGAC CAGAGTTCTCGCTATGTCAATGTGGCTTTGAAAGAAGAGGACTTAATTGCCGGAGGCGAACACGTATTGTGCGCCTATATTATGAAACCAAAAGCTGGGTACGGTTACGTTGCCACCGCAGCGCACTTT GCTGCA AGAGACCCTGAGTGCCGAT
ATGCGCAGCCGGTCTCA ATGGAC CAGAGTTCTCGCTATGTCAATATTGCTTTGAAAGAAGAGGACTTAATTGCCGGAGGCGAACACGTATTGTGCGCCTATATTATGAAACCAAAAGCTGGGTACGGTTACGTTGCCACCGCAGCGCACTTT GCTGCA AGAGACCCTGAGTGCCGAT
ATGCGCAGCCGGTCTCA ATGGAC CAGAGTTCTCGCTATGTCAATATGGCTTTGAAAGAAGAGGACTTAATTGCCGGAGGCGAACACGTATTGTGCGCCTATATTATGAAACCAAAAGCTGGGTACGGTTACGTTGCCACCGCAGCGCACTTT GCTGCA AGAGACCCTGAGTGCCGAT
ATGCGCAGCCGGTCTCA ATGGAC CAGAGTTCTCGCTATGTCAATTTTGCTTTGAAAGAAGAGGACTTAATTGCCGGAGGCGAACACGTATTGTGCGCCTATATTATGAAACCAAAAGCTGGGTACGGTTACGTTGCCACCGCAGCGCACTTT GCTGCA AGAGACCCTGAGTGCCGAT
ATGCGCAGCCGGTCTCA ATGGAC CAGAGTTCTCGCTATGTCAATTATGCTTTGAAAGAAGAGGACTTAATTGCCGGAGGCGAACACGTATTGTGCGCCTATATTATGAAACCAAAAGCTGGGTACGGTTACGTTGCCACCGCAGCGCACTTT GCTGCA AGAGACCCTGAGTGCCGAT
ATGCGCAGCCGGTCTCA ATGGAC CAGAGTTCTCGCTATGTCAATTGGGCTTTGAAAGAAGAGGACTTAATTGCCGGAGGCGAACACGTATTGTGCGCCTATATTATGAAACCAAAAGCTGGGTACGGTTACGTTGCCACCGCAGCGCACTTT GCTGCA AGAGACCCTGAGTGCCGAT
ATGCGCAGCCGGTCTCA ATGGAC CAGAGTTCTCGCTATGTCAATCTTCGTTTGAAAGAAGAGGACTTAATTGCCGGAGGCGAACACGTATTGTGCGCCTATATTATGAAACCAAAAGCTGGGTACGGTTACGTTGCCACCGCAGCGCACTTT GCTGCA AGAGACCCTGAGTGCCGAT
ATGCGCAGCCGGTCTCA ATGGAC CAGAGTTCTCGCTATGTCAATCTTCATTTGAAAGAAGAGGACTTAATTGCCGGAGGCGAACACGTATTGTGCGCCTATATTATGAAACCAAAAGCTGGGTACGGTTACGTTGCCACCGCAGCGCACTTT GCTGCA AGAGACCCTGAGTGCCGAT
ATGCGCAGCCGGTCTCA ATGGAC CAGAGTTCTCGCTATGTCAATCTTAAATTGAAAGAAGAGGACTTAATTGCCGGAGGCGAACACGTATTGTGCGCCTATATTATGAAACCAAAAGCTGGGTACGGTTACGTTGCCACCGCAGCGCACTTT GCTGCA AGAGACCCTGAGTGCCGAT
ATGCGCAGCCGGTCTCA ATGGAC CAGAGTTCTCGCTATGTCAATCTTGATTTGAAAGAAGAGGACTTAATTGCCGGAGGCGAACACGTATTGTGCGCCTATATTATGAAACCAAAAGCTGGGTACGGTTACGTTGCCACCGCAGCGCACTTT GCTGCA AGAGACCCTGAGTGCCGAT
ATGCGCAGCCGGTCTCA ATGGAC CAGAGTTCTCGCTATGTCAATCTTGAATTGAAAGAAGAGGACTTAATTGCCGGAGGCGAACACGTATTGTGCGCCTATATTATGAAACCAAAAGCTGGGTACGGTTACGTTGCCACCGCAGCGCACTTT GCTGCA AGAGACCCTGAGTGCCGAT
ATGCGCAGCCGGTCTCA ATGGAC CAGAGTTCTCGCTATGTCAATCTTAGCTTGAAAGAAGAGGACTTAATTGCCGGAGGCGAACACGTATTGTGCGCCTATATTATGAAACCAAAAGCTGGGTACGGTTACGTTGCCACCGCAGCGCACTTT GCTGCA AGAGACCCTGAGTGCCGAT
ATGCGCAGCCGGTCTCA ATGGAC CAGAGTTCTCGCTATGTCAATCTTACCTTGAAAGAAGAGGACTTAATTGCCGGAGGCGAACACGTATTGTGCGCCTATATTATGAAACCAAAAGCTGGGTACGGTTACGTTGCCACCGCAGCGCACTTT GCTGCA AGAGACCCTGAGTGCCGAT
ATGCGCAGCCGGTCTCA ATGGAC CAGAGTTCTCGCTATGTCAATCTTAATTTGAAAGAAGAGGACTTAATTGCCGGAGGCGAACACGTATTGTGCGCCTATATTATGAAACCAAAAGCTGGGTACGGTTACGTTGCCACCGCAGCGCACTTT GCTGCA AGAGACCCTGAGTGCCGAT
ATGCGCAGCCGGTCTCA ATGGAC CAGAGTTCTCGCTATGTCAATCTTCAGTTGAAAGAAGAGGACTTAATTGCCGGAGGCGAACACGTATTGTGCGCCTATATTATGAAACCAAAAGCTGGGTACGGTTACGTTGCCACCGCAGCGCACTTT GCTGCA AGAGACCCTGAGTGCCGAT
ATGCGCAGCCGGTCTCA ATGGAC CAGAGTTCTCGCTATGTCAATCTTTGCTTGAAAGAAGAGGACTTAATTGCCGGAGGCGAACACGTATTGTGCGCCTATATTATGAAACCAAAAGCTGGGTACGGTTACGTTGCCACCGCAGCGCACTTT GCTGCA AGAGACCCTGAGTGCCGAT
ATGCGCAGCCGGTCTCA ATGGAC CAGAGTTCTCGCTATGTCAATCTTGGCTTGAAAGAAGAGGACTTAATTGCCGGAGGCGAACACGTATTGTGCGCCTATATTATGAAACCAAAAGCTGGGTACGGTTACGTTGCCACCGCAGCGCACTTT GCTGCA AGAGACCCTGAGTGCCGAT
ATGCGCAGCCGGTCTCA ATGGAC CAGAGTTCTCGCTATGTCAATCTTCCGTTGAAAGAAGAGGACTTAATTGCCGGAGGCGAACACGTATTGTGCGCCTATATTATGAAACCAAAAGCTGGGTACGGTTACGTTGCCACCGCAGCGCACTTT GCTGCA AGAGACCCTGAGTGCCGAT
ATGCGCAGCCGGTCTCA ATGGAC CAGAGTTCTCGCTATGTCAATCTTGTGTTGAAAGAAGAGGACTTAATTGCCGGAGGCGAACACGTATTGTGCGCCTATATTATGAAACCAAAAGCTGGGTACGGTTACGTTGCCACCGCAGCGCACTTT GCTGCA AGAGACCCTGAGTGCCGAT
ATGCGCAGCCGGTCTCA ATGGAC CAGAGTTCTCGCTATGTCAATCTTATTTTGAAAGAAGAGGACTTAATTGCCGGAGGCGAACACGTATTGTGCGCCTATATTATGAAACCAAAAGCTGGGTACGGTTACGTTGCCACCGCAGCGCACTTT GCTGCA AGAGACCCTGAGTGCCGAT
ATGCGCAGCCGGTCTCA ATGGAC CAGAGTTCTCGCTATGTCAATCTTCTGTTGAAAGAAGAGGACTTAATTGCCGGAGGCGAACACGTATTGTGCGCCTATATTATGAAACCAAAAGCTGGGTACGGTTACGTTGCCACCGCAGCGCACTTT GCTGCA AGAGACCCTGAGTGCCGAT
ATGCGCAGCCGGTCTCA ATGGAC CAGAGTTCTCGCTATGTCAATCTTATGTTGAAAGAAGAGGACTTAATTGCCGGAGGCGAACACGTATTGTGCGCCTATATTATGAAACCAAAAGCTGGGTACGGTTACGTTGCCACCGCAGCGCACTTT GCTGCA AGAGACCCTGAGTGCCGAT
ATGCGCAGCCGGTCTCA ATGGAC CAGAGTTCTCGCTATGTCAATCTTTTTTTGAAAGAAGAGGACTTAATTGCCGGAGGCGAACACGTATTGTGCGCCTATATTATGAAACCAAAAGCTGGGTACGGTTACGTTGCCACCGCAGCGCACTTT GCTGCA AGAGACCCTGAGTGCCGAT
ATGCGCAGCCGGTCTCA ATGGAC CAGAGTTCTCGCTATGTCAATCTTTATTTGAAAGAAGAGGACTTAATTGCCGGAGGCGAACACGTATTGTGCGCCTATATTATGAAACCAAAAGCTGGGTACGGTTACGTTGCCACCGCAGCGCACTTT GCTGCA AGAGACCCTGAGTGCCGAT
ATGCGCAGCCGGTCTCA ATGGAC CAGAGTTCTCGCTATGTCAATCTTTGGTTGAAAGAAGAGGACTTAATTGCCGGAGGCGAACACGTATTGTGCGCCTATATTATGAAACCAAAAGCTGGGTACGGTTACGTTGCCACCGCAGCGCACTTT GCTGCA AGAGACCCTGAGTGCCGAT
ATGCGCAGCCGGTCTCA ATGGAC CAGAGTTCTCGCTATGTCAATCTTGCTCGTAAAGAAGAGGACTTAATTGCCGGAGGCGAACACGTATTGTGCGCCTATATTATGAAACCAAAAGCTGGGTACGGTTACGTTGCCACCGCAGCGCACTTT GCTGCA AGAGACCCTGAGTGCCGAT
ATGCGCAGCCGGTCTCA ATGGAC CAGAGTTCTCGCTATGTCAATCTTGCTCATAAAGAAGAGGACTTAATTGCCGGAGGCGAACACGTATTGTGCGCCTATATTATGAAACCAAAAGCTGGGTACGGTTACGTTGCCACCGCAGCGCACTTT GCTGCA AGAGACCCTGAGTGCCGAT
ATGCGCAGCCGGTCTCA ATGGAC CAGAGTTCTCGCTATGTCAATCTTGCTAAAAAAGAAGAGGACTTAATTGCCGGAGGCGAACACGTATTGTGCGCCTATATTATGAAACCAAAAGCTGGGTACGGTTACGTTGCCACCGCAGCGCACTTT GCTGCA AGAGACCCTGAGTGCCGAT
ATGCGCAGCCGGTCTCA ATGGAC CAGAGTTCTCGCTATGTCAATCTTGCTGATAAAGAAGAGGACTTAATTGCCGGAGGCGAACACGTATTGTGCGCCTATATTATGAAACCAAAAGCTGGGTACGGTTACGTTGCCACCGCAGCGCACTTT GCTGCA AGAGACCCTGAGTGCCGAT
ATGCGCAGCCGGTCTCA ATGGAC CAGAGTTCTCGCTATGTCAATCTTGCTGAAAAAGAAGAGGACTTAATTGCCGGAGGCGAACACGTATTGTGCGCCTATATTATGAAACCAAAAGCTGGGTACGGTTACGTTGCCACCGCAGCGCACTTT GCTGCA AGAGACCCTGAGTGCCGAT
ATGCGCAGCCGGTCTCA ATGGAC CAGAGTTCTCGCTATGTCAATCTTGCTAGCAAAGAAGAGGACTTAATTGCCGGAGGCGAACACGTATTGTGCGCCTATATTATGAAACCAAAAGCTGGGTACGGTTACGTTGCCACCGCAGCGCACTTT GCTGCA AGAGACCCTGAGTGCCGAT
ATGCGCAGCCGGTCTCA ATGGAC CAGAGTTCTCGCTATGTCAATCTTGCTACCAAAGAAGAGGACTTAATTGCCGGAGGCGAACACGTATTGTGCGCCTATATTATGAAACCAAAAGCTGGGTACGGTTACGTTGCCACCGCAGCGCACTTT GCTGCA AGAGACCCTGAGTGCCGAT
ATGCGCAGCCGGTCTCA ATGGAC CAGAGTTCTCGCTATGTCAATCTTGCTAATAAAGAAGAGGACTTAATTGCCGGAGGCGAACACGTATTGTGCGCCTATATTATGAAACCAAAAGCTGGGTACGGTTACGTTGCCACCGCAGCGCACTTT GCTGCA AGAGACCCTGAGTGCCGAT
ATGCGCAGCCGGTCTCA ATGGAC CAGAGTTCTCGCTATGTCAATCTTGCTCAGAAAGAAGAGGACTTAATTGCCGGAGGCGAACACGTATTGTGCGCCTATATTATGAAACCAAAAGCTGGGTACGGTTACGTTGCCACCGCAGCGCACTTT GCTGCA AGAGACCCTGAGTGCCGAT
ATGCGCAGCCGGTCTCA ATGGAC CAGAGTTCTCGCTATGTCAATCTTGCTTGCAAAGAAGAGGACTTAATTGCCGGAGGCGAACACGTATTGTGCGCCTATATTATGAAACCAAAAGCTGGGTACGGTTACGTTGCCACCGCAGCGCACTTT GCTGCA AGAGACCCTGAGTGCCGAT
ATGCGCAGCCGGTCTCA ATGGAC CAGAGTTCTCGCTATGTCAATCTTGCTGGCAAAGAAGAGGACTTAATTGCCGGAGGCGAACACGTATTGTGCGCCTATATTATGAAACCAAAAGCTGGGTACGGTTACGTTGCCACCGCAGCGCACTTT GCTGCA AGAGACCCTGAGTGCCGAT
ATGCGCAGCCGGTCTCA ATGGAC CAGAGTTCTCGCTATGTCAATCTTGCTCCGAAAGAAGAGGACTTAATTGCCGGAGGCGAACACGTATTGTGCGCCTATATTATGAAACCAAAAGCTGGGTACGGTTACGTTGCCACCGCAGCGCACTTT GCTGCA AGAGACCCTGAGTGCCGAT
ATGCGCAGCCGGTCTCA ATGGAC CAGAGTTCTCGCTATGTCAATCTTGCTGCGAAAGAAGAGGACTTAATTGCCGGAGGCGAACACGTATTGTGCGCCTATATTATGAAACCAAAAGCTGGGTACGGTTACGTTGCCACCGCAGCGCACTTT GCTGCA AGAGACCCTGAGTGCCGAT
ATGCGCAGCCGGTCTCA ATGGAC CAGAGTTCTCGCTATGTCAATCTTGCTGTGAAAGAAGAGGACTTAATTGCCGGAGGCGAACACGTATTGTGCGCCTATATTATGAAACCAAAAGCTGGGTACGGTTACGTTGCCACCGCAGCGCACTTT GCTGCA AGAGACCCTGAGTGCCGAT
ATGCGCAGCCGGTCTCA ATGGAC CAGAGTTCTCGCTATGTCAATCTTGCTATTAAAGAAGAGGACTTAATTGCCGGAGGCGAACACGTATTGTGCGCCTATATTATGAAACCAAAAGCTGGGTACGGTTACGTTGCCACCGCAGCGCACTTT GCTGCA AGAGACCCTGAGTGCCGAT
ATGCGCAGCCGGTCTCA ATGGAC CAGAGTTCTCGCTATGTCAATCTTGCTATGAAAGAAGAGGACTTAATTGCCGGAGGCGAACACGTATTGTGCGCCTATATTATGAAACCAAAAGCTGGGTACGGTTACGTTGCCACCGCAGCGCACTTT GCTGCA AGAGACCCTGAGTGCCGAT
ATGCGCAGCCGGTCTCA ATGGAC CAGAGTTCTCGCTATGTCAATCTTGCTTTTAAAGAAGAGGACTTAATTGCCGGAGGCGAACACGTATTGTGCGCCTATATTATGAAACCAAAAGCTGGGTACGGTTACGTTGCCACCGCAGCGCACTTT GCTGCA AGAGACCCTGAGTGCCGAT
ATGCGCAGCCGGTCTCA ATGGAC CAGAGTTCTCGCTATGTCAATCTTGCTTATAAAGAAGAGGACTTAATTGCCGGAGGCGAACACGTATTGTGCGCCTATATTATGAAACCAAAAGCTGGGTACGGTTACGTTGCCACCGCAGCGCACTTT GCTGCA AGAGACCCTGAGTGCCGAT
ATGCGCAGCCGGTCTCA ATGGAC CAGAGTTCTCGCTATGTCAATCTTGCTTGGAAAGAAGAGGACTTAATTGCCGGAGGCGAACACGTATTGTGCGCCTATATTATGAAACCAAAAGCTGGGTACGGTTACGTTGCCACCGCAGCGCACTTT GCTGCA AGAGACCCTGAGTGCCGAT
ATGCGCAGCCGGTCTCA ATGGAC CAGAGTTCTCGCTATGTCAATCTTGCTTTGCGTGAAGAGGACTTAATTGCCGGAGGCGAACACGTATTGTGCGCCTATATTATGAAACCAAAAGCTGGGTACGGTTACGTTGCCACCGCAGCGCACTTT GCTGCA AGAGACCCTGAGTGCCGAT
ATGCGCAGCCGGTCTCA ATGGAC CAGAGTTCTCGCTATGTCAATCTTGCTTTGCATGAAGAGGACTTAATTGCCGGAGGCGAACACGTATTGTGCGCCTATATTATGAAACCAAAAGCTGGGTACGGTTACGTTGCCACCGCAGCGCACTTT GCTGCA AGAGACCCTGAGTGCCGAT
ATGCGCAGCCGGTCTCA ATGGAC CAGAGTTCTCGCTATGTCAATCTTGCTTTGGATGAAGAGGACTTAATTGCCGGAGGCGAACACGTATTGTGCGCCTATATTATGAAACCAAAAGCTGGGTACGGTTACGTTGCCACCGCAGCGCACTTT GCTGCA AGAGACCCTGAGTGCCGAT
ATGCGCAGCCGGTCTCA ATGGAC CAGAGTTCTCGCTATGTCAATCTTGCTTTGGAAGAAGAGGACTTAATTGCCGGAGGCGAACACGTATTGTGCGCCTATATTATGAAACCAAAAGCTGGGTACGGTTACGTTGCCACCGCAGCGCACTTT GCTGCA AGAGACCCTGAGTGCCGAT
ATGCGCAGCCGGTCTCA ATGGAC CAGAGTTCTCGCTATGTCAATCTTGCTTTGAGCGAAGAGGACTTAATTGCCGGAGGCGAACACGTATTGTGCGCCTATATTATGAAACCAAAAGCTGGGTACGGTTACGTTGCCACCGCAGCGCACTTT GCTGCA AGAGACCCTGAGTGCCGAT
ATGCGCAGCCGGTCTCA ATGGAC CAGAGTTCTCGCTATGTCAATCTTGCTTTGACCGAAGAGGACTTAATTGCCGGAGGCGAACACGTATTGTGCGCCTATATTATGAAACCAAAAGCTGGGTACGGTTACGTTGCCACCGCAGCGCACTTT GCTGCA AGAGACCCTGAGTGCCGAT
ATGCGCAGCCGGTCTCA ATGGAC CAGAGTTCTCGCTATGTCAATCTTGCTTTGAATGAAGAGGACTTAATTGCCGGAGGCGAACACGTATTGTGCGCCTATATTATGAAACCAAAAGCTGGGTACGGTTACGTTGCCACCGCAGCGCACTTT GCTGCA AGAGACCCTGAGTGCCGAT
ATGCGCAGCCGGTCTCA ATGGAC CAGAGTTCTCGCTATGTCAATCTTGCTTTGCAGGAAGAGGACTTAATTGCCGGAGGCGAACACGTATTGTGCGCCTATATTATGAAACCAAAAGCTGGGTACGGTTACGTTGCCACCGCAGCGCACTTT GCTGCA AGAGACCCTGAGTGCCGAT
ATGCGCAGCCGGTCTCA ATGGAC CAGAGTTCTCGCTATGTCAATCTTGCTTTGTGCGAAGAGGACTTAATTGCCGGAGGCGAACACGTATTGTGCGCCTATATTATGAAACCAAAAGCTGGGTACGGTTACGTTGCCACCGCAGCGCACTTT GCTGCA AGAGACCCTGAGTGCCGAT
ATGCGCAGCCGGTCTCA ATGGAC CAGAGTTCTCGCTATGTCAATCTTGCTTTGGGCGAAGAGGACTTAATTGCCGGAGGCGAACACGTATTGTGCGCCTATATTATGAAACCAAAAGCTGGGTACGGTTACGTTGCCACCGCAGCGCACTTT GCTGCA AGAGACCCTGAGTGCCGAT
ATGCGCAGCCGGTCTCA ATGGAC CAGAGTTCTCGCTATGTCAATCTTGCTTTGCCGGAAGAGGACTTAATTGCCGGAGGCGAACACGTATTGTGCGCCTATATTATGAAACCAAAAGCTGGGTACGGTTACGTTGCCACCGCAGCGCACTTT GCTGCA AGAGACCCTGAGTGCCGAT
ATGCGCAGCCGGTCTCA ATGGAC CAGAGTTCTCGCTATGTCAATCTTGCTTTGGCGGAAGAGGACTTAATTGCCGGAGGCGAACACGTATTGTGCGCCTATATTATGAAACCAAAAGCTGGGTACGGTTACGTTGCCACCGCAGCGCACTTT GCTGCA AGAGACCCTGAGTGCCGAT
ATGCGCAGCCGGTCTCA ATGGAC CAGAGTTCTCGCTATGTCAATCTTGCTTTGGTGGAAGAGGACTTAATTGCCGGAGGCGAACACGTATTGTGCGCCTATATTATGAAACCAAAAGCTGGGTACGGTTACGTTGCCACCGCAGCGCACTTT GCTGCA AGAGACCCTGAGTGCCGAT
ATGCGCAGCCGGTCTCA ATGGAC CAGAGTTCTCGCTATGTCAATCTTGCTTTGATTGAAGAGGACTTAATTGCCGGAGGCGAACACGTATTGTGCGCCTATATTATGAAACCAAAAGCTGGGTACGGTTACGTTGCCACCGCAGCGCACTTT GCTGCA AGAGACCCTGAGTGCCGAT
ATGCGCAGCCGGTCTCA ATGGAC CAGAGTTCTCGCTATGTCAATCTTGCTTTGCTGGAAGAGGACTTAATTGCCGGAGGCGAACACGTATTGTGCGCCTATATTATGAAACCAAAAGCTGGGTACGGTTACGTTGCCACCGCAGCGCACTTT GCTGCA AGAGACCCTGAGTGCCGAT
ATGCGCAGCCGGTCTCA ATGGAC CAGAGTTCTCGCTATGTCAATCTTGCTTTGATGGAAGAGGACTTAATTGCCGGAGGCGAACACGTATTGTGCGCCTATATTATGAAACCAAAAGCTGGGTACGGTTACGTTGCCACCGCAGCGCACTTT GCTGCA AGAGACCCTGAGTGCCGAT
ATGCGCAGCCGGTCTCA ATGGAC CAGAGTTCTCGCTATGTCAATCTTGCTTTGTTTGAAGAGGACTTAATTGCCGGAGGCGAACACGTATTGTGCGCCTATATTATGAAACCAAAAGCTGGGTACGGTTACGTTGCCACCGCAGCGCACTTT GCTGCA AGAGACCCTGAGTGCCGAT
ATGCGCAGCCGGTCTCA ATGGAC CAGAGTTCTCGCTATGTCAATCTTGCTTTGTATGAAGAGGACTTAATTGCCGGAGGCGAACACGTATTGTGCGCCTATATTATGAAACCAAAAGCTGGGTACGGTTACGTTGCCACCGCAGCGCACTTT GCTGCA AGAGACCCTGAGTGCCGAT
ATGCGCAGCCGGTCTCA ATGGAC CAGAGTTCTCGCTATGTCAATCTTGCTTTGTGGGAAGAGGACTTAATTGCCGGAGGCGAACACGTATTGTGCGCCTATATTATGAAACCAAAAGCTGGGTACGGTTACGTTGCCACCGCAGCGCACTTT GCTGCA AGAGACCCTGAGTGCCGAT
ATGCGCAGCCGGTCTCA ATGGAC CAGAGTTCTCGCTATGTCAATCTTGCTTTGAAACGTGAGGACTTAATTGCCGGAGGCGAACACGTATTGTGCGCCTATATTATGAAACCAAAAGCTGGGTACGGTTACGTTGCCACCGCAGCGCACTTT GCTGCA AGAGACCCTGAGTGCCGAT
ATGCGCAGCCGGTCTCA ATGGAC CAGAGTTCTCGCTATGTCAATCTTGCTTTGAAACATGAGGACTTAATTGCCGGAGGCGAACACGTATTGTGCGCCTATATTATGAAACCAAAAGCTGGGTACGGTTACGTTGCCACCGCAGCGCACTTT GCTGCA AGAGACCCTGAGTGCCGAT
ATGCGCAGCCGGTCTCA ATGGAC CAGAGTTCTCGCTATGTCAATCTTGCTTTGAAAAAAGAGGACTTAATTGCCGGAGGCGAACACGTATTGTGCGCCTATATTATGAAACCAAAAGCTGGGTACGGTTACGTTGCCACCGCAGCGCACTTT GCTGCA AGAGACCCTGAGTGCCGAT
ATGCGCAGCCGGTCTCA ATGGAC CAGAGTTCTCGCTATGTCAATCTTGCTTTGAAAGATGAGGACTTAATTGCCGGAGGCGAACACGTATTGTGCGCCTATATTATGAAACCAAAAGCTGGGTACGGTTACGTTGCCACCGCAGCGCACTTT GCTGCA AGAGACCCTGAGTGCCGAT
ATGCGCAGCCGGTCTCA ATGGAC CAGAGTTCTCGCTATGTCAATCTTGCTTTGAAAAGCGAGGACTTAATTGCCGGAGGCGAACACGTATTGTGCGCCTATATTATGAAACCAAAAGCTGGGTACGGTTACGTTGCCACCGCAGCGCACTTT GCTGCA AGAGACCCTGAGTGCCGAT
ATGCGCAGCCGGTCTCA ATGGAC CAGAGTTCTCGCTATGTCAATCTTGCTTTGAAAACCGAGGACTTAATTGCCGGAGGCGAACACGTATTGTGCGCCTATATTATGAAACCAAAAGCTGGGTACGGTTACGTTGCCACCGCAGCGCACTTT GCTGCA AGAGACCCTGAGTGCCGAT
ATGCGCAGCCGGTCTCA ATGGAC CAGAGTTCTCGCTATGTCAATCTTGCTTTGAAAAATGAGGACTTAATTGCCGGAGGCGAACACGTATTGTGCGCCTATATTATGAAACCAAAAGCTGGGTACGGTTACGTTGCCACCGCAGCGCACTTT GCTGCA AGAGACCCTGAGTGCCGAT
ATGCGCAGCCGGTCTCA ATGGAC CAGAGTTCTCGCTATGTCAATCTTGCTTTGAAACAGGAGGACTTAATTGCCGGAGGCGAACACGTATTGTGCGCCTATATTATGAAACCAAAAGCTGGGTACGGTTACGTTGCCACCGCAGCGCACTTT GCTGCA AGAGACCCTGAGTGCCGAT
ATGCGCAGCCGGTCTCA ATGGAC CAGAGTTCTCGCTATGTCAATCTTGCTTTGAAATGCGAGGACTTAATTGCCGGAGGCGAACACGTATTGTGCGCCTATATTATGAAACCAAAAGCTGGGTACGGTTACGTTGCCACCGCAGCGCACTTT GCTGCA AGAGACCCTGAGTGCCGAT
ATGCGCAGCCGGTCTCA ATGGAC CAGAGTTCTCGCTATGTCAATCTTGCTTTGAAAGGCGAGGACTTAATTGCCGGAGGCGAACACGTATTGTGCGCCTATATTATGAAACCAAAAGCTGGGTACGGTTACGTTGCCACCGCAGCGCACTTT GCTGCA AGAGACCCTGAGTGCCGAT
ATGCGCAGCCGGTCTCA ATGGAC CAGAGTTCTCGCTATGTCAATCTTGCTTTGAAACCGGAGGACTTAATTGCCGGAGGCGAACACGTATTGTGCGCCTATATTATGAAACCAAAAGCTGGGTACGGTTACGTTGCCACCGCAGCGCACTTT GCTGCA AGAGACCCTGAGTGCCGAT
ATGCGCAGCCGGTCTCA ATGGAC CAGAGTTCTCGCTATGTCAATCTTGCTTTGAAAGCGGAGGACTTAATTGCCGGAGGCGAACACGTATTGTGCGCCTATATTATGAAACCAAAAGCTGGGTACGGTTACGTTGCCACCGCAGCGCACTTT GCTGCA AGAGACCCTGAGTGCCGAT
ATGCGCAGCCGGTCTCA ATGGAC CAGAGTTCTCGCTATGTCAATCTTGCTTTGAAAGTGGAGGACTTAATTGCCGGAGGCGAACACGTATTGTGCGCCTATATTATGAAACCAAAAGCTGGGTACGGTTACGTTGCCACCGCAGCGCACTTT GCTGCA AGAGACCCTGAGTGCCGAT
ATGCGCAGCCGGTCTCA ATGGAC CAGAGTTCTCGCTATGTCAATCTTGCTTTGAAAATTGAGGACTTAATTGCCGGAGGCGAACACGTATTGTGCGCCTATATTATGAAACCAAAAGCTGGGTACGGTTACGTTGCCACCGCAGCGCACTTT GCTGCA AGAGACCCTGAGTGCCGAT
ATGCGCAGCCGGTCTCA ATGGAC CAGAGTTCTCGCTATGTCAATCTTGCTTTGAAACTGGAGGACTTAATTGCCGGAGGCGAACACGTATTGTGCGCCTATATTATGAAACCAAAAGCTGGGTACGGTTACGTTGCCACCGCAGCGCACTTT GCTGCA AGAGACCCTGAGTGCCGAT
ATGCGCAGCCGGTCTCA ATGGAC CAGAGTTCTCGCTATGTCAATCTTGCTTTGAAAATGGAGGACTTAATTGCCGGAGGCGAACACGTATTGTGCGCCTATATTATGAAACCAAAAGCTGGGTACGGTTACGTTGCCACCGCAGCGCACTTT GCTGCA AGAGACCCTGAGTGCCGAT
ATGCGCAGCCGGTCTCA ATGGAC CAGAGTTCTCGCTATGTCAATCTTGCTTTGAAATTTGAGGACTTAATTGCCGGAGGCGAACACGTATTGTGCGCCTATATTATGAAACCAAAAGCTGGGTACGGTTACGTTGCCACCGCAGCGCACTTT GCTGCA AGAGACCCTGAGTGCCGAT
ATGCGCAGCCGGTCTCA ATGGAC CAGAGTTCTCGCTATGTCAATCTTGCTTTGAAATATGAGGACTTAATTGCCGGAGGCGAACACGTATTGTGCGCCTATATTATGAAACCAAAAGCTGGGTACGGTTACGTTGCCACCGCAGCGCACTTT GCTGCA AGAGACCCTGAGTGCCGAT
ATGCGCAGCCGGTCTCA ATGGAC CAGAGTTCTCGCTATGTCAATCTTGCTTTGAAATGGGAGGACTTAATTGCCGGAGGCGAACACGTATTGTGCGCCTATATTATGAAACCAAAAGCTGGGTACGGTTACGTTGCCACCGCAGCGCACTTT GCTGCA AGAGACCCTGAGTGCCGAT
ATGCGCAGCCGGTCTCA ATGGAC CAGAGTTCTCGCTATGTCAATCTTGCTTTGAAAGAACGTGACTTAATTGCCGGAGGCGAACACGTATTGTGCGCCTATATTATGAAACCAAAAGCTGGGTACGGTTACGTTGCCACCGCAGCGCACTTT GCTGCA AGAGACCCTGAGTGCCGAT
ATGCGCAGCCGGTCTCA ATGGAC CAGAGTTCTCGCTATGTCAATCTTGCTTTGAAAGAACATGACTTAATTGCCGGAGGCGAACACGTATTGTGCGCCTATATTATGAAACCAAAAGCTGGGTACGGTTACGTTGCCACCGCAGCGCACTTT GCTGCA AGAGACCCTGAGTGCCGAT
ATGCGCAGCCGGTCTCA ATGGAC CAGAGTTCTCGCTATGTCAATCTTGCTTTGAAAGAAAAAGACTTAATTGCCGGAGGCGAACACGTATTGTGCGCCTATATTATGAAACCAAAAGCTGGGTACGGTTACGTTGCCACCGCAGCGCACTTT GCTGCA AGAGACCCTGAGTGCCGAT
ATGCGCAGCCGGTCTCA ATGGAC CAGAGTTCTCGCTATGTCAATCTTGCTTTGAAAGAAGATGACTTAATTGCCGGAGGCGAACACGTATTGTGCGCCTATATTATGAAACCAAAAGCTGGGTACGGTTACGTTGCCACCGCAGCGCACTTT GCTGCA AGAGACCCTGAGTGCCGAT
ATGCGCAGCCGGTCTCA ATGGAC CAGAGTTCTCGCTATGTCAATCTTGCTTTGAAAGAAAGCGACTTAATTGCCGGAGGCGAACACGTATTGTGCGCCTATATTATGAAACCAAAAGCTGGGTACGGTTACGTTGCCACCGCAGCGCACTTT GCTGCA AGAGACCCTGAGTGCCGAT
ATGCGCAGCCGGTCTCA ATGGAC CAGAGTTCTCGCTATGTCAATCTTGCTTTGAAAGAAACCGACTTAATTGCCGGAGGCGAACACGTATTGTGCGCCTATATTATGAAACCAAAAGCTGGGTACGGTTACGTTGCCACCGCAGCGCACTTT GCTGCA AGAGACCCTGAGTGCCGAT
ATGCGCAGCCGGTCTCA ATGGAC CAGAGTTCTCGCTATGTCAATCTTGCTTTGAAAGAAAATGACTTAATTGCCGGAGGCGAACACGTATTGTGCGCCTATATTATGAAACCAAAAGCTGGGTACGGTTACGTTGCCACCGCAGCGCACTTT GCTGCA AGAGACCCTGAGTGCCGAT
ATGCGCAGCCGGTCTCA ATGGAC CAGAGTTCTCGCTATGTCAATCTTGCTTTGAAAGAACAGGACTTAATTGCCGGAGGCGAACACGTATTGTGCGCCTATATTATGAAACCAAAAGCTGGGTACGGTTACGTTGCCACCGCAGCGCACTTT GCTGCA AGAGACCCTGAGTGCCGAT
ATGCGCAGCCGGTCTCA ATGGAC CAGAGTTCTCGCTATGTCAATCTTGCTTTGAAAGAATGCGACTTAATTGCCGGAGGCGAACACGTATTGTGCGCCTATATTATGAAACCAAAAGCTGGGTACGGTTACGTTGCCACCGCAGCGCACTTT GCTGCA AGAGACCCTGAGTGCCGAT
ATGCGCAGCCGGTCTCA ATGGAC CAGAGTTCTCGCTATGTCAATCTTGCTTTGAAAGAAGGCGACTTAATTGCCGGAGGCGAACACGTATTGTGCGCCTATATTATGAAACCAAAAGCTGGGTACGGTTACGTTGCCACCGCAGCGCACTTT GCTGCA AGAGACCCTGAGTGCCGAT
ATGCGCAGCCGGTCTCA ATGGAC CAGAGTTCTCGCTATGTCAATCTTGCTTTGAAAGAACCGGACTTAATTGCCGGAGGCGAACACGTATTGTGCGCCTATATTATGAAACCAAAAGCTGGGTACGGTTACGTTGCCACCGCAGCGCACTTT GCTGCA AGAGACCCTGAGTGCCGAT
ATGCGCAGCCGGTCTCA ATGGAC CAGAGTTCTCGCTATGTCAATCTTGCTTTGAAAGAAGCGGACTTAATTGCCGGAGGCGAACACGTATTGTGCGCCTATATTATGAAACCAAAAGCTGGGTACGGTTACGTTGCCACCGCAGCGCACTTT GCTGCA AGAGACCCTGAGTGCCGAT
ATGCGCAGCCGGTCTCA ATGGAC CAGAGTTCTCGCTATGTCAATCTTGCTTTGAAAGAAGTGGACTTAATTGCCGGAGGCGAACACGTATTGTGCGCCTATATTATGAAACCAAAAGCTGGGTACGGTTACGTTGCCACCGCAGCGCACTTT GCTGCA AGAGACCCTGAGTGCCGAT
ATGCGCAGCCGGTCTCA ATGGAC CAGAGTTCTCGCTATGTCAATCTTGCTTTGAAAGAAATTGACTTAATTGCCGGAGGCGAACACGTATTGTGCGCCTATATTATGAAACCAAAAGCTGGGTACGGTTACGTTGCCACCGCAGCGCACTTT GCTGCA AGAGACCCTGAGTGCCGAT
ATGCGCAGCCGGTCTCA ATGGAC CAGAGTTCTCGCTATGTCAATCTTGCTTTGAAAGAACTGGACTTAATTGCCGGAGGCGAACACGTATTGTGCGCCTATATTATGAAACCAAAAGCTGGGTACGGTTACGTTGCCACCGCAGCGCACTTT GCTGCA AGAGACCCTGAGTGCCGAT
ATGCGCAGCCGGTCTCA ATGGAC CAGAGTTCTCGCTATGTCAATCTTGCTTTGAAAGAAATGGACTTAATTGCCGGAGGCGAACACGTATTGTGCGCCTATATTATGAAACCAAAAGCTGGGTACGGTTACGTTGCCACCGCAGCGCACTTT GCTGCA AGAGACCCTGAGTGCCGAT
ATGCGCAGCCGGTCTCA ATGGAC CAGAGTTCTCGCTATGTCAATCTTGCTTTGAAAGAATTTGACTTAATTGCCGGAGGCGAACACGTATTGTGCGCCTATATTATGAAACCAAAAGCTGGGTACGGTTACGTTGCCACCGCAGCGCACTTT GCTGCA AGAGACCCTGAGTGCCGAT
ATGCGCAGCCGGTCTCA ATGGAC CAGAGTTCTCGCTATGTCAATCTTGCTTTGAAAGAATATGACTTAATTGCCGGAGGCGAACACGTATTGTGCGCCTATATTATGAAACCAAAAGCTGGGTACGGTTACGTTGCCACCGCAGCGCACTTT GCTGCA AGAGACCCTGAGTGCCGAT
ATGCGCAGCCGGTCTCA ATGGAC CAGAGTTCTCGCTATGTCAATCTTGCTTTGAAAGAATGGGACTTAATTGCCGGAGGCGAACACGTATTGTGCGCCTATATTATGAAACCAAAAGCTGGGTACGGTTACGTTGCCACCGCAGCGCACTTT GCTGCA AGAGACCCTGAGTGCCGAT
ATGCGCAGCCGGTCTCA ATGGAC CAGAGTTCTCGCTATGTCAATCTTGCTTTGAAAGAAGAGCGTTTAATTGCCGGAGGCGAACACGTATTGTGCGCCTATATTATGAAACCAAAAGCTGGGTACGGTTACGTTGCCACCGCAGCGCACTTT GCTGCA AGAGACCCTGAGTGCCGAT
ATGCGCAGCCGGTCTCA ATGGAC CAGAGTTCTCGCTATGTCAATCTTGCTTTGAAAGAAGAGCATTTAATTGCCGGAGGCGAACACGTATTGTGCGCCTATATTATGAAACCAAAAGCTGGGTACGGTTACGTTGCCACCGCAGCGCACTTT GCTGCA AGAGACCCTGAGTGCCGAT
ATGCGCAGCCGGTCTCA ATGGAC CAGAGTTCTCGCTATGTCAATCTTGCTTTGAAAGAAGAGAAATTAATTGCCGGAGGCGAACACGTATTGTGCGCCTATATTATGAAACCAAAAGCTGGGTACGGTTACGTTGCCACCGCAGCGCACTTT GCTGCA AGAGACCCTGAGTGCCGAT
ATGCGCAGCCGGTCTCA ATGGAC CAGAGTTCTCGCTATGTCAATCTTGCTTTGAAAGAAGAGGAATTAATTGCCGGAGGCGAACACGTATTGTGCGCCTATATTATGAAACCAAAAGCTGGGTACGGTTACGTTGCCACCGCAGCGCACTTT GCTGCA AGAGACCCTGAGTGCCGAT
ATGCGCAGCCGGTCTCA ATGGAC CAGAGTTCTCGCTATGTCAATCTTGCTTTGAAAGAAGAGAGCTTAATTGCCGGAGGCGAACACGTATTGTGCGCCTATATTATGAAACCAAAAGCTGGGTACGGTTACGTTGCCACCGCAGCGCACTTT GCTGCA AGAGACCCTGAGTGCCGAT
ATGCGCAGCCGGTCTCA ATGGAC CAGAGTTCTCGCTATGTCAATCTTGCTTTGAAAGAAGAGACCTTAATTGCCGGAGGCGAACACGTATTGTGCGCCTATATTATGAAACCAAAAGCTGGGTACGGTTACGTTGCCACCGCAGCGCACTTT GCTGCA AGAGACCCTGAGTGCCGAT
ATGCGCAGCCGGTCTCA ATGGAC CAGAGTTCTCGCTATGTCAATCTTGCTTTGAAAGAAGAGAATTTAATTGCCGGAGGCGAACACGTATTGTGCGCCTATATTATGAAACCAAAAGCTGGGTACGGTTACGTTGCCACCGCAGCGCACTTT GCTGCA AGAGACCCTGAGTGCCGAT
ATGCGCAGCCGGTCTCA ATGGAC CAGAGTTCTCGCTATGTCAATCTTGCTTTGAAAGAAGAGCAGTTAATTGCCGGAGGCGAACACGTATTGTGCGCCTATATTATGAAACCAAAAGCTGGGTACGGTTACGTTGCCACCGCAGCGCACTTT GCTGCA AGAGACCCTGAGTGCCGAT
ATGCGCAGCCGGTCTCA ATGGAC CAGAGTTCTCGCTATGTCAATCTTGCTTTGAAAGAAGAGTGCTTAATTGCCGGAGGCGAACACGTATTGTGCGCCTATATTATGAAACCAAAAGCTGGGTACGGTTACGTTGCCACCGCAGCGCACTTT GCTGCA AGAGACCCTGAGTGCCGAT
ATGCGCAGCCGGTCTCA ATGGAC CAGAGTTCTCGCTATGTCAATCTTGCTTTGAAAGAAGAGGGCTTAATTGCCGGAGGCGAACACGTATTGTGCGCCTATATTATGAAACCAAAAGCTGGGTACGGTTACGTTGCCACCGCAGCGCACTTT GCTGCA AGAGACCCTGAGTGCCGAT
ATGCGCAGCCGGTCTCA ATGGAC CAGAGTTCTCGCTATGTCAATCTTGCTTTGAAAGAAGAGCCGTTAATTGCCGGAGGCGAACACGTATTGTGCGCCTATATTATGAAACCAAAAGCTGGGTACGGTTACGTTGCCACCGCAGCGCACTTT GCTGCA AGAGACCCTGAGTGCCGAT
ATGCGCAGCCGGTCTCA ATGGAC CAGAGTTCTCGCTATGTCAATCTTGCTTTGAAAGAAGAGGCGTTAATTGCCGGAGGCGAACACGTATTGTGCGCCTATATTATGAAACCAAAAGCTGGGTACGGTTACGTTGCCACCGCAGCGCACTTT GCTGCA AGAGACCCTGAGTGCCGAT
ATGCGCAGCCGGTCTCA ATGGAC CAGAGTTCTCGCTATGTCAATCTTGCTTTGAAAGAAGAGGTGTTAATTGCCGGAGGCGAACACGTATTGTGCGCCTATATTATGAAACCAAAAGCTGGGTACGGTTACGTTGCCACCGCAGCGCACTTT GCTGCA AGAGACCCTGAGTGCCGAT
ATGCGCAGCCGGTCTCA ATGGAC CAGAGTTCTCGCTATGTCAATCTTGCTTTGAAAGAAGAGATTTTAATTGCCGGAGGCGAACACGTATTGTGCGCCTATATTATGAAACCAAAAGCTGGGTACGGTTACGTTGCCACCGCAGCGCACTTT GCTGCA AGAGACCCTGAGTGCCGAT
ATGCGCAGCCGGTCTCA ATGGAC CAGAGTTCTCGCTATGTCAATCTTGCTTTGAAAGAAGAGCTGTTAATTGCCGGAGGCGAACACGTATTGTGCGCCTATATTATGAAACCAAAAGCTGGGTACGGTTACGTTGCCACCGCAGCGCACTTT GCTGCA AGAGACCCTGAGTGCCGAT
ATGCGCAGCCGGTCTCA ATGGAC CAGAGTTCTCGCTATGTCAATCTTGCTTTGAAAGAAGAGATGTTAATTGCCGGAGGCGAACACGTATTGTGCGCCTATATTATGAAACCAAAAGCTGGGTACGGTTACGTTGCCACCGCAGCGCACTTT GCTGCA AGAGACCCTGAGTGCCGAT
ATGCGCAGCCGGTCTCA ATGGAC CAGAGTTCTCGCTATGTCAATCTTGCTTTGAAAGAAGAGTTTTTAATTGCCGGAGGCGAACACGTATTGTGCGCCTATATTATGAAACCAAAAGCTGGGTACGGTTACGTTGCCACCGCAGCGCACTTT GCTGCA AGAGACCCTGAGTGCCGAT
ATGCGCAGCCGGTCTCA ATGGAC CAGAGTTCTCGCTATGTCAATCTTGCTTTGAAAGAAGAGTATTTAATTGCCGGAGGCGAACACGTATTGTGCGCCTATATTATGAAACCAAAAGCTGGGTACGGTTACGTTGCCACCGCAGCGCACTTT GCTGCA AGAGACCCTGAGTGCCGAT
ATGCGCAGCCGGTCTCA ATGGAC CAGAGTTCTCGCTATGTCAATCTTGCTTTGAAAGAAGAGTGGTTAATTGCCGGAGGCGAACACGTATTGTGCGCCTATATTATGAAACCAAAAGCTGGGTACGGTTACGTTGCCACCGCAGCGCACTTT GCTGCA AGAGACCCTGAGTGCCGAT
ATGCGCAGCCGGTCTCA ATGGAC CAGAGTTCTCGCTATGTCAATCTTGCTTTGAAAGAAGAGGACCGTATTGCCGGAGGCGAACACGTATTGTGCGCCTATATTATGAAACCAAAAGCTGGGTACGGTTACGTTGCCACCGCAGCGCACTTT GCTGCA AGAGACCCTGAGTGCCGAT
ATGCGCAGCCGGTCTCA ATGGAC CAGAGTTCTCGCTATGTCAATCTTGCTTTGAAAGAAGAGGACCATATTGCCGGAGGCGAACACGTATTGTGCGCCTATATTATGAAACCAAAAGCTGGGTACGGTTACGTTGCCACCGCAGCGCACTTT GCTGCA AGAGACCCTGAGTGCCGAT
ATGCGCAGCCGGTCTCA ATGGAC CAGAGTTCTCGCTATGTCAATCTTGCTTTGAAAGAAGAGGACAAAATTGCCGGAGGCGAACACGTATTGTGCGCCTATATTATGAAACCAAAAGCTGGGTACGGTTACGTTGCCACCGCAGCGCACTTT GCTGCA AGAGACCCTGAGTGCCGAT
ATGCGCAGCCGGTCTCA ATGGAC CAGAGTTCTCGCTATGTCAATCTTGCTTTGAAAGAAGAGGACGATATTGCCGGAGGCGAACACGTATTGTGCGCCTATATTATGAAACCAAAAGCTGGGTACGGTTACGTTGCCACCGCAGCGCACTTT GCTGCA AGAGACCCTGAGTGCCGAT
ATGCGCAGCCGGTCTCA ATGGAC CAGAGTTCTCGCTATGTCAATCTTGCTTTGAAAGAAGAGGACGAAATTGCCGGAGGCGAACACGTATTGTGCGCCTATATTATGAAACCAAAAGCTGGGTACGGTTACGTTGCCACCGCAGCGCACTTT GCTGCA AGAGACCCTGAGTGCCGAT
ATGCGCAGCCGGTCTCA ATGGAC CAGAGTTCTCGCTATGTCAATCTTGCTTTGAAAGAAGAGGACAGCATTGCCGGAGGCGAACACGTATTGTGCGCCTATATTATGAAACCAAAAGCTGGGTACGGTTACGTTGCCACCGCAGCGCACTTT GCTGCA AGAGACCCTGAGTGCCGAT
ATGCGCAGCCGGTCTCA ATGGAC CAGAGTTCTCGCTATGTCAATCTTGCTTTGAAAGAAGAGGACACCATTGCCGGAGGCGAACACGTATTGTGCGCCTATATTATGAAACCAAAAGCTGGGTACGGTTACGTTGCCACCGCAGCGCACTTT GCTGCA AGAGACCCTGAGTGCCGAT
ATGCGCAGCCGGTCTCA ATGGAC CAGAGTTCTCGCTATGTCAATCTTGCTTTGAAAGAAGAGGACAATATTGCCGGAGGCGAACACGTATTGTGCGCCTATATTATGAAACCAAAAGCTGGGTACGGTTACGTTGCCACCGCAGCGCACTTT GCTGCA AGAGACCCTGAGTGCCGAT
ATGCGCAGCCGGTCTCA ATGGAC CAGAGTTCTCGCTATGTCAATCTTGCTTTGAAAGAAGAGGACCAGATTGCCGGAGGCGAACACGTATTGTGCGCCTATATTATGAAACCAAAAGCTGGGTACGGTTACGTTGCCACCGCAGCGCACTTT GCTGCA AGAGACCCTGAGTGCCGAT
ATGCGCAGCCGGTCTCA ATGGAC CAGAGTTCTCGCTATGTCAATCTTGCTTTGAAAGAAGAGGACTGCATTGCCGGAGGCGAACACGTATTGTGCGCCTATATTATGAAACCAAAAGCTGGGTACGGTTACGTTGCCACCGCAGCGCACTTT GCTGCA AGAGACCCTGAGTGCCGAT
ATGCGCAGCCGGTCTCA ATGGAC CAGAGTTCTCGCTATGTCAATCTTGCTTTGAAAGAAGAGGACGGCATTGCCGGAGGCGAACACGTATTGTGCGCCTATATTATGAAACCAAAAGCTGGGTACGGTTACGTTGCCACCGCAGCGCACTTT GCTGCA AGAGACCCTGAGTGCCGAT
ATGCGCAGCCGGTCTCA ATGGAC CAGAGTTCTCGCTATGTCAATCTTGCTTTGAAAGAAGAGGACCCGATTGCCGGAGGCGAACACGTATTGTGCGCCTATATTATGAAACCAAAAGCTGGGTACGGTTACGTTGCCACCGCAGCGCACTTT GCTGCA AGAGACCCTGAGTGCCGAT
ATGCGCAGCCGGTCTCA ATGGAC CAGAGTTCTCGCTATGTCAATCTTGCTTTGAAAGAAGAGGACGCGATTGCCGGAGGCGAACACGTATTGTGCGCCTATATTATGAAACCAAAAGCTGGGTACGGTTACGTTGCCACCGCAGCGCACTTT GCTGCA AGAGACCCTGAGTGCCGAT
ATGCGCAGCCGGTCTCA ATGGAC CAGAGTTCTCGCTATGTCAATCTTGCTTTGAAAGAAGAGGACGTGATTGCCGGAGGCGAACACGTATTGTGCGCCTATATTATGAAACCAAAAGCTGGGTACGGTTACGTTGCCACCGCAGCGCACTTT GCTGCA AGAGACCCTGAGTGCCGAT
ATGCGCAGCCGGTCTCA ATGGAC CAGAGTTCTCGCTATGTCAATCTTGCTTTGAAAGAAGAGGACATTATTGCCGGAGGCGAACACGTATTGTGCGCCTATATTATGAAACCAAAAGCTGGGTACGGTTACGTTGCCACCGCAGCGCACTTT GCTGCA AGAGACCCTGAGTGCCGAT
ATGCGCAGCCGGTCTCA ATGGAC CAGAGTTCTCGCTATGTCAATCTTGCTTTGAAAGAAGAGGACATGATTGCCGGAGGCGAACACGTATTGTGCGCCTATATTATGAAACCAAAAGCTGGGTACGGTTACGTTGCCACCGCAGCGCACTTT GCTGCA AGAGACCCTGAGTGCCGAT
ATGCGCAGCCGGTCTCA ATGGAC CAGAGTTCTCGCTATGTCAATCTTGCTTTGAAAGAAGAGGACTTTATTGCCGGAGGCGAACACGTATTGTGCGCCTATATTATGAAACCAAAAGCTGGGTACGGTTACGTTGCCACCGCAGCGCACTTT GCTGCA AGAGACCCTGAGTGCCGAT
ATGCGCAGCCGGTCTCA ATGGAC CAGAGTTCTCGCTATGTCAATCTTGCTTTGAAAGAAGAGGACTATATTGCCGGAGGCGAACACGTATTGTGCGCCTATATTATGAAACCAAAAGCTGGGTACGGTTACGTTGCCACCGCAGCGCACTTT GCTGCA AGAGACCCTGAGTGCCGAT
ATGCGCAGCCGGTCTCA ATGGAC CAGAGTTCTCGCTATGTCAATCTTGCTTTGAAAGAAGAGGACTGGATTGCCGGAGGCGAACACGTATTGTGCGCCTATATTATGAAACCAAAAGCTGGGTACGGTTACGTTGCCACCGCAGCGCACTTT GCTGCA AGAGACCCTGAGTGCCGAT
ATGCGCAGCCGGTCTCA ATGGAC CAGAGTTCTCGCTATGTCAATCTTGCTTTGAAAGAAGAGGACTTACGTGCCGGAGGCGAACACGTATTGTGCGCCTATATTATGAAACCAAAAGCTGGGTACGGTTACGTTGCCACCGCAGCGCACTTT GCTGCA AGAGACCCTGAGTGCCGAT
ATGCGCAGCCGGTCTCA ATGGAC CAGAGTTCTCGCTATGTCAATCTTGCTTTGAAAGAAGAGGACTTACATGCCGGAGGCGAACACGTATTGTGCGCCTATATTATGAAACCAAAAGCTGGGTACGGTTACGTTGCCACCGCAGCGCACTTT GCTGCA AGAGACCCTGAGTGCCGAT
ATGCGCAGCCGGTCTCA ATGGAC CAGAGTTCTCGCTATGTCAATCTTGCTTTGAAAGAAGAGGACTTAAAAGCCGGAGGCGAACACGTATTGTGCGCCTATATTATGAAACCAAAAGCTGGGTACGGTTACGTTGCCACCGCAGCGCACTTT GCTGCA AGAGACCCTGAGTGCCGAT
ATGCGCAGCCGGTCTCA ATGGAC CAGAGTTCTCGCTATGTCAATCTTGCTTTGAAAGAAGAGGACTTAGATGCCGGAGGCGAACACGTATTGTGCGCCTATATTATGAAACCAAAAGCTGGGTACGGTTACGTTGCCACCGCAGCGCACTTT GCTGCA AGAGACCCTGAGTGCCGAT
ATGCGCAGCCGGTCTCA ATGGAC CAGAGTTCTCGCTATGTCAATCTTGCTTTGAAAGAAGAGGACTTAGAAGCCGGAGGCGAACACGTATTGTGCGCCTATATTATGAAACCAAAAGCTGGGTACGGTTACGTTGCCACCGCAGCGCACTTT GCTGCA AGAGACCCTGAGTGCCGAT
ATGCGCAGCCGGTCTCA ATGGAC CAGAGTTCTCGCTATGTCAATCTTGCTTTGAAAGAAGAGGACTTAAGCGCCGGAGGCGAACACGTATTGTGCGCCTATATTATGAAACCAAAAGCTGGGTACGGTTACGTTGCCACCGCAGCGCACTTT GCTGCA AGAGACCCTGAGTGCCGAT
ATGCGCAGCCGGTCTCA ATGGAC CAGAGTTCTCGCTATGTCAATCTTGCTTTGAAAGAAGAGGACTTAACCGCCGGAGGCGAACACGTATTGTGCGCCTATATTATGAAACCAAAAGCTGGGTACGGTTACGTTGCCACCGCAGCGCACTTT GCTGCA AGAGACCCTGAGTGCCGAT
ATGCGCAGCCGGTCTCA ATGGAC CAGAGTTCTCGCTATGTCAATCTTGCTTTGAAAGAAGAGGACTTAAATGCCGGAGGCGAACACGTATTGTGCGCCTATATTATGAAACCAAAAGCTGGGTACGGTTACGTTGCCACCGCAGCGCACTTT GCTGCA AGAGACCCTGAGTGCCGAT
ATGCGCAGCCGGTCTCA ATGGAC CAGAGTTCTCGCTATGTCAATCTTGCTTTGAAAGAAGAGGACTTACAGGCCGGAGGCGAACACGTATTGTGCGCCTATATTATGAAACCAAAAGCTGGGTACGGTTACGTTGCCACCGCAGCGCACTTT GCTGCA AGAGACCCTGAGTGCCGAT
ATGCGCAGCCGGTCTCA ATGGAC CAGAGTTCTCGCTATGTCAATCTTGCTTTGAAAGAAGAGGACTTATGCGCCGGAGGCGAACACGTATTGTGCGCCTATATTATGAAACCAAAAGCTGGGTACGGTTACGTTGCCACCGCAGCGCACTTT GCTGCA AGAGACCCTGAGTGCCGAT
ATGCGCAGCCGGTCTCA ATGGAC CAGAGTTCTCGCTATGTCAATCTTGCTTTGAAAGAAGAGGACTTAGGCGCCGGAGGCGAACACGTATTGTGCGCCTATATTATGAAACCAAAAGCTGGGTACGGTTACGTTGCCACCGCAGCGCACTTT GCTGCA AGAGACCCTGAGTGCCGAT
ATGCGCAGCCGGTCTCA ATGGAC CAGAGTTCTCGCTATGTCAATCTTGCTTTGAAAGAAGAGGACTTACCGGCCGGAGGCGAACACGTATTGTGCGCCTATATTATGAAACCAAAAGCTGGGTACGGTTACGTTGCCACCGCAGCGCACTTT GCTGCA AGAGACCCTGAGTGCCGAT
ATGCGCAGCCGGTCTCA ATGGAC CAGAGTTCTCGCTATGTCAATCTTGCTTTGAAAGAAGAGGACTTAGCGGCCGGAGGCGAACACGTATTGTGCGCCTATATTATGAAACCAAAAGCTGGGTACGGTTACGTTGCCACCGCAGCGCACTTT GCTGCA AGAGACCCTGAGTGCCGAT
ATGCGCAGCCGGTCTCA ATGGAC CAGAGTTCTCGCTATGTCAATCTTGCTTTGAAAGAAGAGGACTTAGTGGCCGGAGGCGAACACGTATTGTGCGCCTATATTATGAAACCAAAAGCTGGGTACGGTTACGTTGCCACCGCAGCGCACTTT GCTGCA AGAGACCCTGAGTGCCGAT
ATGCGCAGCCGGTCTCA ATGGAC CAGAGTTCTCGCTATGTCAATCTTGCTTTGAAAGAAGAGGACTTACTGGCCGGAGGCGAACACGTATTGTGCGCCTATATTATGAAACCAAAAGCTGGGTACGGTTACGTTGCCACCGCAGCGCACTTT GCTGCA AGAGACCCTGAGTGCCGAT
ATGCGCAGCCGGTCTCA ATGGAC CAGAGTTCTCGCTATGTCAATCTTGCTTTGAAAGAAGAGGACTTAATGGCCGGAGGCGAACACGTATTGTGCGCCTATATTATGAAACCAAAAGCTGGGTACGGTTACGTTGCCACCGCAGCGCACTTT GCTGCA AGAGACCCTGAGTGCCGAT
ATGCGCAGCCGGTCTCA ATGGAC CAGAGTTCTCGCTATGTCAATCTTGCTTTGAAAGAAGAGGACTTATTTGCCGGAGGCGAACACGTATTGTGCGCCTATATTATGAAACCAAAAGCTGGGTACGGTTACGTTGCCACCGCAGCGCACTTT GCTGCA AGAGACCCTGAGTGCCGAT
ATGCGCAGCCGGTCTCA ATGGAC CAGAGTTCTCGCTATGTCAATCTTGCTTTGAAAGAAGAGGACTTATATGCCGGAGGCGAACACGTATTGTGCGCCTATATTATGAAACCAAAAGCTGGGTACGGTTACGTTGCCACCGCAGCGCACTTT GCTGCA AGAGACCCTGAGTGCCGAT
ATGCGCAGCCGGTCTCA ATGGAC CAGAGTTCTCGCTATGTCAATCTTGCTTTGAAAGAAGAGGACTTATGGGCCGGAGGCGAACACGTATTGTGCGCCTATATTATGAAACCAAAAGCTGGGTACGGTTACGTTGCCACCGCAGCGCACTTT GCTGCA AGAGACCCTGAGTGCCGAT
ATGCGCAGCCGGTCTCA ATGGAC CAGAGTTCTCGCTATGTCAATCTTGCTTTGAAAGAAGAGGACTTAATTCGTGGAGGCGAACACGTATTGTGCGCCTATATTATGAAACCAAAAGCTGGGTACGGTTACGTTGCCACCGCAGCGCACTTT GCTGCA AGAGACCCTGAGTGCCGAT
ATGCGCAGCCGGTCTCA ATGGAC CAGAGTTCTCGCTATGTCAATCTTGCTTTGAAAGAAGAGGACTTAATTCATGGAGGCGAACACGTATTGTGCGCCTATATTATGAAACCAAAAGCTGGGTACGGTTACGTTGCCACCGCAGCGCACTTT GCTGCA AGAGACCCTGAGTGCCGAT
ATGCGCAGCCGGTCTCA ATGGAC CAGAGTTCTCGCTATGTCAATCTTGCTTTGAAAGAAGAGGACTTAATTAAAGGAGGCGAACACGTATTGTGCGCCTATATTATGAAACCAAAAGCTGGGTACGGTTACGTTGCCACCGCAGCGCACTTT GCTGCA AGAGACCCTGAGTGCCGAT
ATGCGCAGCCGGTCTCA ATGGAC CAGAGTTCTCGCTATGTCAATCTTGCTTTGAAAGAAGAGGACTTAATTGATGGAGGCGAACACGTATTGTGCGCCTATATTATGAAACCAAAAGCTGGGTACGGTTACGTTGCCACCGCAGCGCACTTT GCTGCA AGAGACCCTGAGTGCCGAT
ATGCGCAGCCGGTCTCA ATGGAC CAGAGTTCTCGCTATGTCAATCTTGCTTTGAAAGAAGAGGACTTAATTGAAGGAGGCGAACACGTATTGTGCGCCTATATTATGAAACCAAAAGCTGGGTACGGTTACGTTGCCACCGCAGCGCACTTT GCTGCA AGAGACCCTGAGTGCCGAT
ATGCGCAGCCGGTCTCA ATGGAC CAGAGTTCTCGCTATGTCAATCTTGCTTTGAAAGAAGAGGACTTAATTAGCGGAGGCGAACACGTATTGTGCGCCTATATTATGAAACCAAAAGCTGGGTACGGTTACGTTGCCACCGCAGCGCACTTT GCTGCA AGAGACCCTGAGTGCCGAT
ATGCGCAGCCGGTCTCA ATGGAC CAGAGTTCTCGCTATGTCAATCTTGCTTTGAAAGAAGAGGACTTAATTACCGGAGGCGAACACGTATTGTGCGCCTATATTATGAAACCAAAAGCTGGGTACGGTTACGTTGCCACCGCAGCGCACTTT GCTGCA AGAGACCCTGAGTGCCGAT
ATGCGCAGCCGGTCTCA ATGGAC CAGAGTTCTCGCTATGTCAATCTTGCTTTGAAAGAAGAGGACTTAATTAATGGAGGCGAACACGTATTGTGCGCCTATATTATGAAACCAAAAGCTGGGTACGGTTACGTTGCCACCGCAGCGCACTTT GCTGCA AGAGACCCTGAGTGCCGAT
ATGCGCAGCCGGTCTCA ATGGAC CAGAGTTCTCGCTATGTCAATCTTGCTTTGAAAGAAGAGGACTTAATTCAGGGAGGCGAACACGTATTGTGCGCCTATATTATGAAACCAAAAGCTGGGTACGGTTACGTTGCCACCGCAGCGCACTTT GCTGCA AGAGACCCTGAGTGCCGAT
ATGCGCAGCCGGTCTCA ATGGAC CAGAGTTCTCGCTATGTCAATCTTGCTTTGAAAGAAGAGGACTTAATTTGCGGAGGCGAACACGTATTGTGCGCCTATATTATGAAACCAAAAGCTGGGTACGGTTACGTTGCCACCGCAGCGCACTTT GCTGCA AGAGACCCTGAGTGCCGAT
ATGCGCAGCCGGTCTCA ATGGAC CAGAGTTCTCGCTATGTCAATCTTGCTTTGAAAGAAGAGGACTTAATTGGCGGAGGCGAACACGTATTGTGCGCCTATATTATGAAACCAAAAGCTGGGTACGGTTACGTTGCCACCGCAGCGCACTTT GCTGCA AGAGACCCTGAGTGCCGAT
ATGCGCAGCCGGTCTCA ATGGAC CAGAGTTCTCGCTATGTCAATCTTGCTTTGAAAGAAGAGGACTTAATTCCGGGAGGCGAACACGTATTGTGCGCCTATATTATGAAACCAAAAGCTGGGTACGGTTACGTTGCCACCGCAGCGCACTTT GCTGCA AGAGACCCTGAGTGCCGAT
ATGCGCAGCCGGTCTCA ATGGAC CAGAGTTCTCGCTATGTCAATCTTGCTTTGAAAGAAGAGGACTTAATTGTGGGAGGCGAACACGTATTGTGCGCCTATATTATGAAACCAAAAGCTGGGTACGGTTACGTTGCCACCGCAGCGCACTTT GCTGCA AGAGACCCTGAGTGCCGAT
ATGCGCAGCCGGTCTCA ATGGAC CAGAGTTCTCGCTATGTCAATCTTGCTTTGAAAGAAGAGGACTTAATTATTGGAGGCGAACACGTATTGTGCGCCTATATTATGAAACCAAAAGCTGGGTACGGTTACGTTGCCACCGCAGCGCACTTT GCTGCA AGAGACCCTGAGTGCCGAT
ATGCGCAGCCGGTCTCA ATGGAC CAGAGTTCTCGCTATGTCAATCTTGCTTTGAAAGAAGAGGACTTAATTCTGGGAGGCGAACACGTATTGTGCGCCTATATTATGAAACCAAAAGCTGGGTACGGTTACGTTGCCACCGCAGCGCACTTT GCTGCA AGAGACCCTGAGTGCCGAT
ATGCGCAGCCGGTCTCA ATGGAC CAGAGTTCTCGCTATGTCAATCTTGCTTTGAAAGAAGAGGACTTAATTATGGGAGGCGAACACGTATTGTGCGCCTATATTATGAAACCAAAAGCTGGGTACGGTTACGTTGCCACCGCAGCGCACTTT GCTGCA AGAGACCCTGAGTGCCGAT
ATGCGCAGCCGGTCTCA ATGGAC CAGAGTTCTCGCTATGTCAATCTTGCTTTGAAAGAAGAGGACTTAATTTTTGGAGGCGAACACGTATTGTGCGCCTATATTATGAAACCAAAAGCTGGGTACGGTTACGTTGCCACCGCAGCGCACTTT GCTGCA AGAGACCCTGAGTGCCGAT
ATGCGCAGCCGGTCTCA ATGGAC CAGAGTTCTCGCTATGTCAATCTTGCTTTGAAAGAAGAGGACTTAATTTATGGAGGCGAACACGTATTGTGCGCCTATATTATGAAACCAAAAGCTGGGTACGGTTACGTTGCCACCGCAGCGCACTTT GCTGCA AGAGACCCTGAGTGCCGAT
ATGCGCAGCCGGTCTCA ATGGAC CAGAGTTCTCGCTATGTCAATCTTGCTTTGAAAGAAGAGGACTTAATTTGGGGAGGCGAACACGTATTGTGCGCCTATATTATGAAACCAAAAGCTGGGTACGGTTACGTTGCCACCGCAGCGCACTTT GCTGCA AGAGACCCTGAGTGCCGAT
ATGCGCAGCCGGTCTCA ATGGAC CAGAGTTCTCGCTATGTCAATCTTGCTTTGAAAGAAGAGGACTTAATTGCCCGTGGCGAACACGTATTGTGCGCCTATATTATGAAACCAAAAGCTGGGTACGGTTACGTTGCCACCGCAGCGCACTTT GCTGCA AGAGACCCTGAGTGCCGAT
ATGCGCAGCCGGTCTCA ATGGAC CAGAGTTCTCGCTATGTCAATCTTGCTTTGAAAGAAGAGGACTTAATTGCCCATGGCGAACACGTATTGTGCGCCTATATTATGAAACCAAAAGCTGGGTACGGTTACGTTGCCACCGCAGCGCACTTT GCTGCA AGAGACCCTGAGTGCCGAT
ATGCGCAGCCGGTCTCA ATGGAC CAGAGTTCTCGCTATGTCAATCTTGCTTTGAAAGAAGAGGACTTAATTGCCAAAGGCGAACACGTATTGTGCGCCTATATTATGAAACCAAAAGCTGGGTACGGTTACGTTGCCACCGCAGCGCACTTT GCTGCA AGAGACCCTGAGTGCCGAT
ATGCGCAGCCGGTCTCA ATGGAC CAGAGTTCTCGCTATGTCAATCTTGCTTTGAAAGAAGAGGACTTAATTGCCGATGGCGAACACGTATTGTGCGCCTATATTATGAAACCAAAAGCTGGGTACGGTTACGTTGCCACCGCAGCGCACTTT GCTGCA AGAGACCCTGAGTGCCGAT
ATGCGCAGCCGGTCTCA ATGGAC CAGAGTTCTCGCTATGTCAATCTTGCTTTGAAAGAAGAGGACTTAATTGCCGAAGGCGAACACGTATTGTGCGCCTATATTATGAAACCAAAAGCTGGGTACGGTTACGTTGCCACCGCAGCGCACTTT GCTGCA AGAGACCCTGAGTGCCGAT
ATGCGCAGCCGGTCTCA ATGGAC CAGAGTTCTCGCTATGTCAATCTTGCTTTGAAAGAAGAGGACTTAATTGCCAGCGGCGAACACGTATTGTGCGCCTATATTATGAAACCAAAAGCTGGGTACGGTTACGTTGCCACCGCAGCGCACTTT GCTGCA AGAGACCCTGAGTGCCGAT
ATGCGCAGCCGGTCTCA ATGGAC CAGAGTTCTCGCTATGTCAATCTTGCTTTGAAAGAAGAGGACTTAATTGCCACCGGCGAACACGTATTGTGCGCCTATATTATGAAACCAAAAGCTGGGTACGGTTACGTTGCCACCGCAGCGCACTTT GCTGCA AGAGACCCTGAGTGCCGAT
ATGCGCAGCCGGTCTCA ATGGAC CAGAGTTCTCGCTATGTCAATCTTGCTTTGAAAGAAGAGGACTTAATTGCCAATGGCGAACACGTATTGTGCGCCTATATTATGAAACCAAAAGCTGGGTACGGTTACGTTGCCACCGCAGCGCACTTT GCTGCA AGAGACCCTGAGTGCCGAT
ATGCGCAGCCGGTCTCA ATGGAC CAGAGTTCTCGCTATGTCAATCTTGCTTTGAAAGAAGAGGACTTAATTGCCCAGGGCGAACACGTATTGTGCGCCTATATTATGAAACCAAAAGCTGGGTACGGTTACGTTGCCACCGCAGCGCACTTT GCTGCA AGAGACCCTGAGTGCCGAT
ATGCGCAGCCGGTCTCA ATGGAC CAGAGTTCTCGCTATGTCAATCTTGCTTTGAAAGAAGAGGACTTAATTGCCTGCGGCGAACACGTATTGTGCGCCTATATTATGAAACCAAAAGCTGGGTACGGTTACGTTGCCACCGCAGCGCACTTT GCTGCA AGAGACCCTGAGTGCCGAT
ATGCGCAGCCGGTCTCA ATGGAC CAGAGTTCTCGCTATGTCAATCTTGCTTTGAAAGAAGAGGACTTAATTGCCCCGGGCGAACACGTATTGTGCGCCTATATTATGAAACCAAAAGCTGGGTACGGTTACGTTGCCACCGCAGCGCACTTT GCTGCA AGAGACCCTGAGTGCCGAT
ATGCGCAGCCGGTCTCA ATGGAC CAGAGTTCTCGCTATGTCAATCTTGCTTTGAAAGAAGAGGACTTAATTGCCGCGGGCGAACACGTATTGTGCGCCTATATTATGAAACCAAAAGCTGGGTACGGTTACGTTGCCACCGCAGCGCACTTT GCTGCA AGAGACCCTGAGTGCCGAT
ATGCGCAGCCGGTCTCA ATGGAC CAGAGTTCTCGCTATGTCAATCTTGCTTTGAAAGAAGAGGACTTAATTGCCGTGGGCGAACACGTATTGTGCGCCTATATTATGAAACCAAAAGCTGGGTACGGTTACGTTGCCACCGCAGCGCACTTT GCTGCA AGAGACCCTGAGTGCCGAT
ATGCGCAGCCGGTCTCA ATGGAC CAGAGTTCTCGCTATGTCAATCTTGCTTTGAAAGAAGAGGACTTAATTGCCATTGGCGAACACGTATTGTGCGCCTATATTATGAAACCAAAAGCTGGGTACGGTTACGTTGCCACCGCAGCGCACTTT GCTGCA AGAGACCCTGAGTGCCGAT
ATGCGCAGCCGGTCTCA ATGGAC CAGAGTTCTCGCTATGTCAATCTTGCTTTGAAAGAAGAGGACTTAATTGCCCTGGGCGAACACGTATTGTGCGCCTATATTATGAAACCAAAAGCTGGGTACGGTTACGTTGCCACCGCAGCGCACTTT GCTGCA AGAGACCCTGAGTGCCGAT
ATGCGCAGCCGGTCTCA ATGGAC CAGAGTTCTCGCTATGTCAATCTTGCTTTGAAAGAAGAGGACTTAATTGCCATGGGCGAACACGTATTGTGCGCCTATATTATGAAACCAAAAGCTGGGTACGGTTACGTTGCCACCGCAGCGCACTTT GCTGCA AGAGACCCTGAGTGCCGAT
ATGCGCAGCCGGTCTCA ATGGAC CAGAGTTCTCGCTATGTCAATCTTGCTTTGAAAGAAGAGGACTTAATTGCCTTTGGCGAACACGTATTGTGCGCCTATATTATGAAACCAAAAGCTGGGTACGGTTACGTTGCCACCGCAGCGCACTTT GCTGCA AGAGACCCTGAGTGCCGAT
ATGCGCAGCCGGTCTCA ATGGAC CAGAGTTCTCGCTATGTCAATCTTGCTTTGAAAGAAGAGGACTTAATTGCCTATGGCGAACACGTATTGTGCGCCTATATTATGAAACCAAAAGCTGGGTACGGTTACGTTGCCACCGCAGCGCACTTT GCTGCA AGAGACCCTGAGTGCCGAT
ATGCGCAGCCGGTCTCA ATGGAC CAGAGTTCTCGCTATGTCAATCTTGCTTTGAAAGAAGAGGACTTAATTGCCTGGGGCGAACACGTATTGTGCGCCTATATTATGAAACCAAAAGCTGGGTACGGTTACGTTGCCACCGCAGCGCACTTT GCTGCA AGAGACCCTGAGTGCCGAT
ATGCGCAGCCGGTCTCA ATGGAC CAGAGTTCTCGCTATGTCAATCTTGCTTTGAAAGAAGAGGACTTAATTGCCGGACGTGAACACGTATTGTGCGCCTATATTATGAAACCAAAAGCTGGGTACGGTTACGTTGCCACCGCAGCGCACTTT GCTGCA AGAGACCCTGAGTGCCGAT
ATGCGCAGCCGGTCTCA ATGGAC CAGAGTTCTCGCTATGTCAATCTTGCTTTGAAAGAAGAGGACTTAATTGCCGGACATGAACACGTATTGTGCGCCTATATTATGAAACCAAAAGCTGGGTACGGTTACGTTGCCACCGCAGCGCACTTT GCTGCA AGAGACCCTGAGTGCCGAT
ATGCGCAGCCGGTCTCA ATGGAC CAGAGTTCTCGCTATGTCAATCTTGCTTTGAAAGAAGAGGACTTAATTGCCGGAAAAGAACACGTATTGTGCGCCTATATTATGAAACCAAAAGCTGGGTACGGTTACGTTGCCACCGCAGCGCACTTT GCTGCA AGAGACCCTGAGTGCCGAT
ATGCGCAGCCGGTCTCA ATGGAC CAGAGTTCTCGCTATGTCAATCTTGCTTTGAAAGAAGAGGACTTAATTGCCGGAGATGAACACGTATTGTGCGCCTATATTATGAAACCAAAAGCTGGGTACGGTTACGTTGCCACCGCAGCGCACTTT GCTGCA AGAGACCCTGAGTGCCGAT
ATGCGCAGCCGGTCTCA ATGGAC CAGAGTTCTCGCTATGTCAATCTTGCTTTGAAAGAAGAGGACTTAATTGCCGGAGAAGAACACGTATTGTGCGCCTATATTATGAAACCAAAAGCTGGGTACGGTTACGTTGCCACCGCAGCGCACTTT GCTGCA AGAGACCCTGAGTGCCGAT
ATGCGCAGCCGGTCTCA ATGGAC CAGAGTTCTCGCTATGTCAATCTTGCTTTGAAAGAAGAGGACTTAATTGCCGGAAGCGAACACGTATTGTGCGCCTATATTATGAAACCAAAAGCTGGGTACGGTTACGTTGCCACCGCAGCGCACTTT GCTGCA AGAGACCCTGAGTGCCGAT
ATGCGCAGCCGGTCTCA ATGGAC CAGAGTTCTCGCTATGTCAATCTTGCTTTGAAAGAAGAGGACTTAATTGCCGGAACCGAACACGTATTGTGCGCCTATATTATGAAACCAAAAGCTGGGTACGGTTACGTTGCCACCGCAGCGCACTTT GCTGCA AGAGACCCTGAGTGCCGAT
ATGCGCAGCCGGTCTCA ATGGAC CAGAGTTCTCGCTATGTCAATCTTGCTTTGAAAGAAGAGGACTTAATTGCCGGAAATGAACACGTATTGTGCGCCTATATTATGAAACCAAAAGCTGGGTACGGTTACGTTGCCACCGCAGCGCACTTT GCTGCA AGAGACCCTGAGTGCCGAT
ATGCGCAGCCGGTCTCA ATGGAC CAGAGTTCTCGCTATGTCAATCTTGCTTTGAAAGAAGAGGACTTAATTGCCGGACAGGAACACGTATTGTGCGCCTATATTATGAAACCAAAAGCTGGGTACGGTTACGTTGCCACCGCAGCGCACTTT GCTGCA AGAGACCCTGAGTGCCGAT
ATGCGCAGCCGGTCTCA ATGGAC CAGAGTTCTCGCTATGTCAATCTTGCTTTGAAAGAAGAGGACTTAATTGCCGGATGCGAACACGTATTGTGCGCCTATATTATGAAACCAAAAGCTGGGTACGGTTACGTTGCCACCGCAGCGCACTTT GCTGCA AGAGACCCTGAGTGCCGAT
ATGCGCAGCCGGTCTCA ATGGAC CAGAGTTCTCGCTATGTCAATCTTGCTTTGAAAGAAGAGGACTTAATTGCCGGACCGGAACACGTATTGTGCGCCTATATTATGAAACCAAAAGCTGGGTACGGTTACGTTGCCACCGCAGCGCACTTT GCTGCA AGAGACCCTGAGTGCCGAT
ATGCGCAGCCGGTCTCA ATGGAC CAGAGTTCTCGCTATGTCAATCTTGCTTTGAAAGAAGAGGACTTAATTGCCGGAGCGGAACACGTATTGTGCGCCTATATTATGAAACCAAAAGCTGGGTACGGTTACGTTGCCACCGCAGCGCACTTT GCTGCA AGAGACCCTGAGTGCCGAT
ATGCGCAGCCGGTCTCA ATGGAC CAGAGTTCTCGCTATGTCAATCTTGCTTTGAAAGAAGAGGACTTAATTGCCGGAGTGGAACACGTATTGTGCGCCTATATTATGAAACCAAAAGCTGGGTACGGTTACGTTGCCACCGCAGCGCACTTT GCTGCA AGAGACCCTGAGTGCCGAT
ATGCGCAGCCGGTCTCA ATGGAC CAGAGTTCTCGCTATGTCAATCTTGCTTTGAAAGAAGAGGACTTAATTGCCGGAATTGAACACGTATTGTGCGCCTATATTATGAAACCAAAAGCTGGGTACGGTTACGTTGCCACCGCAGCGCACTTT GCTGCA AGAGACCCTGAGTGCCGAT
ATGCGCAGCCGGTCTCA ATGGAC CAGAGTTCTCGCTATGTCAATCTTGCTTTGAAAGAAGAGGACTTAATTGCCGGACTGGAACACGTATTGTGCGCCTATATTATGAAACCAAAAGCTGGGTACGGTTACGTTGCCACCGCAGCGCACTTT GCTGCA AGAGACCCTGAGTGCCGAT
ATGCGCAGCCGGTCTCA ATGGAC CAGAGTTCTCGCTATGTCAATCTTGCTTTGAAAGAAGAGGACTTAATTGCCGGAATGGAACACGTATTGTGCGCCTATATTATGAAACCAAAAGCTGGGTACGGTTACGTTGCCACCGCAGCGCACTTT GCTGCA AGAGACCCTGAGTGCCGAT
ATGCGCAGCCGGTCTCA ATGGAC CAGAGTTCTCGCTATGTCAATCTTGCTTTGAAAGAAGAGGACTTAATTGCCGGATTTGAACACGTATTGTGCGCCTATATTATGAAACCAAAAGCTGGGTACGGTTACGTTGCCACCGCAGCGCACTTT GCTGCA AGAGACCCTGAGTGCCGAT
ATGCGCAGCCGGTCTCA ATGGAC CAGAGTTCTCGCTATGTCAATCTTGCTTTGAAAGAAGAGGACTTAATTGCCGGATATGAACACGTATTGTGCGCCTATATTATGAAACCAAAAGCTGGGTACGGTTACGTTGCCACCGCAGCGCACTTT GCTGCA AGAGACCCTGAGTGCCGAT
ATGCGCAGCCGGTCTCA ATGGAC CAGAGTTCTCGCTATGTCAATCTTGCTTTGAAAGAAGAGGACTTAATTGCCGGATGGGAACACGTATTGTGCGCCTATATTATGAAACCAAAAGCTGGGTACGGTTACGTTGCCACCGCAGCGCACTTT GCTGCA AGAGACCCTGAGTGCCGAT
ATGCGCAGCCGGTCTCA ATGGAC CAGAGTTCTCGCTATGTCAATCTTGCTTTGAAAGAAGAGGACTTAATTGCCGGAGGCCGTCACGTATTGTGCGCCTATATTATGAAACCAAAAGCTGGGTACGGTTACGTTGCCACCGCAGCGCACTTT GCTGCA AGAGACCCTGAGTGCCGAT
ATGCGCAGCCGGTCTCA ATGGAC CAGAGTTCTCGCTATGTCAATCTTGCTTTGAAAGAAGAGGACTTAATTGCCGGAGGCCATCACGTATTGTGCGCCTATATTATGAAACCAAAAGCTGGGTACGGTTACGTTGCCACCGCAGCGCACTTT GCTGCA AGAGACCCTGAGTGCCGAT
ATGCGCAGCCGGTCTCA ATGGAC CAGAGTTCTCGCTATGTCAATCTTGCTTTGAAAGAAGAGGACTTAATTGCCGGAGGCAAACACGTATTGTGCGCCTATATTATGAAACCAAAAGCTGGGTACGGTTACGTTGCCACCGCAGCGCACTTT GCTGCA AGAGACCCTGAGTGCCGAT
ATGCGCAGCCGGTCTCA ATGGAC CAGAGTTCTCGCTATGTCAATCTTGCTTTGAAAGAAGAGGACTTAATTGCCGGAGGCGATCACGTATTGTGCGCCTATATTATGAAACCAAAAGCTGGGTACGGTTACGTTGCCACCGCAGCGCACTTT GCTGCA AGAGACCCTGAGTGCCGAT
ATGCGCAGCCGGTCTCA ATGGAC CAGAGTTCTCGCTATGTCAATCTTGCTTTGAAAGAAGAGGACTTAATTGCCGGAGGCAGCCACGTATTGTGCGCCTATATTATGAAACCAAAAGCTGGGTACGGTTACGTTGCCACCGCAGCGCACTTT GCTGCA AGAGACCCTGAGTGCCGAT
ATGCGCAGCCGGTCTCA ATGGAC CAGAGTTCTCGCTATGTCAATCTTGCTTTGAAAGAAGAGGACTTAATTGCCGGAGGCACCCACGTATTGTGCGCCTATATTATGAAACCAAAAGCTGGGTACGGTTACGTTGCCACCGCAGCGCACTTT GCTGCA AGAGACCCTGAGTGCCGAT
ATGCGCAGCCGGTCTCA ATGGAC CAGAGTTCTCGCTATGTCAATCTTGCTTTGAAAGAAGAGGACTTAATTGCCGGAGGCAATCACGTATTGTGCGCCTATATTATGAAACCAAAAGCTGGGTACGGTTACGTTGCCACCGCAGCGCACTTT GCTGCA AGAGACCCTGAGTGCCGAT
ATGCGCAGCCGGTCTCA ATGGAC CAGAGTTCTCGCTATGTCAATCTTGCTTTGAAAGAAGAGGACTTAATTGCCGGAGGCCAGCACGTATTGTGCGCCTATATTATGAAACCAAAAGCTGGGTACGGTTACGTTGCCACCGCAGCGCACTTT GCTGCA AGAGACCCTGAGTGCCGAT
ATGCGCAGCCGGTCTCA ATGGAC CAGAGTTCTCGCTATGTCAATCTTGCTTTGAAAGAAGAGGACTTAATTGCCGGAGGCTGCCACGTATTGTGCGCCTATATTATGAAACCAAAAGCTGGGTACGGTTACGTTGCCACCGCAGCGCACTTT GCTGCA AGAGACCCTGAGTGCCGAT
ATGCGCAGCCGGTCTCA ATGGAC CAGAGTTCTCGCTATGTCAATCTTGCTTTGAAAGAAGAGGACTTAATTGCCGGAGGCGGCCACGTATTGTGCGCCTATATTATGAAACCAAAAGCTGGGTACGGTTACGTTGCCACCGCAGCGCACTTT GCTGCA AGAGACCCTGAGTGCCGAT
ATGCGCAGCCGGTCTCA ATGGAC CAGAGTTCTCGCTATGTCAATCTTGCTTTGAAAGAAGAGGACTTAATTGCCGGAGGCCCGCACGTATTGTGCGCCTATATTATGAAACCAAAAGCTGGGTACGGTTACGTTGCCACCGCAGCGCACTTT GCTGCA AGAGACCCTGAGTGCCGAT
ATGCGCAGCCGGTCTCA ATGGAC CAGAGTTCTCGCTATGTCAATCTTGCTTTGAAAGAAGAGGACTTAATTGCCGGAGGCGCGCACGTATTGTGCGCCTATATTATGAAACCAAAAGCTGGGTACGGTTACGTTGCCACCGCAGCGCACTTT GCTGCA AGAGACCCTGAGTGCCGAT
ATGCGCAGCCGGTCTCA ATGGAC CAGAGTTCTCGCTATGTCAATCTTGCTTTGAAAGAAGAGGACTTAATTGCCGGAGGCGTGCACGTATTGTGCGCCTATATTATGAAACCAAAAGCTGGGTACGGTTACGTTGCCACCGCAGCGCACTTT GCTGCA AGAGACCCTGAGTGCCGAT
ATGCGCAGCCGGTCTCA ATGGAC CAGAGTTCTCGCTATGTCAATCTTGCTTTGAAAGAAGAGGACTTAATTGCCGGAGGCATTCACGTATTGTGCGCCTATATTATGAAACCAAAAGCTGGGTACGGTTACGTTGCCACCGCAGCGCACTTT GCTGCA AGAGACCCTGAGTGCCGAT
ATGCGCAGCCGGTCTCA ATGGAC CAGAGTTCTCGCTATGTCAATCTTGCTTTGAAAGAAGAGGACTTAATTGCCGGAGGCCTGCACGTATTGTGCGCCTATATTATGAAACCAAAAGCTGGGTACGGTTACGTTGCCACCGCAGCGCACTTT GCTGCA AGAGACCCTGAGTGCCGAT
ATGCGCAGCCGGTCTCA ATGGAC CAGAGTTCTCGCTATGTCAATCTTGCTTTGAAAGAAGAGGACTTAATTGCCGGAGGCATGCACGTATTGTGCGCCTATATTATGAAACCAAAAGCTGGGTACGGTTACGTTGCCACCGCAGCGCACTTT GCTGCA AGAGACCCTGAGTGCCGAT
ATGCGCAGCCGGTCTCA ATGGAC CAGAGTTCTCGCTATGTCAATCTTGCTTTGAAAGAAGAGGACTTAATTGCCGGAGGCTTTCACGTATTGTGCGCCTATATTATGAAACCAAAAGCTGGGTACGGTTACGTTGCCACCGCAGCGCACTTT GCTGCA AGAGACCCTGAGTGCCGAT
ATGCGCAGCCGGTCTCA ATGGAC CAGAGTTCTCGCTATGTCAATCTTGCTTTGAAAGAAGAGGACTTAATTGCCGGAGGCTATCACGTATTGTGCGCCTATATTATGAAACCAAAAGCTGGGTACGGTTACGTTGCCACCGCAGCGCACTTT GCTGCA AGAGACCCTGAGTGCCGAT
ATGCGCAGCCGGTCTCA ATGGAC CAGAGTTCTCGCTATGTCAATCTTGCTTTGAAAGAAGAGGACTTAATTGCCGGAGGCTGGCACGTATTGTGCGCCTATATTATGAAACCAAAAGCTGGGTACGGTTACGTTGCCACCGCAGCGCACTTT GCTGCA AGAGACCCTGAGTGCCGAT
ATGCGCAGCCGGTCTCA ATGGAC CAGAGTTCTCGCTATGTCAATCTTGCTTTGAAAGAAGAGGACTTAATTGCCGGAGGCGAACGTGTATTGTGCGCCTATATTATGAAACCAAAAGCTGGGTACGGTTACGTTGCCACCGCAGCGCACTTT GCTGCA AGAGACCCTGAGTGCCGAT
ATGCGCAGCCGGTCTCA ATGGAC CAGAGTTCTCGCTATGTCAATCTTGCTTTGAAAGAAGAGGACTTAATTGCCGGAGGCGAAAAAGTATTGTGCGCCTATATTATGAAACCAAAAGCTGGGTACGGTTACGTTGCCACCGCAGCGCACTTT GCTGCA AGAGACCCTGAGTGCCGAT
ATGCGCAGCCGGTCTCA ATGGAC CAGAGTTCTCGCTATGTCAATCTTGCTTTGAAAGAAGAGGACTTAATTGCCGGAGGCGAAGATGTATTGTGCGCCTATATTATGAAACCAAAAGCTGGGTACGGTTACGTTGCCACCGCAGCGCACTTT GCTGCA AGAGACCCTGAGTGCCGAT
ATGCGCAGCCGGTCTCA ATGGAC CAGAGTTCTCGCTATGTCAATCTTGCTTTGAAAGAAGAGGACTTAATTGCCGGAGGCGAAGAAGTATTGTGCGCCTATATTATGAAACCAAAAGCTGGGTACGGTTACGTTGCCACCGCAGCGCACTTT GCTGCA AGAGACCCTGAGTGCCGAT
ATGCGCAGCCGGTCTCA ATGGAC CAGAGTTCTCGCTATGTCAATCTTGCTTTGAAAGAAGAGGACTTAATTGCCGGAGGCGAAAGCGTATTGTGCGCCTATATTATGAAACCAAAAGCTGGGTACGGTTACGTTGCCACCGCAGCGCACTTT GCTGCA AGAGACCCTGAGTGCCGAT
ATGCGCAGCCGGTCTCA ATGGAC CAGAGTTCTCGCTATGTCAATCTTGCTTTGAAAGAAGAGGACTTAATTGCCGGAGGCGAAACCGTATTGTGCGCCTATATTATGAAACCAAAAGCTGGGTACGGTTACGTTGCCACCGCAGCGCACTTT GCTGCA AGAGACCCTGAGTGCCGAT
ATGCGCAGCCGGTCTCA ATGGAC CAGAGTTCTCGCTATGTCAATCTTGCTTTGAAAGAAGAGGACTTAATTGCCGGAGGCGAAAATGTATTGTGCGCCTATATTATGAAACCAAAAGCTGGGTACGGTTACGTTGCCACCGCAGCGCACTTT GCTGCA AGAGACCCTGAGTGCCGAT
ATGCGCAGCCGGTCTCA ATGGAC CAGAGTTCTCGCTATGTCAATCTTGCTTTGAAAGAAGAGGACTTAATTGCCGGAGGCGAACAGGTATTGTGCGCCTATATTATGAAACCAAAAGCTGGGTACGGTTACGTTGCCACCGCAGCGCACTTT GCTGCA AGAGACCCTGAGTGCCGAT
ATGCGCAGCCGGTCTCA ATGGAC CAGAGTTCTCGCTATGTCAATCTTGCTTTGAAAGAAGAGGACTTAATTGCCGGAGGCGAATGCGTATTGTGCGCCTATATTATGAAACCAAAAGCTGGGTACGGTTACGTTGCCACCGCAGCGCACTTT GCTGCA AGAGACCCTGAGTGCCGAT
ATGCGCAGCCGGTCTCA ATGGAC CAGAGTTCTCGCTATGTCAATCTTGCTTTGAAAGAAGAGGACTTAATTGCCGGAGGCGAAGGCGTATTGTGCGCCTATATTATGAAACCAAAAGCTGGGTACGGTTACGTTGCCACCGCAGCGCACTTT GCTGCA AGAGACCCTGAGTGCCGAT
ATGCGCAGCCGGTCTCA ATGGAC CAGAGTTCTCGCTATGTCAATCTTGCTTTGAAAGAAGAGGACTTAATTGCCGGAGGCGAACCGGTATTGTGCGCCTATATTATGAAACCAAAAGCTGGGTACGGTTACGTTGCCACCGCAGCGCACTTT GCTGCA AGAGACCCTGAGTGCCGAT
ATGCGCAGCCGGTCTCA ATGGAC CAGAGTTCTCGCTATGTCAATCTTGCTTTGAAAGAAGAGGACTTAATTGCCGGAGGCGAAGCGGTATTGTGCGCCTATATTATGAAACCAAAAGCTGGGTACGGTTACGTTGCCACCGCAGCGCACTTT GCTGCA AGAGACCCTGAGTGCCGAT
ATGCGCAGCCGGTCTCA ATGGAC CAGAGTTCTCGCTATGTCAATCTTGCTTTGAAAGAAGAGGACTTAATTGCCGGAGGCGAAGTGGTATTGTGCGCCTATATTATGAAACCAAAAGCTGGGTACGGTTACGTTGCCACCGCAGCGCACTTT GCTGCA AGAGACCCTGAGTGCCGAT
ATGCGCAGCCGGTCTCA ATGGAC CAGAGTTCTCGCTATGTCAATCTTGCTTTGAAAGAAGAGGACTTAATTGCCGGAGGCGAAATTGTATTGTGCGCCTATATTATGAAACCAAAAGCTGGGTACGGTTACGTTGCCACCGCAGCGCACTTT GCTGCA AGAGACCCTGAGTGCCGAT
ATGCGCAGCCGGTCTCA ATGGAC CAGAGTTCTCGCTATGTCAATCTTGCTTTGAAAGAAGAGGACTTAATTGCCGGAGGCGAACTGGTATTGTGCGCCTATATTATGAAACCAAAAGCTGGGTACGGTTACGTTGCCACCGCAGCGCACTTT GCTGCA AGAGACCCTGAGTGCCGAT
ATGCGCAGCCGGTCTCA ATGGAC CAGAGTTCTCGCTATGTCAATCTTGCTTTGAAAGAAGAGGACTTAATTGCCGGAGGCGAAATGGTATTGTGCGCCTATATTATGAAACCAAAAGCTGGGTACGGTTACGTTGCCACCGCAGCGCACTTT GCTGCA AGAGACCCTGAGTGCCGAT
ATGCGCAGCCGGTCTCA ATGGAC CAGAGTTCTCGCTATGTCAATCTTGCTTTGAAAGAAGAGGACTTAATTGCCGGAGGCGAATTTGTATTGTGCGCCTATATTATGAAACCAAAAGCTGGGTACGGTTACGTTGCCACCGCAGCGCACTTT GCTGCA AGAGACCCTGAGTGCCGAT
ATGCGCAGCCGGTCTCA ATGGAC CAGAGTTCTCGCTATGTCAATCTTGCTTTGAAAGAAGAGGACTTAATTGCCGGAGGCGAATATGTATTGTGCGCCTATATTATGAAACCAAAAGCTGGGTACGGTTACGTTGCCACCGCAGCGCACTTT GCTGCA AGAGACCCTGAGTGCCGAT
ATGCGCAGCCGGTCTCA ATGGAC CAGAGTTCTCGCTATGTCAATCTTGCTTTGAAAGAAGAGGACTTAATTGCCGGAGGCGAATGGGTATTGTGCGCCTATATTATGAAACCAAAAGCTGGGTACGGTTACGTTGCCACCGCAGCGCACTTT GCTGCA AGAGACCCTGAGTGCCGAT
ATGCGCAGCCGGTCTCA ATGGAC CAGAGTTCTCGCTATGTCAATCTTGCTTTGAAAGAAGAGGACTTAATTGCCGGAGGCGAACACCGTTTGTGCGCCTATATTATGAAACCAAAAGCTGGGTACGGTTACGTTGCCACCGCAGCGCACTTT GCTGCA AGAGACCCTGAGTGCCGAT
ATGCGCAGCCGGTCTCA ATGGAC CAGAGTTCTCGCTATGTCAATCTTGCTTTGAAAGAAGAGGACTTAATTGCCGGAGGCGAACACCATTTGTGCGCCTATATTATGAAACCAAAAGCTGGGTACGGTTACGTTGCCACCGCAGCGCACTTT GCTGCA AGAGACCCTGAGTGCCGAT
ATGCGCAGCCGGTCTCA ATGGAC CAGAGTTCTCGCTATGTCAATCTTGCTTTGAAAGAAGAGGACTTAATTGCCGGAGGCGAACACAAATTGTGCGCCTATATTATGAAACCAAAAGCTGGGTACGGTTACGTTGCCACCGCAGCGCACTTT GCTGCA AGAGACCCTGAGTGCCGAT
ATGCGCAGCCGGTCTCA ATGGAC CAGAGTTCTCGCTATGTCAATCTTGCTTTGAAAGAAGAGGACTTAATTGCCGGAGGCGAACACGATTTGTGCGCCTATATTATGAAACCAAAAGCTGGGTACGGTTACGTTGCCACCGCAGCGCACTTT GCTGCA AGAGACCCTGAGTGCCGAT
ATGCGCAGCCGGTCTCA ATGGAC CAGAGTTCTCGCTATGTCAATCTTGCTTTGAAAGAAGAGGACTTAATTGCCGGAGGCGAACACGAATTGTGCGCCTATATTATGAAACCAAAAGCTGGGTACGGTTACGTTGCCACCGCAGCGCACTTT GCTGCA AGAGACCCTGAGTGCCGAT
ATGCGCAGCCGGTCTCA ATGGAC CAGAGTTCTCGCTATGTCAATCTTGCTTTGAAAGAAGAGGACTTAATTGCCGGAGGCGAACACAGCTTGTGCGCCTATATTATGAAACCAAAAGCTGGGTACGGTTACGTTGCCACCGCAGCGCACTTT GCTGCA AGAGACCCTGAGTGCCGAT
ATGCGCAGCCGGTCTCA ATGGAC CAGAGTTCTCGCTATGTCAATCTTGCTTTGAAAGAAGAGGACTTAATTGCCGGAGGCGAACACACCTTGTGCGCCTATATTATGAAACCAAAAGCTGGGTACGGTTACGTTGCCACCGCAGCGCACTTT GCTGCA AGAGACCCTGAGTGCCGAT
ATGCGCAGCCGGTCTCA ATGGAC CAGAGTTCTCGCTATGTCAATCTTGCTTTGAAAGAAGAGGACTTAATTGCCGGAGGCGAACACAATTTGTGCGCCTATATTATGAAACCAAAAGCTGGGTACGGTTACGTTGCCACCGCAGCGCACTTT GCTGCA AGAGACCCTGAGTGCCGAT
ATGCGCAGCCGGTCTCA ATGGAC CAGAGTTCTCGCTATGTCAATCTTGCTTTGAAAGAAGAGGACTTAATTGCCGGAGGCGAACACCAGTTGTGCGCCTATATTATGAAACCAAAAGCTGGGTACGGTTACGTTGCCACCGCAGCGCACTTT GCTGCA AGAGACCCTGAGTGCCGAT
ATGCGCAGCCGGTCTCA ATGGAC CAGAGTTCTCGCTATGTCAATCTTGCTTTGAAAGAAGAGGACTTAATTGCCGGAGGCGAACACTGCTTGTGCGCCTATATTATGAAACCAAAAGCTGGGTACGGTTACGTTGCCACCGCAGCGCACTTT GCTGCA AGAGACCCTGAGTGCCGAT
ATGCGCAGCCGGTCTCA ATGGAC CAGAGTTCTCGCTATGTCAATCTTGCTTTGAAAGAAGAGGACTTAATTGCCGGAGGCGAACACGGCTTGTGCGCCTATATTATGAAACCAAAAGCTGGGTACGGTTACGTTGCCACCGCAGCGCACTTT GCTGCA AGAGACCCTGAGTGCCGAT
ATGCGCAGCCGGTCTCA ATGGAC CAGAGTTCTCGCTATGTCAATCTTGCTTTGAAAGAAGAGGACTTAATTGCCGGAGGCGAACACCCGTTGTGCGCCTATATTATGAAACCAAAAGCTGGGTACGGTTACGTTGCCACCGCAGCGCACTTT GCTGCA AGAGACCCTGAGTGCCGAT
ATGCGCAGCCGGTCTCA ATGGAC CAGAGTTCTCGCTATGTCAATCTTGCTTTGAAAGAAGAGGACTTAATTGCCGGAGGCGAACACGCGTTGTGCGCCTATATTATGAAACCAAAAGCTGGGTACGGTTACGTTGCCACCGCAGCGCACTTT GCTGCA AGAGACCCTGAGTGCCGAT
ATGCGCAGCCGGTCTCA ATGGAC CAGAGTTCTCGCTATGTCAATCTTGCTTTGAAAGAAGAGGACTTAATTGCCGGAGGCGAACACATTTTGTGCGCCTATATTATGAAACCAAAAGCTGGGTACGGTTACGTTGCCACCGCAGCGCACTTT GCTGCA AGAGACCCTGAGTGCCGAT
ATGCGCAGCCGGTCTCA ATGGAC CAGAGTTCTCGCTATGTCAATCTTGCTTTGAAAGAAGAGGACTTAATTGCCGGAGGCGAACACCTGTTGTGCGCCTATATTATGAAACCAAAAGCTGGGTACGGTTACGTTGCCACCGCAGCGCACTTT GCTGCA AGAGACCCTGAGTGCCGAT
ATGCGCAGCCGGTCTCA ATGGAC CAGAGTTCTCGCTATGTCAATCTTGCTTTGAAAGAAGAGGACTTAATTGCCGGAGGCGAACACATGTTGTGCGCCTATATTATGAAACCAAAAGCTGGGTACGGTTACGTTGCCACCGCAGCGCACTTT GCTGCA AGAGACCCTGAGTGCCGAT
ATGCGCAGCCGGTCTCA ATGGAC CAGAGTTCTCGCTATGTCAATCTTGCTTTGAAAGAAGAGGACTTAATTGCCGGAGGCGAACACTTTTTGTGCGCCTATATTATGAAACCAAAAGCTGGGTACGGTTACGTTGCCACCGCAGCGCACTTT GCTGCA AGAGACCCTGAGTGCCGAT
ATGCGCAGCCGGTCTCA ATGGAC CAGAGTTCTCGCTATGTCAATCTTGCTTTGAAAGAAGAGGACTTAATTGCCGGAGGCGAACACTATTTGTGCGCCTATATTATGAAACCAAAAGCTGGGTACGGTTACGTTGCCACCGCAGCGCACTTT GCTGCA AGAGACCCTGAGTGCCGAT
ATGCGCAGCCGGTCTCA ATGGAC CAGAGTTCTCGCTATGTCAATCTTGCTTTGAAAGAAGAGGACTTAATTGCCGGAGGCGAACACTGGTTGTGCGCCTATATTATGAAACCAAAAGCTGGGTACGGTTACGTTGCCACCGCAGCGCACTTT GCTGCA AGAGACCCTGAGTGCCGAT
ATGCGCAGCCGGTCTCA ATGGAC CAGAGTTCTCGCTATGTCAATCTTGCTTTGAAAGAAGAGGACTTAATTGCCGGAGGCGAACACGTACGTTGCGCCTATATTATGAAACCAAAAGCTGGGTACGGTTACGTTGCCACCGCAGCGCACTTT GCTGCA AGAGACCCTGAGTGCCGAT
ATGCGCAGCCGGTCTCA ATGGAC CAGAGTTCTCGCTATGTCAATCTTGCTTTGAAAGAAGAGGACTTAATTGCCGGAGGCGAACACGTACATTGCGCCTATATTATGAAACCAAAAGCTGGGTACGGTTACGTTGCCACCGCAGCGCACTTT GCTGCA AGAGACCCTGAGTGCCGAT
ATGCGCAGCCGGTCTCA ATGGAC CAGAGTTCTCGCTATGTCAATCTTGCTTTGAAAGAAGAGGACTTAATTGCCGGAGGCGAACACGTAAAATGCGCCTATATTATGAAACCAAAAGCTGGGTACGGTTACGTTGCCACCGCAGCGCACTTT GCTGCA AGAGACCCTGAGTGCCGAT
ATGCGCAGCCGGTCTCA ATGGAC CAGAGTTCTCGCTATGTCAATCTTGCTTTGAAAGAAGAGGACTTAATTGCCGGAGGCGAACACGTAGATTGCGCCTATATTATGAAACCAAAAGCTGGGTACGGTTACGTTGCCACCGCAGCGCACTTT GCTGCA AGAGACCCTGAGTGCCGAT
ATGCGCAGCCGGTCTCA ATGGAC CAGAGTTCTCGCTATGTCAATCTTGCTTTGAAAGAAGAGGACTTAATTGCCGGAGGCGAACACGTAGAATGCGCCTATATTATGAAACCAAAAGCTGGGTACGGTTACGTTGCCACCGCAGCGCACTTT GCTGCA AGAGACCCTGAGTGCCGAT
ATGCGCAGCCGGTCTCA ATGGAC CAGAGTTCTCGCTATGTCAATCTTGCTTTGAAAGAAGAGGACTTAATTGCCGGAGGCGAACACGTAAGCTGCGCCTATATTATGAAACCAAAAGCTGGGTACGGTTACGTTGCCACCGCAGCGCACTTT GCTGCA AGAGACCCTGAGTGCCGAT
ATGCGCAGCCGGTCTCA ATGGAC CAGAGTTCTCGCTATGTCAATCTTGCTTTGAAAGAAGAGGACTTAATTGCCGGAGGCGAACACGTAACCTGCGCCTATATTATGAAACCAAAAGCTGGGTACGGTTACGTTGCCACCGCAGCGCACTTT GCTGCA AGAGACCCTGAGTGCCGAT
ATGCGCAGCCGGTCTCA ATGGAC CAGAGTTCTCGCTATGTCAATCTTGCTTTGAAAGAAGAGGACTTAATTGCCGGAGGCGAACACGTAAATTGCGCCTATATTATGAAACCAAAAGCTGGGTACGGTTACGTTGCCACCGCAGCGCACTTT GCTGCA AGAGACCCTGAGTGCCGAT
ATGCGCAGCCGGTCTCA ATGGAC CAGAGTTCTCGCTATGTCAATCTTGCTTTGAAAGAAGAGGACTTAATTGCCGGAGGCGAACACGTACAGTGCGCCTATATTATGAAACCAAAAGCTGGGTACGGTTACGTTGCCACCGCAGCGCACTTT GCTGCA AGAGACCCTGAGTGCCGAT
ATGCGCAGCCGGTCTCA ATGGAC CAGAGTTCTCGCTATGTCAATCTTGCTTTGAAAGAAGAGGACTTAATTGCCGGAGGCGAACACGTATGCTGCGCCTATATTATGAAACCAAAAGCTGGGTACGGTTACGTTGCCACCGCAGCGCACTTT GCTGCA AGAGACCCTGAGTGCCGAT
ATGCGCAGCCGGTCTCA ATGGAC CAGAGTTCTCGCTATGTCAATCTTGCTTTGAAAGAAGAGGACTTAATTGCCGGAGGCGAACACGTAGGCTGCGCCTATATTATGAAACCAAAAGCTGGGTACGGTTACGTTGCCACCGCAGCGCACTTT GCTGCA AGAGACCCTGAGTGCCGAT
ATGCGCAGCCGGTCTCA ATGGAC CAGAGTTCTCGCTATGTCAATCTTGCTTTGAAAGAAGAGGACTTAATTGCCGGAGGCGAACACGTACCGTGCGCCTATATTATGAAACCAAAAGCTGGGTACGGTTACGTTGCCACCGCAGCGCACTTT GCTGCA AGAGACCCTGAGTGCCGAT
ATGCGCAGCCGGTCTCA ATGGAC CAGAGTTCTCGCTATGTCAATCTTGCTTTGAAAGAAGAGGACTTAATTGCCGGAGGCGAACACGTAGCGTGCGCCTATATTATGAAACCAAAAGCTGGGTACGGTTACGTTGCCACCGCAGCGCACTTT GCTGCA AGAGACCCTGAGTGCCGAT
ATGCGCAGCCGGTCTCA ATGGAC CAGAGTTCTCGCTATGTCAATCTTGCTTTGAAAGAAGAGGACTTAATTGCCGGAGGCGAACACGTAGTGTGCGCCTATATTATGAAACCAAAAGCTGGGTACGGTTACGTTGCCACCGCAGCGCACTTT GCTGCA AGAGACCCTGAGTGCCGAT
ATGCGCAGCCGGTCTCA ATGGAC CAGAGTTCTCGCTATGTCAATCTTGCTTTGAAAGAAGAGGACTTAATTGCCGGAGGCGAACACGTAATTTGCGCCTATATTATGAAACCAAAAGCTGGGTACGGTTACGTTGCCACCGCAGCGCACTTT GCTGCA AGAGACCCTGAGTGCCGAT
ATGCGCAGCCGGTCTCA ATGGAC CAGAGTTCTCGCTATGTCAATCTTGCTTTGAAAGAAGAGGACTTAATTGCCGGAGGCGAACACGTAATGTGCGCCTATATTATGAAACCAAAAGCTGGGTACGGTTACGTTGCCACCGCAGCGCACTTT GCTGCA AGAGACCCTGAGTGCCGAT
ATGCGCAGCCGGTCTCA ATGGAC CAGAGTTCTCGCTATGTCAATCTTGCTTTGAAAGAAGAGGACTTAATTGCCGGAGGCGAACACGTATTTTGCGCCTATATTATGAAACCAAAAGCTGGGTACGGTTACGTTGCCACCGCAGCGCACTTT GCTGCA AGAGACCCTGAGTGCCGAT
ATGCGCAGCCGGTCTCA ATGGAC CAGAGTTCTCGCTATGTCAATCTTGCTTTGAAAGAAGAGGACTTAATTGCCGGAGGCGAACACGTATATTGCGCCTATATTATGAAACCAAAAGCTGGGTACGGTTACGTTGCCACCGCAGCGCACTTT GCTGCA AGAGACCCTGAGTGCCGAT
ATGCGCAGCCGGTCTCA ATGGAC CAGAGTTCTCGCTATGTCAATCTTGCTTTGAAAGAAGAGGACTTAATTGCCGGAGGCGAACACGTATGGTGCGCCTATATTATGAAACCAAAAGCTGGGTACGGTTACGTTGCCACCGCAGCGCACTTT GCTGCA AGAGACCCTGAGTGCCGAT
ATGCGCAGCCGGTCTCA ATGGAC CAGAGTTCTCGCTATGTCAATCTTGCTTTGAAAGAAGAGGACTTAATTGCCGGAGGCGAACACGTATTGCGTGCCTATATTATGAAACCAAAAGCTGGGTACGGTTACGTTGCCACCGCAGCGCACTTT GCTGCA AGAGACCCTGAGTGCCGAT
ATGCGCAGCCGGTCTCA ATGGAC CAGAGTTCTCGCTATGTCAATCTTGCTTTGAAAGAAGAGGACTTAATTGCCGGAGGCGAACACGTATTGCATGCCTATATTATGAAACCAAAAGCTGGGTACGGTTACGTTGCCACCGCAGCGCACTTT GCTGCA AGAGACCCTGAGTGCCGAT
ATGCGCAGCCGGTCTCA ATGGAC CAGAGTTCTCGCTATGTCAATCTTGCTTTGAAAGAAGAGGACTTAATTGCCGGAGGCGAACACGTATTGAAAGCCTATATTATGAAACCAAAAGCTGGGTACGGTTACGTTGCCACCGCAGCGCACTTT GCTGCA AGAGACCCTGAGTGCCGAT
ATGCGCAGCCGGTCTCA ATGGAC CAGAGTTCTCGCTATGTCAATCTTGCTTTGAAAGAAGAGGACTTAATTGCCGGAGGCGAACACGTATTGGATGCCTATATTATGAAACCAAAAGCTGGGTACGGTTACGTTGCCACCGCAGCGCACTTT GCTGCA AGAGACCCTGAGTGCCGAT
ATGCGCAGCCGGTCTCA ATGGAC CAGAGTTCTCGCTATGTCAATCTTGCTTTGAAAGAAGAGGACTTAATTGCCGGAGGCGAACACGTATTGGAAGCCTATATTATGAAACCAAAAGCTGGGTACGGTTACGTTGCCACCGCAGCGCACTTT GCTGCA AGAGACCCTGAGTGCCGAT
ATGCGCAGCCGGTCTCA ATGGAC CAGAGTTCTCGCTATGTCAATCTTGCTTTGAAAGAAGAGGACTTAATTGCCGGAGGCGAACACGTATTGAGCGCCTATATTATGAAACCAAAAGCTGGGTACGGTTACGTTGCCACCGCAGCGCACTTT GCTGCA AGAGACCCTGAGTGCCGAT
ATGCGCAGCCGGTCTCA ATGGAC CAGAGTTCTCGCTATGTCAATCTTGCTTTGAAAGAAGAGGACTTAATTGCCGGAGGCGAACACGTATTGACCGCCTATATTATGAAACCAAAAGCTGGGTACGGTTACGTTGCCACCGCAGCGCACTTT GCTGCA AGAGACCCTGAGTGCCGAT
ATGCGCAGCCGGTCTCA ATGGAC CAGAGTTCTCGCTATGTCAATCTTGCTTTGAAAGAAGAGGACTTAATTGCCGGAGGCGAACACGTATTGAATGCCTATATTATGAAACCAAAAGCTGGGTACGGTTACGTTGCCACCGCAGCGCACTTT GCTGCA AGAGACCCTGAGTGCCGAT
ATGCGCAGCCGGTCTCA ATGGAC CAGAGTTCTCGCTATGTCAATCTTGCTTTGAAAGAAGAGGACTTAATTGCCGGAGGCGAACACGTATTGCAGGCCTATATTATGAAACCAAAAGCTGGGTACGGTTACGTTGCCACCGCAGCGCACTTT GCTGCA AGAGACCCTGAGTGCCGAT
ATGCGCAGCCGGTCTCA ATGGAC CAGAGTTCTCGCTATGTCAATCTTGCTTTGAAAGAAGAGGACTTAATTGCCGGAGGCGAACACGTATTGGGCGCCTATATTATGAAACCAAAAGCTGGGTACGGTTACGTTGCCACCGCAGCGCACTTT GCTGCA AGAGACCCTGAGTGCCGAT
ATGCGCAGCCGGTCTCA ATGGAC CAGAGTTCTCGCTATGTCAATCTTGCTTTGAAAGAAGAGGACTTAATTGCCGGAGGCGAACACGTATTGCCGGCCTATATTATGAAACCAAAAGCTGGGTACGGTTACGTTGCCACCGCAGCGCACTTT GCTGCA AGAGACCCTGAGTGCCGAT
ATGCGCAGCCGGTCTCA ATGGAC CAGAGTTCTCGCTATGTCAATCTTGCTTTGAAAGAAGAGGACTTAATTGCCGGAGGCGAACACGTATTGGCGGCCTATATTATGAAACCAAAAGCTGGGTACGGTTACGTTGCCACCGCAGCGCACTTT GCTGCA AGAGACCCTGAGTGCCGAT
ATGCGCAGCCGGTCTCA ATGGAC CAGAGTTCTCGCTATGTCAATCTTGCTTTGAAAGAAGAGGACTTAATTGCCGGAGGCGAACACGTATTGGTGGCCTATATTATGAAACCAAAAGCTGGGTACGGTTACGTTGCCACCGCAGCGCACTTT GCTGCA AGAGACCCTGAGTGCCGAT
ATGCGCAGCCGGTCTCA ATGGAC CAGAGTTCTCGCTATGTCAATCTTGCTTTGAAAGAAGAGGACTTAATTGCCGGAGGCGAACACGTATTGATTGCCTATATTATGAAACCAAAAGCTGGGTACGGTTACGTTGCCACCGCAGCGCACTTT GCTGCA AGAGACCCTGAGTGCCGAT
ATGCGCAGCCGGTCTCA ATGGAC CAGAGTTCTCGCTATGTCAATCTTGCTTTGAAAGAAGAGGACTTAATTGCCGGAGGCGAACACGTATTGCTGGCCTATATTATGAAACCAAAAGCTGGGTACGGTTACGTTGCCACCGCAGCGCACTTT GCTGCA AGAGACCCTGAGTGCCGAT
ATGCGCAGCCGGTCTCA ATGGAC CAGAGTTCTCGCTATGTCAATCTTGCTTTGAAAGAAGAGGACTTAATTGCCGGAGGCGAACACGTATTGATGGCCTATATTATGAAACCAAAAGCTGGGTACGGTTACGTTGCCACCGCAGCGCACTTT GCTGCA AGAGACCCTGAGTGCCGAT
ATGCGCAGCCGGTCTCA ATGGAC CAGAGTTCTCGCTATGTCAATCTTGCTTTGAAAGAAGAGGACTTAATTGCCGGAGGCGAACACGTATTGTTTGCCTATATTATGAAACCAAAAGCTGGGTACGGTTACGTTGCCACCGCAGCGCACTTT GCTGCA AGAGACCCTGAGTGCCGAT
ATGCGCAGCCGGTCTCA ATGGAC CAGAGTTCTCGCTATGTCAATCTTGCTTTGAAAGAAGAGGACTTAATTGCCGGAGGCGAACACGTATTGTATGCCTATATTATGAAACCAAAAGCTGGGTACGGTTACGTTGCCACCGCAGCGCACTTT GCTGCA AGAGACCCTGAGTGCCGAT
ATGCGCAGCCGGTCTCA ATGGAC CAGAGTTCTCGCTATGTCAATCTTGCTTTGAAAGAAGAGGACTTAATTGCCGGAGGCGAACACGTATTGTGGGCCTATATTATGAAACCAAAAGCTGGGTACGGTTACGTTGCCACCGCAGCGCACTTT GCTGCA AGAGACCCTGAGTGCCGAT
ATGCGCAGCCGGTCTCA ATGGAC CAGAGTTCTCGCTATGTCAATCTTGCTTTGAAAGAAGAGGACTTAATTGCCGGAGGCGAACACGTATTGTGCCGTTATATTATGAAACCAAAAGCTGGGTACGGTTACGTTGCCACCGCAGCGCACTTT GCTGCA AGAGACCCTGAGTGCCGAT
ATGCGCAGCCGGTCTCA ATGGAC CAGAGTTCTCGCTATGTCAATCTTGCTTTGAAAGAAGAGGACTTAATTGCCGGAGGCGAACACGTATTGTGCCATTATATTATGAAACCAAAAGCTGGGTACGGTTACGTTGCCACCGCAGCGCACTTT GCTGCA AGAGACCCTGAGTGCCGAT
ATGCGCAGCCGGTCTCA ATGGAC CAGAGTTCTCGCTATGTCAATCTTGCTTTGAAAGAAGAGGACTTAATTGCCGGAGGCGAACACGTATTGTGCAAATATATTATGAAACCAAAAGCTGGGTACGGTTACGTTGCCACCGCAGCGCACTTT GCTGCA AGAGACCCTGAGTGCCGAT
ATGCGCAGCCGGTCTCA ATGGAC CAGAGTTCTCGCTATGTCAATCTTGCTTTGAAAGAAGAGGACTTAATTGCCGGAGGCGAACACGTATTGTGCGATTATATTATGAAACCAAAAGCTGGGTACGGTTACGTTGCCACCGCAGCGCACTTT GCTGCA AGAGACCCTGAGTGCCGAT
ATGCGCAGCCGGTCTCA ATGGAC CAGAGTTCTCGCTATGTCAATCTTGCTTTGAAAGAAGAGGACTTAATTGCCGGAGGCGAACACGTATTGTGCGAATATATTATGAAACCAAAAGCTGGGTACGGTTACGTTGCCACCGCAGCGCACTTT GCTGCA AGAGACCCTGAGTGCCGAT
ATGCGCAGCCGGTCTCA ATGGAC CAGAGTTCTCGCTATGTCAATCTTGCTTTGAAAGAAGAGGACTTAATTGCCGGAGGCGAACACGTATTGTGCAGCTATATTATGAAACCAAAAGCTGGGTACGGTTACGTTGCCACCGCAGCGCACTTT GCTGCA AGAGACCCTGAGTGCCGAT
ATGCGCAGCCGGTCTCA ATGGAC CAGAGTTCTCGCTATGTCAATCTTGCTTTGAAAGAAGAGGACTTAATTGCCGGAGGCGAACACGTATTGTGCACCTATATTATGAAACCAAAAGCTGGGTACGGTTACGTTGCCACCGCAGCGCACTTT GCTGCA AGAGACCCTGAGTGCCGAT
ATGCGCAGCCGGTCTCA ATGGAC CAGAGTTCTCGCTATGTCAATCTTGCTTTGAAAGAAGAGGACTTAATTGCCGGAGGCGAACACGTATTGTGCAATTATATTATGAAACCAAAAGCTGGGTACGGTTACGTTGCCACCGCAGCGCACTTT GCTGCA AGAGACCCTGAGTGCCGAT
ATGCGCAGCCGGTCTCA ATGGAC CAGAGTTCTCGCTATGTCAATCTTGCTTTGAAAGAAGAGGACTTAATTGCCGGAGGCGAACACGTATTGTGCCAGTATATTATGAAACCAAAAGCTGGGTACGGTTACGTTGCCACCGCAGCGCACTTT GCTGCA AGAGACCCTGAGTGCCGAT
ATGCGCAGCCGGTCTCA ATGGAC CAGAGTTCTCGCTATGTCAATCTTGCTTTGAAAGAAGAGGACTTAATTGCCGGAGGCGAACACGTATTGTGCTGCTATATTATGAAACCAAAAGCTGGGTACGGTTACGTTGCCACCGCAGCGCACTTT GCTGCA AGAGACCCTGAGTGCCGAT
ATGCGCAGCCGGTCTCA ATGGAC CAGAGTTCTCGCTATGTCAATCTTGCTTTGAAAGAAGAGGACTTAATTGCCGGAGGCGAACACGTATTGTGCGGCTATATTATGAAACCAAAAGCTGGGTACGGTTACGTTGCCACCGCAGCGCACTTT GCTGCA AGAGACCCTGAGTGCCGAT
ATGCGCAGCCGGTCTCA ATGGAC CAGAGTTCTCGCTATGTCAATCTTGCTTTGAAAGAAGAGGACTTAATTGCCGGAGGCGAACACGTATTGTGCCCGTATATTATGAAACCAAAAGCTGGGTACGGTTACGTTGCCACCGCAGCGCACTTT GCTGCA AGAGACCCTGAGTGCCGAT
ATGCGCAGCCGGTCTCA ATGGAC CAGAGTTCTCGCTATGTCAATCTTGCTTTGAAAGAAGAGGACTTAATTGCCGGAGGCGAACACGTATTGTGCGTGTATATTATGAAACCAAAAGCTGGGTACGGTTACGTTGCCACCGCAGCGCACTTT GCTGCA AGAGACCCTGAGTGCCGAT
ATGCGCAGCCGGTCTCA ATGGAC CAGAGTTCTCGCTATGTCAATCTTGCTTTGAAAGAAGAGGACTTAATTGCCGGAGGCGAACACGTATTGTGCATTTATATTATGAAACCAAAAGCTGGGTACGGTTACGTTGCCACCGCAGCGCACTTT GCTGCA AGAGACCCTGAGTGCCGAT
ATGCGCAGCCGGTCTCA ATGGAC CAGAGTTCTCGCTATGTCAATCTTGCTTTGAAAGAAGAGGACTTAATTGCCGGAGGCGAACACGTATTGTGCCTGTATATTATGAAACCAAAAGCTGGGTACGGTTACGTTGCCACCGCAGCGCACTTT GCTGCA AGAGACCCTGAGTGCCGAT
ATGCGCAGCCGGTCTCA ATGGAC CAGAGTTCTCGCTATGTCAATCTTGCTTTGAAAGAAGAGGACTTAATTGCCGGAGGCGAACACGTATTGTGCATGTATATTATGAAACCAAAAGCTGGGTACGGTTACGTTGCCACCGCAGCGCACTTT GCTGCA AGAGACCCTGAGTGCCGAT
ATGCGCAGCCGGTCTCA ATGGAC CAGAGTTCTCGCTATGTCAATCTTGCTTTGAAAGAAGAGGACTTAATTGCCGGAGGCGAACACGTATTGTGCTTTTATATTATGAAACCAAAAGCTGGGTACGGTTACGTTGCCACCGCAGCGCACTTT GCTGCA AGAGACCCTGAGTGCCGAT
ATGCGCAGCCGGTCTCA ATGGAC CAGAGTTCTCGCTATGTCAATCTTGCTTTGAAAGAAGAGGACTTAATTGCCGGAGGCGAACACGTATTGTGCTATTATATTATGAAACCAAAAGCTGGGTACGGTTACGTTGCCACCGCAGCGCACTTT GCTGCA AGAGACCCTGAGTGCCGAT
ATGCGCAGCCGGTCTCA ATGGAC CAGAGTTCTCGCTATGTCAATCTTGCTTTGAAAGAAGAGGACTTAATTGCCGGAGGCGAACACGTATTGTGCTGGTATATTATGAAACCAAAAGCTGGGTACGGTTACGTTGCCACCGCAGCGCACTTT GCTGCA AGAGACCCTGAGTGCCGAT
ATGCGCAGCCGGTCTCA ATGGAC CAGAGTTCTCGCTATGTCAATCTTGCTTTGAAAGAAGAGGACTTAATTGCCGGAGGCGAACACGTATTGTGCGCCCGTATTATGAAACCAAAAGCTGGGTACGGTTACGTTGCCACCGCAGCGCACTTT GCTGCA AGAGACCCTGAGTGCCGAT
ATGCGCAGCCGGTCTCA ATGGAC CAGAGTTCTCGCTATGTCAATCTTGCTTTGAAAGAAGAGGACTTAATTGCCGGAGGCGAACACGTATTGTGCGCCCATATTATGAAACCAAAAGCTGGGTACGGTTACGTTGCCACCGCAGCGCACTTT GCTGCA AGAGACCCTGAGTGCCGAT
ATGCGCAGCCGGTCTCA ATGGAC CAGAGTTCTCGCTATGTCAATCTTGCTTTGAAAGAAGAGGACTTAATTGCCGGAGGCGAACACGTATTGTGCGCCAAAATTATGAAACCAAAAGCTGGGTACGGTTACGTTGCCACCGCAGCGCACTTT GCTGCA AGAGACCCTGAGTGCCGAT
ATGCGCAGCCGGTCTCA ATGGAC CAGAGTTCTCGCTATGTCAATCTTGCTTTGAAAGAAGAGGACTTAATTGCCGGAGGCGAACACGTATTGTGCGCCGATATTATGAAACCAAAAGCTGGGTACGGTTACGTTGCCACCGCAGCGCACTTT GCTGCA AGAGACCCTGAGTGCCGAT
ATGCGCAGCCGGTCTCA ATGGAC CAGAGTTCTCGCTATGTCAATCTTGCTTTGAAAGAAGAGGACTTAATTGCCGGAGGCGAACACGTATTGTGCGCCGAAATTATGAAACCAAAAGCTGGGTACGGTTACGTTGCCACCGCAGCGCACTTT GCTGCA AGAGACCCTGAGTGCCGAT
ATGCGCAGCCGGTCTCA ATGGAC CAGAGTTCTCGCTATGTCAATCTTGCTTTGAAAGAAGAGGACTTAATTGCCGGAGGCGAACACGTATTGTGCGCCAGCATTATGAAACCAAAAGCTGGGTACGGTTACGTTGCCACCGCAGCGCACTTT GCTGCA AGAGACCCTGAGTGCCGAT
ATGCGCAGCCGGTCTCA ATGGAC CAGAGTTCTCGCTATGTCAATCTTGCTTTGAAAGAAGAGGACTTAATTGCCGGAGGCGAACACGTATTGTGCGCCACCATTATGAAACCAAAAGCTGGGTACGGTTACGTTGCCACCGCAGCGCACTTT GCTGCA AGAGACCCTGAGTGCCGAT
ATGCGCAGCCGGTCTCA ATGGAC CAGAGTTCTCGCTATGTCAATCTTGCTTTGAAAGAAGAGGACTTAATTGCCGGAGGCGAACACGTATTGTGCGCCAATATTATGAAACCAAAAGCTGGGTACGGTTACGTTGCCACCGCAGCGCACTTT GCTGCA AGAGACCCTGAGTGCCGAT
ATGCGCAGCCGGTCTCA ATGGAC CAGAGTTCTCGCTATGTCAATCTTGCTTTGAAAGAAGAGGACTTAATTGCCGGAGGCGAACACGTATTGTGCGCCCAGATTATGAAACCAAAAGCTGGGTACGGTTACGTTGCCACCGCAGCGCACTTT GCTGCA AGAGACCCTGAGTGCCGAT
ATGCGCAGCCGGTCTCA ATGGAC CAGAGTTCTCGCTATGTCAATCTTGCTTTGAAAGAAGAGGACTTAATTGCCGGAGGCGAACACGTATTGTGCGCCTGCATTATGAAACCAAAAGCTGGGTACGGTTACGTTGCCACCGCAGCGCACTTT GCTGCA AGAGACCCTGAGTGCCGAT
ATGCGCAGCCGGTCTCA ATGGAC CAGAGTTCTCGCTATGTCAATCTTGCTTTGAAAGAAGAGGACTTAATTGCCGGAGGCGAACACGTATTGTGCGCCGGCATTATGAAACCAAAAGCTGGGTACGGTTACGTTGCCACCGCAGCGCACTTT GCTGCA AGAGACCCTGAGTGCCGAT
ATGCGCAGCCGGTCTCA ATGGAC CAGAGTTCTCGCTATGTCAATCTTGCTTTGAAAGAAGAGGACTTAATTGCCGGAGGCGAACACGTATTGTGCGCCCCGATTATGAAACCAAAAGCTGGGTACGGTTACGTTGCCACCGCAGCGCACTTT GCTGCA AGAGACCCTGAGTGCCGAT
ATGCGCAGCCGGTCTCA ATGGAC CAGAGTTCTCGCTATGTCAATCTTGCTTTGAAAGAAGAGGACTTAATTGCCGGAGGCGAACACGTATTGTGCGCCGCGATTATGAAACCAAAAGCTGGGTACGGTTACGTTGCCACCGCAGCGCACTTT GCTGCA AGAGACCCTGAGTGCCGAT
ATGCGCAGCCGGTCTCA ATGGAC CAGAGTTCTCGCTATGTCAATCTTGCTTTGAAAGAAGAGGACTTAATTGCCGGAGGCGAACACGTATTGTGCGCCGTGATTATGAAACCAAAAGCTGGGTACGGTTACGTTGCCACCGCAGCGCACTTT GCTGCA AGAGACCCTGAGTGCCGAT
ATGCGCAGCCGGTCTCA ATGGAC CAGAGTTCTCGCTATGTCAATCTTGCTTTGAAAGAAGAGGACTTAATTGCCGGAGGCGAACACGTATTGTGCGCCATTATTATGAAACCAAAAGCTGGGTACGGTTACGTTGCCACCGCAGCGCACTTT GCTGCA AGAGACCCTGAGTGCCGAT
ATGCGCAGCCGGTCTCA ATGGAC CAGAGTTCTCGCTATGTCAATCTTGCTTTGAAAGAAGAGGACTTAATTGCCGGAGGCGAACACGTATTGTGCGCCCTGATTATGAAACCAAAAGCTGGGTACGGTTACGTTGCCACCGCAGCGCACTTT GCTGCA AGAGACCCTGAGTGCCGAT
ATGCGCAGCCGGTCTCA ATGGAC CAGAGTTCTCGCTATGTCAATCTTGCTTTGAAAGAAGAGGACTTAATTGCCGGAGGCGAACACGTATTGTGCGCCATGATTATGAAACCAAAAGCTGGGTACGGTTACGTTGCCACCGCAGCGCACTTT GCTGCA AGAGACCCTGAGTGCCGAT
ATGCGCAGCCGGTCTCA ATGGAC CAGAGTTCTCGCTATGTCAATCTTGCTTTGAAAGAAGAGGACTTAATTGCCGGAGGCGAACACGTATTGTGCGCCTTTATTATGAAACCAAAAGCTGGGTACGGTTACGTTGCCACCGCAGCGCACTTT GCTGCA AGAGACCCTGAGTGCCGAT
ATGCGCAGCCGGTCTCA ATGGAC CAGAGTTCTCGCTATGTCAATCTTGCTTTGAAAGAAGAGGACTTAATTGCCGGAGGCGAACACGTATTGTGCGCCTGGATTATGAAACCAAAAGCTGGGTACGGTTACGTTGCCACCGCAGCGCACTTT GCTGCA AGAGACCCTGAGTGCCGAT
ATGCGCAGCCGGTCTCA ATGGAC CAGAGTTCTCGCTATGTCAATCTTGCTTTGAAAGAAGAGGACTTAATTGCCGGAGGCGAACACGTATTGTGCGCCTATCGTATGAAACCAAAAGCTGGGTACGGTTACGTTGCCACCGCAGCGCACTTT GCTGCA AGAGACCCTGAGTGCCGAT
ATGCGCAGCCGGTCTCA ATGGAC CAGAGTTCTCGCTATGTCAATCTTGCTTTGAAAGAAGAGGACTTAATTGCCGGAGGCGAACACGTATTGTGCGCCTATCATATGAAACCAAAAGCTGGGTACGGTTACGTTGCCACCGCAGCGCACTTT GCTGCA AGAGACCCTGAGTGCCGAT
ATGCGCAGCCGGTCTCA ATGGAC CAGAGTTCTCGCTATGTCAATCTTGCTTTGAAAGAAGAGGACTTAATTGCCGGAGGCGAACACGTATTGTGCGCCTATAAAATGAAACCAAAAGCTGGGTACGGTTACGTTGCCACCGCAGCGCACTTT GCTGCA AGAGACCCTGAGTGCCGAT
ATGCGCAGCCGGTCTCA ATGGAC CAGAGTTCTCGCTATGTCAATCTTGCTTTGAAAGAAGAGGACTTAATTGCCGGAGGCGAACACGTATTGTGCGCCTATGATATGAAACCAAAAGCTGGGTACGGTTACGTTGCCACCGCAGCGCACTTT GCTGCA AGAGACCCTGAGTGCCGAT
ATGCGCAGCCGGTCTCA ATGGAC CAGAGTTCTCGCTATGTCAATCTTGCTTTGAAAGAAGAGGACTTAATTGCCGGAGGCGAACACGTATTGTGCGCCTATGAAATGAAACCAAAAGCTGGGTACGGTTACGTTGCCACCGCAGCGCACTTT GCTGCA AGAGACCCTGAGTGCCGAT
ATGCGCAGCCGGTCTCA ATGGAC CAGAGTTCTCGCTATGTCAATCTTGCTTTGAAAGAAGAGGACTTAATTGCCGGAGGCGAACACGTATTGTGCGCCTATAGCATGAAACCAAAAGCTGGGTACGGTTACGTTGCCACCGCAGCGCACTTT GCTGCA AGAGACCCTGAGTGCCGAT
ATGCGCAGCCGGTCTCA ATGGAC CAGAGTTCTCGCTATGTCAATCTTGCTTTGAAAGAAGAGGACTTAATTGCCGGAGGCGAACACGTATTGTGCGCCTATACCATGAAACCAAAAGCTGGGTACGGTTACGTTGCCACCGCAGCGCACTTT GCTGCA AGAGACCCTGAGTGCCGAT
ATGCGCAGCCGGTCTCA ATGGAC CAGAGTTCTCGCTATGTCAATCTTGCTTTGAAAGAAGAGGACTTAATTGCCGGAGGCGAACACGTATTGTGCGCCTATAATATGAAACCAAAAGCTGGGTACGGTTACGTTGCCACCGCAGCGCACTTT GCTGCA AGAGACCCTGAGTGCCGAT
ATGCGCAGCCGGTCTCA ATGGAC CAGAGTTCTCGCTATGTCAATCTTGCTTTGAAAGAAGAGGACTTAATTGCCGGAGGCGAACACGTATTGTGCGCCTATCAGATGAAACCAAAAGCTGGGTACGGTTACGTTGCCACCGCAGCGCACTTT GCTGCA AGAGACCCTGAGTGCCGAT
ATGCGCAGCCGGTCTCA ATGGAC CAGAGTTCTCGCTATGTCAATCTTGCTTTGAAAGAAGAGGACTTAATTGCCGGAGGCGAACACGTATTGTGCGCCTATTGCATGAAACCAAAAGCTGGGTACGGTTACGTTGCCACCGCAGCGCACTTT GCTGCA AGAGACCCTGAGTGCCGAT
ATGCGCAGCCGGTCTCA ATGGAC CAGAGTTCTCGCTATGTCAATCTTGCTTTGAAAGAAGAGGACTTAATTGCCGGAGGCGAACACGTATTGTGCGCCTATGGCATGAAACCAAAAGCTGGGTACGGTTACGTTGCCACCGCAGCGCACTTT GCTGCA AGAGACCCTGAGTGCCGAT
ATGCGCAGCCGGTCTCA ATGGAC CAGAGTTCTCGCTATGTCAATCTTGCTTTGAAAGAAGAGGACTTAATTGCCGGAGGCGAACACGTATTGTGCGCCTATCCGATGAAACCAAAAGCTGGGTACGGTTACGTTGCCACCGCAGCGCACTTT GCTGCA AGAGACCCTGAGTGCCGAT
ATGCGCAGCCGGTCTCA ATGGAC CAGAGTTCTCGCTATGTCAATCTTGCTTTGAAAGAAGAGGACTTAATTGCCGGAGGCGAACACGTATTGTGCGCCTATGCGATGAAACCAAAAGCTGGGTACGGTTACGTTGCCACCGCAGCGCACTTT GCTGCA AGAGACCCTGAGTGCCGAT
ATGCGCAGCCGGTCTCA ATGGAC CAGAGTTCTCGCTATGTCAATCTTGCTTTGAAAGAAGAGGACTTAATTGCCGGAGGCGAACACGTATTGTGCGCCTATGTGATGAAACCAAAAGCTGGGTACGGTTACGTTGCCACCGCAGCGCACTTT GCTGCA AGAGACCCTGAGTGCCGAT
ATGCGCAGCCGGTCTCA ATGGAC CAGAGTTCTCGCTATGTCAATCTTGCTTTGAAAGAAGAGGACTTAATTGCCGGAGGCGAACACGTATTGTGCGCCTATCTGATGAAACCAAAAGCTGGGTACGGTTACGTTGCCACCGCAGCGCACTTT GCTGCA AGAGACCCTGAGTGCCGAT
ATGCGCAGCCGGTCTCA ATGGAC CAGAGTTCTCGCTATGTCAATCTTGCTTTGAAAGAAGAGGACTTAATTGCCGGAGGCGAACACGTATTGTGCGCCTATATGATGAAACCAAAAGCTGGGTACGGTTACGTTGCCACCGCAGCGCACTTT GCTGCA AGAGACCCTGAGTGCCGAT
ATGCGCAGCCGGTCTCA ATGGAC CAGAGTTCTCGCTATGTCAATCTTGCTTTGAAAGAAGAGGACTTAATTGCCGGAGGCGAACACGTATTGTGCGCCTATTTTATGAAACCAAAAGCTGGGTACGGTTACGTTGCCACCGCAGCGCACTTT GCTGCA AGAGACCCTGAGTGCCGAT
ATGCGCAGCCGGTCTCA ATGGAC CAGAGTTCTCGCTATGTCAATCTTGCTTTGAAAGAAGAGGACTTAATTGCCGGAGGCGAACACGTATTGTGCGCCTATTATATGAAACCAAAAGCTGGGTACGGTTACGTTGCCACCGCAGCGCACTTT GCTGCA AGAGACCCTGAGTGCCGAT
ATGCGCAGCCGGTCTCA ATGGAC CAGAGTTCTCGCTATGTCAATCTTGCTTTGAAAGAAGAGGACTTAATTGCCGGAGGCGAACACGTATTGTGCGCCTATTGGATGAAACCAAAAGCTGGGTACGGTTACGTTGCCACCGCAGCGCACTTT GCTGCA AGAGACCCTGAGTGCCGAT
ATGCGCAGCCGGTCTCA ATGGAC CAGAGTTCTCGCTATGTCAATCTTGCTTTGAAAGAAGAGGACTTAATTGCCGGAGGCGAACACGTATTGTGCGCCTATATTCGTAAACCAAAAGCTGGGTACGGTTACGTTGCCACCGCAGCGCACTTT GCTGCA AGAGACCCTGAGTGCCGAT
ATGCGCAGCCGGTCTCA ATGGAC CAGAGTTCTCGCTATGTCAATCTTGCTTTGAAAGAAGAGGACTTAATTGCCGGAGGCGAACACGTATTGTGCGCCTATATTCATAAACCAAAAGCTGGGTACGGTTACGTTGCCACCGCAGCGCACTTT GCTGCA AGAGACCCTGAGTGCCGAT
ATGCGCAGCCGGTCTCA ATGGAC CAGAGTTCTCGCTATGTCAATCTTGCTTTGAAAGAAGAGGACTTAATTGCCGGAGGCGAACACGTATTGTGCGCCTATATTAAAAAACCAAAAGCTGGGTACGGTTACGTTGCCACCGCAGCGCACTTT GCTGCA AGAGACCCTGAGTGCCGAT
ATGCGCAGCCGGTCTCA ATGGAC CAGAGTTCTCGCTATGTCAATCTTGCTTTGAAAGAAGAGGACTTAATTGCCGGAGGCGAACACGTATTGTGCGCCTATATTGATAAACCAAAAGCTGGGTACGGTTACGTTGCCACCGCAGCGCACTTT GCTGCA AGAGACCCTGAGTGCCGAT
ATGCGCAGCCGGTCTCA ATGGAC CAGAGTTCTCGCTATGTCAATCTTGCTTTGAAAGAAGAGGACTTAATTGCCGGAGGCGAACACGTATTGTGCGCCTATATTGAAAAACCAAAAGCTGGGTACGGTTACGTTGCCACCGCAGCGCACTTT GCTGCA AGAGACCCTGAGTGCCGAT
ATGCGCAGCCGGTCTCA ATGGAC CAGAGTTCTCGCTATGTCAATCTTGCTTTGAAAGAAGAGGACTTAATTGCCGGAGGCGAACACGTATTGTGCGCCTATATTAGCAAACCAAAAGCTGGGTACGGTTACGTTGCCACCGCAGCGCACTTT GCTGCA AGAGACCCTGAGTGCCGAT
ATGCGCAGCCGGTCTCA ATGGAC CAGAGTTCTCGCTATGTCAATCTTGCTTTGAAAGAAGAGGACTTAATTGCCGGAGGCGAACACGTATTGTGCGCCTATATTACCAAACCAAAAGCTGGGTACGGTTACGTTGCCACCGCAGCGCACTTT GCTGCA AGAGACCCTGAGTGCCGAT
ATGCGCAGCCGGTCTCA ATGGAC CAGAGTTCTCGCTATGTCAATCTTGCTTTGAAAGAAGAGGACTTAATTGCCGGAGGCGAACACGTATTGTGCGCCTATATTAATAAACCAAAAGCTGGGTACGGTTACGTTGCCACCGCAGCGCACTTT GCTGCA AGAGACCCTGAGTGCCGAT
ATGCGCAGCCGGTCTCA ATGGAC CAGAGTTCTCGCTATGTCAATCTTGCTTTGAAAGAAGAGGACTTAATTGCCGGAGGCGAACACGTATTGTGCGCCTATATTCAGAAACCAAAAGCTGGGTACGGTTACGTTGCCACCGCAGCGCACTTT GCTGCA AGAGACCCTGAGTGCCGAT
ATGCGCAGCCGGTCTCA ATGGAC CAGAGTTCTCGCTATGTCAATCTTGCTTTGAAAGAAGAGGACTTAATTGCCGGAGGCGAACACGTATTGTGCGCCTATATTTGCAAACCAAAAGCTGGGTACGGTTACGTTGCCACCGCAGCGCACTTT GCTGCA AGAGACCCTGAGTGCCGAT
ATGCGCAGCCGGTCTCA ATGGAC CAGAGTTCTCGCTATGTCAATCTTGCTTTGAAAGAAGAGGACTTAATTGCCGGAGGCGAACACGTATTGTGCGCCTATATTGGCAAACCAAAAGCTGGGTACGGTTACGTTGCCACCGCAGCGCACTTT GCTGCA AGAGACCCTGAGTGCCGAT
ATGCGCAGCCGGTCTCA ATGGAC CAGAGTTCTCGCTATGTCAATCTTGCTTTGAAAGAAGAGGACTTAATTGCCGGAGGCGAACACGTATTGTGCGCCTATATTCCGAAACCAAAAGCTGGGTACGGTTACGTTGCCACCGCAGCGCACTTT GCTGCA AGAGACCCTGAGTGCCGAT
ATGCGCAGCCGGTCTCA ATGGAC CAGAGTTCTCGCTATGTCAATCTTGCTTTGAAAGAAGAGGACTTAATTGCCGGAGGCGAACACGTATTGTGCGCCTATATTGCGAAACCAAAAGCTGGGTACGGTTACGTTGCCACCGCAGCGCACTTT GCTGCA AGAGACCCTGAGTGCCGAT
ATGCGCAGCCGGTCTCA ATGGAC CAGAGTTCTCGCTATGTCAATCTTGCTTTGAAAGAAGAGGACTTAATTGCCGGAGGCGAACACGTATTGTGCGCCTATATTGTGAAACCAAAAGCTGGGTACGGTTACGTTGCCACCGCAGCGCACTTT GCTGCA AGAGACCCTGAGTGCCGAT
ATGCGCAGCCGGTCTCA ATGGAC CAGAGTTCTCGCTATGTCAATCTTGCTTTGAAAGAAGAGGACTTAATTGCCGGAGGCGAACACGTATTGTGCGCCTATATTATTAAACCAAAAGCTGGGTACGGTTACGTTGCCACCGCAGCGCACTTT GCTGCA AGAGACCCTGAGTGCCGAT
ATGCGCAGCCGGTCTCA ATGGAC CAGAGTTCTCGCTATGTCAATCTTGCTTTGAAAGAAGAGGACTTAATTGCCGGAGGCGAACACGTATTGTGCGCCTATATTCTGAAACCAAAAGCTGGGTACGGTTACGTTGCCACCGCAGCGCACTTT GCTGCA AGAGACCCTGAGTGCCGAT
ATGCGCAGCCGGTCTCA ATGGAC CAGAGTTCTCGCTATGTCAATCTTGCTTTGAAAGAAGAGGACTTAATTGCCGGAGGCGAACACGTATTGTGCGCCTATATTTTTAAACCAAAAGCTGGGTACGGTTACGTTGCCACCGCAGCGCACTTT GCTGCA AGAGACCCTGAGTGCCGAT
ATGCGCAGCCGGTCTCA ATGGAC CAGAGTTCTCGCTATGTCAATCTTGCTTTGAAAGAAGAGGACTTAATTGCCGGAGGCGAACACGTATTGTGCGCCTATATTTATAAACCAAAAGCTGGGTACGGTTACGTTGCCACCGCAGCGCACTTT GCTGCA AGAGACCCTGAGTGCCGAT
ATGCGCAGCCGGTCTCA ATGGAC CAGAGTTCTCGCTATGTCAATCTTGCTTTGAAAGAAGAGGACTTAATTGCCGGAGGCGAACACGTATTGTGCGCCTATATTTGGAAACCAAAAGCTGGGTACGGTTACGTTGCCACCGCAGCGCACTTT GCTGCA AGAGACCCTGAGTGCCGAT
ATGCGCAGCCGGTCTCA ATGGAC CAGAGTTCTCGCTATGTCAATCTTGCTTTGAAAGAAGAGGACTTAATTGCCGGAGGCGAACACGTATTGTGCGCCTATATTATGCGTCCAAAAGCTGGGTACGGTTACGTTGCCACCGCAGCGCACTTT GCTGCA AGAGACCCTGAGTGCCGAT
ATGCGCAGCCGGTCTCA ATGGAC CAGAGTTCTCGCTATGTCAATCTTGCTTTGAAAGAAGAGGACTTAATTGCCGGAGGCGAACACGTATTGTGCGCCTATATTATGCATCCAAAAGCTGGGTACGGTTACGTTGCCACCGCAGCGCACTTT GCTGCA AGAGACCCTGAGTGCCGAT
ATGCGCAGCCGGTCTCA ATGGAC CAGAGTTCTCGCTATGTCAATCTTGCTTTGAAAGAAGAGGACTTAATTGCCGGAGGCGAACACGTATTGTGCGCCTATATTATGGATCCAAAAGCTGGGTACGGTTACGTTGCCACCGCAGCGCACTTT GCTGCA AGAGACCCTGAGTGCCGAT
ATGCGCAGCCGGTCTCA ATGGAC CAGAGTTCTCGCTATGTCAATCTTGCTTTGAAAGAAGAGGACTTAATTGCCGGAGGCGAACACGTATTGTGCGCCTATATTATGGAACCAAAAGCTGGGTACGGTTACGTTGCCACCGCAGCGCACTTT GCTGCA AGAGACCCTGAGTGCCGAT
ATGCGCAGCCGGTCTCA ATGGAC CAGAGTTCTCGCTATGTCAATCTTGCTTTGAAAGAAGAGGACTTAATTGCCGGAGGCGAACACGTATTGTGCGCCTATATTATGAGCCCAAAAGCTGGGTACGGTTACGTTGCCACCGCAGCGCACTTT GCTGCA AGAGACCCTGAGTGCCGAT
ATGCGCAGCCGGTCTCA ATGGAC CAGAGTTCTCGCTATGTCAATCTTGCTTTGAAAGAAGAGGACTTAATTGCCGGAGGCGAACACGTATTGTGCGCCTATATTATGACCCCAAAAGCTGGGTACGGTTACGTTGCCACCGCAGCGCACTTT GCTGCA AGAGACCCTGAGTGCCGAT
ATGCGCAGCCGGTCTCA ATGGAC CAGAGTTCTCGCTATGTCAATCTTGCTTTGAAAGAAGAGGACTTAATTGCCGGAGGCGAACACGTATTGTGCGCCTATATTATGAATCCAAAAGCTGGGTACGGTTACGTTGCCACCGCAGCGCACTTT GCTGCA AGAGACCCTGAGTGCCGAT
ATGCGCAGCCGGTCTCA ATGGAC CAGAGTTCTCGCTATGTCAATCTTGCTTTGAAAGAAGAGGACTTAATTGCCGGAGGCGAACACGTATTGTGCGCCTATATTATGCAGCCAAAAGCTGGGTACGGTTACGTTGCCACCGCAGCGCACTTT GCTGCA AGAGACCCTGAGTGCCGAT
ATGCGCAGCCGGTCTCA ATGGAC CAGAGTTCTCGCTATGTCAATCTTGCTTTGAAAGAAGAGGACTTAATTGCCGGAGGCGAACACGTATTGTGCGCCTATATTATGTGCCCAAAAGCTGGGTACGGTTACGTTGCCACCGCAGCGCACTTT GCTGCA AGAGACCCTGAGTGCCGAT
ATGCGCAGCCGGTCTCA ATGGAC CAGAGTTCTCGCTATGTCAATCTTGCTTTGAAAGAAGAGGACTTAATTGCCGGAGGCGAACACGTATTGTGCGCCTATATTATGGGCCCAAAAGCTGGGTACGGTTACGTTGCCACCGCAGCGCACTTT GCTGCA AGAGACCCTGAGTGCCGAT
ATGCGCAGCCGGTCTCA ATGGAC CAGAGTTCTCGCTATGTCAATCTTGCTTTGAAAGAAGAGGACTTAATTGCCGGAGGCGAACACGTATTGTGCGCCTATATTATGCCGCCAAAAGCTGGGTACGGTTACGTTGCCACCGCAGCGCACTTT GCTGCA AGAGACCCTGAGTGCCGAT
ATGCGCAGCCGGTCTCA ATGGAC CAGAGTTCTCGCTATGTCAATCTTGCTTTGAAAGAAGAGGACTTAATTGCCGGAGGCGAACACGTATTGTGCGCCTATATTATGGCGCCAAAAGCTGGGTACGGTTACGTTGCCACCGCAGCGCACTTT GCTGCA AGAGACCCTGAGTGCCGAT
ATGCGCAGCCGGTCTCA ATGGAC CAGAGTTCTCGCTATGTCAATCTTGCTTTGAAAGAAGAGGACTTAATTGCCGGAGGCGAACACGTATTGTGCGCCTATATTATGGTGCCAAAAGCTGGGTACGGTTACGTTGCCACCGCAGCGCACTTT GCTGCA AGAGACCCTGAGTGCCGAT
ATGCGCAGCCGGTCTCA ATGGAC CAGAGTTCTCGCTATGTCAATCTTGCTTTGAAAGAAGAGGACTTAATTGCCGGAGGCGAACACGTATTGTGCGCCTATATTATGATTCCAAAAGCTGGGTACGGTTACGTTGCCACCGCAGCGCACTTT GCTGCA AGAGACCCTGAGTGCCGAT
ATGCGCAGCCGGTCTCA ATGGAC CAGAGTTCTCGCTATGTCAATCTTGCTTTGAAAGAAGAGGACTTAATTGCCGGAGGCGAACACGTATTGTGCGCCTATATTATGCTGCCAAAAGCTGGGTACGGTTACGTTGCCACCGCAGCGCACTTT GCTGCA AGAGACCCTGAGTGCCGAT
ATGCGCAGCCGGTCTCA ATGGAC CAGAGTTCTCGCTATGTCAATCTTGCTTTGAAAGAAGAGGACTTAATTGCCGGAGGCGAACACGTATTGTGCGCCTATATTATGATGCCAAAAGCTGGGTACGGTTACGTTGCCACCGCAGCGCACTTT GCTGCA AGAGACCCTGAGTGCCGAT
ATGCGCAGCCGGTCTCA ATGGAC CAGAGTTCTCGCTATGTCAATCTTGCTTTGAAAGAAGAGGACTTAATTGCCGGAGGCGAACACGTATTGTGCGCCTATATTATGTTTCCAAAAGCTGGGTACGGTTACGTTGCCACCGCAGCGCACTTT GCTGCA AGAGACCCTGAGTGCCGAT
ATGCGCAGCCGGTCTCA ATGGAC CAGAGTTCTCGCTATGTCAATCTTGCTTTGAAAGAAGAGGACTTAATTGCCGGAGGCGAACACGTATTGTGCGCCTATATTATGTATCCAAAAGCTGGGTACGGTTACGTTGCCACCGCAGCGCACTTT GCTGCA AGAGACCCTGAGTGCCGAT
ATGCGCAGCCGGTCTCA ATGGAC CAGAGTTCTCGCTATGTCAATCTTGCTTTGAAAGAAGAGGACTTAATTGCCGGAGGCGAACACGTATTGTGCGCCTATATTATGTGGCCAAAAGCTGGGTACGGTTACGTTGCCACCGCAGCGCACTTT GCTGCA AGAGACCCTGAGTGCCGAT
ATGCGCAGCCGGTCTCA ATGGAC CAGAGTTCTCGCTATGTCAATCTTGCTTTGAAAGAAGAGGACTTAATTGCCGGAGGCGAACACGTATTGTGCGCCTATATTATGAAACGTAAAGCTGGGTACGGTTACGTTGCCACCGCAGCGCACTTT GCTGCA AGAGACCCTGAGTGCCGAT
ATGCGCAGCCGGTCTCA ATGGAC CAGAGTTCTCGCTATGTCAATCTTGCTTTGAAAGAAGAGGACTTAATTGCCGGAGGCGAACACGTATTGTGCGCCTATATTATGAAACATAAAGCTGGGTACGGTTACGTTGCCACCGCAGCGCACTTT GCTGCA AGAGACCCTGAGTGCCGAT
ATGCGCAGCCGGTCTCA ATGGAC CAGAGTTCTCGCTATGTCAATCTTGCTTTGAAAGAAGAGGACTTAATTGCCGGAGGCGAACACGTATTGTGCGCCTATATTATGAAAAAAAAAGCTGGGTACGGTTACGTTGCCACCGCAGCGCACTTT GCTGCA AGAGACCCTGAGTGCCGAT
ATGCGCAGCCGGTCTCA ATGGAC CAGAGTTCTCGCTATGTCAATCTTGCTTTGAAAGAAGAGGACTTAATTGCCGGAGGCGAACACGTATTGTGCGCCTATATTATGAAAGATAAAGCTGGGTACGGTTACGTTGCCACCGCAGCGCACTTT GCTGCA AGAGACCCTGAGTGCCGAT
ATGCGCAGCCGGTCTCA ATGGAC CAGAGTTCTCGCTATGTCAATCTTGCTTTGAAAGAAGAGGACTTAATTGCCGGAGGCGAACACGTATTGTGCGCCTATATTATGAAAGAAAAAGCTGGGTACGGTTACGTTGCCACCGCAGCGCACTTT GCTGCA AGAGACCCTGAGTGCCGAT
ATGCGCAGCCGGTCTCA ATGGAC CAGAGTTCTCGCTATGTCAATCTTGCTTTGAAAGAAGAGGACTTAATTGCCGGAGGCGAACACGTATTGTGCGCCTATATTATGAAAAGCAAAGCTGGGTACGGTTACGTTGCCACCGCAGCGCACTTT GCTGCA AGAGACCCTGAGTGCCGAT
ATGCGCAGCCGGTCTCA ATGGAC CAGAGTTCTCGCTATGTCAATCTTGCTTTGAAAGAAGAGGACTTAATTGCCGGAGGCGAACACGTATTGTGCGCCTATATTATGAAAACCAAAGCTGGGTACGGTTACGTTGCCACCGCAGCGCACTTT GCTGCA AGAGACCCTGAGTGCCGAT
ATGCGCAGCCGGTCTCA ATGGAC CAGAGTTCTCGCTATGTCAATCTTGCTTTGAAAGAAGAGGACTTAATTGCCGGAGGCGAACACGTATTGTGCGCCTATATTATGAAAAATAAAGCTGGGTACGGTTACGTTGCCACCGCAGCGCACTTT GCTGCA AGAGACCCTGAGTGCCGAT
ATGCGCAGCCGGTCTCA ATGGAC CAGAGTTCTCGCTATGTCAATCTTGCTTTGAAAGAAGAGGACTTAATTGCCGGAGGCGAACACGTATTGTGCGCCTATATTATGAAACAGAAAGCTGGGTACGGTTACGTTGCCACCGCAGCGCACTTT GCTGCA AGAGACCCTGAGTGCCGAT
ATGCGCAGCCGGTCTCA ATGGAC CAGAGTTCTCGCTATGTCAATCTTGCTTTGAAAGAAGAGGACTTAATTGCCGGAGGCGAACACGTATTGTGCGCCTATATTATGAAATGCAAAGCTGGGTACGGTTACGTTGCCACCGCAGCGCACTTT GCTGCA AGAGACCCTGAGTGCCGAT
ATGCGCAGCCGGTCTCA ATGGAC CAGAGTTCTCGCTATGTCAATCTTGCTTTGAAAGAAGAGGACTTAATTGCCGGAGGCGAACACGTATTGTGCGCCTATATTATGAAAGGCAAAGCTGGGTACGGTTACGTTGCCACCGCAGCGCACTTT GCTGCA AGAGACCCTGAGTGCCGAT
ATGCGCAGCCGGTCTCA ATGGAC CAGAGTTCTCGCTATGTCAATCTTGCTTTGAAAGAAGAGGACTTAATTGCCGGAGGCGAACACGTATTGTGCGCCTATATTATGAAAGCGAAAGCTGGGTACGGTTACGTTGCCACCGCAGCGCACTTT GCTGCA AGAGACCCTGAGTGCCGAT
ATGCGCAGCCGGTCTCA ATGGAC CAGAGTTCTCGCTATGTCAATCTTGCTTTGAAAGAAGAGGACTTAATTGCCGGAGGCGAACACGTATTGTGCGCCTATATTATGAAAGTGAAAGCTGGGTACGGTTACGTTGCCACCGCAGCGCACTTT GCTGCA AGAGACCCTGAGTGCCGAT
ATGCGCAGCCGGTCTCA ATGGAC CAGAGTTCTCGCTATGTCAATCTTGCTTTGAAAGAAGAGGACTTAATTGCCGGAGGCGAACACGTATTGTGCGCCTATATTATGAAAATTAAAGCTGGGTACGGTTACGTTGCCACCGCAGCGCACTTT GCTGCA AGAGACCCTGAGTGCCGAT
ATGCGCAGCCGGTCTCA ATGGAC CAGAGTTCTCGCTATGTCAATCTTGCTTTGAAAGAAGAGGACTTAATTGCCGGAGGCGAACACGTATTGTGCGCCTATATTATGAAACTGAAAGCTGGGTACGGTTACGTTGCCACCGCAGCGCACTTT GCTGCA AGAGACCCTGAGTGCCGAT
ATGCGCAGCCGGTCTCA ATGGAC CAGAGTTCTCGCTATGTCAATCTTGCTTTGAAAGAAGAGGACTTAATTGCCGGAGGCGAACACGTATTGTGCGCCTATATTATGAAAATGAAAGCTGGGTACGGTTACGTTGCCACCGCAGCGCACTTT GCTGCA AGAGACCCTGAGTGCCGAT
ATGCGCAGCCGGTCTCA ATGGAC CAGAGTTCTCGCTATGTCAATCTTGCTTTGAAAGAAGAGGACTTAATTGCCGGAGGCGAACACGTATTGTGCGCCTATATTATGAAATTTAAAGCTGGGTACGGTTACGTTGCCACCGCAGCGCACTTT GCTGCA AGAGACCCTGAGTGCCGAT
ATGCGCAGCCGGTCTCA ATGGAC CAGAGTTCTCGCTATGTCAATCTTGCTTTGAAAGAAGAGGACTTAATTGCCGGAGGCGAACACGTATTGTGCGCCTATATTATGAAATATAAAGCTGGGTACGGTTACGTTGCCACCGCAGCGCACTTT GCTGCA AGAGACCCTGAGTGCCGAT
ATGCGCAGCCGGTCTCA ATGGAC CAGAGTTCTCGCTATGTCAATCTTGCTTTGAAAGAAGAGGACTTAATTGCCGGAGGCGAACACGTATTGTGCGCCTATATTATGAAATGGAAAGCTGGGTACGGTTACGTTGCCACCGCAGCGCACTTT GCTGCA AGAGACCCTGAGTGCCGAT
ATGCGCAGCCGGTCTCA ATGGAC CAGAGTTCTCGCTATGTCAATCTTGCTTTGAAAGAAGAGGACTTAATTGCCGGAGGCGAACACGTATTGTGCGCCTATATTATGAAACCACGTGCTGGGTACGGTTACGTTGCCACCGCAGCGCACTTT GCTGCA AGAGACCCTGAGTGCCGAT
ATGCGCAGCCGGTCTCA ATGGAC CAGAGTTCTCGCTATGTCAATCTTGCTTTGAAAGAAGAGGACTTAATTGCCGGAGGCGAACACGTATTGTGCGCCTATATTATGAAACCACATGCTGGGTACGGTTACGTTGCCACCGCAGCGCACTTT GCTGCA AGAGACCCTGAGTGCCGAT
ATGCGCAGCCGGTCTCA ATGGAC CAGAGTTCTCGCTATGTCAATCTTGCTTTGAAAGAAGAGGACTTAATTGCCGGAGGCGAACACGTATTGTGCGCCTATATTATGAAACCAGATGCTGGGTACGGTTACGTTGCCACCGCAGCGCACTTT GCTGCA AGAGACCCTGAGTGCCGAT
ATGCGCAGCCGGTCTCA ATGGAC CAGAGTTCTCGCTATGTCAATCTTGCTTTGAAAGAAGAGGACTTAATTGCCGGAGGCGAACACGTATTGTGCGCCTATATTATGAAACCAGAAGCTGGGTACGGTTACGTTGCCACCGCAGCGCACTTT GCTGCA AGAGACCCTGAGTGCCGAT
ATGCGCAGCCGGTCTCA ATGGAC CAGAGTTCTCGCTATGTCAATCTTGCTTTGAAAGAAGAGGACTTAATTGCCGGAGGCGAACACGTATTGTGCGCCTATATTATGAAACCAAGCGCTGGGTACGGTTACGTTGCCACCGCAGCGCACTTT GCTGCA AGAGACCCTGAGTGCCGAT
ATGCGCAGCCGGTCTCA ATGGAC CAGAGTTCTCGCTATGTCAATCTTGCTTTGAAAGAAGAGGACTTAATTGCCGGAGGCGAACACGTATTGTGCGCCTATATTATGAAACCAACCGCTGGGTACGGTTACGTTGCCACCGCAGCGCACTTT GCTGCA AGAGACCCTGAGTGCCGAT
ATGCGCAGCCGGTCTCA ATGGAC CAGAGTTCTCGCTATGTCAATCTTGCTTTGAAAGAAGAGGACTTAATTGCCGGAGGCGAACACGTATTGTGCGCCTATATTATGAAACCAAATGCTGGGTACGGTTACGTTGCCACCGCAGCGCACTTT GCTGCA AGAGACCCTGAGTGCCGAT
ATGCGCAGCCGGTCTCA ATGGAC CAGAGTTCTCGCTATGTCAATCTTGCTTTGAAAGAAGAGGACTTAATTGCCGGAGGCGAACACGTATTGTGCGCCTATATTATGAAACCACAGGCTGGGTACGGTTACGTTGCCACCGCAGCGCACTTT GCTGCA AGAGACCCTGAGTGCCGAT
ATGCGCAGCCGGTCTCA ATGGAC CAGAGTTCTCGCTATGTCAATCTTGCTTTGAAAGAAGAGGACTTAATTGCCGGAGGCGAACACGTATTGTGCGCCTATATTATGAAACCATGCGCTGGGTACGGTTACGTTGCCACCGCAGCGCACTTT GCTGCA AGAGACCCTGAGTGCCGAT
ATGCGCAGCCGGTCTCA ATGGAC CAGAGTTCTCGCTATGTCAATCTTGCTTTGAAAGAAGAGGACTTAATTGCCGGAGGCGAACACGTATTGTGCGCCTATATTATGAAACCAGGCGCTGGGTACGGTTACGTTGCCACCGCAGCGCACTTT GCTGCA AGAGACCCTGAGTGCCGAT
ATGCGCAGCCGGTCTCA ATGGAC CAGAGTTCTCGCTATGTCAATCTTGCTTTGAAAGAAGAGGACTTAATTGCCGGAGGCGAACACGTATTGTGCGCCTATATTATGAAACCACCGGCTGGGTACGGTTACGTTGCCACCGCAGCGCACTTT GCTGCA AGAGACCCTGAGTGCCGAT
ATGCGCAGCCGGTCTCA ATGGAC CAGAGTTCTCGCTATGTCAATCTTGCTTTGAAAGAAGAGGACTTAATTGCCGGAGGCGAACACGTATTGTGCGCCTATATTATGAAACCAGCGGCTGGGTACGGTTACGTTGCCACCGCAGCGCACTTT GCTGCA AGAGACCCTGAGTGCCGAT
ATGCGCAGCCGGTCTCA ATGGAC CAGAGTTCTCGCTATGTCAATCTTGCTTTGAAAGAAGAGGACTTAATTGCCGGAGGCGAACACGTATTGTGCGCCTATATTATGAAACCAGTGGCTGGGTACGGTTACGTTGCCACCGCAGCGCACTTT GCTGCA AGAGACCCTGAGTGCCGAT
ATGCGCAGCCGGTCTCA ATGGAC CAGAGTTCTCGCTATGTCAATCTTGCTTTGAAAGAAGAGGACTTAATTGCCGGAGGCGAACACGTATTGTGCGCCTATATTATGAAACCAATTGCTGGGTACGGTTACGTTGCCACCGCAGCGCACTTT GCTGCA AGAGACCCTGAGTGCCGAT
ATGCGCAGCCGGTCTCA ATGGAC CAGAGTTCTCGCTATGTCAATCTTGCTTTGAAAGAAGAGGACTTAATTGCCGGAGGCGAACACGTATTGTGCGCCTATATTATGAAACCACTGGCTGGGTACGGTTACGTTGCCACCGCAGCGCACTTT GCTGCA AGAGACCCTGAGTGCCGAT
ATGCGCAGCCGGTCTCA ATGGAC CAGAGTTCTCGCTATGTCAATCTTGCTTTGAAAGAAGAGGACTTAATTGCCGGAGGCGAACACGTATTGTGCGCCTATATTATGAAACCAATGGCTGGGTACGGTTACGTTGCCACCGCAGCGCACTTT GCTGCA AGAGACCCTGAGTGCCGAT
ATGCGCAGCCGGTCTCA ATGGAC CAGAGTTCTCGCTATGTCAATCTTGCTTTGAAAGAAGAGGACTTAATTGCCGGAGGCGAACACGTATTGTGCGCCTATATTATGAAACCATTTGCTGGGTACGGTTACGTTGCCACCGCAGCGCACTTT GCTGCA AGAGACCCTGAGTGCCGAT
ATGCGCAGCCGGTCTCA ATGGAC CAGAGTTCTCGCTATGTCAATCTTGCTTTGAAAGAAGAGGACTTAATTGCCGGAGGCGAACACGTATTGTGCGCCTATATTATGAAACCATATGCTGGGTACGGTTACGTTGCCACCGCAGCGCACTTT GCTGCA AGAGACCCTGAGTGCCGAT
ATGCGCAGCCGGTCTCA ATGGAC CAGAGTTCTCGCTATGTCAATCTTGCTTTGAAAGAAGAGGACTTAATTGCCGGAGGCGAACACGTATTGTGCGCCTATATTATGAAACCATGGGCTGGGTACGGTTACGTTGCCACCGCAGCGCACTTT GCTGCA AGAGACCCTGAGTGCCGAT
ATGCGCAGCCGGTCTCA ATGGAC CAGAGTTCTCGCTATGTCAATCTTGCTTTGAAAGAAGAGGACTTAATTGCCGGAGGCGAACACGTATTGTGCGCCTATATTATGAAACCAAAACGTGGGTACGGTTACGTTGCCACCGCAGCGCACTTT GCTGCA AGAGACCCTGAGTGCCGAT
ATGCGCAGCCGGTCTCA ATGGAC CAGAGTTCTCGCTATGTCAATCTTGCTTTGAAAGAAGAGGACTTAATTGCCGGAGGCGAACACGTATTGTGCGCCTATATTATGAAACCAAAACATGGGTACGGTTACGTTGCCACCGCAGCGCACTTT GCTGCA AGAGACCCTGAGTGCCGAT
ATGCGCAGCCGGTCTCA ATGGAC CAGAGTTCTCGCTATGTCAATCTTGCTTTGAAAGAAGAGGACTTAATTGCCGGAGGCGAACACGTATTGTGCGCCTATATTATGAAACCAAAAAAAGGGTACGGTTACGTTGCCACCGCAGCGCACTTT GCTGCA AGAGACCCTGAGTGCCGAT
ATGCGCAGCCGGTCTCA ATGGAC CAGAGTTCTCGCTATGTCAATCTTGCTTTGAAAGAAGAGGACTTAATTGCCGGAGGCGAACACGTATTGTGCGCCTATATTATGAAACCAAAAGATGGGTACGGTTACGTTGCCACCGCAGCGCACTTT GCTGCA AGAGACCCTGAGTGCCGAT
ATGCGCAGCCGGTCTCA ATGGAC CAGAGTTCTCGCTATGTCAATCTTGCTTTGAAAGAAGAGGACTTAATTGCCGGAGGCGAACACGTATTGTGCGCCTATATTATGAAACCAAAAGAAGGGTACGGTTACGTTGCCACCGCAGCGCACTTT GCTGCA AGAGACCCTGAGTGCCGAT
ATGCGCAGCCGGTCTCA ATGGAC CAGAGTTCTCGCTATGTCAATCTTGCTTTGAAAGAAGAGGACTTAATTGCCGGAGGCGAACACGTATTGTGCGCCTATATTATGAAACCAAAAAGCGGGTACGGTTACGTTGCCACCGCAGCGCACTTT GCTGCA AGAGACCCTGAGTGCCGAT
ATGCGCAGCCGGTCTCA ATGGAC CAGAGTTCTCGCTATGTCAATCTTGCTTTGAAAGAAGAGGACTTAATTGCCGGAGGCGAACACGTATTGTGCGCCTATATTATGAAACCAAAAACCGGGTACGGTTACGTTGCCACCGCAGCGCACTTT GCTGCA AGAGACCCTGAGTGCCGAT
ATGCGCAGCCGGTCTCA ATGGAC CAGAGTTCTCGCTATGTCAATCTTGCTTTGAAAGAAGAGGACTTAATTGCCGGAGGCGAACACGTATTGTGCGCCTATATTATGAAACCAAAAAATGGGTACGGTTACGTTGCCACCGCAGCGCACTTT GCTGCA AGAGACCCTGAGTGCCGAT
ATGCGCAGCCGGTCTCA ATGGAC CAGAGTTCTCGCTATGTCAATCTTGCTTTGAAAGAAGAGGACTTAATTGCCGGAGGCGAACACGTATTGTGCGCCTATATTATGAAACCAAAACAGGGGTACGGTTACGTTGCCACCGCAGCGCACTTT GCTGCA AGAGACCCTGAGTGCCGAT
ATGCGCAGCCGGTCTCA ATGGAC CAGAGTTCTCGCTATGTCAATCTTGCTTTGAAAGAAGAGGACTTAATTGCCGGAGGCGAACACGTATTGTGCGCCTATATTATGAAACCAAAATGCGGGTACGGTTACGTTGCCACCGCAGCGCACTTT GCTGCA AGAGACCCTGAGTGCCGAT
ATGCGCAGCCGGTCTCA ATGGAC CAGAGTTCTCGCTATGTCAATCTTGCTTTGAAAGAAGAGGACTTAATTGCCGGAGGCGAACACGTATTGTGCGCCTATATTATGAAACCAAAAGGCGGGTACGGTTACGTTGCCACCGCAGCGCACTTT GCTGCA AGAGACCCTGAGTGCCGAT
ATGCGCAGCCGGTCTCA ATGGAC CAGAGTTCTCGCTATGTCAATCTTGCTTTGAAAGAAGAGGACTTAATTGCCGGAGGCGAACACGTATTGTGCGCCTATATTATGAAACCAAAACCGGGGTACGGTTACGTTGCCACCGCAGCGCACTTT GCTGCA AGAGACCCTGAGTGCCGAT
ATGCGCAGCCGGTCTCA ATGGAC CAGAGTTCTCGCTATGTCAATCTTGCTTTGAAAGAAGAGGACTTAATTGCCGGAGGCGAACACGTATTGTGCGCCTATATTATGAAACCAAAAGTGGGGTACGGTTACGTTGCCACCGCAGCGCACTTT GCTGCA AGAGACCCTGAGTGCCGAT
ATGCGCAGCCGGTCTCA ATGGAC CAGAGTTCTCGCTATGTCAATCTTGCTTTGAAAGAAGAGGACTTAATTGCCGGAGGCGAACACGTATTGTGCGCCTATATTATGAAACCAAAAATTGGGTACGGTTACGTTGCCACCGCAGCGCACTTT GCTGCA AGAGACCCTGAGTGCCGAT
ATGCGCAGCCGGTCTCA ATGGAC CAGAGTTCTCGCTATGTCAATCTTGCTTTGAAAGAAGAGGACTTAATTGCCGGAGGCGAACACGTATTGTGCGCCTATATTATGAAACCAAAACTGGGGTACGGTTACGTTGCCACCGCAGCGCACTTT GCTGCA AGAGACCCTGAGTGCCGAT
ATGCGCAGCCGGTCTCA ATGGAC CAGAGTTCTCGCTATGTCAATCTTGCTTTGAAAGAAGAGGACTTAATTGCCGGAGGCGAACACGTATTGTGCGCCTATATTATGAAACCAAAAATGGGGTACGGTTACGTTGCCACCGCAGCGCACTTT GCTGCA AGAGACCCTGAGTGCCGAT
ATGCGCAGCCGGTCTCA ATGGAC CAGAGTTCTCGCTATGTCAATCTTGCTTTGAAAGAAGAGGACTTAATTGCCGGAGGCGAACACGTATTGTGCGCCTATATTATGAAACCAAAATTTGGGTACGGTTACGTTGCCACCGCAGCGCACTTT GCTGCA AGAGACCCTGAGTGCCGAT
ATGCGCAGCCGGTCTCA ATGGAC CAGAGTTCTCGCTATGTCAATCTTGCTTTGAAAGAAGAGGACTTAATTGCCGGAGGCGAACACGTATTGTGCGCCTATATTATGAAACCAAAATATGGGTACGGTTACGTTGCCACCGCAGCGCACTTT GCTGCA AGAGACCCTGAGTGCCGAT
ATGCGCAGCCGGTCTCA ATGGAC CAGAGTTCTCGCTATGTCAATCTTGCTTTGAAAGAAGAGGACTTAATTGCCGGAGGCGAACACGTATTGTGCGCCTATATTATGAAACCAAAATGGGGGTACGGTTACGTTGCCACCGCAGCGCACTTT GCTGCA AGAGACCCTGAGTGCCGAT
ATGCGCAGCCGGTCTCA ATGGAC CAGAGTTCTCGCTATGTCAATCTTGCTTTGAAAGAAGAGGACTTAATTGCCGGAGGCGAACACGTATTGTGCGCCTATATTATGAAACCAAAAGCTCGTTACGGTTACGTTGCCACCGCAGCGCACTTT GCTGCA AGAGACCCTGAGTGCCGAT
ATGCGCAGCCGGTCTCA ATGGAC CAGAGTTCTCGCTATGTCAATCTTGCTTTGAAAGAAGAGGACTTAATTGCCGGAGGCGAACACGTATTGTGCGCCTATATTATGAAACCAAAAGCTCATTACGGTTACGTTGCCACCGCAGCGCACTTT GCTGCA AGAGACCCTGAGTGCCGAT
ATGCGCAGCCGGTCTCA ATGGAC CAGAGTTCTCGCTATGTCAATCTTGCTTTGAAAGAAGAGGACTTAATTGCCGGAGGCGAACACGTATTGTGCGCCTATATTATGAAACCAAAAGCTAAATACGGTTACGTTGCCACCGCAGCGCACTTT GCTGCA AGAGACCCTGAGTGCCGAT
ATGCGCAGCCGGTCTCA ATGGAC CAGAGTTCTCGCTATGTCAATCTTGCTTTGAAAGAAGAGGACTTAATTGCCGGAGGCGAACACGTATTGTGCGCCTATATTATGAAACCAAAAGCTGATTACGGTTACGTTGCCACCGCAGCGCACTTT GCTGCA AGAGACCCTGAGTGCCGAT
ATGCGCAGCCGGTCTCA ATGGAC CAGAGTTCTCGCTATGTCAATCTTGCTTTGAAAGAAGAGGACTTAATTGCCGGAGGCGAACACGTATTGTGCGCCTATATTATGAAACCAAAAGCTGAATACGGTTACGTTGCCACCGCAGCGCACTTT GCTGCA AGAGACCCTGAGTGCCGAT
ATGCGCAGCCGGTCTCA ATGGAC CAGAGTTCTCGCTATGTCAATCTTGCTTTGAAAGAAGAGGACTTAATTGCCGGAGGCGAACACGTATTGTGCGCCTATATTATGAAACCAAAAGCTAGCTACGGTTACGTTGCCACCGCAGCGCACTTT GCTGCA AGAGACCCTGAGTGCCGAT
ATGCGCAGCCGGTCTCA ATGGAC CAGAGTTCTCGCTATGTCAATCTTGCTTTGAAAGAAGAGGACTTAATTGCCGGAGGCGAACACGTATTGTGCGCCTATATTATGAAACCAAAAGCTACCTACGGTTACGTTGCCACCGCAGCGCACTTT GCTGCA AGAGACCCTGAGTGCCGAT
ATGCGCAGCCGGTCTCA ATGGAC CAGAGTTCTCGCTATGTCAATCTTGCTTTGAAAGAAGAGGACTTAATTGCCGGAGGCGAACACGTATTGTGCGCCTATATTATGAAACCAAAAGCTAATTACGGTTACGTTGCCACCGCAGCGCACTTT GCTGCA AGAGACCCTGAGTGCCGAT
ATGCGCAGCCGGTCTCA ATGGAC CAGAGTTCTCGCTATGTCAATCTTGCTTTGAAAGAAGAGGACTTAATTGCCGGAGGCGAACACGTATTGTGCGCCTATATTATGAAACCAAAAGCTCAGTACGGTTACGTTGCCACCGCAGCGCACTTT GCTGCA AGAGACCCTGAGTGCCGAT
ATGCGCAGCCGGTCTCA ATGGAC CAGAGTTCTCGCTATGTCAATCTTGCTTTGAAAGAAGAGGACTTAATTGCCGGAGGCGAACACGTATTGTGCGCCTATATTATGAAACCAAAAGCTTGCTACGGTTACGTTGCCACCGCAGCGCACTTT GCTGCA AGAGACCCTGAGTGCCGAT
ATGCGCAGCCGGTCTCA ATGGAC CAGAGTTCTCGCTATGTCAATCTTGCTTTGAAAGAAGAGGACTTAATTGCCGGAGGCGAACACGTATTGTGCGCCTATATTATGAAACCAAAAGCTCCGTACGGTTACGTTGCCACCGCAGCGCACTTT GCTGCA AGAGACCCTGAGTGCCGAT
ATGCGCAGCCGGTCTCA ATGGAC CAGAGTTCTCGCTATGTCAATCTTGCTTTGAAAGAAGAGGACTTAATTGCCGGAGGCGAACACGTATTGTGCGCCTATATTATGAAACCAAAAGCTGCGTACGGTTACGTTGCCACCGCAGCGCACTTT GCTGCA AGAGACCCTGAGTGCCGAT
ATGCGCAGCCGGTCTCA ATGGAC CAGAGTTCTCGCTATGTCAATCTTGCTTTGAAAGAAGAGGACTTAATTGCCGGAGGCGAACACGTATTGTGCGCCTATATTATGAAACCAAAAGCTGTGTACGGTTACGTTGCCACCGCAGCGCACTTT GCTGCA AGAGACCCTGAGTGCCGAT
ATGCGCAGCCGGTCTCA ATGGAC CAGAGTTCTCGCTATGTCAATCTTGCTTTGAAAGAAGAGGACTTAATTGCCGGAGGCGAACACGTATTGTGCGCCTATATTATGAAACCAAAAGCTATTTACGGTTACGTTGCCACCGCAGCGCACTTT GCTGCA AGAGACCCTGAGTGCCGAT
ATGCGCAGCCGGTCTCA ATGGAC CAGAGTTCTCGCTATGTCAATCTTGCTTTGAAAGAAGAGGACTTAATTGCCGGAGGCGAACACGTATTGTGCGCCTATATTATGAAACCAAAAGCTCTGTACGGTTACGTTGCCACCGCAGCGCACTTT GCTGCA AGAGACCCTGAGTGCCGAT
ATGCGCAGCCGGTCTCA ATGGAC CAGAGTTCTCGCTATGTCAATCTTGCTTTGAAAGAAGAGGACTTAATTGCCGGAGGCGAACACGTATTGTGCGCCTATATTATGAAACCAAAAGCTATGTACGGTTACGTTGCCACCGCAGCGCACTTT GCTGCA AGAGACCCTGAGTGCCGAT
ATGCGCAGCCGGTCTCA ATGGAC CAGAGTTCTCGCTATGTCAATCTTGCTTTGAAAGAAGAGGACTTAATTGCCGGAGGCGAACACGTATTGTGCGCCTATATTATGAAACCAAAAGCTTTTTACGGTTACGTTGCCACCGCAGCGCACTTT GCTGCA AGAGACCCTGAGTGCCGAT
ATGCGCAGCCGGTCTCA ATGGAC CAGAGTTCTCGCTATGTCAATCTTGCTTTGAAAGAAGAGGACTTAATTGCCGGAGGCGAACACGTATTGTGCGCCTATATTATGAAACCAAAAGCTTATTACGGTTACGTTGCCACCGCAGCGCACTTT GCTGCA AGAGACCCTGAGTGCCGAT
ATGCGCAGCCGGTCTCA ATGGAC CAGAGTTCTCGCTATGTCAATCTTGCTTTGAAAGAAGAGGACTTAATTGCCGGAGGCGAACACGTATTGTGCGCCTATATTATGAAACCAAAAGCTTGGTACGGTTACGTTGCCACCGCAGCGCACTTT GCTGCA AGAGACCCTGAGTGCCGAT
ATGCGCAGCCGGTCTCA ATGGAC CAGAGTTCTCGCTATGTCAATCTTGCTTTGAAAGAAGAGGACTTAATTGCCGGAGGCGAACACGTATTGTGCGCCTATATTATGAAACCAAAAGCTGGGCGTGGTTACGTTGCCACCGCAGCGCACTTT GCTGCA AGAGACCCTGAGTGCCGAT
ATGCGCAGCCGGTCTCA ATGGAC CAGAGTTCTCGCTATGTCAATCTTGCTTTGAAAGAAGAGGACTTAATTGCCGGAGGCGAACACGTATTGTGCGCCTATATTATGAAACCAAAAGCTGGGCATGGTTACGTTGCCACCGCAGCGCACTTT GCTGCA AGAGACCCTGAGTGCCGAT
ATGCGCAGCCGGTCTCA ATGGAC CAGAGTTCTCGCTATGTCAATCTTGCTTTGAAAGAAGAGGACTTAATTGCCGGAGGCGAACACGTATTGTGCGCCTATATTATGAAACCAAAAGCTGGGAAAGGTTACGTTGCCACCGCAGCGCACTTT GCTGCA AGAGACCCTGAGTGCCGAT
ATGCGCAGCCGGTCTCA ATGGAC CAGAGTTCTCGCTATGTCAATCTTGCTTTGAAAGAAGAGGACTTAATTGCCGGAGGCGAACACGTATTGTGCGCCTATATTATGAAACCAAAAGCTGGGGATGGTTACGTTGCCACCGCAGCGCACTTT GCTGCA AGAGACCCTGAGTGCCGAT
ATGCGCAGCCGGTCTCA ATGGAC CAGAGTTCTCGCTATGTCAATCTTGCTTTGAAAGAAGAGGACTTAATTGCCGGAGGCGAACACGTATTGTGCGCCTATATTATGAAACCAAAAGCTGGGGAAGGTTACGTTGCCACCGCAGCGCACTTT GCTGCA AGAGACCCTGAGTGCCGAT
ATGCGCAGCCGGTCTCA ATGGAC CAGAGTTCTCGCTATGTCAATCTTGCTTTGAAAGAAGAGGACTTAATTGCCGGAGGCGAACACGTATTGTGCGCCTATATTATGAAACCAAAAGCTGGGAGCGGTTACGTTGCCACCGCAGCGCACTTT GCTGCA AGAGACCCTGAGTGCCGAT
ATGCGCAGCCGGTCTCA ATGGAC CAGAGTTCTCGCTATGTCAATCTTGCTTTGAAAGAAGAGGACTTAATTGCCGGAGGCGAACACGTATTGTGCGCCTATATTATGAAACCAAAAGCTGGGACCGGTTACGTTGCCACCGCAGCGCACTTT GCTGCA AGAGACCCTGAGTGCCGAT
ATGCGCAGCCGGTCTCA ATGGAC CAGAGTTCTCGCTATGTCAATCTTGCTTTGAAAGAAGAGGACTTAATTGCCGGAGGCGAACACGTATTGTGCGCCTATATTATGAAACCAAAAGCTGGGAATGGTTACGTTGCCACCGCAGCGCACTTT GCTGCA AGAGACCCTGAGTGCCGAT
ATGCGCAGCCGGTCTCA ATGGAC CAGAGTTCTCGCTATGTCAATCTTGCTTTGAAAGAAGAGGACTTAATTGCCGGAGGCGAACACGTATTGTGCGCCTATATTATGAAACCAAAAGCTGGGCAGGGTTACGTTGCCACCGCAGCGCACTTT GCTGCA AGAGACCCTGAGTGCCGAT
ATGCGCAGCCGGTCTCA ATGGAC CAGAGTTCTCGCTATGTCAATCTTGCTTTGAAAGAAGAGGACTTAATTGCCGGAGGCGAACACGTATTGTGCGCCTATATTATGAAACCAAAAGCTGGGTGCGGTTACGTTGCCACCGCAGCGCACTTT GCTGCA AGAGACCCTGAGTGCCGAT
ATGCGCAGCCGGTCTCA ATGGAC CAGAGTTCTCGCTATGTCAATCTTGCTTTGAAAGAAGAGGACTTAATTGCCGGAGGCGAACACGTATTGTGCGCCTATATTATGAAACCAAAAGCTGGGGGCGGTTACGTTGCCACCGCAGCGCACTTT GCTGCA AGAGACCCTGAGTGCCGAT
ATGCGCAGCCGGTCTCA ATGGAC CAGAGTTCTCGCTATGTCAATCTTGCTTTGAAAGAAGAGGACTTAATTGCCGGAGGCGAACACGTATTGTGCGCCTATATTATGAAACCAAAAGCTGGGCCGGGTTACGTTGCCACCGCAGCGCACTTT GCTGCA AGAGACCCTGAGTGCCGAT
ATGCGCAGCCGGTCTCA ATGGAC CAGAGTTCTCGCTATGTCAATCTTGCTTTGAAAGAAGAGGACTTAATTGCCGGAGGCGAACACGTATTGTGCGCCTATATTATGAAACCAAAAGCTGGGGCGGGTTACGTTGCCACCGCAGCGCACTTT GCTGCA AGAGACCCTGAGTGCCGAT
ATGCGCAGCCGGTCTCA ATGGAC CAGAGTTCTCGCTATGTCAATCTTGCTTTGAAAGAAGAGGACTTAATTGCCGGAGGCGAACACGTATTGTGCGCCTATATTATGAAACCAAAAGCTGGGGTGGGTTACGTTGCCACCGCAGCGCACTTT GCTGCA AGAGACCCTGAGTGCCGAT
ATGCGCAGCCGGTCTCA ATGGAC CAGAGTTCTCGCTATGTCAATCTTGCTTTGAAAGAAGAGGACTTAATTGCCGGAGGCGAACACGTATTGTGCGCCTATATTATGAAACCAAAAGCTGGGATTGGTTACGTTGCCACCGCAGCGCACTTT GCTGCA AGAGACCCTGAGTGCCGAT
ATGCGCAGCCGGTCTCA ATGGAC CAGAGTTCTCGCTATGTCAATCTTGCTTTGAAAGAAGAGGACTTAATTGCCGGAGGCGAACACGTATTGTGCGCCTATATTATGAAACCAAAAGCTGGGCTGGGTTACGTTGCCACCGCAGCGCACTTT GCTGCA AGAGACCCTGAGTGCCGAT
ATGCGCAGCCGGTCTCA ATGGAC CAGAGTTCTCGCTATGTCAATCTTGCTTTGAAAGAAGAGGACTTAATTGCCGGAGGCGAACACGTATTGTGCGCCTATATTATGAAACCAAAAGCTGGGATGGGTTACGTTGCCACCGCAGCGCACTTT GCTGCA AGAGACCCTGAGTGCCGAT
ATGCGCAGCCGGTCTCA ATGGAC CAGAGTTCTCGCTATGTCAATCTTGCTTTGAAAGAAGAGGACTTAATTGCCGGAGGCGAACACGTATTGTGCGCCTATATTATGAAACCAAAAGCTGGGTTTGGTTACGTTGCCACCGCAGCGCACTTT GCTGCA AGAGACCCTGAGTGCCGAT
ATGCGCAGCCGGTCTCA ATGGAC CAGAGTTCTCGCTATGTCAATCTTGCTTTGAAAGAAGAGGACTTAATTGCCGGAGGCGAACACGTATTGTGCGCCTATATTATGAAACCAAAAGCTGGGTGGGGTTACGTTGCCACCGCAGCGCACTTT GCTGCA AGAGACCCTGAGTGCCGAT
ATGCGCAGCCGGTCTCA ATGGAC CAGAGTTCTCGCTATGTCAATCTTGCTTTGAAAGAAGAGGACTTAATTGCCGGAGGCGAACACGTATTGTGCGCCTATATTATGAAACCAAAAGCTGGGTACCGTTACGTTGCCACCGCAGCGCACTTT GCTGCA AGAGACCCTGAGTGCCGAT
ATGCGCAGCCGGTCTCA ATGGAC CAGAGTTCTCGCTATGTCAATCTTGCTTTGAAAGAAGAGGACTTAATTGCCGGAGGCGAACACGTATTGTGCGCCTATATTATGAAACCAAAAGCTGGGTACCATTACGTTGCCACCGCAGCGCACTTT GCTGCA AGAGACCCTGAGTGCCGAT
ATGCGCAGCCGGTCTCA ATGGAC CAGAGTTCTCGCTATGTCAATCTTGCTTTGAAAGAAGAGGACTTAATTGCCGGAGGCGAACACGTATTGTGCGCCTATATTATGAAACCAAAAGCTGGGTACAAATACGTTGCCACCGCAGCGCACTTT GCTGCA AGAGACCCTGAGTGCCGAT
ATGCGCAGCCGGTCTCA ATGGAC CAGAGTTCTCGCTATGTCAATCTTGCTTTGAAAGAAGAGGACTTAATTGCCGGAGGCGAACACGTATTGTGCGCCTATATTATGAAACCAAAAGCTGGGTACGATTACGTTGCCACCGCAGCGCACTTT GCTGCA AGAGACCCTGAGTGCCGAT
ATGCGCAGCCGGTCTCA ATGGAC CAGAGTTCTCGCTATGTCAATCTTGCTTTGAAAGAAGAGGACTTAATTGCCGGAGGCGAACACGTATTGTGCGCCTATATTATGAAACCAAAAGCTGGGTACGAATACGTTGCCACCGCAGCGCACTTT GCTGCA AGAGACCCTGAGTGCCGAT
ATGCGCAGCCGGTCTCA ATGGAC CAGAGTTCTCGCTATGTCAATCTTGCTTTGAAAGAAGAGGACTTAATTGCCGGAGGCGAACACGTATTGTGCGCCTATATTATGAAACCAAAAGCTGGGTACAGCTACGTTGCCACCGCAGCGCACTTT GCTGCA AGAGACCCTGAGTGCCGAT
ATGCGCAGCCGGTCTCA ATGGAC CAGAGTTCTCGCTATGTCAATCTTGCTTTGAAAGAAGAGGACTTAATTGCCGGAGGCGAACACGTATTGTGCGCCTATATTATGAAACCAAAAGCTGGGTACACCTACGTTGCCACCGCAGCGCACTTT GCTGCA AGAGACCCTGAGTGCCGAT
ATGCGCAGCCGGTCTCA ATGGAC CAGAGTTCTCGCTATGTCAATCTTGCTTTGAAAGAAGAGGACTTAATTGCCGGAGGCGAACACGTATTGTGCGCCTATATTATGAAACCAAAAGCTGGGTACAATTACGTTGCCACCGCAGCGCACTTT GCTGCA AGAGACCCTGAGTGCCGAT
ATGCGCAGCCGGTCTCA ATGGAC CAGAGTTCTCGCTATGTCAATCTTGCTTTGAAAGAAGAGGACTTAATTGCCGGAGGCGAACACGTATTGTGCGCCTATATTATGAAACCAAAAGCTGGGTACCAGTACGTTGCCACCGCAGCGCACTTT GCTGCA AGAGACCCTGAGTGCCGAT
ATGCGCAGCCGGTCTCA ATGGAC CAGAGTTCTCGCTATGTCAATCTTGCTTTGAAAGAAGAGGACTTAATTGCCGGAGGCGAACACGTATTGTGCGCCTATATTATGAAACCAAAAGCTGGGTACTGCTACGTTGCCACCGCAGCGCACTTT GCTGCA AGAGACCCTGAGTGCCGAT
ATGCGCAGCCGGTCTCA ATGGAC CAGAGTTCTCGCTATGTCAATCTTGCTTTGAAAGAAGAGGACTTAATTGCCGGAGGCGAACACGTATTGTGCGCCTATATTATGAAACCAAAAGCTGGGTACCCGTACGTTGCCACCGCAGCGCACTTT GCTGCA AGAGACCCTGAGTGCCGAT
ATGCGCAGCCGGTCTCA ATGGAC CAGAGTTCTCGCTATGTCAATCTTGCTTTGAAAGAAGAGGACTTAATTGCCGGAGGCGAACACGTATTGTGCGCCTATATTATGAAACCAAAAGCTGGGTACGCGTACGTTGCCACCGCAGCGCACTTT GCTGCA AGAGACCCTGAGTGCCGAT
ATGCGCAGCCGGTCTCA ATGGAC CAGAGTTCTCGCTATGTCAATCTTGCTTTGAAAGAAGAGGACTTAATTGCCGGAGGCGAACACGTATTGTGCGCCTATATTATGAAACCAAAAGCTGGGTACGTGTACGTTGCCACCGCAGCGCACTTT GCTGCA AGAGACCCTGAGTGCCGAT
ATGCGCAGCCGGTCTCA ATGGAC CAGAGTTCTCGCTATGTCAATCTTGCTTTGAAAGAAGAGGACTTAATTGCCGGAGGCGAACACGTATTGTGCGCCTATATTATGAAACCAAAAGCTGGGTACATTTACGTTGCCACCGCAGCGCACTTT GCTGCA AGAGACCCTGAGTGCCGAT
ATGCGCAGCCGGTCTCA ATGGAC CAGAGTTCTCGCTATGTCAATCTTGCTTTGAAAGAAGAGGACTTAATTGCCGGAGGCGAACACGTATTGTGCGCCTATATTATGAAACCAAAAGCTGGGTACCTGTACGTTGCCACCGCAGCGCACTTT GCTGCA AGAGACCCTGAGTGCCGAT
ATGCGCAGCCGGTCTCA ATGGAC CAGAGTTCTCGCTATGTCAATCTTGCTTTGAAAGAAGAGGACTTAATTGCCGGAGGCGAACACGTATTGTGCGCCTATATTATGAAACCAAAAGCTGGGTACATGTACGTTGCCACCGCAGCGCACTTT GCTGCA AGAGACCCTGAGTGCCGAT
ATGCGCAGCCGGTCTCA ATGGAC CAGAGTTCTCGCTATGTCAATCTTGCTTTGAAAGAAGAGGACTTAATTGCCGGAGGCGAACACGTATTGTGCGCCTATATTATGAAACCAAAAGCTGGGTACTTTTACGTTGCCACCGCAGCGCACTTT GCTGCA AGAGACCCTGAGTGCCGAT
ATGCGCAGCCGGTCTCA ATGGAC CAGAGTTCTCGCTATGTCAATCTTGCTTTGAAAGAAGAGGACTTAATTGCCGGAGGCGAACACGTATTGTGCGCCTATATTATGAAACCAAAAGCTGGGTACTATTACGTTGCCACCGCAGCGCACTTT GCTGCA AGAGACCCTGAGTGCCGAT
ATGCGCAGCCGGTCTCA ATGGAC CAGAGTTCTCGCTATGTCAATCTTGCTTTGAAAGAAGAGGACTTAATTGCCGGAGGCGAACACGTATTGTGCGCCTATATTATGAAACCAAAAGCTGGGTACTGGTACGTTGCCACCGCAGCGCACTTT GCTGCA AGAGACCCTGAGTGCCGAT
ATGCGCAGCCGGTCTCA ATGGAC CAGAGTTCTCGCTATGTCAATCTTGCTTTGAAAGAAGAGGACTTAATTGCCGGAGGCGAACACGTATTGTGCGCCTATATTATGAAACCAAAAGCTGGGTACGGTCGTGTTGCCACCGCAGCGCACTTT GCTGCA AGAGACCCTGAGTGCCGAT
ATGCGCAGCCGGTCTCA ATGGAC CAGAGTTCTCGCTATGTCAATCTTGCTTTGAAAGAAGAGGACTTAATTGCCGGAGGCGAACACGTATTGTGCGCCTATATTATGAAACCAAAAGCTGGGTACGGTCATGTTGCCACCGCAGCGCACTTT GCTGCA AGAGACCCTGAGTGCCGAT
ATGCGCAGCCGGTCTCA ATGGAC CAGAGTTCTCGCTATGTCAATCTTGCTTTGAAAGAAGAGGACTTAATTGCCGGAGGCGAACACGTATTGTGCGCCTATATTATGAAACCAAAAGCTGGGTACGGTAAAGTTGCCACCGCAGCGCACTTT GCTGCA AGAGACCCTGAGTGCCGAT
ATGCGCAGCCGGTCTCA ATGGAC CAGAGTTCTCGCTATGTCAATCTTGCTTTGAAAGAAGAGGACTTAATTGCCGGAGGCGAACACGTATTGTGCGCCTATATTATGAAACCAAAAGCTGGGTACGGTGATGTTGCCACCGCAGCGCACTTT GCTGCA AGAGACCCTGAGTGCCGAT
ATGCGCAGCCGGTCTCA ATGGAC CAGAGTTCTCGCTATGTCAATCTTGCTTTGAAAGAAGAGGACTTAATTGCCGGAGGCGAACACGTATTGTGCGCCTATATTATGAAACCAAAAGCTGGGTACGGTGAAGTTGCCACCGCAGCGCACTTT GCTGCA AGAGACCCTGAGTGCCGAT
ATGCGCAGCCGGTCTCA ATGGAC CAGAGTTCTCGCTATGTCAATCTTGCTTTGAAAGAAGAGGACTTAATTGCCGGAGGCGAACACGTATTGTGCGCCTATATTATGAAACCAAAAGCTGGGTACGGTAGCGTTGCCACCGCAGCGCACTTT GCTGCA AGAGACCCTGAGTGCCGAT
ATGCGCAGCCGGTCTCA ATGGAC CAGAGTTCTCGCTATGTCAATCTTGCTTTGAAAGAAGAGGACTTAATTGCCGGAGGCGAACACGTATTGTGCGCCTATATTATGAAACCAAAAGCTGGGTACGGTACCGTTGCCACCGCAGCGCACTTT GCTGCA AGAGACCCTGAGTGCCGAT
ATGCGCAGCCGGTCTCA ATGGAC CAGAGTTCTCGCTATGTCAATCTTGCTTTGAAAGAAGAGGACTTAATTGCCGGAGGCGAACACGTATTGTGCGCCTATATTATGAAACCAAAAGCTGGGTACGGTAATGTTGCCACCGCAGCGCACTTT GCTGCA AGAGACCCTGAGTGCCGAT
ATGCGCAGCCGGTCTCA ATGGAC CAGAGTTCTCGCTATGTCAATCTTGCTTTGAAAGAAGAGGACTTAATTGCCGGAGGCGAACACGTATTGTGCGCCTATATTATGAAACCAAAAGCTGGGTACGGTCAGGTTGCCACCGCAGCGCACTTT GCTGCA AGAGACCCTGAGTGCCGAT
ATGCGCAGCCGGTCTCA ATGGAC CAGAGTTCTCGCTATGTCAATCTTGCTTTGAAAGAAGAGGACTTAATTGCCGGAGGCGAACACGTATTGTGCGCCTATATTATGAAACCAAAAGCTGGGTACGGTTGCGTTGCCACCGCAGCGCACTTT GCTGCA AGAGACCCTGAGTGCCGAT
ATGCGCAGCCGGTCTCA ATGGAC CAGAGTTCTCGCTATGTCAATCTTGCTTTGAAAGAAGAGGACTTAATTGCCGGAGGCGAACACGTATTGTGCGCCTATATTATGAAACCAAAAGCTGGGTACGGTGGCGTTGCCACCGCAGCGCACTTT GCTGCA AGAGACCCTGAGTGCCGAT
ATGCGCAGCCGGTCTCA ATGGAC CAGAGTTCTCGCTATGTCAATCTTGCTTTGAAAGAAGAGGACTTAATTGCCGGAGGCGAACACGTATTGTGCGCCTATATTATGAAACCAAAAGCTGGGTACGGTCCGGTTGCCACCGCAGCGCACTTT GCTGCA AGAGACCCTGAGTGCCGAT
ATGCGCAGCCGGTCTCA ATGGAC CAGAGTTCTCGCTATGTCAATCTTGCTTTGAAAGAAGAGGACTTAATTGCCGGAGGCGAACACGTATTGTGCGCCTATATTATGAAACCAAAAGCTGGGTACGGTGCGGTTGCCACCGCAGCGCACTTT GCTGCA AGAGACCCTGAGTGCCGAT
ATGCGCAGCCGGTCTCA ATGGAC CAGAGTTCTCGCTATGTCAATCTTGCTTTGAAAGAAGAGGACTTAATTGCCGGAGGCGAACACGTATTGTGCGCCTATATTATGAAACCAAAAGCTGGGTACGGTGTGGTTGCCACCGCAGCGCACTTT GCTGCA AGAGACCCTGAGTGCCGAT
ATGCGCAGCCGGTCTCA ATGGAC CAGAGTTCTCGCTATGTCAATCTTGCTTTGAAAGAAGAGGACTTAATTGCCGGAGGCGAACACGTATTGTGCGCCTATATTATGAAACCAAAAGCTGGGTACGGTATTGTTGCCACCGCAGCGCACTTT GCTGCA AGAGACCCTGAGTGCCGAT
ATGCGCAGCCGGTCTCA ATGGAC CAGAGTTCTCGCTATGTCAATCTTGCTTTGAAAGAAGAGGACTTAATTGCCGGAGGCGAACACGTATTGTGCGCCTATATTATGAAACCAAAAGCTGGGTACGGTCTGGTTGCCACCGCAGCGCACTTT GCTGCA AGAGACCCTGAGTGCCGAT
ATGCGCAGCCGGTCTCA ATGGAC CAGAGTTCTCGCTATGTCAATCTTGCTTTGAAAGAAGAGGACTTAATTGCCGGAGGCGAACACGTATTGTGCGCCTATATTATGAAACCAAAAGCTGGGTACGGTATGGTTGCCACCGCAGCGCACTTT GCTGCA AGAGACCCTGAGTGCCGAT
ATGCGCAGCCGGTCTCA ATGGAC CAGAGTTCTCGCTATGTCAATCTTGCTTTGAAAGAAGAGGACTTAATTGCCGGAGGCGAACACGTATTGTGCGCCTATATTATGAAACCAAAAGCTGGGTACGGTTTTGTTGCCACCGCAGCGCACTTT GCTGCA AGAGACCCTGAGTGCCGAT
ATGCGCAGCCGGTCTCA ATGGAC CAGAGTTCTCGCTATGTCAATCTTGCTTTGAAAGAAGAGGACTTAATTGCCGGAGGCGAACACGTATTGTGCGCCTATATTATGAAACCAAAAGCTGGGTACGGTTGGGTTGCCACCGCAGCGCACTTT GCTGCA AGAGACCCTGAGTGCCGAT
ATGCGCAGCCGGTCTCA ATGGAC CAGAGTTCTCGCTATGTCAATCTTGCTTTGAAAGAAGAGGACTTAATTGCCGGAGGCGAACACGTATTGTGCGCCTATATTATGAAACCAAAAGCTGGGTACGGTTACCGTGCCACCGCAGCGCACTTT GCTGCA AGAGACCCTGAGTGCCGAT
ATGCGCAGCCGGTCTCA ATGGAC CAGAGTTCTCGCTATGTCAATCTTGCTTTGAAAGAAGAGGACTTAATTGCCGGAGGCGAACACGTATTGTGCGCCTATATTATGAAACCAAAAGCTGGGTACGGTTACCATGCCACCGCAGCGCACTTT GCTGCA AGAGACCCTGAGTGCCGAT
ATGCGCAGCCGGTCTCA ATGGAC CAGAGTTCTCGCTATGTCAATCTTGCTTTGAAAGAAGAGGACTTAATTGCCGGAGGCGAACACGTATTGTGCGCCTATATTATGAAACCAAAAGCTGGGTACGGTTACAAAGCCACCGCAGCGCACTTT GCTGCA AGAGACCCTGAGTGCCGAT
ATGCGCAGCCGGTCTCA ATGGAC CAGAGTTCTCGCTATGTCAATCTTGCTTTGAAAGAAGAGGACTTAATTGCCGGAGGCGAACACGTATTGTGCGCCTATATTATGAAACCAAAAGCTGGGTACGGTTACGATGCCACCGCAGCGCACTTT GCTGCA AGAGACCCTGAGTGCCGAT
ATGCGCAGCCGGTCTCA ATGGAC CAGAGTTCTCGCTATGTCAATCTTGCTTTGAAAGAAGAGGACTTAATTGCCGGAGGCGAACACGTATTGTGCGCCTATATTATGAAACCAAAAGCTGGGTACGGTTACGAAGCCACCGCAGCGCACTTT GCTGCA AGAGACCCTGAGTGCCGAT
ATGCGCAGCCGGTCTCA ATGGAC CAGAGTTCTCGCTATGTCAATCTTGCTTTGAAAGAAGAGGACTTAATTGCCGGAGGCGAACACGTATTGTGCGCCTATATTATGAAACCAAAAGCTGGGTACGGTTACAGCGCCACCGCAGCGCACTTT GCTGCA AGAGACCCTGAGTGCCGAT
ATGCGCAGCCGGTCTCA ATGGAC CAGAGTTCTCGCTATGTCAATCTTGCTTTGAAAGAAGAGGACTTAATTGCCGGAGGCGAACACGTATTGTGCGCCTATATTATGAAACCAAAAGCTGGGTACGGTTACACCGCCACCGCAGCGCACTTT GCTGCA AGAGACCCTGAGTGCCGAT
ATGCGCAGCCGGTCTCA ATGGAC CAGAGTTCTCGCTATGTCAATCTTGCTTTGAAAGAAGAGGACTTAATTGCCGGAGGCGAACACGTATTGTGCGCCTATATTATGAAACCAAAAGCTGGGTACGGTTACAATGCCACCGCAGCGCACTTT GCTGCA AGAGACCCTGAGTGCCGAT
ATGCGCAGCCGGTCTCA ATGGAC CAGAGTTCTCGCTATGTCAATCTTGCTTTGAAAGAAGAGGACTTAATTGCCGGAGGCGAACACGTATTGTGCGCCTATATTATGAAACCAAAAGCTGGGTACGGTTACCAGGCCACCGCAGCGCACTTT GCTGCA AGAGACCCTGAGTGCCGAT
ATGCGCAGCCGGTCTCA ATGGAC CAGAGTTCTCGCTATGTCAATCTTGCTTTGAAAGAAGAGGACTTAATTGCCGGAGGCGAACACGTATTGTGCGCCTATATTATGAAACCAAAAGCTGGGTACGGTTACTGCGCCACCGCAGCGCACTTT GCTGCA AGAGACCCTGAGTGCCGAT
ATGCGCAGCCGGTCTCA ATGGAC CAGAGTTCTCGCTATGTCAATCTTGCTTTGAAAGAAGAGGACTTAATTGCCGGAGGCGAACACGTATTGTGCGCCTATATTATGAAACCAAAAGCTGGGTACGGTTACGGCGCCACCGCAGCGCACTTT GCTGCA AGAGACCCTGAGTGCCGAT
ATGCGCAGCCGGTCTCA ATGGAC CAGAGTTCTCGCTATGTCAATCTTGCTTTGAAAGAAGAGGACTTAATTGCCGGAGGCGAACACGTATTGTGCGCCTATATTATGAAACCAAAAGCTGGGTACGGTTACCCGGCCACCGCAGCGCACTTT GCTGCA AGAGACCCTGAGTGCCGAT
ATGCGCAGCCGGTCTCA ATGGAC CAGAGTTCTCGCTATGTCAATCTTGCTTTGAAAGAAGAGGACTTAATTGCCGGAGGCGAACACGTATTGTGCGCCTATATTATGAAACCAAAAGCTGGGTACGGTTACGCGGCCACCGCAGCGCACTTT GCTGCA AGAGACCCTGAGTGCCGAT
ATGCGCAGCCGGTCTCA ATGGAC CAGAGTTCTCGCTATGTCAATCTTGCTTTGAAAGAAGAGGACTTAATTGCCGGAGGCGAACACGTATTGTGCGCCTATATTATGAAACCAAAAGCTGGGTACGGTTACATTGCCACCGCAGCGCACTTT GCTGCA AGAGACCCTGAGTGCCGAT
ATGCGCAGCCGGTCTCA ATGGAC CAGAGTTCTCGCTATGTCAATCTTGCTTTGAAAGAAGAGGACTTAATTGCCGGAGGCGAACACGTATTGTGCGCCTATATTATGAAACCAAAAGCTGGGTACGGTTACCTGGCCACCGCAGCGCACTTT GCTGCA AGAGACCCTGAGTGCCGAT
ATGCGCAGCCGGTCTCA ATGGAC CAGAGTTCTCGCTATGTCAATCTTGCTTTGAAAGAAGAGGACTTAATTGCCGGAGGCGAACACGTATTGTGCGCCTATATTATGAAACCAAAAGCTGGGTACGGTTACATGGCCACCGCAGCGCACTTT GCTGCA AGAGACCCTGAGTGCCGAT
ATGCGCAGCCGGTCTCA ATGGAC CAGAGTTCTCGCTATGTCAATCTTGCTTTGAAAGAAGAGGACTTAATTGCCGGAGGCGAACACGTATTGTGCGCCTATATTATGAAACCAAAAGCTGGGTACGGTTACTTTGCCACCGCAGCGCACTTT GCTGCA AGAGACCCTGAGTGCCGAT
ATGCGCAGCCGGTCTCA ATGGAC CAGAGTTCTCGCTATGTCAATCTTGCTTTGAAAGAAGAGGACTTAATTGCCGGAGGCGAACACGTATTGTGCGCCTATATTATGAAACCAAAAGCTGGGTACGGTTACTATGCCACCGCAGCGCACTTT GCTGCA AGAGACCCTGAGTGCCGAT
ATGCGCAGCCGGTCTCA ATGGAC CAGAGTTCTCGCTATGTCAATCTTGCTTTGAAAGAAGAGGACTTAATTGCCGGAGGCGAACACGTATTGTGCGCCTATATTATGAAACCAAAAGCTGGGTACGGTTACTGGGCCACCGCAGCGCACTTT GCTGCA AGAGACCCTGAGTGCCGAT
ATGCGCAGCCGGTCTCA ATGGAC CAGAGTTCTCGCTATGTCAATCTTGCTTTGAAAGAAGAGGACTTAATTGCCGGAGGCGAACACGTATTGTGCGCCTATATTATGAAACCAAAAGCTGGGTACGGTTACGTTCGTACCGCAGCGCACTTT GCTGCA AGAGACCCTGAGTGCCGAT
ATGCGCAGCCGGTCTCA ATGGAC CAGAGTTCTCGCTATGTCAATCTTGCTTTGAAAGAAGAGGACTTAATTGCCGGAGGCGAACACGTATTGTGCGCCTATATTATGAAACCAAAAGCTGGGTACGGTTACGTTCATACCGCAGCGCACTTT GCTGCA AGAGACCCTGAGTGCCGAT
ATGCGCAGCCGGTCTCA ATGGAC CAGAGTTCTCGCTATGTCAATCTTGCTTTGAAAGAAGAGGACTTAATTGCCGGAGGCGAACACGTATTGTGCGCCTATATTATGAAACCAAAAGCTGGGTACGGTTACGTTAAAACCGCAGCGCACTTT GCTGCA AGAGACCCTGAGTGCCGAT
ATGCGCAGCCGGTCTCA ATGGAC CAGAGTTCTCGCTATGTCAATCTTGCTTTGAAAGAAGAGGACTTAATTGCCGGAGGCGAACACGTATTGTGCGCCTATATTATGAAACCAAAAGCTGGGTACGGTTACGTTGATACCGCAGCGCACTTT GCTGCA AGAGACCCTGAGTGCCGAT
ATGCGCAGCCGGTCTCA ATGGAC CAGAGTTCTCGCTATGTCAATCTTGCTTTGAAAGAAGAGGACTTAATTGCCGGAGGCGAACACGTATTGTGCGCCTATATTATGAAACCAAAAGCTGGGTACGGTTACGTTGAAACCGCAGCGCACTTT GCTGCA AGAGACCCTGAGTGCCGAT
ATGCGCAGCCGGTCTCA ATGGAC CAGAGTTCTCGCTATGTCAATCTTGCTTTGAAAGAAGAGGACTTAATTGCCGGAGGCGAACACGTATTGTGCGCCTATATTATGAAACCAAAAGCTGGGTACGGTTACGTTAGCACCGCAGCGCACTTT GCTGCA AGAGACCCTGAGTGCCGAT
ATGCGCAGCCGGTCTCA ATGGAC CAGAGTTCTCGCTATGTCAATCTTGCTTTGAAAGAAGAGGACTTAATTGCCGGAGGCGAACACGTATTGTGCGCCTATATTATGAAACCAAAAGCTGGGTACGGTTACGTTACCACCGCAGCGCACTTT GCTGCA AGAGACCCTGAGTGCCGAT
ATGCGCAGCCGGTCTCA ATGGAC CAGAGTTCTCGCTATGTCAATCTTGCTTTGAAAGAAGAGGACTTAATTGCCGGAGGCGAACACGTATTGTGCGCCTATATTATGAAACCAAAAGCTGGGTACGGTTACGTTAATACCGCAGCGCACTTT GCTGCA AGAGACCCTGAGTGCCGAT
ATGCGCAGCCGGTCTCA ATGGAC CAGAGTTCTCGCTATGTCAATCTTGCTTTGAAAGAAGAGGACTTAATTGCCGGAGGCGAACACGTATTGTGCGCCTATATTATGAAACCAAAAGCTGGGTACGGTTACGTTCAGACCGCAGCGCACTTT GCTGCA AGAGACCCTGAGTGCCGAT
ATGCGCAGCCGGTCTCA ATGGAC CAGAGTTCTCGCTATGTCAATCTTGCTTTGAAAGAAGAGGACTTAATTGCCGGAGGCGAACACGTATTGTGCGCCTATATTATGAAACCAAAAGCTGGGTACGGTTACGTTTGCACCGCAGCGCACTTT GCTGCA AGAGACCCTGAGTGCCGAT
ATGCGCAGCCGGTCTCA ATGGAC CAGAGTTCTCGCTATGTCAATCTTGCTTTGAAAGAAGAGGACTTAATTGCCGGAGGCGAACACGTATTGTGCGCCTATATTATGAAACCAAAAGCTGGGTACGGTTACGTTGGCACCGCAGCGCACTTT GCTGCA AGAGACCCTGAGTGCCGAT
ATGCGCAGCCGGTCTCA ATGGAC CAGAGTTCTCGCTATGTCAATCTTGCTTTGAAAGAAGAGGACTTAATTGCCGGAGGCGAACACGTATTGTGCGCCTATATTATGAAACCAAAAGCTGGGTACGGTTACGTTCCGACCGCAGCGCACTTT GCTGCA AGAGACCCTGAGTGCCGAT
ATGCGCAGCCGGTCTCA ATGGAC CAGAGTTCTCGCTATGTCAATCTTGCTTTGAAAGAAGAGGACTTAATTGCCGGAGGCGAACACGTATTGTGCGCCTATATTATGAAACCAAAAGCTGGGTACGGTTACGTTGTGACCGCAGCGCACTTT GCTGCA AGAGACCCTGAGTGCCGAT
ATGCGCAGCCGGTCTCA ATGGAC CAGAGTTCTCGCTATGTCAATCTTGCTTTGAAAGAAGAGGACTTAATTGCCGGAGGCGAACACGTATTGTGCGCCTATATTATGAAACCAAAAGCTGGGTACGGTTACGTTATTACCGCAGCGCACTTT GCTGCA AGAGACCCTGAGTGCCGAT
ATGCGCAGCCGGTCTCA ATGGAC CAGAGTTCTCGCTATGTCAATCTTGCTTTGAAAGAAGAGGACTTAATTGCCGGAGGCGAACACGTATTGTGCGCCTATATTATGAAACCAAAAGCTGGGTACGGTTACGTTCTGACCGCAGCGCACTTT GCTGCA AGAGACCCTGAGTGCCGAT
ATGCGCAGCCGGTCTCA ATGGAC CAGAGTTCTCGCTATGTCAATCTTGCTTTGAAAGAAGAGGACTTAATTGCCGGAGGCGAACACGTATTGTGCGCCTATATTATGAAACCAAAAGCTGGGTACGGTTACGTTATGACCGCAGCGCACTTT GCTGCA AGAGACCCTGAGTGCCGAT
ATGCGCAGCCGGTCTCA ATGGAC CAGAGTTCTCGCTATGTCAATCTTGCTTTGAAAGAAGAGGACTTAATTGCCGGAGGCGAACACGTATTGTGCGCCTATATTATGAAACCAAAAGCTGGGTACGGTTACGTTTTTACCGCAGCGCACTTT GCTGCA AGAGACCCTGAGTGCCGAT
ATGCGCAGCCGGTCTCA ATGGAC CAGAGTTCTCGCTATGTCAATCTTGCTTTGAAAGAAGAGGACTTAATTGCCGGAGGCGAACACGTATTGTGCGCCTATATTATGAAACCAAAAGCTGGGTACGGTTACGTTTATACCGCAGCGCACTTT GCTGCA AGAGACCCTGAGTGCCGAT
ATGCGCAGCCGGTCTCA ATGGAC CAGAGTTCTCGCTATGTCAATCTTGCTTTGAAAGAAGAGGACTTAATTGCCGGAGGCGAACACGTATTGTGCGCCTATATTATGAAACCAAAAGCTGGGTACGGTTACGTTTGGACCGCAGCGCACTTT GCTGCA AGAGACCCTGAGTGCCGAT
ATGCGCAGCCGGTCTCA ATGGAC CAGAGTTCTCGCTATGTCAATCTTGCTTTGAAAGAAGAGGACTTAATTGCCGGAGGCGAACACGTATTGTGCGCCTATATTATGAAACCAAAAGCTGGGTACGGTTACGTTGCCCGTGCAGCGCACTTT GCTGCA AGAGACCCTGAGTGCCGAT
ATGCGCAGCCGGTCTCA ATGGAC CAGAGTTCTCGCTATGTCAATCTTGCTTTGAAAGAAGAGGACTTAATTGCCGGAGGCGAACACGTATTGTGCGCCTATATTATGAAACCAAAAGCTGGGTACGGTTACGTTGCCCATGCAGCGCACTTT GCTGCA AGAGACCCTGAGTGCCGAT
ATGCGCAGCCGGTCTCA ATGGAC CAGAGTTCTCGCTATGTCAATCTTGCTTTGAAAGAAGAGGACTTAATTGCCGGAGGCGAACACGTATTGTGCGCCTATATTATGAAACCAAAAGCTGGGTACGGTTACGTTGCCAAAGCAGCGCACTTT GCTGCA AGAGACCCTGAGTGCCGAT
ATGCGCAGCCGGTCTCA ATGGAC CAGAGTTCTCGCTATGTCAATCTTGCTTTGAAAGAAGAGGACTTAATTGCCGGAGGCGAACACGTATTGTGCGCCTATATTATGAAACCAAAAGCTGGGTACGGTTACGTTGCCGATGCAGCGCACTTT GCTGCA AGAGACCCTGAGTGCCGAT
ATGCGCAGCCGGTCTCA ATGGAC CAGAGTTCTCGCTATGTCAATCTTGCTTTGAAAGAAGAGGACTTAATTGCCGGAGGCGAACACGTATTGTGCGCCTATATTATGAAACCAAAAGCTGGGTACGGTTACGTTGCCGAAGCAGCGCACTTT GCTGCA AGAGACCCTGAGTGCCGAT
ATGCGCAGCCGGTCTCA ATGGAC CAGAGTTCTCGCTATGTCAATCTTGCTTTGAAAGAAGAGGACTTAATTGCCGGAGGCGAACACGTATTGTGCGCCTATATTATGAAACCAAAAGCTGGGTACGGTTACGTTGCCAGCGCAGCGCACTTT GCTGCA AGAGACCCTGAGTGCCGAT
ATGCGCAGCCGGTCTCA ATGGAC CAGAGTTCTCGCTATGTCAATCTTGCTTTGAAAGAAGAGGACTTAATTGCCGGAGGCGAACACGTATTGTGCGCCTATATTATGAAACCAAAAGCTGGGTACGGTTACGTTGCCAATGCAGCGCACTTT GCTGCA AGAGACCCTGAGTGCCGAT
ATGCGCAGCCGGTCTCA ATGGAC CAGAGTTCTCGCTATGTCAATCTTGCTTTGAAAGAAGAGGACTTAATTGCCGGAGGCGAACACGTATTGTGCGCCTATATTATGAAACCAAAAGCTGGGTACGGTTACGTTGCCCAGGCAGCGCACTTT GCTGCA AGAGACCCTGAGTGCCGAT
ATGCGCAGCCGGTCTCA ATGGAC CAGAGTTCTCGCTATGTCAATCTTGCTTTGAAAGAAGAGGACTTAATTGCCGGAGGCGAACACGTATTGTGCGCCTATATTATGAAACCAAAAGCTGGGTACGGTTACGTTGCCTGCGCAGCGCACTTT GCTGCA AGAGACCCTGAGTGCCGAT
ATGCGCAGCCGGTCTCA ATGGAC CAGAGTTCTCGCTATGTCAATCTTGCTTTGAAAGAAGAGGACTTAATTGCCGGAGGCGAACACGTATTGTGCGCCTATATTATGAAACCAAAAGCTGGGTACGGTTACGTTGCCGGCGCAGCGCACTTT GCTGCA AGAGACCCTGAGTGCCGAT
ATGCGCAGCCGGTCTCA ATGGAC CAGAGTTCTCGCTATGTCAATCTTGCTTTGAAAGAAGAGGACTTAATTGCCGGAGGCGAACACGTATTGTGCGCCTATATTATGAAACCAAAAGCTGGGTACGGTTACGTTGCCCCGGCAGCGCACTTT GCTGCA AGAGACCCTGAGTGCCGAT
ATGCGCAGCCGGTCTCA ATGGAC CAGAGTTCTCGCTATGTCAATCTTGCTTTGAAAGAAGAGGACTTAATTGCCGGAGGCGAACACGTATTGTGCGCCTATATTATGAAACCAAAAGCTGGGTACGGTTACGTTGCCGCGGCAGCGCACTTT GCTGCA AGAGACCCTGAGTGCCGAT
ATGCGCAGCCGGTCTCA ATGGAC CAGAGTTCTCGCTATGTCAATCTTGCTTTGAAAGAAGAGGACTTAATTGCCGGAGGCGAACACGTATTGTGCGCCTATATTATGAAACCAAAAGCTGGGTACGGTTACGTTGCCGTGGCAGCGCACTTT GCTGCA AGAGACCCTGAGTGCCGAT
ATGCGCAGCCGGTCTCA ATGGAC CAGAGTTCTCGCTATGTCAATCTTGCTTTGAAAGAAGAGGACTTAATTGCCGGAGGCGAACACGTATTGTGCGCCTATATTATGAAACCAAAAGCTGGGTACGGTTACGTTGCCATTGCAGCGCACTTT GCTGCA AGAGACCCTGAGTGCCGAT
ATGCGCAGCCGGTCTCA ATGGAC CAGAGTTCTCGCTATGTCAATCTTGCTTTGAAAGAAGAGGACTTAATTGCCGGAGGCGAACACGTATTGTGCGCCTATATTATGAAACCAAAAGCTGGGTACGGTTACGTTGCCCTGGCAGCGCACTTT GCTGCA AGAGACCCTGAGTGCCGAT
ATGCGCAGCCGGTCTCA ATGGAC CAGAGTTCTCGCTATGTCAATCTTGCTTTGAAAGAAGAGGACTTAATTGCCGGAGGCGAACACGTATTGTGCGCCTATATTATGAAACCAAAAGCTGGGTACGGTTACGTTGCCATGGCAGCGCACTTT GCTGCA AGAGACCCTGAGTGCCGAT
ATGCGCAGCCGGTCTCA ATGGAC CAGAGTTCTCGCTATGTCAATCTTGCTTTGAAAGAAGAGGACTTAATTGCCGGAGGCGAACACGTATTGTGCGCCTATATTATGAAACCAAAAGCTGGGTACGGTTACGTTGCCTTTGCAGCGCACTTT GCTGCA AGAGACCCTGAGTGCCGAT
ATGCGCAGCCGGTCTCA ATGGAC CAGAGTTCTCGCTATGTCAATCTTGCTTTGAAAGAAGAGGACTTAATTGCCGGAGGCGAACACGTATTGTGCGCCTATATTATGAAACCAAAAGCTGGGTACGGTTACGTTGCCTATGCAGCGCACTTT GCTGCA AGAGACCCTGAGTGCCGAT
ATGCGCAGCCGGTCTCA ATGGAC CAGAGTTCTCGCTATGTCAATCTTGCTTTGAAAGAAGAGGACTTAATTGCCGGAGGCGAACACGTATTGTGCGCCTATATTATGAAACCAAAAGCTGGGTACGGTTACGTTGCCTGGGCAGCGCACTTT GCTGCA AGAGACCCTGAGTGCCGAT
ATGCGCAGCCGGTCTCA ATGGAC CAGAGTTCTCGCTATGTCAATCTTGCTTTGAAAGAAGAGGACTTAATTGCCGGAGGCGAACACGTATTGTGCGCCTATATTATGAAACCAAAAGCTGGGTACGGTTACGTTGCCACCCGTGCGCACTTT GCTGCA AGAGACCCTGAGTGCCGAT
ATGCGCAGCCGGTCTCA ATGGAC CAGAGTTCTCGCTATGTCAATCTTGCTTTGAAAGAAGAGGACTTAATTGCCGGAGGCGAACACGTATTGTGCGCCTATATTATGAAACCAAAAGCTGGGTACGGTTACGTTGCCACCCATGCGCACTTT GCTGCA AGAGACCCTGAGTGCCGAT
ATGCGCAGCCGGTCTCA ATGGAC CAGAGTTCTCGCTATGTCAATCTTGCTTTGAAAGAAGAGGACTTAATTGCCGGAGGCGAACACGTATTGTGCGCCTATATTATGAAACCAAAAGCTGGGTACGGTTACGTTGCCACCAAAGCGCACTTT GCTGCA AGAGACCCTGAGTGCCGAT
ATGCGCAGCCGGTCTCA ATGGAC CAGAGTTCTCGCTATGTCAATCTTGCTTTGAAAGAAGAGGACTTAATTGCCGGAGGCGAACACGTATTGTGCGCCTATATTATGAAACCAAAAGCTGGGTACGGTTACGTTGCCACCGATGCGCACTTT GCTGCA AGAGACCCTGAGTGCCGAT
ATGCGCAGCCGGTCTCA ATGGAC CAGAGTTCTCGCTATGTCAATCTTGCTTTGAAAGAAGAGGACTTAATTGCCGGAGGCGAACACGTATTGTGCGCCTATATTATGAAACCAAAAGCTGGGTACGGTTACGTTGCCACCGAAGCGCACTTT GCTGCA AGAGACCCTGAGTGCCGAT
ATGCGCAGCCGGTCTCA ATGGAC CAGAGTTCTCGCTATGTCAATCTTGCTTTGAAAGAAGAGGACTTAATTGCCGGAGGCGAACACGTATTGTGCGCCTATATTATGAAACCAAAAGCTGGGTACGGTTACGTTGCCACCAGCGCGCACTTT GCTGCA AGAGACCCTGAGTGCCGAT
ATGCGCAGCCGGTCTCA ATGGAC CAGAGTTCTCGCTATGTCAATCTTGCTTTGAAAGAAGAGGACTTAATTGCCGGAGGCGAACACGTATTGTGCGCCTATATTATGAAACCAAAAGCTGGGTACGGTTACGTTGCCACCACCGCGCACTTT GCTGCA AGAGACCCTGAGTGCCGAT
ATGCGCAGCCGGTCTCA ATGGAC CAGAGTTCTCGCTATGTCAATCTTGCTTTGAAAGAAGAGGACTTAATTGCCGGAGGCGAACACGTATTGTGCGCCTATATTATGAAACCAAAAGCTGGGTACGGTTACGTTGCCACCAATGCGCACTTT GCTGCA AGAGACCCTGAGTGCCGAT
ATGCGCAGCCGGTCTCA ATGGAC CAGAGTTCTCGCTATGTCAATCTTGCTTTGAAAGAAGAGGACTTAATTGCCGGAGGCGAACACGTATTGTGCGCCTATATTATGAAACCAAAAGCTGGGTACGGTTACGTTGCCACCCAGGCGCACTTT GCTGCA AGAGACCCTGAGTGCCGAT
ATGCGCAGCCGGTCTCA ATGGAC CAGAGTTCTCGCTATGTCAATCTTGCTTTGAAAGAAGAGGACTTAATTGCCGGAGGCGAACACGTATTGTGCGCCTATATTATGAAACCAAAAGCTGGGTACGGTTACGTTGCCACCTGCGCGCACTTT GCTGCA AGAGACCCTGAGTGCCGAT
ATGCGCAGCCGGTCTCA ATGGAC CAGAGTTCTCGCTATGTCAATCTTGCTTTGAAAGAAGAGGACTTAATTGCCGGAGGCGAACACGTATTGTGCGCCTATATTATGAAACCAAAAGCTGGGTACGGTTACGTTGCCACCGGCGCGCACTTT GCTGCA AGAGACCCTGAGTGCCGAT
ATGCGCAGCCGGTCTCA ATGGAC CAGAGTTCTCGCTATGTCAATCTTGCTTTGAAAGAAGAGGACTTAATTGCCGGAGGCGAACACGTATTGTGCGCCTATATTATGAAACCAAAAGCTGGGTACGGTTACGTTGCCACCCCGGCGCACTTT GCTGCA AGAGACCCTGAGTGCCGAT
ATGCGCAGCCGGTCTCA ATGGAC CAGAGTTCTCGCTATGTCAATCTTGCTTTGAAAGAAGAGGACTTAATTGCCGGAGGCGAACACGTATTGTGCGCCTATATTATGAAACCAAAAGCTGGGTACGGTTACGTTGCCACCGTGGCGCACTTT GCTGCA AGAGACCCTGAGTGCCGAT
ATGCGCAGCCGGTCTCA ATGGAC CAGAGTTCTCGCTATGTCAATCTTGCTTTGAAAGAAGAGGACTTAATTGCCGGAGGCGAACACGTATTGTGCGCCTATATTATGAAACCAAAAGCTGGGTACGGTTACGTTGCCACCATTGCGCACTTT GCTGCA AGAGACCCTGAGTGCCGAT
ATGCGCAGCCGGTCTCA ATGGAC CAGAGTTCTCGCTATGTCAATCTTGCTTTGAAAGAAGAGGACTTAATTGCCGGAGGCGAACACGTATTGTGCGCCTATATTATGAAACCAAAAGCTGGGTACGGTTACGTTGCCACCCTGGCGCACTTT GCTGCA AGAGACCCTGAGTGCCGAT
ATGCGCAGCCGGTCTCA ATGGAC CAGAGTTCTCGCTATGTCAATCTTGCTTTGAAAGAAGAGGACTTAATTGCCGGAGGCGAACACGTATTGTGCGCCTATATTATGAAACCAAAAGCTGGGTACGGTTACGTTGCCACCATGGCGCACTTT GCTGCA AGAGACCCTGAGTGCCGAT
ATGCGCAGCCGGTCTCA ATGGAC CAGAGTTCTCGCTATGTCAATCTTGCTTTGAAAGAAGAGGACTTAATTGCCGGAGGCGAACACGTATTGTGCGCCTATATTATGAAACCAAAAGCTGGGTACGGTTACGTTGCCACCTTTGCGCACTTT GCTGCA AGAGACCCTGAGTGCCGAT
ATGCGCAGCCGGTCTCA ATGGAC CAGAGTTCTCGCTATGTCAATCTTGCTTTGAAAGAAGAGGACTTAATTGCCGGAGGCGAACACGTATTGTGCGCCTATATTATGAAACCAAAAGCTGGGTACGGTTACGTTGCCACCTATGCGCACTTT GCTGCA AGAGACCCTGAGTGCCGAT
ATGCGCAGCCGGTCTCA ATGGAC CAGAGTTCTCGCTATGTCAATCTTGCTTTGAAAGAAGAGGACTTAATTGCCGGAGGCGAACACGTATTGTGCGCCTATATTATGAAACCAAAAGCTGGGTACGGTTACGTTGCCACCTGGGCGCACTTT GCTGCA AGAGACCCTGAGTGCCGAT
ATGCGCAGCCGGTCTCA ATGGAC CAGAGTTCTCGCTATGTCAATCTTGCTTTGAAAGAAGAGGACTTAATTGCCGGAGGCGAACACGTATTGTGCGCCTATATTATGAAACCAAAAGCTGGGTACGGTTACGTTGCCACCGCACGTCACTTT GCTGCA AGAGACCCTGAGTGCCGAT
ATGCGCAGCCGGTCTCA ATGGAC CAGAGTTCTCGCTATGTCAATCTTGCTTTGAAAGAAGAGGACTTAATTGCCGGAGGCGAACACGTATTGTGCGCCTATATTATGAAACCAAAAGCTGGGTACGGTTACGTTGCCACCGCACATCACTTT GCTGCA AGAGACCCTGAGTGCCGAT
ATGCGCAGCCGGTCTCA ATGGAC CAGAGTTCTCGCTATGTCAATCTTGCTTTGAAAGAAGAGGACTTAATTGCCGGAGGCGAACACGTATTGTGCGCCTATATTATGAAACCAAAAGCTGGGTACGGTTACGTTGCCACCGCAAAACACTTT GCTGCA AGAGACCCTGAGTGCCGAT
ATGCGCAGCCGGTCTCA ATGGAC CAGAGTTCTCGCTATGTCAATCTTGCTTTGAAAGAAGAGGACTTAATTGCCGGAGGCGAACACGTATTGTGCGCCTATATTATGAAACCAAAAGCTGGGTACGGTTACGTTGCCACCGCAGATCACTTT GCTGCA AGAGACCCTGAGTGCCGAT
ATGCGCAGCCGGTCTCA ATGGAC CAGAGTTCTCGCTATGTCAATCTTGCTTTGAAAGAAGAGGACTTAATTGCCGGAGGCGAACACGTATTGTGCGCCTATATTATGAAACCAAAAGCTGGGTACGGTTACGTTGCCACCGCAGAACACTTT GCTGCA AGAGACCCTGAGTGCCGAT
ATGCGCAGCCGGTCTCA ATGGAC CAGAGTTCTCGCTATGTCAATCTTGCTTTGAAAGAAGAGGACTTAATTGCCGGAGGCGAACACGTATTGTGCGCCTATATTATGAAACCAAAAGCTGGGTACGGTTACGTTGCCACCGCAAGCCACTTT GCTGCA AGAGACCCTGAGTGCCGAT
ATGCGCAGCCGGTCTCA ATGGAC CAGAGTTCTCGCTATGTCAATCTTGCTTTGAAAGAAGAGGACTTAATTGCCGGAGGCGAACACGTATTGTGCGCCTATATTATGAAACCAAAAGCTGGGTACGGTTACGTTGCCACCGCAACCCACTTT GCTGCA AGAGACCCTGAGTGCCGAT
ATGCGCAGCCGGTCTCA ATGGAC CAGAGTTCTCGCTATGTCAATCTTGCTTTGAAAGAAGAGGACTTAATTGCCGGAGGCGAACACGTATTGTGCGCCTATATTATGAAACCAAAAGCTGGGTACGGTTACGTTGCCACCGCAAATCACTTT GCTGCA AGAGACCCTGAGTGCCGAT
ATGCGCAGCCGGTCTCA ATGGAC CAGAGTTCTCGCTATGTCAATCTTGCTTTGAAAGAAGAGGACTTAATTGCCGGAGGCGAACACGTATTGTGCGCCTATATTATGAAACCAAAAGCTGGGTACGGTTACGTTGCCACCGCACAGCACTTT GCTGCA AGAGACCCTGAGTGCCGAT
ATGCGCAGCCGGTCTCA ATGGAC CAGAGTTCTCGCTATGTCAATCTTGCTTTGAAAGAAGAGGACTTAATTGCCGGAGGCGAACACGTATTGTGCGCCTATATTATGAAACCAAAAGCTGGGTACGGTTACGTTGCCACCGCATGCCACTTT GCTGCA AGAGACCCTGAGTGCCGAT
ATGCGCAGCCGGTCTCA ATGGAC CAGAGTTCTCGCTATGTCAATCTTGCTTTGAAAGAAGAGGACTTAATTGCCGGAGGCGAACACGTATTGTGCGCCTATATTATGAAACCAAAAGCTGGGTACGGTTACGTTGCCACCGCAGGCCACTTT GCTGCA AGAGACCCTGAGTGCCGAT
ATGCGCAGCCGGTCTCA ATGGAC CAGAGTTCTCGCTATGTCAATCTTGCTTTGAAAGAAGAGGACTTAATTGCCGGAGGCGAACACGTATTGTGCGCCTATATTATGAAACCAAAAGCTGGGTACGGTTACGTTGCCACCGCACCGCACTTT GCTGCA AGAGACCCTGAGTGCCGAT
ATGCGCAGCCGGTCTCA ATGGAC CAGAGTTCTCGCTATGTCAATCTTGCTTTGAAAGAAGAGGACTTAATTGCCGGAGGCGAACACGTATTGTGCGCCTATATTATGAAACCAAAAGCTGGGTACGGTTACGTTGCCACCGCAGTGCACTTT GCTGCA AGAGACCCTGAGTGCCGAT
ATGCGCAGCCGGTCTCA ATGGAC CAGAGTTCTCGCTATGTCAATCTTGCTTTGAAAGAAGAGGACTTAATTGCCGGAGGCGAACACGTATTGTGCGCCTATATTATGAAACCAAAAGCTGGGTACGGTTACGTTGCCACCGCAATTCACTTT GCTGCA AGAGACCCTGAGTGCCGAT
ATGCGCAGCCGGTCTCA ATGGAC CAGAGTTCTCGCTATGTCAATCTTGCTTTGAAAGAAGAGGACTTAATTGCCGGAGGCGAACACGTATTGTGCGCCTATATTATGAAACCAAAAGCTGGGTACGGTTACGTTGCCACCGCACTGCACTTT GCTGCA AGAGACCCTGAGTGCCGAT
ATGCGCAGCCGGTCTCA ATGGAC CAGAGTTCTCGCTATGTCAATCTTGCTTTGAAAGAAGAGGACTTAATTGCCGGAGGCGAACACGTATTGTGCGCCTATATTATGAAACCAAAAGCTGGGTACGGTTACGTTGCCACCGCAATGCACTTT GCTGCA AGAGACCCTGAGTGCCGAT
ATGCGCAGCCGGTCTCA ATGGAC CAGAGTTCTCGCTATGTCAATCTTGCTTTGAAAGAAGAGGACTTAATTGCCGGAGGCGAACACGTATTGTGCGCCTATATTATGAAACCAAAAGCTGGGTACGGTTACGTTGCCACCGCATTTCACTTT GCTGCA AGAGACCCTGAGTGCCGAT
ATGCGCAGCCGGTCTCA ATGGAC CAGAGTTCTCGCTATGTCAATCTTGCTTTGAAAGAAGAGGACTTAATTGCCGGAGGCGAACACGTATTGTGCGCCTATATTATGAAACCAAAAGCTGGGTACGGTTACGTTGCCACCGCATATCACTTT GCTGCA AGAGACCCTGAGTGCCGAT
ATGCGCAGCCGGTCTCA ATGGAC CAGAGTTCTCGCTATGTCAATCTTGCTTTGAAAGAAGAGGACTTAATTGCCGGAGGCGAACACGTATTGTGCGCCTATATTATGAAACCAAAAGCTGGGTACGGTTACGTTGCCACCGCATGGCACTTT GCTGCA AGAGACCCTGAGTGCCGAT
ATGCGCAGCCGGTCTCA ATGGAC CAGAGTTCTCGCTATGTCAATCTTGCTTTGAAAGAAGAGGACTTAATTGCCGGAGGCGAACACGTATTGTGCGCCTATATTATGAAACCAAAAGCTGGGTACGGTTACGTTGCCACCGCAGCGCGTTTT GCTGCA AGAGACCCTGAGTGCCGAT
ATGCGCAGCCGGTCTCA ATGGAC CAGAGTTCTCGCTATGTCAATCTTGCTTTGAAAGAAGAGGACTTAATTGCCGGAGGCGAACACGTATTGTGCGCCTATATTATGAAACCAAAAGCTGGGTACGGTTACGTTGCCACCGCAGCGAAATTT GCTGCA AGAGACCCTGAGTGCCGAT
ATGCGCAGCCGGTCTCA ATGGAC CAGAGTTCTCGCTATGTCAATCTTGCTTTGAAAGAAGAGGACTTAATTGCCGGAGGCGAACACGTATTGTGCGCCTATATTATGAAACCAAAAGCTGGGTACGGTTACGTTGCCACCGCAGCGGATTTT GCTGCA AGAGACCCTGAGTGCCGAT
ATGCGCAGCCGGTCTCA ATGGAC CAGAGTTCTCGCTATGTCAATCTTGCTTTGAAAGAAGAGGACTTAATTGCCGGAGGCGAACACGTATTGTGCGCCTATATTATGAAACCAAAAGCTGGGTACGGTTACGTTGCCACCGCAGCGGAATTT GCTGCA AGAGACCCTGAGTGCCGAT
ATGCGCAGCCGGTCTCA ATGGAC CAGAGTTCTCGCTATGTCAATCTTGCTTTGAAAGAAGAGGACTTAATTGCCGGAGGCGAACACGTATTGTGCGCCTATATTATGAAACCAAAAGCTGGGTACGGTTACGTTGCCACCGCAGCGAGCTTT GCTGCA AGAGACCCTGAGTGCCGAT
ATGCGCAGCCGGTCTCA ATGGAC CAGAGTTCTCGCTATGTCAATCTTGCTTTGAAAGAAGAGGACTTAATTGCCGGAGGCGAACACGTATTGTGCGCCTATATTATGAAACCAAAAGCTGGGTACGGTTACGTTGCCACCGCAGCGACCTTT GCTGCA AGAGACCCTGAGTGCCGAT
ATGCGCAGCCGGTCTCA ATGGAC CAGAGTTCTCGCTATGTCAATCTTGCTTTGAAAGAAGAGGACTTAATTGCCGGAGGCGAACACGTATTGTGCGCCTATATTATGAAACCAAAAGCTGGGTACGGTTACGTTGCCACCGCAGCGAATTTT GCTGCA AGAGACCCTGAGTGCCGAT
ATGCGCAGCCGGTCTCA ATGGAC CAGAGTTCTCGCTATGTCAATCTTGCTTTGAAAGAAGAGGACTTAATTGCCGGAGGCGAACACGTATTGTGCGCCTATATTATGAAACCAAAAGCTGGGTACGGTTACGTTGCCACCGCAGCGCAGTTT GCTGCA AGAGACCCTGAGTGCCGAT
ATGCGCAGCCGGTCTCA ATGGAC CAGAGTTCTCGCTATGTCAATCTTGCTTTGAAAGAAGAGGACTTAATTGCCGGAGGCGAACACGTATTGTGCGCCTATATTATGAAACCAAAAGCTGGGTACGGTTACGTTGCCACCGCAGCGTGCTTT GCTGCA AGAGACCCTGAGTGCCGAT
ATGCGCAGCCGGTCTCA ATGGAC CAGAGTTCTCGCTATGTCAATCTTGCTTTGAAAGAAGAGGACTTAATTGCCGGAGGCGAACACGTATTGTGCGCCTATATTATGAAACCAAAAGCTGGGTACGGTTACGTTGCCACCGCAGCGGGCTTT GCTGCA AGAGACCCTGAGTGCCGAT
ATGCGCAGCCGGTCTCA ATGGAC CAGAGTTCTCGCTATGTCAATCTTGCTTTGAAAGAAGAGGACTTAATTGCCGGAGGCGAACACGTATTGTGCGCCTATATTATGAAACCAAAAGCTGGGTACGGTTACGTTGCCACCGCAGCGCCGTTT GCTGCA AGAGACCCTGAGTGCCGAT
ATGCGCAGCCGGTCTCA ATGGAC CAGAGTTCTCGCTATGTCAATCTTGCTTTGAAAGAAGAGGACTTAATTGCCGGAGGCGAACACGTATTGTGCGCCTATATTATGAAACCAAAAGCTGGGTACGGTTACGTTGCCACCGCAGCGGCGTTT GCTGCA AGAGACCCTGAGTGCCGAT
ATGCGCAGCCGGTCTCA ATGGAC CAGAGTTCTCGCTATGTCAATCTTGCTTTGAAAGAAGAGGACTTAATTGCCGGAGGCGAACACGTATTGTGCGCCTATATTATGAAACCAAAAGCTGGGTACGGTTACGTTGCCACCGCAGCGGTGTTT GCTGCA AGAGACCCTGAGTGCCGAT
ATGCGCAGCCGGTCTCA ATGGAC CAGAGTTCTCGCTATGTCAATCTTGCTTTGAAAGAAGAGGACTTAATTGCCGGAGGCGAACACGTATTGTGCGCCTATATTATGAAACCAAAAGCTGGGTACGGTTACGTTGCCACCGCAGCGATTTTT GCTGCA AGAGACCCTGAGTGCCGAT
ATGCGCAGCCGGTCTCA ATGGAC CAGAGTTCTCGCTATGTCAATCTTGCTTTGAAAGAAGAGGACTTAATTGCCGGAGGCGAACACGTATTGTGCGCCTATATTATGAAACCAAAAGCTGGGTACGGTTACGTTGCCACCGCAGCGCTGTTT GCTGCA AGAGACCCTGAGTGCCGAT
ATGCGCAGCCGGTCTCA ATGGAC CAGAGTTCTCGCTATGTCAATCTTGCTTTGAAAGAAGAGGACTTAATTGCCGGAGGCGAACACGTATTGTGCGCCTATATTATGAAACCAAAAGCTGGGTACGGTTACGTTGCCACCGCAGCGATGTTT GCTGCA AGAGACCCTGAGTGCCGAT
ATGCGCAGCCGGTCTCA ATGGAC CAGAGTTCTCGCTATGTCAATCTTGCTTTGAAAGAAGAGGACTTAATTGCCGGAGGCGAACACGTATTGTGCGCCTATATTATGAAACCAAAAGCTGGGTACGGTTACGTTGCCACCGCAGCGTTTTTT GCTGCA AGAGACCCTGAGTGCCGAT
ATGCGCAGCCGGTCTCA ATGGAC CAGAGTTCTCGCTATGTCAATCTTGCTTTGAAAGAAGAGGACTTAATTGCCGGAGGCGAACACGTATTGTGCGCCTATATTATGAAACCAAAAGCTGGGTACGGTTACGTTGCCACCGCAGCGTATTTT GCTGCA AGAGACCCTGAGTGCCGAT
ATGCGCAGCCGGTCTCA ATGGAC CAGAGTTCTCGCTATGTCAATCTTGCTTTGAAAGAAGAGGACTTAATTGCCGGAGGCGAACACGTATTGTGCGCCTATATTATGAAACCAAAAGCTGGGTACGGTTACGTTGCCACCGCAGCGTGGTTT GCTGCA AGAGACCCTGAGTGCCGAT
ATGCGCAGCCGGTCTCA ATGGAC CAGAGTTCTCGCTATGTCAATCTTGCTTTGAAAGAAGAGGACTTAATTGCCGGAGGCGAACACGTATTGTGCGCCTATATTATGAAACCAAAAGCTGGGTACGGTTACGTTGCCACCGCAGCGCACCGT GCTGCA AGAGACCCTGAGTGCCGAT
ATGCGCAGCCGGTCTCA ATGGAC CAGAGTTCTCGCTATGTCAATCTTGCTTTGAAAGAAGAGGACTTAATTGCCGGAGGCGAACACGTATTGTGCGCCTATATTATGAAACCAAAAGCTGGGTACGGTTACGTTGCCACCGCAGCGCACCAT GCTGCA AGAGACCCTGAGTGCCGAT
ATGCGCAGCCGGTCTCA ATGGAC CAGAGTTCTCGCTATGTCAATCTTGCTTTGAAAGAAGAGGACTTAATTGCCGGAGGCGAACACGTATTGTGCGCCTATATTATGAAACCAAAAGCTGGGTACGGTTACGTTGCCACCGCAGCGCACAAA GCTGCA AGAGACCCTGAGTGCCGAT
ATGCGCAGCCGGTCTCA ATGGAC CAGAGTTCTCGCTATGTCAATCTTGCTTTGAAAGAAGAGGACTTAATTGCCGGAGGCGAACACGTATTGTGCGCCTATATTATGAAACCAAAAGCTGGGTACGGTTACGTTGCCACCGCAGCGCACGAT GCTGCA AGAGACCCTGAGTGCCGAT
ATGCGCAGCCGGTCTCA ATGGAC CAGAGTTCTCGCTATGTCAATCTTGCTTTGAAAGAAGAGGACTTAATTGCCGGAGGCGAACACGTATTGTGCGCCTATATTATGAAACCAAAAGCTGGGTACGGTTACGTTGCCACCGCAGCGCACGAA GCTGCA AGAGACCCTGAGTGCCGAT
ATGCGCAGCCGGTCTCA ATGGAC CAGAGTTCTCGCTATGTCAATCTTGCTTTGAAAGAAGAGGACTTAATTGCCGGAGGCGAACACGTATTGTGCGCCTATATTATGAAACCAAAAGCTGGGTACGGTTACGTTGCCACCGCAGCGCACAGC GCTGCA AGAGACCCTGAGTGCCGAT
ATGCGCAGCCGGTCTCA ATGGAC CAGAGTTCTCGCTATGTCAATCTTGCTTTGAAAGAAGAGGACTTAATTGCCGGAGGCGAACACGTATTGTGCGCCTATATTATGAAACCAAAAGCTGGGTACGGTTACGTTGCCACCGCAGCGCACACC GCTGCA AGAGACCCTGAGTGCCGAT
ATGCGCAGCCGGTCTCA ATGGAC CAGAGTTCTCGCTATGTCAATCTTGCTTTGAAAGAAGAGGACTTAATTGCCGGAGGCGAACACGTATTGTGCGCCTATATTATGAAACCAAAAGCTGGGTACGGTTACGTTGCCACCGCAGCGCACAAT GCTGCA AGAGACCCTGAGTGCCGAT
ATGCGCAGCCGGTCTCA ATGGAC CAGAGTTCTCGCTATGTCAATCTTGCTTTGAAAGAAGAGGACTTAATTGCCGGAGGCGAACACGTATTGTGCGCCTATATTATGAAACCAAAAGCTGGGTACGGTTACGTTGCCACCGCAGCGCACCAG GCTGCA AGAGACCCTGAGTGCCGAT
ATGCGCAGCCGGTCTCA ATGGAC CAGAGTTCTCGCTATGTCAATCTTGCTTTGAAAGAAGAGGACTTAATTGCCGGAGGCGAACACGTATTGTGCGCCTATATTATGAAACCAAAAGCTGGGTACGGTTACGTTGCCACCGCAGCGCACTGC GCTGCA AGAGACCCTGAGTGCCGAT
ATGCGCAGCCGGTCTCA ATGGAC CAGAGTTCTCGCTATGTCAATCTTGCTTTGAAAGAAGAGGACTTAATTGCCGGAGGCGAACACGTATTGTGCGCCTATATTATGAAACCAAAAGCTGGGTACGGTTACGTTGCCACCGCAGCGCACGGC GCTGCA AGAGACCCTGAGTGCCGAT
ATGCGCAGCCGGTCTCA ATGGAC CAGAGTTCTCGCTATGTCAATCTTGCTTTGAAAGAAGAGGACTTAATTGCCGGAGGCGAACACGTATTGTGCGCCTATATTATGAAACCAAAAGCTGGGTACGGTTACGTTGCCACCGCAGCGCACCCG GCTGCA AGAGACCCTGAGTGCCGAT
ATGCGCAGCCGGTCTCA ATGGAC CAGAGTTCTCGCTATGTCAATCTTGCTTTGAAAGAAGAGGACTTAATTGCCGGAGGCGAACACGTATTGTGCGCCTATATTATGAAACCAAAAGCTGGGTACGGTTACGTTGCCACCGCAGCGCACGCG GCTGCA AGAGACCCTGAGTGCCGAT
ATGCGCAGCCGGTCTCA ATGGAC CAGAGTTCTCGCTATGTCAATCTTGCTTTGAAAGAAGAGGACTTAATTGCCGGAGGCGAACACGTATTGTGCGCCTATATTATGAAACCAAAAGCTGGGTACGGTTACGTTGCCACCGCAGCGCACGTG GCTGCA AGAGACCCTGAGTGCCGAT
ATGCGCAGCCGGTCTCA ATGGAC CAGAGTTCTCGCTATGTCAATCTTGCTTTGAAAGAAGAGGACTTAATTGCCGGAGGCGAACACGTATTGTGCGCCTATATTATGAAACCAAAAGCTGGGTACGGTTACGTTGCCACCGCAGCGCACATT GCTGCA AGAGACCCTGAGTGCCGAT
ATGCGCAGCCGGTCTCA ATGGAC CAGAGTTCTCGCTATGTCAATCTTGCTTTGAAAGAAGAGGACTTAATTGCCGGAGGCGAACACGTATTGTGCGCCTATATTATGAAACCAAAAGCTGGGTACGGTTACGTTGCCACCGCAGCGCACCTG GCTGCA AGAGACCCTGAGTGCCGAT
ATGCGCAGCCGGTCTCA ATGGAC CAGAGTTCTCGCTATGTCAATCTTGCTTTGAAAGAAGAGGACTTAATTGCCGGAGGCGAACACGTATTGTGCGCCTATATTATGAAACCAAAAGCTGGGTACGGTTACGTTGCCACCGCAGCGCACATG GCTGCA AGAGACCCTGAGTGCCGAT
ATGCGCAGCCGGTCTCA ATGGAC CAGAGTTCTCGCTATGTCAATCTTGCTTTGAAAGAAGAGGACTTAATTGCCGGAGGCGAACACGTATTGTGCGCCTATATTATGAAACCAAAAGCTGGGTACGGTTACGTTGCCACCGCAGCGCACTAT GCTGCA AGAGACCCTGAGTGCCGAT
ATGCGCAGCCGGTCTCA ATGGAC CAGAGTTCTCGCTATGTCAATCTTGCTTTGAAAGAAGAGGACTTAATTGCCGGAGGCGAACACGTATTGTGCGCCTATATTATGAAACCAAAAGCTGGGTACGGTTACGTTGCCACCGCAGCGCACTGG GCTGCA AGAGACCCTGAGTGCCGAT
ATGCAGGCCGCGGTCTCA CACTTT CGTGCAGAGAGTTCGACTGGAACAAATGTAGAGGTGTGTACCACTGATGATTTTACTCGTGGCGTGGATGCCTTAGTTTACGAAGTAGATGAGGCCCGCGAGCTTACTAAGATTGCCTACCCAGTAGCA CTGTTC AGAGACCCATGGCTCGGCAT
ATGCAGGCCGCGGTCTCA CACTTT CATGCAGAGAGTTCGACTGGAACAAATGTAGAGGTGTGTACCACTGATGATTTTACTCGTGGCGTGGATGCCTTAGTTTACGAAGTAGATGAGGCCCGCGAGCTTACTAAGATTGCCTACCCAGTAGCA CTGTTC AGAGACCCATGGCTCGGCAT
ATGCAGGCCGCGGTCTCA CACTTT AAAGCAGAGAGTTCGACTGGAACAAATGTAGAGGTGTGTACCACTGATGATTTTACTCGTGGCGTGGATGCCTTAGTTTACGAAGTAGATGAGGCCCGCGAGCTTACTAAGATTGCCTACCCAGTAGCA CTGTTC AGAGACCCATGGCTCGGCAT
ATGCAGGCCGCGGTCTCA CACTTT GATGCAGAGAGTTCGACTGGAACAAATGTAGAGGTGTGTACCACTGATGATTTTACTCGTGGCGTGGATGCCTTAGTTTACGAAGTAGATGAGGCCCGCGAGCTTACTAAGATTGCCTACCCAGTAGCA CTGTTC AGAGACCCATGGCTCGGCAT
ATGCAGGCCGCGGTCTCA CACTTT GAAGCAGAGAGTTCGACTGGAACAAATGTAGAGGTGTGTACCACTGATGATTTTACTCGTGGCGTGGATGCCTTAGTTTACGAAGTAGATGAGGCCCGCGAGCTTACTAAGATTGCCTACCCAGTAGCA CTGTTC AGAGACCCATGGCTCGGCAT
ATGCAGGCCGCGGTCTCA CACTTT AGCGCAGAGAGTTCGACTGGAACAAATGTAGAGGTGTGTACCACTGATGATTTTACTCGTGGCGTGGATGCCTTAGTTTACGAAGTAGATGAGGCCCGCGAGCTTACTAAGATTGCCTACCCAGTAGCA CTGTTC AGAGACCCATGGCTCGGCAT
ATGCAGGCCGCGGTCTCA CACTTT ACCGCAGAGAGTTCGACTGGAACAAATGTAGAGGTGTGTACCACTGATGATTTTACTCGTGGCGTGGATGCCTTAGTTTACGAAGTAGATGAGGCCCGCGAGCTTACTAAGATTGCCTACCCAGTAGCA CTGTTC AGAGACCCATGGCTCGGCAT
ATGCAGGCCGCGGTCTCA CACTTT AATGCAGAGAGTTCGACTGGAACAAATGTAGAGGTGTGTACCACTGATGATTTTACTCGTGGCGTGGATGCCTTAGTTTACGAAGTAGATGAGGCCCGCGAGCTTACTAAGATTGCCTACCCAGTAGCA CTGTTC AGAGACCCATGGCTCGGCAT
ATGCAGGCCGCGGTCTCA CACTTT CAGGCAGAGAGTTCGACTGGAACAAATGTAGAGGTGTGTACCACTGATGATTTTACTCGTGGCGTGGATGCCTTAGTTTACGAAGTAGATGAGGCCCGCGAGCTTACTAAGATTGCCTACCCAGTAGCA CTGTTC AGAGACCCATGGCTCGGCAT
ATGCAGGCCGCGGTCTCA CACTTT TGCGCAGAGAGTTCGACTGGAACAAATGTAGAGGTGTGTACCACTGATGATTTTACTCGTGGCGTGGATGCCTTAGTTTACGAAGTAGATGAGGCCCGCGAGCTTACTAAGATTGCCTACCCAGTAGCA CTGTTC AGAGACCCATGGCTCGGCAT
ATGCAGGCCGCGGTCTCA CACTTT GGCGCAGAGAGTTCGACTGGAACAAATGTAGAGGTGTGTACCACTGATGATTTTACTCGTGGCGTGGATGCCTTAGTTTACGAAGTAGATGAGGCCCGCGAGCTTACTAAGATTGCCTACCCAGTAGCA CTGTTC AGAGACCCATGGCTCGGCAT
ATGCAGGCCGCGGTCTCA CACTTT CCGGCAGAGAGTTCGACTGGAACAAATGTAGAGGTGTGTACCACTGATGATTTTACTCGTGGCGTGGATGCCTTAGTTTACGAAGTAGATGAGGCCCGCGAGCTTACTAAGATTGCCTACCCAGTAGCA CTGTTC AGAGACCCATGGCTCGGCAT
ATGCAGGCCGCGGTCTCA CACTTT GTGGCAGAGAGTTCGACTGGAACAAATGTAGAGGTGTGTACCACTGATGATTTTACTCGTGGCGTGGATGCCTTAGTTTACGAAGTAGATGAGGCCCGCGAGCTTACTAAGATTGCCTACCCAGTAGCA CTGTTC AGAGACCCATGGCTCGGCAT
ATGCAGGCCGCGGTCTCA CACTTT ATTGCAGAGAGTTCGACTGGAACAAATGTAGAGGTGTGTACCACTGATGATTTTACTCGTGGCGTGGATGCCTTAGTTTACGAAGTAGATGAGGCCCGCGAGCTTACTAAGATTGCCTACCCAGTAGCA CTGTTC AGAGACCCATGGCTCGGCAT
ATGCAGGCCGCGGTCTCA CACTTT CTGGCAGAGAGTTCGACTGGAACAAATGTAGAGGTGTGTACCACTGATGATTTTACTCGTGGCGTGGATGCCTTAGTTTACGAAGTAGATGAGGCCCGCGAGCTTACTAAGATTGCCTACCCAGTAGCA CTGTTC AGAGACCCATGGCTCGGCAT
ATGCAGGCCGCGGTCTCA CACTTT ATGGCAGAGAGTTCGACTGGAACAAATGTAGAGGTGTGTACCACTGATGATTTTACTCGTGGCGTGGATGCCTTAGTTTACGAAGTAGATGAGGCCCGCGAGCTTACTAAGATTGCCTACCCAGTAGCA CTGTTC AGAGACCCATGGCTCGGCAT
ATGCAGGCCGCGGTCTCA CACTTT TTTGCAGAGAGTTCGACTGGAACAAATGTAGAGGTGTGTACCACTGATGATTTTACTCGTGGCGTGGATGCCTTAGTTTACGAAGTAGATGAGGCCCGCGAGCTTACTAAGATTGCCTACCCAGTAGCA CTGTTC AGAGACCCATGGCTCGGCAT
ATGCAGGCCGCGGTCTCA CACTTT TATGCAGAGAGTTCGACTGGAACAAATGTAGAGGTGTGTACCACTGATGATTTTACTCGTGGCGTGGATGCCTTAGTTTACGAAGTAGATGAGGCCCGCGAGCTTACTAAGATTGCCTACCCAGTAGCA CTGTTC AGAGACCCATGGCTCGGCAT
ATGCAGGCCGCGGTCTCA CACTTT TGGGCAGAGAGTTCGACTGGAACAAATGTAGAGGTGTGTACCACTGATGATTTTACTCGTGGCGTGGATGCCTTAGTTTACGAAGTAGATGAGGCCCGCGAGCTTACTAAGATTGCCTACCCAGTAGCA CTGTTC AGAGACCCATGGCTCGGCAT
ATGCAGGCCGCGGTCTCA CACTTT GCTCGTGAGAGTTCGACTGGAACAAATGTAGAGGTGTGTACCACTGATGATTTTACTCGTGGCGTGGATGCCTTAGTTTACGAAGTAGATGAGGCCCGCGAGCTTACTAAGATTGCCTACCCAGTAGCA CTGTTC AGAGACCCATGGCTCGGCAT
ATGCAGGCCGCGGTCTCA CACTTT GCTCATGAGAGTTCGACTGGAACAAATGTAGAGGTGTGTACCACTGATGATTTTACTCGTGGCGTGGATGCCTTAGTTTACGAAGTAGATGAGGCCCGCGAGCTTACTAAGATTGCCTACCCAGTAGCA CTGTTC AGAGACCCATGGCTCGGCAT
ATGCAGGCCGCGGTCTCA CACTTT GCTAAAGAGAGTTCGACTGGAACAAATGTAGAGGTGTGTACCACTGATGATTTTACTCGTGGCGTGGATGCCTTAGTTTACGAAGTAGATGAGGCCCGCGAGCTTACTAAGATTGCCTACCCAGTAGCA CTGTTC AGAGACCCATGGCTCGGCAT
ATGCAGGCCGCGGTCTCA CACTTT GCTGATGAGAGTTCGACTGGAACAAATGTAGAGGTGTGTACCACTGATGATTTTACTCGTGGCGTGGATGCCTTAGTTTACGAAGTAGATGAGGCCCGCGAGCTTACTAAGATTGCCTACCCAGTAGCA CTGTTC AGAGACCCATGGCTCGGCAT
ATGCAGGCCGCGGTCTCA CACTTT GCTGAAGAGAGTTCGACTGGAACAAATGTAGAGGTGTGTACCACTGATGATTTTACTCGTGGCGTGGATGCCTTAGTTTACGAAGTAGATGAGGCCCGCGAGCTTACTAAGATTGCCTACCCAGTAGCA CTGTTC AGAGACCCATGGCTCGGCAT
ATGCAGGCCGCGGTCTCA CACTTT GCTAGCGAGAGTTCGACTGGAACAAATGTAGAGGTGTGTACCACTGATGATTTTACTCGTGGCGTGGATGCCTTAGTTTACGAAGTAGATGAGGCCCGCGAGCTTACTAAGATTGCCTACCCAGTAGCA CTGTTC AGAGACCCATGGCTCGGCAT
ATGCAGGCCGCGGTCTCA CACTTT GCTACCGAGAGTTCGACTGGAACAAATGTAGAGGTGTGTACCACTGATGATTTTACTCGTGGCGTGGATGCCTTAGTTTACGAAGTAGATGAGGCCCGCGAGCTTACTAAGATTGCCTACCCAGTAGCA CTGTTC AGAGACCCATGGCTCGGCAT
ATGCAGGCCGCGGTCTCA CACTTT GCTAATGAGAGTTCGACTGGAACAAATGTAGAGGTGTGTACCACTGATGATTTTACTCGTGGCGTGGATGCCTTAGTTTACGAAGTAGATGAGGCCCGCGAGCTTACTAAGATTGCCTACCCAGTAGCA CTGTTC AGAGACCCATGGCTCGGCAT
ATGCAGGCCGCGGTCTCA CACTTT GCTCAGGAGAGTTCGACTGGAACAAATGTAGAGGTGTGTACCACTGATGATTTTACTCGTGGCGTGGATGCCTTAGTTTACGAAGTAGATGAGGCCCGCGAGCTTACTAAGATTGCCTACCCAGTAGCA CTGTTC AGAGACCCATGGCTCGGCAT
ATGCAGGCCGCGGTCTCA CACTTT GCTTGCGAGAGTTCGACTGGAACAAATGTAGAGGTGTGTACCACTGATGATTTTACTCGTGGCGTGGATGCCTTAGTTTACGAAGTAGATGAGGCCCGCGAGCTTACTAAGATTGCCTACCCAGTAGCA CTGTTC AGAGACCCATGGCTCGGCAT
ATGCAGGCCGCGGTCTCA CACTTT GCTGGCGAGAGTTCGACTGGAACAAATGTAGAGGTGTGTACCACTGATGATTTTACTCGTGGCGTGGATGCCTTAGTTTACGAAGTAGATGAGGCCCGCGAGCTTACTAAGATTGCCTACCCAGTAGCA CTGTTC AGAGACCCATGGCTCGGCAT
ATGCAGGCCGCGGTCTCA CACTTT GCTCCGGAGAGTTCGACTGGAACAAATGTAGAGGTGTGTACCACTGATGATTTTACTCGTGGCGTGGATGCCTTAGTTTACGAAGTAGATGAGGCCCGCGAGCTTACTAAGATTGCCTACCCAGTAGCA CTGTTC AGAGACCCATGGCTCGGCAT
ATGCAGGCCGCGGTCTCA CACTTT GCTGTGGAGAGTTCGACTGGAACAAATGTAGAGGTGTGTACCACTGATGATTTTACTCGTGGCGTGGATGCCTTAGTTTACGAAGTAGATGAGGCCCGCGAGCTTACTAAGATTGCCTACCCAGTAGCA CTGTTC AGAGACCCATGGCTCGGCAT
ATGCAGGCCGCGGTCTCA CACTTT GCTATTGAGAGTTCGACTGGAACAAATGTAGAGGTGTGTACCACTGATGATTTTACTCGTGGCGTGGATGCCTTAGTTTACGAAGTAGATGAGGCCCGCGAGCTTACTAAGATTGCCTACCCAGTAGCA CTGTTC AGAGACCCATGGCTCGGCAT
ATGCAGGCCGCGGTCTCA CACTTT GCTCTGGAGAGTTCGACTGGAACAAATGTAGAGGTGTGTACCACTGATGATTTTACTCGTGGCGTGGATGCCTTAGTTTACGAAGTAGATGAGGCCCGCGAGCTTACTAAGATTGCCTACCCAGTAGCA CTGTTC AGAGACCCATGGCTCGGCAT
ATGCAGGCCGCGGTCTCA CACTTT GCTATGGAGAGTTCGACTGGAACAAATGTAGAGGTGTGTACCACTGATGATTTTACTCGTGGCGTGGATGCCTTAGTTTACGAAGTAGATGAGGCCCGCGAGCTTACTAAGATTGCCTACCCAGTAGCA CTGTTC AGAGACCCATGGCTCGGCAT
ATGCAGGCCGCGGTCTCA CACTTT GCTTTTGAGAGTTCGACTGGAACAAATGTAGAGGTGTGTACCACTGATGATTTTACTCGTGGCGTGGATGCCTTAGTTTACGAAGTAGATGAGGCCCGCGAGCTTACTAAGATTGCCTACCCAGTAGCA CTGTTC AGAGACCCATGGCTCGGCAT
ATGCAGGCCGCGGTCTCA CACTTT GCTTATGAGAGTTCGACTGGAACAAATGTAGAGGTGTGTACCACTGATGATTTTACTCGTGGCGTGGATGCCTTAGTTTACGAAGTAGATGAGGCCCGCGAGCTTACTAAGATTGCCTACCCAGTAGCA CTGTTC AGAGACCCATGGCTCGGCAT
ATGCAGGCCGCGGTCTCA CACTTT GCTTGGGAGAGTTCGACTGGAACAAATGTAGAGGTGTGTACCACTGATGATTTTACTCGTGGCGTGGATGCCTTAGTTTACGAAGTAGATGAGGCCCGCGAGCTTACTAAGATTGCCTACCCAGTAGCA CTGTTC AGAGACCCATGGCTCGGCAT
ATGCAGGCCGCGGTCTCA CACTTT GCTGCACGTAGTTCGACTGGAACAAATGTAGAGGTGTGTACCACTGATGATTTTACTCGTGGCGTGGATGCCTTAGTTTACGAAGTAGATGAGGCCCGCGAGCTTACTAAGATTGCCTACCCAGTAGCA CTGTTC AGAGACCCATGGCTCGGCAT
ATGCAGGCCGCGGTCTCA CACTTT GCTGCACATAGTTCGACTGGAACAAATGTAGAGGTGTGTACCACTGATGATTTTACTCGTGGCGTGGATGCCTTAGTTTACGAAGTAGATGAGGCCCGCGAGCTTACTAAGATTGCCTACCCAGTAGCA CTGTTC AGAGACCCATGGCTCGGCAT
ATGCAGGCCGCGGTCTCA CACTTT GCTGCAAAAAGTTCGACTGGAACAAATGTAGAGGTGTGTACCACTGATGATTTTACTCGTGGCGTGGATGCCTTAGTTTACGAAGTAGATGAGGCCCGCGAGCTTACTAAGATTGCCTACCCAGTAGCA CTGTTC AGAGACCCATGGCTCGGCAT
ATGCAGGCCGCGGTCTCA CACTTT GCTGCAGATAGTTCGACTGGAACAAATGTAGAGGTGTGTACCACTGATGATTTTACTCGTGGCGTGGATGCCTTAGTTTACGAAGTAGATGAGGCCCGCGAGCTTACTAAGATTGCCTACCCAGTAGCA CTGTTC AGAGACCCATGGCTCGGCAT
ATGCAGGCCGCGGTCTCA CACTTT GCTGCAAGCAGTTCGACTGGAACAAATGTAGAGGTGTGTACCACTGATGATTTTACTCGTGGCGTGGATGCCTTAGTTTACGAAGTAGATGAGGCCCGCGAGCTTACTAAGATTGCCTACCCAGTAGCA CTGTTC AGAGACCCATGGCTCGGCAT
ATGCAGGCCGCGGTCTCA CACTTT GCTGCAACCAGTTCGACTGGAACAAATGTAGAGGTGTGTACCACTGATGATTTTACTCGTGGCGTGGATGCCTTAGTTTACGAAGTAGATGAGGCCCGCGAGCTTACTAAGATTGCCTACCCAGTAGCA CTGTTC AGAGACCCATGGCTCGGCAT
ATGCAGGCCGCGGTCTCA CACTTT GCTGCAAATAGTTCGACTGGAACAAATGTAGAGGTGTGTACCACTGATGATTTTACTCGTGGCGTGGATGCCTTAGTTTACGAAGTAGATGAGGCCCGCGAGCTTACTAAGATTGCCTACCCAGTAGCA CTGTTC AGAGACCCATGGCTCGGCAT
ATGCAGGCCGCGGTCTCA CACTTT GCTGCACAGAGTTCGACTGGAACAAATGTAGAGGTGTGTACCACTGATGATTTTACTCGTGGCGTGGATGCCTTAGTTTACGAAGTAGATGAGGCCCGCGAGCTTACTAAGATTGCCTACCCAGTAGCA CTGTTC AGAGACCCATGGCTCGGCAT
ATGCAGGCCGCGGTCTCA CACTTT GCTGCATGCAGTTCGACTGGAACAAATGTAGAGGTGTGTACCACTGATGATTTTACTCGTGGCGTGGATGCCTTAGTTTACGAAGTAGATGAGGCCCGCGAGCTTACTAAGATTGCCTACCCAGTAGCA CTGTTC AGAGACCCATGGCTCGGCAT
ATGCAGGCCGCGGTCTCA CACTTT GCTGCAGGCAGTTCGACTGGAACAAATGTAGAGGTGTGTACCACTGATGATTTTACTCGTGGCGTGGATGCCTTAGTTTACGAAGTAGATGAGGCCCGCGAGCTTACTAAGATTGCCTACCCAGTAGCA CTGTTC AGAGACCCATGGCTCGGCAT
ATGCAGGCCGCGGTCTCA CACTTT GCTGCACCGAGTTCGACTGGAACAAATGTAGAGGTGTGTACCACTGATGATTTTACTCGTGGCGTGGATGCCTTAGTTTACGAAGTAGATGAGGCCCGCGAGCTTACTAAGATTGCCTACCCAGTAGCA CTGTTC AGAGACCCATGGCTCGGCAT
ATGCAGGCCGCGGTCTCA CACTTT GCTGCAGCGAGTTCGACTGGAACAAATGTAGAGGTGTGTACCACTGATGATTTTACTCGTGGCGTGGATGCCTTAGTTTACGAAGTAGATGAGGCCCGCGAGCTTACTAAGATTGCCTACCCAGTAGCA CTGTTC AGAGACCCATGGCTCGGCAT
ATGCAGGCCGCGGTCTCA CACTTT GCTGCAGTGAGTTCGACTGGAACAAATGTAGAGGTGTGTACCACTGATGATTTTACTCGTGGCGTGGATGCCTTAGTTTACGAAGTAGATGAGGCCCGCGAGCTTACTAAGATTGCCTACCCAGTAGCA CTGTTC AGAGACCCATGGCTCGGCAT
ATGCAGGCCGCGGTCTCA CACTTT GCTGCAATTAGTTCGACTGGAACAAATGTAGAGGTGTGTACCACTGATGATTTTACTCGTGGCGTGGATGCCTTAGTTTACGAAGTAGATGAGGCCCGCGAGCTTACTAAGATTGCCTACCCAGTAGCA CTGTTC AGAGACCCATGGCTCGGCAT
ATGCAGGCCGCGGTCTCA CACTTT GCTGCACTGAGTTCGACTGGAACAAATGTAGAGGTGTGTACCACTGATGATTTTACTCGTGGCGTGGATGCCTTAGTTTACGAAGTAGATGAGGCCCGCGAGCTTACTAAGATTGCCTACCCAGTAGCA CTGTTC AGAGACCCATGGCTCGGCAT
ATGCAGGCCGCGGTCTCA CACTTT GCTGCAATGAGTTCGACTGGAACAAATGTAGAGGTGTGTACCACTGATGATTTTACTCGTGGCGTGGATGCCTTAGTTTACGAAGTAGATGAGGCCCGCGAGCTTACTAAGATTGCCTACCCAGTAGCA CTGTTC AGAGACCCATGGCTCGGCAT
ATGCAGGCCGCGGTCTCA CACTTT GCTGCATTTAGTTCGACTGGAACAAATGTAGAGGTGTGTACCACTGATGATTTTACTCGTGGCGTGGATGCCTTAGTTTACGAAGTAGATGAGGCCCGCGAGCTTACTAAGATTGCCTACCCAGTAGCA CTGTTC AGAGACCCATGGCTCGGCAT
ATGCAGGCCGCGGTCTCA CACTTT GCTGCATATAGTTCGACTGGAACAAATGTAGAGGTGTGTACCACTGATGATTTTACTCGTGGCGTGGATGCCTTAGTTTACGAAGTAGATGAGGCCCGCGAGCTTACTAAGATTGCCTACCCAGTAGCA CTGTTC AGAGACCCATGGCTCGGCAT
ATGCAGGCCGCGGTCTCA CACTTT GCTGCATGGAGTTCGACTGGAACAAATGTAGAGGTGTGTACCACTGATGATTTTACTCGTGGCGTGGATGCCTTAGTTTACGAAGTAGATGAGGCCCGCGAGCTTACTAAGATTGCCTACCCAGTAGCA CTGTTC AGAGACCCATGGCTCGGCAT
ATGCAGGCCGCGGTCTCA CACTTT GCTGCAGAGCGTTCGACTGGAACAAATGTAGAGGTGTGTACCACTGATGATTTTACTCGTGGCGTGGATGCCTTAGTTTACGAAGTAGATGAGGCCCGCGAGCTTACTAAGATTGCCTACCCAGTAGCA CTGTTC AGAGACCCATGGCTCGGCAT
ATGCAGGCCGCGGTCTCA CACTTT GCTGCAGAGCATTCGACTGGAACAAATGTAGAGGTGTGTACCACTGATGATTTTACTCGTGGCGTGGATGCCTTAGTTTACGAAGTAGATGAGGCCCGCGAGCTTACTAAGATTGCCTACCCAGTAGCA CTGTTC AGAGACCCATGGCTCGGCAT
ATGCAGGCCGCGGTCTCA CACTTT GCTGCAGAGAAATCGACTGGAACAAATGTAGAGGTGTGTACCACTGATGATTTTACTCGTGGCGTGGATGCCTTAGTTTACGAAGTAGATGAGGCCCGCGAGCTTACTAAGATTGCCTACCCAGTAGCA CTGTTC AGAGACCCATGGCTCGGCAT
ATGCAGGCCGCGGTCTCA CACTTT GCTGCAGAGGATTCGACTGGAACAAATGTAGAGGTGTGTACCACTGATGATTTTACTCGTGGCGTGGATGCCTTAGTTTACGAAGTAGATGAGGCCCGCGAGCTTACTAAGATTGCCTACCCAGTAGCA CTGTTC AGAGACCCATGGCTCGGCAT
ATGCAGGCCGCGGTCTCA CACTTT GCTGCAGAGGAATCGACTGGAACAAATGTAGAGGTGTGTACCACTGATGATTTTACTCGTGGCGTGGATGCCTTAGTTTACGAAGTAGATGAGGCCCGCGAGCTTACTAAGATTGCCTACCCAGTAGCA CTGTTC AGAGACCCATGGCTCGGCAT
ATGCAGGCCGCGGTCTCA CACTTT GCTGCAGAGACCTCGACTGGAACAAATGTAGAGGTGTGTACCACTGATGATTTTACTCGTGGCGTGGATGCCTTAGTTTACGAAGTAGATGAGGCCCGCGAGCTTACTAAGATTGCCTACCCAGTAGCA CTGTTC AGAGACCCATGGCTCGGCAT
ATGCAGGCCGCGGTCTCA CACTTT GCTGCAGAGAATTCGACTGGAACAAATGTAGAGGTGTGTACCACTGATGATTTTACTCGTGGCGTGGATGCCTTAGTTTACGAAGTAGATGAGGCCCGCGAGCTTACTAAGATTGCCTACCCAGTAGCA CTGTTC AGAGACCCATGGCTCGGCAT
ATGCAGGCCGCGGTCTCA CACTTT GCTGCAGAGCAGTCGACTGGAACAAATGTAGAGGTGTGTACCACTGATGATTTTACTCGTGGCGTGGATGCCTTAGTTTACGAAGTAGATGAGGCCCGCGAGCTTACTAAGATTGCCTACCCAGTAGCA CTGTTC AGAGACCCATGGCTCGGCAT
ATGCAGGCCGCGGTCTCA CACTTT GCTGCAGAGTGCTCGACTGGAACAAATGTAGAGGTGTGTACCACTGATGATTTTACTCGTGGCGTGGATGCCTTAGTTTACGAAGTAGATGAGGCCCGCGAGCTTACTAAGATTGCCTACCCAGTAGCA CTGTTC AGAGACCCATGGCTCGGCAT
ATGCAGGCCGCGGTCTCA CACTTT GCTGCAGAGGGCTCGACTGGAACAAATGTAGAGGTGTGTACCACTGATGATTTTACTCGTGGCGTGGATGCCTTAGTTTACGAAGTAGATGAGGCCCGCGAGCTTACTAAGATTGCCTACCCAGTAGCA CTGTTC AGAGACCCATGGCTCGGCAT
ATGCAGGCCGCGGTCTCA CACTTT GCTGCAGAGCCGTCGACTGGAACAAATGTAGAGGTGTGTACCACTGATGATTTTACTCGTGGCGTGGATGCCTTAGTTTACGAAGTAGATGAGGCCCGCGAGCTTACTAAGATTGCCTACCCAGTAGCA CTGTTC AGAGACCCATGGCTCGGCAT
ATGCAGGCCGCGGTCTCA CACTTT GCTGCAGAGGCGTCGACTGGAACAAATGTAGAGGTGTGTACCACTGATGATTTTACTCGTGGCGTGGATGCCTTAGTTTACGAAGTAGATGAGGCCCGCGAGCTTACTAAGATTGCCTACCCAGTAGCA CTGTTC AGAGACCCATGGCTCGGCAT
ATGCAGGCCGCGGTCTCA CACTTT GCTGCAGAGGTGTCGACTGGAACAAATGTAGAGGTGTGTACCACTGATGATTTTACTCGTGGCGTGGATGCCTTAGTTTACGAAGTAGATGAGGCCCGCGAGCTTACTAAGATTGCCTACCCAGTAGCA CTGTTC AGAGACCCATGGCTCGGCAT
ATGCAGGCCGCGGTCTCA CACTTT GCTGCAGAGATTTCGACTGGAACAAATGTAGAGGTGTGTACCACTGATGATTTTACTCGTGGCGTGGATGCCTTAGTTTACGAAGTAGATGAGGCCCGCGAGCTTACTAAGATTGCCTACCCAGTAGCA CTGTTC AGAGACCCATGGCTCGGCAT
ATGCAGGCCGCGGTCTCA CACTTT GCTGCAGAGCTGTCGACTGGAACAAATGTAGAGGTGTGTACCACTGATGATTTTACTCGTGGCGTGGATGCCTTAGTTTACGAAGTAGATGAGGCCCGCGAGCTTACTAAGATTGCCTACCCAGTAGCA CTGTTC AGAGACCCATGGCTCGGCAT
ATGCAGGCCGCGGTCTCA CACTTT GCTGCAGAGATGTCGACTGGAACAAATGTAGAGGTGTGTACCACTGATGATTTTACTCGTGGCGTGGATGCCTTAGTTTACGAAGTAGATGAGGCCCGCGAGCTTACTAAGATTGCCTACCCAGTAGCA CTGTTC AGAGACCCATGGCTCGGCAT
ATGCAGGCCGCGGTCTCA CACTTT GCTGCAGAGTTTTCGACTGGAACAAATGTAGAGGTGTGTACCACTGATGATTTTACTCGTGGCGTGGATGCCTTAGTTTACGAAGTAGATGAGGCCCGCGAGCTTACTAAGATTGCCTACCCAGTAGCA CTGTTC AGAGACCCATGGCTCGGCAT
ATGCAGGCCGCGGTCTCA CACTTT GCTGCAGAGTATTCGACTGGAACAAATGTAGAGGTGTGTACCACTGATGATTTTACTCGTGGCGTGGATGCCTTAGTTTACGAAGTAGATGAGGCCCGCGAGCTTACTAAGATTGCCTACCCAGTAGCA CTGTTC AGAGACCCATGGCTCGGCAT
ATGCAGGCCGCGGTCTCA CACTTT GCTGCAGAGTGGTCGACTGGAACAAATGTAGAGGTGTGTACCACTGATGATTTTACTCGTGGCGTGGATGCCTTAGTTTACGAAGTAGATGAGGCCCGCGAGCTTACTAAGATTGCCTACCCAGTAGCA CTGTTC AGAGACCCATGGCTCGGCAT
ATGCAGGCCGCGGTCTCA CACTTT GCTGCAGAGAGTCGTACTGGAACAAATGTAGAGGTGTGTACCACTGATGATTTTACTCGTGGCGTGGATGCCTTAGTTTACGAAGTAGATGAGGCCCGCGAGCTTACTAAGATTGCCTACCCAGTAGCA CTGTTC AGAGACCCATGGCTCGGCAT
ATGCAGGCCGCGGTCTCA CACTTT GCTGCAGAGAGTCATACTGGAACAAATGTAGAGGTGTGTACCACTGATGATTTTACTCGTGGCGTGGATGCCTTAGTTTACGAAGTAGATGAGGCCCGCGAGCTTACTAAGATTGCCTACCCAGTAGCA CTGTTC AGAGACCCATGGCTCGGCAT
ATGCAGGCCGCGGTCTCA CACTTT GCTGCAGAGAGTAAAACTGGAACAAATGTAGAGGTGTGTACCACTGATGATTTTACTCGTGGCGTGGATGCCTTAGTTTACGAAGTAGATGAGGCCCGCGAGCTTACTAAGATTGCCTACCCAGTAGCA CTGTTC AGAGACCCATGGCTCGGCAT
ATGCAGGCCGCGGTCTCA CACTTT GCTGCAGAGAGTGATACTGGAACAAATGTAGAGGTGTGTACCACTGATGATTTTACTCGTGGCGTGGATGCCTTAGTTTACGAAGTAGATGAGGCCCGCGAGCTTACTAAGATTGCCTACCCAGTAGCA CTGTTC AGAGACCCATGGCTCGGCAT
ATGCAGGCCGCGGTCTCA CACTTT GCTGCAGAGAGTGAAACTGGAACAAATGTAGAGGTGTGTACCACTGATGATTTTACTCGTGGCGTGGATGCCTTAGTTTACGAAGTAGATGAGGCCCGCGAGCTTACTAAGATTGCCTACCCAGTAGCA CTGTTC AGAGACCCATGGCTCGGCAT
ATGCAGGCCGCGGTCTCA CACTTT GCTGCAGAGAGTACCACTGGAACAAATGTAGAGGTGTGTACCACTGATGATTTTACTCGTGGCGTGGATGCCTTAGTTTACGAAGTAGATGAGGCCCGCGAGCTTACTAAGATTGCCTACCCAGTAGCA CTGTTC AGAGACCCATGGCTCGGCAT
ATGCAGGCCGCGGTCTCA CACTTT GCTGCAGAGAGTAATACTGGAACAAATGTAGAGGTGTGTACCACTGATGATTTTACTCGTGGCGTGGATGCCTTAGTTTACGAAGTAGATGAGGCCCGCGAGCTTACTAAGATTGCCTACCCAGTAGCA CTGTTC AGAGACCCATGGCTCGGCAT
ATGCAGGCCGCGGTCTCA CACTTT GCTGCAGAGAGTCAGACTGGAACAAATGTAGAGGTGTGTACCACTGATGATTTTACTCGTGGCGTGGATGCCTTAGTTTACGAAGTAGATGAGGCCCGCGAGCTTACTAAGATTGCCTACCCAGTAGCA CTGTTC AGAGACCCATGGCTCGGCAT
ATGCAGGCCGCGGTCTCA CACTTT GCTGCAGAGAGTTGCACTGGAACAAATGTAGAGGTGTGTACCACTGATGATTTTACTCGTGGCGTGGATGCCTTAGTTTACGAAGTAGATGAGGCCCGCGAGCTTACTAAGATTGCCTACCCAGTAGCA CTGTTC AGAGACCCATGGCTCGGCAT
ATGCAGGCCGCGGTCTCA CACTTT GCTGCAGAGAGTGGCACTGGAACAAATGTAGAGGTGTGTACCACTGATGATTTTACTCGTGGCGTGGATGCCTTAGTTTACGAAGTAGATGAGGCCCGCGAGCTTACTAAGATTGCCTACCCAGTAGCA CTGTTC AGAGACCCATGGCTCGGCAT
ATGCAGGCCGCGGTCTCA CACTTT GCTGCAGAGAGTCCGACTGGAACAAATGTAGAGGTGTGTACCACTGATGATTTTACTCGTGGCGTGGATGCCTTAGTTTACGAAGTAGATGAGGCCCGCGAGCTTACTAAGATTGCCTACCCAGTAGCA CTGTTC AGAGACCCATGGCTCGGCAT
ATGCAGGCCGCGGTCTCA CACTTT GCTGCAGAGAGTGCGACTGGAACAAATGTAGAGGTGTGTACCACTGATGATTTTACTCGTGGCGTGGATGCCTTAGTTTACGAAGTAGATGAGGCCCGCGAGCTTACTAAGATTGCCTACCCAGTAGCA CTGTTC AGAGACCCATGGCTCGGCAT
ATGCAGGCCGCGGTCTCA CACTTT GCTGCAGAGAGTGTGACTGGAACAAATGTAGAGGTGTGTACCACTGATGATTTTACTCGTGGCGTGGATGCCTTAGTTTACGAAGTAGATGAGGCCCGCGAGCTTACTAAGATTGCCTACCCAGTAGCA CTGTTC AGAGACCCATGGCTCGGCAT
ATGCAGGCCGCGGTCTCA CACTTT GCTGCAGAGAGTATTACTGGAACAAATGTAGAGGTGTGTACCACTGATGATTTTACTCGTGGCGTGGATGCCTTAGTTTACGAAGTAGATGAGGCCCGCGAGCTTACTAAGATTGCCTACCCAGTAGCA CTGTTC AGAGACCCATGGCTCGGCAT
ATGCAGGCCGCGGTCTCA CACTTT GCTGCAGAGAGTCTGACTGGAACAAATGTAGAGGTGTGTACCACTGATGATTTTACTCGTGGCGTGGATGCCTTAGTTTACGAAGTAGATGAGGCCCGCGAGCTTACTAAGATTGCCTACCCAGTAGCA CTGTTC AGAGACCCATGGCTCGGCAT
ATGCAGGCCGCGGTCTCA CACTTT GCTGCAGAGAGTATGACTGGAACAAATGTAGAGGTGTGTACCACTGATGATTTTACTCGTGGCGTGGATGCCTTAGTTTACGAAGTAGATGAGGCCCGCGAGCTTACTAAGATTGCCTACCCAGTAGCA CTGTTC AGAGACCCATGGCTCGGCAT
ATGCAGGCCGCGGTCTCA CACTTT GCTGCAGAGAGTTTTACTGGAACAAATGTAGAGGTGTGTACCACTGATGATTTTACTCGTGGCGTGGATGCCTTAGTTTACGAAGTAGATGAGGCCCGCGAGCTTACTAAGATTGCCTACCCAGTAGCA CTGTTC AGAGACCCATGGCTCGGCAT
ATGCAGGCCGCGGTCTCA CACTTT GCTGCAGAGAGTTATACTGGAACAAATGTAGAGGTGTGTACCACTGATGATTTTACTCGTGGCGTGGATGCCTTAGTTTACGAAGTAGATGAGGCCCGCGAGCTTACTAAGATTGCCTACCCAGTAGCA CTGTTC AGAGACCCATGGCTCGGCAT
ATGCAGGCCGCGGTCTCA CACTTT GCTGCAGAGAGTTGGACTGGAACAAATGTAGAGGTGTGTACCACTGATGATTTTACTCGTGGCGTGGATGCCTTAGTTTACGAAGTAGATGAGGCCCGCGAGCTTACTAAGATTGCCTACCCAGTAGCA CTGTTC AGAGACCCATGGCTCGGCAT
ATGCAGGCCGCGGTCTCA CACTTT GCTGCAGAGAGTTCGCGTGGAACAAATGTAGAGGTGTGTACCACTGATGATTTTACTCGTGGCGTGGATGCCTTAGTTTACGAAGTAGATGAGGCCCGCGAGCTTACTAAGATTGCCTACCCAGTAGCA CTGTTC AGAGACCCATGGCTCGGCAT
ATGCAGGCCGCGGTCTCA CACTTT GCTGCAGAGAGTTCGCATGGAACAAATGTAGAGGTGTGTACCACTGATGATTTTACTCGTGGCGTGGATGCCTTAGTTTACGAAGTAGATGAGGCCCGCGAGCTTACTAAGATTGCCTACCCAGTAGCA CTGTTC AGAGACCCATGGCTCGGCAT
ATGCAGGCCGCGGTCTCA CACTTT GCTGCAGAGAGTTCGAAAGGAACAAATGTAGAGGTGTGTACCACTGATGATTTTACTCGTGGCGTGGATGCCTTAGTTTACGAAGTAGATGAGGCCCGCGAGCTTACTAAGATTGCCTACCCAGTAGCA CTGTTC AGAGACCCATGGCTCGGCAT
ATGCAGGCCGCGGTCTCA CACTTT GCTGCAGAGAGTTCGGATGGAACAAATGTAGAGGTGTGTACCACTGATGATTTTACTCGTGGCGTGGATGCCTTAGTTTACGAAGTAGATGAGGCCCGCGAGCTTACTAAGATTGCCTACCCAGTAGCA CTGTTC AGAGACCCATGGCTCGGCAT
ATGCAGGCCGCGGTCTCA CACTTT GCTGCAGAGAGTTCGGAAGGAACAAATGTAGAGGTGTGTACCACTGATGATTTTACTCGTGGCGTGGATGCCTTAGTTTACGAAGTAGATGAGGCCCGCGAGCTTACTAAGATTGCCTACCCAGTAGCA CTGTTC AGAGACCCATGGCTCGGCAT
ATGCAGGCCGCGGTCTCA CACTTT GCTGCAGAGAGTTCGAGCGGAACAAATGTAGAGGTGTGTACCACTGATGATTTTACTCGTGGCGTGGATGCCTTAGTTTACGAAGTAGATGAGGCCCGCGAGCTTACTAAGATTGCCTACCCAGTAGCA CTGTTC AGAGACCCATGGCTCGGCAT
ATGCAGGCCGCGGTCTCA CACTTT GCTGCAGAGAGTTCGAATGGAACAAATGTAGAGGTGTGTACCACTGATGATTTTACTCGTGGCGTGGATGCCTTAGTTTACGAAGTAGATGAGGCCCGCGAGCTTACTAAGATTGCCTACCCAGTAGCA CTGTTC AGAGACCCATGGCTCGGCAT
ATGCAGGCCGCGGTCTCA CACTTT GCTGCAGAGAGTTCGCAGGGAACAAATGTAGAGGTGTGTACCACTGATGATTTTACTCGTGGCGTGGATGCCTTAGTTTACGAAGTAGATGAGGCCCGCGAGCTTACTAAGATTGCCTACCCAGTAGCA CTGTTC AGAGACCCATGGCTCGGCAT
ATGCAGGCCGCGGTCTCA CACTTT GCTGCAGAGAGTTCGTGCGGAACAAATGTAGAGGTGTGTACCACTGATGATTTTACTCGTGGCGTGGATGCCTTAGTTTACGAAGTAGATGAGGCCCGCGAGCTTACTAAGATTGCCTACCCAGTAGCA CTGTTC AGAGACCCATGGCTCGGCAT
ATGCAGGCCGCGGTCTCA CACTTT GCTGCAGAGAGTTCGGGCGGAACAAATGTAGAGGTGTGTACCACTGATGATTTTACTCGTGGCGTGGATGCCTTAGTTTACGAAGTAGATGAGGCCCGCGAGCTTACTAAGATTGCCTACCCAGTAGCA CTGTTC AGAGACCCATGGCTCGGCAT
ATGCAGGCCGCGGTCTCA CACTTT GCTGCAGAGAGTTCGCCGGGAACAAATGTAGAGGTGTGTACCACTGATGATTTTACTCGTGGCGTGGATGCCTTAGTTTACGAAGTAGATGAGGCCCGCGAGCTTACTAAGATTGCCTACCCAGTAGCA CTGTTC AGAGACCCATGGCTCGGCAT
ATGCAGGCCGCGGTCTCA CACTTT GCTGCAGAGAGTTCGGCGGGAACAAATGTAGAGGTGTGTACCACTGATGATTTTACTCGTGGCGTGGATGCCTTAGTTTACGAAGTAGATGAGGCCCGCGAGCTTACTAAGATTGCCTACCCAGTAGCA CTGTTC AGAGACCCATGGCTCGGCAT
ATGCAGGCCGCGGTCTCA CACTTT GCTGCAGAGAGTTCGGTGGGAACAAATGTAGAGGTGTGTACCACTGATGATTTTACTCGTGGCGTGGATGCCTTAGTTTACGAAGTAGATGAGGCCCGCGAGCTTACTAAGATTGCCTACCCAGTAGCA CTGTTC AGAGACCCATGGCTCGGCAT
ATGCAGGCCGCGGTCTCA CACTTT GCTGCAGAGAGTTCGATTGGAACAAATGTAGAGGTGTGTACCACTGATGATTTTACTCGTGGCGTGGATGCCTTAGTTTACGAAGTAGATGAGGCCCGCGAGCTTACTAAGATTGCCTACCCAGTAGCA CTGTTC AGAGACCCATGGCTCGGCAT
ATGCAGGCCGCGGTCTCA CACTTT GCTGCAGAGAGTTCGCTGGGAACAAATGTAGAGGTGTGTACCACTGATGATTTTACTCGTGGCGTGGATGCCTTAGTTTACGAAGTAGATGAGGCCCGCGAGCTTACTAAGATTGCCTACCCAGTAGCA CTGTTC AGAGACCCATGGCTCGGCAT
ATGCAGGCCGCGGTCTCA CACTTT GCTGCAGAGAGTTCGATGGGAACAAATGTAGAGGTGTGTACCACTGATGATTTTACTCGTGGCGTGGATGCCTTAGTTTACGAAGTAGATGAGGCCCGCGAGCTTACTAAGATTGCCTACCCAGTAGCA CTGTTC AGAGACCCATGGCTCGGCAT
ATGCAGGCCGCGGTCTCA CACTTT GCTGCAGAGAGTTCGTTTGGAACAAATGTAGAGGTGTGTACCACTGATGATTTTACTCGTGGCGTGGATGCCTTAGTTTACGAAGTAGATGAGGCCCGCGAGCTTACTAAGATTGCCTACCCAGTAGCA CTGTTC AGAGACCCATGGCTCGGCAT
ATGCAGGCCGCGGTCTCA CACTTT GCTGCAGAGAGTTCGTATGGAACAAATGTAGAGGTGTGTACCACTGATGATTTTACTCGTGGCGTGGATGCCTTAGTTTACGAAGTAGATGAGGCCCGCGAGCTTACTAAGATTGCCTACCCAGTAGCA CTGTTC AGAGACCCATGGCTCGGCAT
ATGCAGGCCGCGGTCTCA CACTTT GCTGCAGAGAGTTCGTGGGGAACAAATGTAGAGGTGTGTACCACTGATGATTTTACTCGTGGCGTGGATGCCTTAGTTTACGAAGTAGATGAGGCCCGCGAGCTTACTAAGATTGCCTACCCAGTAGCA CTGTTC AGAGACCCATGGCTCGGCAT
ATGCAGGCCGCGGTCTCA CACTTT GCTGCAGAGAGTTCGACTCGTACAAATGTAGAGGTGTGTACCACTGATGATTTTACTCGTGGCGTGGATGCCTTAGTTTACGAAGTAGATGAGGCCCGCGAGCTTACTAAGATTGCCTACCCAGTAGCA CTGTTC AGAGACCCATGGCTCGGCAT
ATGCAGGCCGCGGTCTCA CACTTT GCTGCAGAGAGTTCGACTCATACAAATGTAGAGGTGTGTACCACTGATGATTTTACTCGTGGCGTGGATGCCTTAGTTTACGAAGTAGATGAGGCCCGCGAGCTTACTAAGATTGCCTACCCAGTAGCA CTGTTC AGAGACCCATGGCTCGGCAT
ATGCAGGCCGCGGTCTCA CACTTT GCTGCAGAGAGTTCGACTAAAACAAATGTAGAGGTGTGTACCACTGATGATTTTACTCGTGGCGTGGATGCCTTAGTTTACGAAGTAGATGAGGCCCGCGAGCTTACTAAGATTGCCTACCCAGTAGCA CTGTTC AGAGACCCATGGCTCGGCAT
ATGCAGGCCGCGGTCTCA CACTTT GCTGCAGAGAGTTCGACTGATACAAATGTAGAGGTGTGTACCACTGATGATTTTACTCGTGGCGTGGATGCCTTAGTTTACGAAGTAGATGAGGCCCGCGAGCTTACTAAGATTGCCTACCCAGTAGCA CTGTTC AGAGACCCATGGCTCGGCAT
ATGCAGGCCGCGGTCTCA CACTTT GCTGCAGAGAGTTCGACTGAAACAAATGTAGAGGTGTGTACCACTGATGATTTTACTCGTGGCGTGGATGCCTTAGTTTACGAAGTAGATGAGGCCCGCGAGCTTACTAAGATTGCCTACCCAGTAGCA CTGTTC AGAGACCCATGGCTCGGCAT
ATGCAGGCCGCGGTCTCA CACTTT GCTGCAGAGAGTTCGACTAGCACAAATGTAGAGGTGTGTACCACTGATGATTTTACTCGTGGCGTGGATGCCTTAGTTTACGAAGTAGATGAGGCCCGCGAGCTTACTAAGATTGCCTACCCAGTAGCA CTGTTC AGAGACCCATGGCTCGGCAT
ATGCAGGCCGCGGTCTCA CACTTT GCTGCAGAGAGTTCGACTACCACAAATGTAGAGGTGTGTACCACTGATGATTTTACTCGTGGCGTGGATGCCTTAGTTTACGAAGTAGATGAGGCCCGCGAGCTTACTAAGATTGCCTACCCAGTAGCA CTGTTC AGAGACCCATGGCTCGGCAT
ATGCAGGCCGCGGTCTCA CACTTT GCTGCAGAGAGTTCGACTAATACAAATGTAGAGGTGTGTACCACTGATGATTTTACTCGTGGCGTGGATGCCTTAGTTTACGAAGTAGATGAGGCCCGCGAGCTTACTAAGATTGCCTACCCAGTAGCA CTGTTC AGAGACCCATGGCTCGGCAT
ATGCAGGCCGCGGTCTCA CACTTT GCTGCAGAGAGTTCGACTCAGACAAATGTAGAGGTGTGTACCACTGATGATTTTACTCGTGGCGTGGATGCCTTAGTTTACGAAGTAGATGAGGCCCGCGAGCTTACTAAGATTGCCTACCCAGTAGCA CTGTTC AGAGACCCATGGCTCGGCAT
ATGCAGGCCGCGGTCTCA CACTTT GCTGCAGAGAGTTCGACTTGCACAAATGTAGAGGTGTGTACCACTGATGATTTTACTCGTGGCGTGGATGCCTTAGTTTACGAAGTAGATGAGGCCCGCGAGCTTACTAAGATTGCCTACCCAGTAGCA CTGTTC AGAGACCCATGGCTCGGCAT
ATGCAGGCCGCGGTCTCA CACTTT GCTGCAGAGAGTTCGACTCCGACAAATGTAGAGGTGTGTACCACTGATGATTTTACTCGTGGCGTGGATGCCTTAGTTTACGAAGTAGATGAGGCCCGCGAGCTTACTAAGATTGCCTACCCAGTAGCA CTGTTC AGAGACCCATGGCTCGGCAT
ATGCAGGCCGCGGTCTCA CACTTT GCTGCAGAGAGTTCGACTGCGACAAATGTAGAGGTGTGTACCACTGATGATTTTACTCGTGGCGTGGATGCCTTAGTTTACGAAGTAGATGAGGCCCGCGAGCTTACTAAGATTGCCTACCCAGTAGCA CTGTTC AGAGACCCATGGCTCGGCAT
ATGCAGGCCGCGGTCTCA CACTTT GCTGCAGAGAGTTCGACTGTGACAAATGTAGAGGTGTGTACCACTGATGATTTTACTCGTGGCGTGGATGCCTTAGTTTACGAAGTAGATGAGGCCCGCGAGCTTACTAAGATTGCCTACCCAGTAGCA CTGTTC AGAGACCCATGGCTCGGCAT
ATGCAGGCCGCGGTCTCA CACTTT GCTGCAGAGAGTTCGACTATTACAAATGTAGAGGTGTGTACCACTGATGATTTTACTCGTGGCGTGGATGCCTTAGTTTACGAAGTAGATGAGGCCCGCGAGCTTACTAAGATTGCCTACCCAGTAGCA CTGTTC AGAGACCCATGGCTCGGCAT
ATGCAGGCCGCGGTCTCA CACTTT GCTGCAGAGAGTTCGACTCTGACAAATGTAGAGGTGTGTACCACTGATGATTTTACTCGTGGCGTGGATGCCTTAGTTTACGAAGTAGATGAGGCCCGCGAGCTTACTAAGATTGCCTACCCAGTAGCA CTGTTC AGAGACCCATGGCTCGGCAT
ATGCAGGCCGCGGTCTCA CACTTT GCTGCAGAGAGTTCGACTATGACAAATGTAGAGGTGTGTACCACTGATGATTTTACTCGTGGCGTGGATGCCTTAGTTTACGAAGTAGATGAGGCCCGCGAGCTTACTAAGATTGCCTACCCAGTAGCA CTGTTC AGAGACCCATGGCTCGGCAT
ATGCAGGCCGCGGTCTCA CACTTT GCTGCAGAGAGTTCGACTTTTACAAATGTAGAGGTGTGTACCACTGATGATTTTACTCGTGGCGTGGATGCCTTAGTTTACGAAGTAGATGAGGCCCGCGAGCTTACTAAGATTGCCTACCCAGTAGCA CTGTTC AGAGACCCATGGCTCGGCAT
ATGCAGGCCGCGGTCTCA CACTTT GCTGCAGAGAGTTCGACTTATACAAATGTAGAGGTGTGTACCACTGATGATTTTACTCGTGGCGTGGATGCCTTAGTTTACGAAGTAGATGAGGCCCGCGAGCTTACTAAGATTGCCTACCCAGTAGCA CTGTTC AGAGACCCATGGCTCGGCAT
ATGCAGGCCGCGGTCTCA CACTTT GCTGCAGAGAGTTCGACTTGGACAAATGTAGAGGTGTGTACCACTGATGATTTTACTCGTGGCGTGGATGCCTTAGTTTACGAAGTAGATGAGGCCCGCGAGCTTACTAAGATTGCCTACCCAGTAGCA CTGTTC AGAGACCCATGGCTCGGCAT
ATGCAGGCCGCGGTCTCA CACTTT GCTGCAGAGAGTTCGACTGGACGTAATGTAGAGGTGTGTACCACTGATGATTTTACTCGTGGCGTGGATGCCTTAGTTTACGAAGTAGATGAGGCCCGCGAGCTTACTAAGATTGCCTACCCAGTAGCA CTGTTC AGAGACCCATGGCTCGGCAT
ATGCAGGCCGCGGTCTCA CACTTT GCTGCAGAGAGTTCGACTGGACATAATGTAGAGGTGTGTACCACTGATGATTTTACTCGTGGCGTGGATGCCTTAGTTTACGAAGTAGATGAGGCCCGCGAGCTTACTAAGATTGCCTACCCAGTAGCA CTGTTC AGAGACCCATGGCTCGGCAT
ATGCAGGCCGCGGTCTCA CACTTT GCTGCAGAGAGTTCGACTGGAAAAAATGTAGAGGTGTGTACCACTGATGATTTTACTCGTGGCGTGGATGCCTTAGTTTACGAAGTAGATGAGGCCCGCGAGCTTACTAAGATTGCCTACCCAGTAGCA CTGTTC AGAGACCCATGGCTCGGCAT
ATGCAGGCCGCGGTCTCA CACTTT GCTGCAGAGAGTTCGACTGGAGATAATGTAGAGGTGTGTACCACTGATGATTTTACTCGTGGCGTGGATGCCTTAGTTTACGAAGTAGATGAGGCCCGCGAGCTTACTAAGATTGCCTACCCAGTAGCA CTGTTC AGAGACCCATGGCTCGGCAT
ATGCAGGCCGCGGTCTCA CACTTT GCTGCAGAGAGTTCGACTGGAGAAAATGTAGAGGTGTGTACCACTGATGATTTTACTCGTGGCGTGGATGCCTTAGTTTACGAAGTAGATGAGGCCCGCGAGCTTACTAAGATTGCCTACCCAGTAGCA CTGTTC AGAGACCCATGGCTCGGCAT
ATGCAGGCCGCGGTCTCA CACTTT GCTGCAGAGAGTTCGACTGGAAGCAATGTAGAGGTGTGTACCACTGATGATTTTACTCGTGGCGTGGATGCCTTAGTTTACGAAGTAGATGAGGCCCGCGAGCTTACTAAGATTGCCTACCCAGTAGCA CTGTTC AGAGACCCATGGCTCGGCAT
ATGCAGGCCGCGGTCTCA CACTTT GCTGCAGAGAGTTCGACTGGAAATAATGTAGAGGTGTGTACCACTGATGATTTTACTCGTGGCGTGGATGCCTTAGTTTACGAAGTAGATGAGGCCCGCGAGCTTACTAAGATTGCCTACCCAGTAGCA CTGTTC AGAGACCCATGGCTCGGCAT
ATGCAGGCCGCGGTCTCA CACTTT GCTGCAGAGAGTTCGACTGGACAGAATGTAGAGGTGTGTACCACTGATGATTTTACTCGTGGCGTGGATGCCTTAGTTTACGAAGTAGATGAGGCCCGCGAGCTTACTAAGATTGCCTACCCAGTAGCA CTGTTC AGAGACCCATGGCTCGGCAT
ATGCAGGCCGCGGTCTCA CACTTT GCTGCAGAGAGTTCGACTGGATGCAATGTAGAGGTGTGTACCACTGATGATTTTACTCGTGGCGTGGATGCCTTAGTTTACGAAGTAGATGAGGCCCGCGAGCTTACTAAGATTGCCTACCCAGTAGCA CTGTTC AGAGACCCATGGCTCGGCAT
ATGCAGGCCGCGGTCTCA CACTTT GCTGCAGAGAGTTCGACTGGAGGCAATGTAGAGGTGTGTACCACTGATGATTTTACTCGTGGCGTGGATGCCTTAGTTTACGAAGTAGATGAGGCCCGCGAGCTTACTAAGATTGCCTACCCAGTAGCA CTGTTC AGAGACCCATGGCTCGGCAT
ATGCAGGCCGCGGTCTCA CACTTT GCTGCAGAGAGTTCGACTGGACCGAATGTAGAGGTGTGTACCACTGATGATTTTACTCGTGGCGTGGATGCCTTAGTTTACGAAGTAGATGAGGCCCGCGAGCTTACTAAGATTGCCTACCCAGTAGCA CTGTTC AGAGACCCATGGCTCGGCAT
ATGCAGGCCGCGGTCTCA CACTTT GCTGCAGAGAGTTCGACTGGAGCGAATGTAGAGGTGTGTACCACTGATGATTTTACTCGTGGCGTGGATGCCTTAGTTTACGAAGTAGATGAGGCCCGCGAGCTTACTAAGATTGCCTACCCAGTAGCA CTGTTC AGAGACCCATGGCTCGGCAT
ATGCAGGCCGCGGTCTCA CACTTT GCTGCAGAGAGTTCGACTGGAGTGAATGTAGAGGTGTGTACCACTGATGATTTTACTCGTGGCGTGGATGCCTTAGTTTACGAAGTAGATGAGGCCCGCGAGCTTACTAAGATTGCCTACCCAGTAGCA CTGTTC AGAGACCCATGGCTCGGCAT
ATGCAGGCCGCGGTCTCA CACTTT GCTGCAGAGAGTTCGACTGGAATTAATGTAGAGGTGTGTACCACTGATGATTTTACTCGTGGCGTGGATGCCTTAGTTTACGAAGTAGATGAGGCCCGCGAGCTTACTAAGATTGCCTACCCAGTAGCA CTGTTC AGAGACCCATGGCTCGGCAT
ATGCAGGCCGCGGTCTCA CACTTT GCTGCAGAGAGTTCGACTGGACTGAATGTAGAGGTGTGTACCACTGATGATTTTACTCGTGGCGTGGATGCCTTAGTTTACGAAGTAGATGAGGCCCGCGAGCTTACTAAGATTGCCTACCCAGTAGCA CTGTTC AGAGACCCATGGCTCGGCAT
ATGCAGGCCGCGGTCTCA CACTTT GCTGCAGAGAGTTCGACTGGAATGAATGTAGAGGTGTGTACCACTGATGATTTTACTCGTGGCGTGGATGCCTTAGTTTACGAAGTAGATGAGGCCCGCGAGCTTACTAAGATTGCCTACCCAGTAGCA CTGTTC AGAGACCCATGGCTCGGCAT
ATGCAGGCCGCGGTCTCA CACTTT GCTGCAGAGAGTTCGACTGGATTTAATGTAGAGGTGTGTACCACTGATGATTTTACTCGTGGCGTGGATGCCTTAGTTTACGAAGTAGATGAGGCCCGCGAGCTTACTAAGATTGCCTACCCAGTAGCA CTGTTC AGAGACCCATGGCTCGGCAT
ATGCAGGCCGCGGTCTCA CACTTT GCTGCAGAGAGTTCGACTGGATATAATGTAGAGGTGTGTACCACTGATGATTTTACTCGTGGCGTGGATGCCTTAGTTTACGAAGTAGATGAGGCCCGCGAGCTTACTAAGATTGCCTACCCAGTAGCA CTGTTC AGAGACCCATGGCTCGGCAT
ATGCAGGCCGCGGTCTCA CACTTT GCTGCAGAGAGTTCGACTGGATGGAATGTAGAGGTGTGTACCACTGATGATTTTACTCGTGGCGTGGATGCCTTAGTTTACGAAGTAGATGAGGCCCGCGAGCTTACTAAGATTGCCTACCCAGTAGCA CTGTTC AGAGACCCATGGCTCGGCAT
ATGCAGGCCGCGGTCTCA CACTTT GCTGCAGAGAGTTCGACTGGAACACGTGTAGAGGTGTGTACCACTGATGATTTTACTCGTGGCGTGGATGCCTTAGTTTACGAAGTAGATGAGGCCCGCGAGCTTACTAAGATTGCCTACCCAGTAGCA CTGTTC AGAGACCCATGGCTCGGCAT
ATGCAGGCCGCGGTCTCA CACTTT GCTGCAGAGAGTTCGACTGGAACACATGTAGAGGTGTGTACCACTGATGATTTTACTCGTGGCGTGGATGCCTTAGTTTACGAAGTAGATGAGGCCCGCGAGCTTACTAAGATTGCCTACCCAGTAGCA CTGTTC AGAGACCCATGGCTCGGCAT
ATGCAGGCCGCGGTCTCA CACTTT GCTGCAGAGAGTTCGACTGGAACAAAAGTAGAGGTGTGTACCACTGATGATTTTACTCGTGGCGTGGATGCCTTAGTTTACGAAGTAGATGAGGCCCGCGAGCTTACTAAGATTGCCTACCCAGTAGCA CTGTTC AGAGACCCATGGCTCGGCAT
ATGCAGGCCGCGGTCTCA CACTTT GCTGCAGAGAGTTCGACTGGAACAGATGTAGAGGTGTGTACCACTGATGATTTTACTCGTGGCGTGGATGCCTTAGTTTACGAAGTAGATGAGGCCCGCGAGCTTACTAAGATTGCCTACCCAGTAGCA CTGTTC AGAGACCCATGGCTCGGCAT
ATGCAGGCCGCGGTCTCA CACTTT GCTGCAGAGAGTTCGACTGGAACAGAAGTAGAGGTGTGTACCACTGATGATTTTACTCGTGGCGTGGATGCCTTAGTTTACGAAGTAGATGAGGCCCGCGAGCTTACTAAGATTGCCTACCCAGTAGCA CTGTTC AGAGACCCATGGCTCGGCAT
ATGCAGGCCGCGGTCTCA CACTTT GCTGCAGAGAGTTCGACTGGAACAAGCGTAGAGGTGTGTACCACTGATGATTTTACTCGTGGCGTGGATGCCTTAGTTTACGAAGTAGATGAGGCCCGCGAGCTTACTAAGATTGCCTACCCAGTAGCA CTGTTC AGAGACCCATGGCTCGGCAT
ATGCAGGCCGCGGTCTCA CACTTT GCTGCAGAGAGTTCGACTGGAACAACCGTAGAGGTGTGTACCACTGATGATTTTACTCGTGGCGTGGATGCCTTAGTTTACGAAGTAGATGAGGCCCGCGAGCTTACTAAGATTGCCTACCCAGTAGCA CTGTTC AGAGACCCATGGCTCGGCAT
ATGCAGGCCGCGGTCTCA CACTTT GCTGCAGAGAGTTCGACTGGAACACAGGTAGAGGTGTGTACCACTGATGATTTTACTCGTGGCGTGGATGCCTTAGTTTACGAAGTAGATGAGGCCCGCGAGCTTACTAAGATTGCCTACCCAGTAGCA CTGTTC AGAGACCCATGGCTCGGCAT
ATGCAGGCCGCGGTCTCA CACTTT GCTGCAGAGAGTTCGACTGGAACATGCGTAGAGGTGTGTACCACTGATGATTTTACTCGTGGCGTGGATGCCTTAGTTTACGAAGTAGATGAGGCCCGCGAGCTTACTAAGATTGCCTACCCAGTAGCA CTGTTC AGAGACCCATGGCTCGGCAT
ATGCAGGCCGCGGTCTCA CACTTT GCTGCAGAGAGTTCGACTGGAACAGGCGTAGAGGTGTGTACCACTGATGATTTTACTCGTGGCGTGGATGCCTTAGTTTACGAAGTAGATGAGGCCCGCGAGCTTACTAAGATTGCCTACCCAGTAGCA CTGTTC AGAGACCCATGGCTCGGCAT
ATGCAGGCCGCGGTCTCA CACTTT GCTGCAGAGAGTTCGACTGGAACACCGGTAGAGGTGTGTACCACTGATGATTTTACTCGTGGCGTGGATGCCTTAGTTTACGAAGTAGATGAGGCCCGCGAGCTTACTAAGATTGCCTACCCAGTAGCA CTGTTC AGAGACCCATGGCTCGGCAT
ATGCAGGCCGCGGTCTCA CACTTT GCTGCAGAGAGTTCGACTGGAACAGCGGTAGAGGTGTGTACCACTGATGATTTTACTCGTGGCGTGGATGCCTTAGTTTACGAAGTAGATGAGGCCCGCGAGCTTACTAAGATTGCCTACCCAGTAGCA CTGTTC AGAGACCCATGGCTCGGCAT
ATGCAGGCCGCGGTCTCA CACTTT GCTGCAGAGAGTTCGACTGGAACAGTGGTAGAGGTGTGTACCACTGATGATTTTACTCGTGGCGTGGATGCCTTAGTTTACGAAGTAGATGAGGCCCGCGAGCTTACTAAGATTGCCTACCCAGTAGCA CTGTTC AGAGACCCATGGCTCGGCAT
ATGCAGGCCGCGGTCTCA CACTTT GCTGCAGAGAGTTCGACTGGAACAATTGTAGAGGTGTGTACCACTGATGATTTTACTCGTGGCGTGGATGCCTTAGTTTACGAAGTAGATGAGGCCCGCGAGCTTACTAAGATTGCCTACCCAGTAGCA CTGTTC AGAGACCCATGGCTCGGCAT
ATGCAGGCCGCGGTCTCA CACTTT GCTGCAGAGAGTTCGACTGGAACACTGGTAGAGGTGTGTACCACTGATGATTTTACTCGTGGCGTGGATGCCTTAGTTTACGAAGTAGATGAGGCCCGCGAGCTTACTAAGATTGCCTACCCAGTAGCA CTGTTC AGAGACCCATGGCTCGGCAT
ATGCAGGCCGCGGTCTCA CACTTT GCTGCAGAGAGTTCGACTGGAACAATGGTAGAGGTGTGTACCACTGATGATTTTACTCGTGGCGTGGATGCCTTAGTTTACGAAGTAGATGAGGCCCGCGAGCTTACTAAGATTGCCTACCCAGTAGCA CTGTTC AGAGACCCATGGCTCGGCAT
ATGCAGGCCGCGGTCTCA CACTTT GCTGCAGAGAGTTCGACTGGAACATTTGTAGAGGTGTGTACCACTGATGATTTTACTCGTGGCGTGGATGCCTTAGTTTACGAAGTAGATGAGGCCCGCGAGCTTACTAAGATTGCCTACCCAGTAGCA CTGTTC AGAGACCCATGGCTCGGCAT
ATGCAGGCCGCGGTCTCA CACTTT GCTGCAGAGAGTTCGACTGGAACATATGTAGAGGTGTGTACCACTGATGATTTTACTCGTGGCGTGGATGCCTTAGTTTACGAAGTAGATGAGGCCCGCGAGCTTACTAAGATTGCCTACCCAGTAGCA CTGTTC AGAGACCCATGGCTCGGCAT
ATGCAGGCCGCGGTCTCA CACTTT GCTGCAGAGAGTTCGACTGGAACATGGGTAGAGGTGTGTACCACTGATGATTTTACTCGTGGCGTGGATGCCTTAGTTTACGAAGTAGATGAGGCCCGCGAGCTTACTAAGATTGCCTACCCAGTAGCA CTGTTC AGAGACCCATGGCTCGGCAT
ATGCAGGCCGCGGTCTCA CACTTT GCTGCAGAGAGTTCGACTGGAACAAATCGTGAGGTGTGTACCACTGATGATTTTACTCGTGGCGTGGATGCCTTAGTTTACGAAGTAGATGAGGCCCGCGAGCTTACTAAGATTGCCTACCCAGTAGCA CTGTTC AGAGACCCATGGCTCGGCAT
ATGCAGGCCGCGGTCTCA CACTTT GCTGCAGAGAGTTCGACTGGAACAAATCATGAGGTGTGTACCACTGATGATTTTACTCGTGGCGTGGATGCCTTAGTTTACGAAGTAGATGAGGCCCGCGAGCTTACTAAGATTGCCTACCCAGTAGCA CTGTTC AGAGACCCATGGCTCGGCAT
ATGCAGGCCGCGGTCTCA CACTTT GCTGCAGAGAGTTCGACTGGAACAAATAAAGAGGTGTGTACCACTGATGATTTTACTCGTGGCGTGGATGCCTTAGTTTACGAAGTAGATGAGGCCCGCGAGCTTACTAAGATTGCCTACCCAGTAGCA CTGTTC AGAGACCCATGGCTCGGCAT
ATGCAGGCCGCGGTCTCA CACTTT GCTGCAGAGAGTTCGACTGGAACAAATGATGAGGTGTGTACCACTGATGATTTTACTCGTGGCGTGGATGCCTTAGTTTACGAAGTAGATGAGGCCCGCGAGCTTACTAAGATTGCCTACCCAGTAGCA CTGTTC AGAGACCCATGGCTCGGCAT
ATGCAGGCCGCGGTCTCA CACTTT GCTGCAGAGAGTTCGACTGGAACAAATGAAGAGGTGTGTACCACTGATGATTTTACTCGTGGCGTGGATGCCTTAGTTTACGAAGTAGATGAGGCCCGCGAGCTTACTAAGATTGCCTACCCAGTAGCA CTGTTC AGAGACCCATGGCTCGGCAT
ATGCAGGCCGCGGTCTCA CACTTT GCTGCAGAGAGTTCGACTGGAACAAATAGCGAGGTGTGTACCACTGATGATTTTACTCGTGGCGTGGATGCCTTAGTTTACGAAGTAGATGAGGCCCGCGAGCTTACTAAGATTGCCTACCCAGTAGCA CTGTTC AGAGACCCATGGCTCGGCAT
ATGCAGGCCGCGGTCTCA CACTTT GCTGCAGAGAGTTCGACTGGAACAAATACCGAGGTGTGTACCACTGATGATTTTACTCGTGGCGTGGATGCCTTAGTTTACGAAGTAGATGAGGCCCGCGAGCTTACTAAGATTGCCTACCCAGTAGCA CTGTTC AGAGACCCATGGCTCGGCAT
ATGCAGGCCGCGGTCTCA CACTTT GCTGCAGAGAGTTCGACTGGAACAAATAATGAGGTGTGTACCACTGATGATTTTACTCGTGGCGTGGATGCCTTAGTTTACGAAGTAGATGAGGCCCGCGAGCTTACTAAGATTGCCTACCCAGTAGCA CTGTTC AGAGACCCATGGCTCGGCAT
ATGCAGGCCGCGGTCTCA CACTTT GCTGCAGAGAGTTCGACTGGAACAAATCAGGAGGTGTGTACCACTGATGATTTTACTCGTGGCGTGGATGCCTTAGTTTACGAAGTAGATGAGGCCCGCGAGCTTACTAAGATTGCCTACCCAGTAGCA CTGTTC AGAGACCCATGGCTCGGCAT
ATGCAGGCCGCGGTCTCA CACTTT GCTGCAGAGAGTTCGACTGGAACAAATTGCGAGGTGTGTACCACTGATGATTTTACTCGTGGCGTGGATGCCTTAGTTTACGAAGTAGATGAGGCCCGCGAGCTTACTAAGATTGCCTACCCAGTAGCA CTGTTC AGAGACCCATGGCTCGGCAT
ATGCAGGCCGCGGTCTCA CACTTT GCTGCAGAGAGTTCGACTGGAACAAATGGCGAGGTGTGTACCACTGATGATTTTACTCGTGGCGTGGATGCCTTAGTTTACGAAGTAGATGAGGCCCGCGAGCTTACTAAGATTGCCTACCCAGTAGCA CTGTTC AGAGACCCATGGCTCGGCAT
ATGCAGGCCGCGGTCTCA CACTTT GCTGCAGAGAGTTCGACTGGAACAAATCCGGAGGTGTGTACCACTGATGATTTTACTCGTGGCGTGGATGCCTTAGTTTACGAAGTAGATGAGGCCCGCGAGCTTACTAAGATTGCCTACCCAGTAGCA CTGTTC AGAGACCCATGGCTCGGCAT
ATGCAGGCCGCGGTCTCA CACTTT GCTGCAGAGAGTTCGACTGGAACAAATGCGGAGGTGTGTACCACTGATGATTTTACTCGTGGCGTGGATGCCTTAGTTTACGAAGTAGATGAGGCCCGCGAGCTTACTAAGATTGCCTACCCAGTAGCA CTGTTC AGAGACCCATGGCTCGGCAT
ATGCAGGCCGCGGTCTCA CACTTT GCTGCAGAGAGTTCGACTGGAACAAATATTGAGGTGTGTACCACTGATGATTTTACTCGTGGCGTGGATGCCTTAGTTTACGAAGTAGATGAGGCCCGCGAGCTTACTAAGATTGCCTACCCAGTAGCA CTGTTC AGAGACCCATGGCTCGGCAT
ATGCAGGCCGCGGTCTCA CACTTT GCTGCAGAGAGTTCGACTGGAACAAATCTGGAGGTGTGTACCACTGATGATTTTACTCGTGGCGTGGATGCCTTAGTTTACGAAGTAGATGAGGCCCGCGAGCTTACTAAGATTGCCTACCCAGTAGCA CTGTTC AGAGACCCATGGCTCGGCAT
ATGCAGGCCGCGGTCTCA CACTTT GCTGCAGAGAGTTCGACTGGAACAAATATGGAGGTGTGTACCACTGATGATTTTACTCGTGGCGTGGATGCCTTAGTTTACGAAGTAGATGAGGCCCGCGAGCTTACTAAGATTGCCTACCCAGTAGCA CTGTTC AGAGACCCATGGCTCGGCAT
ATGCAGGCCGCGGTCTCA CACTTT GCTGCAGAGAGTTCGACTGGAACAAATTTTGAGGTGTGTACCACTGATGATTTTACTCGTGGCGTGGATGCCTTAGTTTACGAAGTAGATGAGGCCCGCGAGCTTACTAAGATTGCCTACCCAGTAGCA CTGTTC AGAGACCCATGGCTCGGCAT
ATGCAGGCCGCGGTCTCA CACTTT GCTGCAGAGAGTTCGACTGGAACAAATTATGAGGTGTGTACCACTGATGATTTTACTCGTGGCGTGGATGCCTTAGTTTACGAAGTAGATGAGGCCCGCGAGCTTACTAAGATTGCCTACCCAGTAGCA CTGTTC AGAGACCCATGGCTCGGCAT
ATGCAGGCCGCGGTCTCA CACTTT GCTGCAGAGAGTTCGACTGGAACAAATTGGGAGGTGTGTACCACTGATGATTTTACTCGTGGCGTGGATGCCTTAGTTTACGAAGTAGATGAGGCCCGCGAGCTTACTAAGATTGCCTACCCAGTAGCA CTGTTC AGAGACCCATGGCTCGGCAT
ATGCAGGCCGCGGTCTCA CACTTT GCTGCAGAGAGTTCGACTGGAACAAATGTACGTGTGTGTACCACTGATGATTTTACTCGTGGCGTGGATGCCTTAGTTTACGAAGTAGATGAGGCCCGCGAGCTTACTAAGATTGCCTACCCAGTAGCA CTGTTC AGAGACCCATGGCTCGGCAT
ATGCAGGCCGCGGTCTCA CACTTT GCTGCAGAGAGTTCGACTGGAACAAATGTACATGTGTGTACCACTGATGATTTTACTCGTGGCGTGGATGCCTTAGTTTACGAAGTAGATGAGGCCCGCGAGCTTACTAAGATTGCCTACCCAGTAGCA CTGTTC AGAGACCCATGGCTCGGCAT
ATGCAGGCCGCGGTCTCA CACTTT GCTGCAGAGAGTTCGACTGGAACAAATGTAAAAGTGTGTACCACTGATGATTTTACTCGTGGCGTGGATGCCTTAGTTTACGAAGTAGATGAGGCCCGCGAGCTTACTAAGATTGCCTACCCAGTAGCA CTGTTC AGAGACCCATGGCTCGGCAT
ATGCAGGCCGCGGTCTCA CACTTT GCTGCAGAGAGTTCGACTGGAACAAATGTAGATGTGTGTACCACTGATGATTTTACTCGTGGCGTGGATGCCTTAGTTTACGAAGTAGATGAGGCCCGCGAGCTTACTAAGATTGCCTACCCAGTAGCA CTGTTC AGAGACCCATGGCTCGGCAT
ATGCAGGCCGCGGTCTCA CACTTT GCTGCAGAGAGTTCGACTGGAACAAATGTAAGCGTGTGTACCACTGATGATTTTACTCGTGGCGTGGATGCCTTAGTTTACGAAGTAGATGAGGCCCGCGAGCTTACTAAGATTGCCTACCCAGTAGCA CTGTTC AGAGACCCATGGCTCGGCAT
ATGCAGGCCGCGGTCTCA CACTTT GCTGCAGAGAGTTCGACTGGAACAAATGTAACCGTGTGTACCACTGATGATTTTACTCGTGGCGTGGATGCCTTAGTTTACGAAGTAGATGAGGCCCGCGAGCTTACTAAGATTGCCTACCCAGTAGCA CTGTTC AGAGACCCATGGCTCGGCAT
ATGCAGGCCGCGGTCTCA CACTTT GCTGCAGAGAGTTCGACTGGAACAAATGTAAATGTGTGTACCACTGATGATTTTACTCGTGGCGTGGATGCCTTAGTTTACGAAGTAGATGAGGCCCGCGAGCTTACTAAGATTGCCTACCCAGTAGCA CTGTTC AGAGACCCATGGCTCGGCAT
ATGCAGGCCGCGGTCTCA CACTTT GCTGCAGAGAGTTCGACTGGAACAAATGTACAGGTGTGTACCACTGATGATTTTACTCGTGGCGTGGATGCCTTAGTTTACGAAGTAGATGAGGCCCGCGAGCTTACTAAGATTGCCTACCCAGTAGCA CTGTTC AGAGACCCATGGCTCGGCAT
ATGCAGGCCGCGGTCTCA CACTTT GCTGCAGAGAGTTCGACTGGAACAAATGTATGCGTGTGTACCACTGATGATTTTACTCGTGGCGTGGATGCCTTAGTTTACGAAGTAGATGAGGCCCGCGAGCTTACTAAGATTGCCTACCCAGTAGCA CTGTTC AGAGACCCATGGCTCGGCAT
ATGCAGGCCGCGGTCTCA CACTTT GCTGCAGAGAGTTCGACTGGAACAAATGTAGGCGTGTGTACCACTGATGATTTTACTCGTGGCGTGGATGCCTTAGTTTACGAAGTAGATGAGGCCCGCGAGCTTACTAAGATTGCCTACCCAGTAGCA CTGTTC AGAGACCCATGGCTCGGCAT
ATGCAGGCCGCGGTCTCA CACTTT GCTGCAGAGAGTTCGACTGGAACAAATGTACCGGTGTGTACCACTGATGATTTTACTCGTGGCGTGGATGCCTTAGTTTACGAAGTAGATGAGGCCCGCGAGCTTACTAAGATTGCCTACCCAGTAGCA CTGTTC AGAGACCCATGGCTCGGCAT
ATGCAGGCCGCGGTCTCA CACTTT GCTGCAGAGAGTTCGACTGGAACAAATGTAGCGGTGTGTACCACTGATGATTTTACTCGTGGCGTGGATGCCTTAGTTTACGAAGTAGATGAGGCCCGCGAGCTTACTAAGATTGCCTACCCAGTAGCA CTGTTC AGAGACCCATGGCTCGGCAT
ATGCAGGCCGCGGTCTCA CACTTT GCTGCAGAGAGTTCGACTGGAACAAATGTAGTGGTGTGTACCACTGATGATTTTACTCGTGGCGTGGATGCCTTAGTTTACGAAGTAGATGAGGCCCGCGAGCTTACTAAGATTGCCTACCCAGTAGCA CTGTTC AGAGACCCATGGCTCGGCAT
ATGCAGGCCGCGGTCTCA CACTTT GCTGCAGAGAGTTCGACTGGAACAAATGTAATTGTGTGTACCACTGATGATTTTACTCGTGGCGTGGATGCCTTAGTTTACGAAGTAGATGAGGCCCGCGAGCTTACTAAGATTGCCTACCCAGTAGCA CTGTTC AGAGACCCATGGCTCGGCAT
ATGCAGGCCGCGGTCTCA CACTTT GCTGCAGAGAGTTCGACTGGAACAAATGTACTGGTGTGTACCACTGATGATTTTACTCGTGGCGTGGATGCCTTAGTTTACGAAGTAGATGAGGCCCGCGAGCTTACTAAGATTGCCTACCCAGTAGCA CTGTTC AGAGACCCATGGCTCGGCAT
ATGCAGGCCGCGGTCTCA CACTTT GCTGCAGAGAGTTCGACTGGAACAAATGTAATGGTGTGTACCACTGATGATTTTACTCGTGGCGTGGATGCCTTAGTTTACGAAGTAGATGAGGCCCGCGAGCTTACTAAGATTGCCTACCCAGTAGCA CTGTTC AGAGACCCATGGCTCGGCAT
ATGCAGGCCGCGGTCTCA CACTTT GCTGCAGAGAGTTCGACTGGAACAAATGTATTTGTGTGTACCACTGATGATTTTACTCGTGGCGTGGATGCCTTAGTTTACGAAGTAGATGAGGCCCGCGAGCTTACTAAGATTGCCTACCCAGTAGCA CTGTTC AGAGACCCATGGCTCGGCAT
ATGCAGGCCGCGGTCTCA CACTTT GCTGCAGAGAGTTCGACTGGAACAAATGTATATGTGTGTACCACTGATGATTTTACTCGTGGCGTGGATGCCTTAGTTTACGAAGTAGATGAGGCCCGCGAGCTTACTAAGATTGCCTACCCAGTAGCA CTGTTC AGAGACCCATGGCTCGGCAT
ATGCAGGCCGCGGTCTCA CACTTT GCTGCAGAGAGTTCGACTGGAACAAATGTATGGGTGTGTACCACTGATGATTTTACTCGTGGCGTGGATGCCTTAGTTTACGAAGTAGATGAGGCCCGCGAGCTTACTAAGATTGCCTACCCAGTAGCA CTGTTC AGAGACCCATGGCTCGGCAT
ATGCAGGCCGCGGTCTCA CACTTT GCTGCAGAGAGTTCGACTGGAACAAATGTAGAGCGTTGTACCACTGATGATTTTACTCGTGGCGTGGATGCCTTAGTTTACGAAGTAGATGAGGCCCGCGAGCTTACTAAGATTGCCTACCCAGTAGCA CTGTTC AGAGACCCATGGCTCGGCAT
ATGCAGGCCGCGGTCTCA CACTTT GCTGCAGAGAGTTCGACTGGAACAAATGTAGAGCATTGTACCACTGATGATTTTACTCGTGGCGTGGATGCCTTAGTTTACGAAGTAGATGAGGCCCGCGAGCTTACTAAGATTGCCTACCCAGTAGCA CTGTTC AGAGACCCATGGCTCGGCAT
ATGCAGGCCGCGGTCTCA CACTTT GCTGCAGAGAGTTCGACTGGAACAAATGTAGAGAAATGTACCACTGATGATTTTACTCGTGGCGTGGATGCCTTAGTTTACGAAGTAGATGAGGCCCGCGAGCTTACTAAGATTGCCTACCCAGTAGCA CTGTTC AGAGACCCATGGCTCGGCAT
ATGCAGGCCGCGGTCTCA CACTTT GCTGCAGAGAGTTCGACTGGAACAAATGTAGAGGATTGTACCACTGATGATTTTACTCGTGGCGTGGATGCCTTAGTTTACGAAGTAGATGAGGCCCGCGAGCTTACTAAGATTGCCTACCCAGTAGCA CTGTTC AGAGACCCATGGCTCGGCAT
ATGCAGGCCGCGGTCTCA CACTTT GCTGCAGAGAGTTCGACTGGAACAAATGTAGAGGAATGTACCACTGATGATTTTACTCGTGGCGTGGATGCCTTAGTTTACGAAGTAGATGAGGCCCGCGAGCTTACTAAGATTGCCTACCCAGTAGCA CTGTTC AGAGACCCATGGCTCGGCAT
ATGCAGGCCGCGGTCTCA CACTTT GCTGCAGAGAGTTCGACTGGAACAAATGTAGAGAGCTGTACCACTGATGATTTTACTCGTGGCGTGGATGCCTTAGTTTACGAAGTAGATGAGGCCCGCGAGCTTACTAAGATTGCCTACCCAGTAGCA CTGTTC AGAGACCCATGGCTCGGCAT
ATGCAGGCCGCGGTCTCA CACTTT GCTGCAGAGAGTTCGACTGGAACAAATGTAGAGACCTGTACCACTGATGATTTTACTCGTGGCGTGGATGCCTTAGTTTACGAAGTAGATGAGGCCCGCGAGCTTACTAAGATTGCCTACCCAGTAGCA CTGTTC AGAGACCCATGGCTCGGCAT
ATGCAGGCCGCGGTCTCA CACTTT GCTGCAGAGAGTTCGACTGGAACAAATGTAGAGAATTGTACCACTGATGATTTTACTCGTGGCGTGGATGCCTTAGTTTACGAAGTAGATGAGGCCCGCGAGCTTACTAAGATTGCCTACCCAGTAGCA CTGTTC AGAGACCCATGGCTCGGCAT
ATGCAGGCCGCGGTCTCA CACTTT GCTGCAGAGAGTTCGACTGGAACAAATGTAGAGCAGTGTACCACTGATGATTTTACTCGTGGCGTGGATGCCTTAGTTTACGAAGTAGATGAGGCCCGCGAGCTTACTAAGATTGCCTACCCAGTAGCA CTGTTC AGAGACCCATGGCTCGGCAT
ATGCAGGCCGCGGTCTCA CACTTT GCTGCAGAGAGTTCGACTGGAACAAATGTAGAGTGCTGTACCACTGATGATTTTACTCGTGGCGTGGATGCCTTAGTTTACGAAGTAGATGAGGCCCGCGAGCTTACTAAGATTGCCTACCCAGTAGCA CTGTTC AGAGACCCATGGCTCGGCAT
ATGCAGGCCGCGGTCTCA CACTTT GCTGCAGAGAGTTCGACTGGAACAAATGTAGAGGGCTGTACCACTGATGATTTTACTCGTGGCGTGGATGCCTTAGTTTACGAAGTAGATGAGGCCCGCGAGCTTACTAAGATTGCCTACCCAGTAGCA CTGTTC AGAGACCCATGGCTCGGCAT
ATGCAGGCCGCGGTCTCA CACTTT GCTGCAGAGAGTTCGACTGGAACAAATGTAGAGCCGTGTACCACTGATGATTTTACTCGTGGCGTGGATGCCTTAGTTTACGAAGTAGATGAGGCCCGCGAGCTTACTAAGATTGCCTACCCAGTAGCA CTGTTC AGAGACCCATGGCTCGGCAT
ATGCAGGCCGCGGTCTCA CACTTT GCTGCAGAGAGTTCGACTGGAACAAATGTAGAGGCGTGTACCACTGATGATTTTACTCGTGGCGTGGATGCCTTAGTTTACGAAGTAGATGAGGCCCGCGAGCTTACTAAGATTGCCTACCCAGTAGCA CTGTTC AGAGACCCATGGCTCGGCAT
ATGCAGGCCGCGGTCTCA CACTTT GCTGCAGAGAGTTCGACTGGAACAAATGTAGAGATTTGTACCACTGATGATTTTACTCGTGGCGTGGATGCCTTAGTTTACGAAGTAGATGAGGCCCGCGAGCTTACTAAGATTGCCTACCCAGTAGCA CTGTTC AGAGACCCATGGCTCGGCAT
ATGCAGGCCGCGGTCTCA CACTTT GCTGCAGAGAGTTCGACTGGAACAAATGTAGAGCTGTGTACCACTGATGATTTTACTCGTGGCGTGGATGCCTTAGTTTACGAAGTAGATGAGGCCCGCGAGCTTACTAAGATTGCCTACCCAGTAGCA CTGTTC AGAGACCCATGGCTCGGCAT
ATGCAGGCCGCGGTCTCA CACTTT GCTGCAGAGAGTTCGACTGGAACAAATGTAGAGATGTGTACCACTGATGATTTTACTCGTGGCGTGGATGCCTTAGTTTACGAAGTAGATGAGGCCCGCGAGCTTACTAAGATTGCCTACCCAGTAGCA CTGTTC AGAGACCCATGGCTCGGCAT
ATGCAGGCCGCGGTCTCA CACTTT GCTGCAGAGAGTTCGACTGGAACAAATGTAGAGTTTTGTACCACTGATGATTTTACTCGTGGCGTGGATGCCTTAGTTTACGAAGTAGATGAGGCCCGCGAGCTTACTAAGATTGCCTACCCAGTAGCA CTGTTC AGAGACCCATGGCTCGGCAT
ATGCAGGCCGCGGTCTCA CACTTT GCTGCAGAGAGTTCGACTGGAACAAATGTAGAGTATTGTACCACTGATGATTTTACTCGTGGCGTGGATGCCTTAGTTTACGAAGTAGATGAGGCCCGCGAGCTTACTAAGATTGCCTACCCAGTAGCA CTGTTC AGAGACCCATGGCTCGGCAT
ATGCAGGCCGCGGTCTCA CACTTT GCTGCAGAGAGTTCGACTGGAACAAATGTAGAGTGGTGTACCACTGATGATTTTACTCGTGGCGTGGATGCCTTAGTTTACGAAGTAGATGAGGCCCGCGAGCTTACTAAGATTGCCTACCCAGTAGCA CTGTTC AGAGACCCATGGCTCGGCAT
ATGCAGGCCGCGGTCTCA CACTTT GCTGCAGAGAGTTCGACTGGAACAAATGTAGAGGTGCGTACCACTGATGATTTTACTCGTGGCGTGGATGCCTTAGTTTACGAAGTAGATGAGGCCCGCGAGCTTACTAAGATTGCCTACCCAGTAGCA CTGTTC AGAGACCCATGGCTCGGCAT
ATGCAGGCCGCGGTCTCA CACTTT GCTGCAGAGAGTTCGACTGGAACAAATGTAGAGGTGCATACCACTGATGATTTTACTCGTGGCGTGGATGCCTTAGTTTACGAAGTAGATGAGGCCCGCGAGCTTACTAAGATTGCCTACCCAGTAGCA CTGTTC AGAGACCCATGGCTCGGCAT
ATGCAGGCCGCGGTCTCA CACTTT GCTGCAGAGAGTTCGACTGGAACAAATGTAGAGGTGAAAACCACTGATGATTTTACTCGTGGCGTGGATGCCTTAGTTTACGAAGTAGATGAGGCCCGCGAGCTTACTAAGATTGCCTACCCAGTAGCA CTGTTC AGAGACCCATGGCTCGGCAT
ATGCAGGCCGCGGTCTCA CACTTT GCTGCAGAGAGTTCGACTGGAACAAATGTAGAGGTGGATACCACTGATGATTTTACTCGTGGCGTGGATGCCTTAGTTTACGAAGTAGATGAGGCCCGCGAGCTTACTAAGATTGCCTACCCAGTAGCA CTGTTC AGAGACCCATGGCTCGGCAT
ATGCAGGCCGCGGTCTCA CACTTT GCTGCAGAGAGTTCGACTGGAACAAATGTAGAGGTGGAAACCACTGATGATTTTACTCGTGGCGTGGATGCCTTAGTTTACGAAGTAGATGAGGCCCGCGAGCTTACTAAGATTGCCTACCCAGTAGCA CTGTTC AGAGACCCATGGCTCGGCAT
ATGCAGGCCGCGGTCTCA CACTTT GCTGCAGAGAGTTCGACTGGAACAAATGTAGAGGTGAGCACCACTGATGATTTTACTCGTGGCGTGGATGCCTTAGTTTACGAAGTAGATGAGGCCCGCGAGCTTACTAAGATTGCCTACCCAGTAGCA CTGTTC AGAGACCCATGGCTCGGCAT
ATGCAGGCCGCGGTCTCA CACTTT GCTGCAGAGAGTTCGACTGGAACAAATGTAGAGGTGACCACCACTGATGATTTTACTCGTGGCGTGGATGCCTTAGTTTACGAAGTAGATGAGGCCCGCGAGCTTACTAAGATTGCCTACCCAGTAGCA CTGTTC AGAGACCCATGGCTCGGCAT
ATGCAGGCCGCGGTCTCA CACTTT GCTGCAGAGAGTTCGACTGGAACAAATGTAGAGGTGAATACCACTGATGATTTTACTCGTGGCGTGGATGCCTTAGTTTACGAAGTAGATGAGGCCCGCGAGCTTACTAAGATTGCCTACCCAGTAGCA CTGTTC AGAGACCCATGGCTCGGCAT
ATGCAGGCCGCGGTCTCA CACTTT GCTGCAGAGAGTTCGACTGGAACAAATGTAGAGGTGCAGACCACTGATGATTTTACTCGTGGCGTGGATGCCTTAGTTTACGAAGTAGATGAGGCCCGCGAGCTTACTAAGATTGCCTACCCAGTAGCA CTGTTC AGAGACCCATGGCTCGGCAT
ATGCAGGCCGCGGTCTCA CACTTT GCTGCAGAGAGTTCGACTGGAACAAATGTAGAGGTGGGCACCACTGATGATTTTACTCGTGGCGTGGATGCCTTAGTTTACGAAGTAGATGAGGCCCGCGAGCTTACTAAGATTGCCTACCCAGTAGCA CTGTTC AGAGACCCATGGCTCGGCAT
ATGCAGGCCGCGGTCTCA CACTTT GCTGCAGAGAGTTCGACTGGAACAAATGTAGAGGTGCCGACCACTGATGATTTTACTCGTGGCGTGGATGCCTTAGTTTACGAAGTAGATGAGGCCCGCGAGCTTACTAAGATTGCCTACCCAGTAGCA CTGTTC AGAGACCCATGGCTCGGCAT
ATGCAGGCCGCGGTCTCA CACTTT GCTGCAGAGAGTTCGACTGGAACAAATGTAGAGGTGGCGACCACTGATGATTTTACTCGTGGCGTGGATGCCTTAGTTTACGAAGTAGATGAGGCCCGCGAGCTTACTAAGATTGCCTACCCAGTAGCA CTGTTC AGAGACCCATGGCTCGGCAT
ATGCAGGCCGCGGTCTCA CACTTT GCTGCAGAGAGTTCGACTGGAACAAATGTAGAGGTGGTGACCACTGATGATTTTACTCGTGGCGTGGATGCCTTAGTTTACGAAGTAGATGAGGCCCGCGAGCTTACTAAGATTGCCTACCCAGTAGCA CTGTTC AGAGACCCATGGCTCGGCAT
ATGCAGGCCGCGGTCTCA CACTTT GCTGCAGAGAGTTCGACTGGAACAAATGTAGAGGTGATTACCACTGATGATTTTACTCGTGGCGTGGATGCCTTAGTTTACGAAGTAGATGAGGCCCGCGAGCTTACTAAGATTGCCTACCCAGTAGCA CTGTTC AGAGACCCATGGCTCGGCAT
ATGCAGGCCGCGGTCTCA CACTTT GCTGCAGAGAGTTCGACTGGAACAAATGTAGAGGTGCTGACCACTGATGATTTTACTCGTGGCGTGGATGCCTTAGTTTACGAAGTAGATGAGGCCCGCGAGCTTACTAAGATTGCCTACCCAGTAGCA CTGTTC AGAGACCCATGGCTCGGCAT
ATGCAGGCCGCGGTCTCA CACTTT GCTGCAGAGAGTTCGACTGGAACAAATGTAGAGGTGATGACCACTGATGATTTTACTCGTGGCGTGGATGCCTTAGTTTACGAAGTAGATGAGGCCCGCGAGCTTACTAAGATTGCCTACCCAGTAGCA CTGTTC AGAGACCCATGGCTCGGCAT
ATGCAGGCCGCGGTCTCA CACTTT GCTGCAGAGAGTTCGACTGGAACAAATGTAGAGGTGTTTACCACTGATGATTTTACTCGTGGCGTGGATGCCTTAGTTTACGAAGTAGATGAGGCCCGCGAGCTTACTAAGATTGCCTACCCAGTAGCA CTGTTC AGAGACCCATGGCTCGGCAT
ATGCAGGCCGCGGTCTCA CACTTT GCTGCAGAGAGTTCGACTGGAACAAATGTAGAGGTGTATACCACTGATGATTTTACTCGTGGCGTGGATGCCTTAGTTTACGAAGTAGATGAGGCCCGCGAGCTTACTAAGATTGCCTACCCAGTAGCA CTGTTC AGAGACCCATGGCTCGGCAT
ATGCAGGCCGCGGTCTCA CACTTT GCTGCAGAGAGTTCGACTGGAACAAATGTAGAGGTGTGGACCACTGATGATTTTACTCGTGGCGTGGATGCCTTAGTTTACGAAGTAGATGAGGCCCGCGAGCTTACTAAGATTGCCTACCCAGTAGCA CTGTTC AGAGACCCATGGCTCGGCAT
ATGCAGGCCGCGGTCTCA CACTTT GCTGCAGAGAGTTCGACTGGAACAAATGTAGAGGTGTGTCGTACTGATGATTTTACTCGTGGCGTGGATGCCTTAGTTTACGAAGTAGATGAGGCCCGCGAGCTTACTAAGATTGCCTACCCAGTAGCA CTGTTC AGAGACCCATGGCTCGGCAT
ATGCAGGCCGCGGTCTCA CACTTT GCTGCAGAGAGTTCGACTGGAACAAATGTAGAGGTGTGTCATACTGATGATTTTACTCGTGGCGTGGATGCCTTAGTTTACGAAGTAGATGAGGCCCGCGAGCTTACTAAGATTGCCTACCCAGTAGCA CTGTTC AGAGACCCATGGCTCGGCAT
ATGCAGGCCGCGGTCTCA CACTTT GCTGCAGAGAGTTCGACTGGAACAAATGTAGAGGTGTGTAAAACTGATGATTTTACTCGTGGCGTGGATGCCTTAGTTTACGAAGTAGATGAGGCCCGCGAGCTTACTAAGATTGCCTACCCAGTAGCA CTGTTC AGAGACCCATGGCTCGGCAT
ATGCAGGCCGCGGTCTCA CACTTT GCTGCAGAGAGTTCGACTGGAACAAATGTAGAGGTGTGTGATACTGATGATTTTACTCGTGGCGTGGATGCCTTAGTTTACGAAGTAGATGAGGCCCGCGAGCTTACTAAGATTGCCTACCCAGTAGCA CTGTTC AGAGACCCATGGCTCGGCAT
ATGCAGGCCGCGGTCTCA CACTTT GCTGCAGAGAGTTCGACTGGAACAAATGTAGAGGTGTGTGAAACTGATGATTTTACTCGTGGCGTGGATGCCTTAGTTTACGAAGTAGATGAGGCCCGCGAGCTTACTAAGATTGCCTACCCAGTAGCA CTGTTC AGAGACCCATGGCTCGGCAT
ATGCAGGCCGCGGTCTCA CACTTT GCTGCAGAGAGTTCGACTGGAACAAATGTAGAGGTGTGTAGCACTGATGATTTTACTCGTGGCGTGGATGCCTTAGTTTACGAAGTAGATGAGGCCCGCGAGCTTACTAAGATTGCCTACCCAGTAGCA CTGTTC AGAGACCCATGGCTCGGCAT
ATGCAGGCCGCGGTCTCA CACTTT GCTGCAGAGAGTTCGACTGGAACAAATGTAGAGGTGTGTAATACTGATGATTTTACTCGTGGCGTGGATGCCTTAGTTTACGAAGTAGATGAGGCCCGCGAGCTTACTAAGATTGCCTACCCAGTAGCA CTGTTC AGAGACCCATGGCTCGGCAT
ATGCAGGCCGCGGTCTCA CACTTT GCTGCAGAGAGTTCGACTGGAACAAATGTAGAGGTGTGTCAGACTGATGATTTTACTCGTGGCGTGGATGCCTTAGTTTACGAAGTAGATGAGGCCCGCGAGCTTACTAAGATTGCCTACCCAGTAGCA CTGTTC AGAGACCCATGGCTCGGCAT
ATGCAGGCCGCGGTCTCA CACTTT GCTGCAGAGAGTTCGACTGGAACAAATGTAGAGGTGTGTTGCACTGATGATTTTACTCGTGGCGTGGATGCCTTAGTTTACGAAGTAGATGAGGCCCGCGAGCTTACTAAGATTGCCTACCCAGTAGCA CTGTTC AGAGACCCATGGCTCGGCAT
ATGCAGGCCGCGGTCTCA CACTTT GCTGCAGAGAGTTCGACTGGAACAAATGTAGAGGTGTGTGGCACTGATGATTTTACTCGTGGCGTGGATGCCTTAGTTTACGAAGTAGATGAGGCCCGCGAGCTTACTAAGATTGCCTACCCAGTAGCA CTGTTC AGAGACCCATGGCTCGGCAT
ATGCAGGCCGCGGTCTCA CACTTT GCTGCAGAGAGTTCGACTGGAACAAATGTAGAGGTGTGTCCGACTGATGATTTTACTCGTGGCGTGGATGCCTTAGTTTACGAAGTAGATGAGGCCCGCGAGCTTACTAAGATTGCCTACCCAGTAGCA CTGTTC AGAGACCCATGGCTCGGCAT
ATGCAGGCCGCGGTCTCA CACTTT GCTGCAGAGAGTTCGACTGGAACAAATGTAGAGGTGTGTGCGACTGATGATTTTACTCGTGGCGTGGATGCCTTAGTTTACGAAGTAGATGAGGCCCGCGAGCTTACTAAGATTGCCTACCCAGTAGCA CTGTTC AGAGACCCATGGCTCGGCAT
ATGCAGGCCGCGGTCTCA CACTTT GCTGCAGAGAGTTCGACTGGAACAAATGTAGAGGTGTGTGTGACTGATGATTTTACTCGTGGCGTGGATGCCTTAGTTTACGAAGTAGATGAGGCCCGCGAGCTTACTAAGATTGCCTACCCAGTAGCA CTGTTC AGAGACCCATGGCTCGGCAT
ATGCAGGCCGCGGTCTCA CACTTT GCTGCAGAGAGTTCGACTGGAACAAATGTAGAGGTGTGTATTACTGATGATTTTACTCGTGGCGTGGATGCCTTAGTTTACGAAGTAGATGAGGCCCGCGAGCTTACTAAGATTGCCTACCCAGTAGCA CTGTTC AGAGACCCATGGCTCGGCAT
ATGCAGGCCGCGGTCTCA CACTTT GCTGCAGAGAGTTCGACTGGAACAAATGTAGAGGTGTGTCTGACTGATGATTTTACTCGTGGCGTGGATGCCTTAGTTTACGAAGTAGATGAGGCCCGCGAGCTTACTAAGATTGCCTACCCAGTAGCA CTGTTC AGAGACCCATGGCTCGGCAT
ATGCAGGCCGCGGTCTCA CACTTT GCTGCAGAGAGTTCGACTGGAACAAATGTAGAGGTGTGTATGACTGATGATTTTACTCGTGGCGTGGATGCCTTAGTTTACGAAGTAGATGAGGCCCGCGAGCTTACTAAGATTGCCTACCCAGTAGCA CTGTTC AGAGACCCATGGCTCGGCAT
ATGCAGGCCGCGGTCTCA CACTTT GCTGCAGAGAGTTCGACTGGAACAAATGTAGAGGTGTGTTTTACTGATGATTTTACTCGTGGCGTGGATGCCTTAGTTTACGAAGTAGATGAGGCCCGCGAGCTTACTAAGATTGCCTACCCAGTAGCA CTGTTC AGAGACCCATGGCTCGGCAT
ATGCAGGCCGCGGTCTCA CACTTT GCTGCAGAGAGTTCGACTGGAACAAATGTAGAGGTGTGTTATACTGATGATTTTACTCGTGGCGTGGATGCCTTAGTTTACGAAGTAGATGAGGCCCGCGAGCTTACTAAGATTGCCTACCCAGTAGCA CTGTTC AGAGACCCATGGCTCGGCAT
ATGCAGGCCGCGGTCTCA CACTTT GCTGCAGAGAGTTCGACTGGAACAAATGTAGAGGTGTGTTGGACTGATGATTTTACTCGTGGCGTGGATGCCTTAGTTTACGAAGTAGATGAGGCCCGCGAGCTTACTAAGATTGCCTACCCAGTAGCA CTGTTC AGAGACCCATGGCTCGGCAT
ATGCAGGCCGCGGTCTCA CACTTT GCTGCAGAGAGTTCGACTGGAACAAATGTAGAGGTGTGTACCCGTGATGATTTTACTCGTGGCGTGGATGCCTTAGTTTACGAAGTAGATGAGGCCCGCGAGCTTACTAAGATTGCCTACCCAGTAGCA CTGTTC AGAGACCCATGGCTCGGCAT
ATGCAGGCCGCGGTCTCA CACTTT GCTGCAGAGAGTTCGACTGGAACAAATGTAGAGGTGTGTACCCATGATGATTTTACTCGTGGCGTGGATGCCTTAGTTTACGAAGTAGATGAGGCCCGCGAGCTTACTAAGATTGCCTACCCAGTAGCA CTGTTC AGAGACCCATGGCTCGGCAT
ATGCAGGCCGCGGTCTCA CACTTT GCTGCAGAGAGTTCGACTGGAACAAATGTAGAGGTGTGTACCAAAGATGATTTTACTCGTGGCGTGGATGCCTTAGTTTACGAAGTAGATGAGGCCCGCGAGCTTACTAAGATTGCCTACCCAGTAGCA CTGTTC AGAGACCCATGGCTCGGCAT
ATGCAGGCCGCGGTCTCA CACTTT GCTGCAGAGAGTTCGACTGGAACAAATGTAGAGGTGTGTACCGATGATGATTTTACTCGTGGCGTGGATGCCTTAGTTTACGAAGTAGATGAGGCCCGCGAGCTTACTAAGATTGCCTACCCAGTAGCA CTGTTC AGAGACCCATGGCTCGGCAT
ATGCAGGCCGCGGTCTCA CACTTT GCTGCAGAGAGTTCGACTGGAACAAATGTAGAGGTGTGTACCGAAGATGATTTTACTCGTGGCGTGGATGCCTTAGTTTACGAAGTAGATGAGGCCCGCGAGCTTACTAAGATTGCCTACCCAGTAGCA CTGTTC AGAGACCCATGGCTCGGCAT
ATGCAGGCCGCGGTCTCA CACTTT GCTGCAGAGAGTTCGACTGGAACAAATGTAGAGGTGTGTACCAGCGATGATTTTACTCGTGGCGTGGATGCCTTAGTTTACGAAGTAGATGAGGCCCGCGAGCTTACTAAGATTGCCTACCCAGTAGCA CTGTTC AGAGACCCATGGCTCGGCAT
ATGCAGGCCGCGGTCTCA CACTTT GCTGCAGAGAGTTCGACTGGAACAAATGTAGAGGTGTGTACCAATGATGATTTTACTCGTGGCGTGGATGCCTTAGTTTACGAAGTAGATGAGGCCCGCGAGCTTACTAAGATTGCCTACCCAGTAGCA CTGTTC AGAGACCCATGGCTCGGCAT
ATGCAGGCCGCGGTCTCA CACTTT GCTGCAGAGAGTTCGACTGGAACAAATGTAGAGGTGTGTACCCAGGATGATTTTACTCGTGGCGTGGATGCCTTAGTTTACGAAGTAGATGAGGCCCGCGAGCTTACTAAGATTGCCTACCCAGTAGCA CTGTTC AGAGACCCATGGCTCGGCAT
ATGCAGGCCGCGGTCTCA CACTTT GCTGCAGAGAGTTCGACTGGAACAAATGTAGAGGTGTGTACCTGCGATGATTTTACTCGTGGCGTGGATGCCTTAGTTTACGAAGTAGATGAGGCCCGCGAGCTTACTAAGATTGCCTACCCAGTAGCA CTGTTC AGAGACCCATGGCTCGGCAT
ATGCAGGCCGCGGTCTCA CACTTT GCTGCAGAGAGTTCGACTGGAACAAATGTAGAGGTGTGTACCGGCGATGATTTTACTCGTGGCGTGGATGCCTTAGTTTACGAAGTAGATGAGGCCCGCGAGCTTACTAAGATTGCCTACCCAGTAGCA CTGTTC AGAGACCCATGGCTCGGCAT
ATGCAGGCCGCGGTCTCA CACTTT GCTGCAGAGAGTTCGACTGGAACAAATGTAGAGGTGTGTACCCCGGATGATTTTACTCGTGGCGTGGATGCCTTAGTTTACGAAGTAGATGAGGCCCGCGAGCTTACTAAGATTGCCTACCCAGTAGCA CTGTTC AGAGACCCATGGCTCGGCAT
ATGCAGGCCGCGGTCTCA CACTTT GCTGCAGAGAGTTCGACTGGAACAAATGTAGAGGTGTGTACCGCGGATGATTTTACTCGTGGCGTGGATGCCTTAGTTTACGAAGTAGATGAGGCCCGCGAGCTTACTAAGATTGCCTACCCAGTAGCA CTGTTC AGAGACCCATGGCTCGGCAT
ATGCAGGCCGCGGTCTCA CACTTT GCTGCAGAGAGTTCGACTGGAACAAATGTAGAGGTGTGTACCGTGGATGATTTTACTCGTGGCGTGGATGCCTTAGTTTACGAAGTAGATGAGGCCCGCGAGCTTACTAAGATTGCCTACCCAGTAGCA CTGTTC AGAGACCCATGGCTCGGCAT
ATGCAGGCCGCGGTCTCA CACTTT GCTGCAGAGAGTTCGACTGGAACAAATGTAGAGGTGTGTACCATTGATGATTTTACTCGTGGCGTGGATGCCTTAGTTTACGAAGTAGATGAGGCCCGCGAGCTTACTAAGATTGCCTACCCAGTAGCA CTGTTC AGAGACCCATGGCTCGGCAT
ATGCAGGCCGCGGTCTCA CACTTT GCTGCAGAGAGTTCGACTGGAACAAATGTAGAGGTGTGTACCCTGGATGATTTTACTCGTGGCGTGGATGCCTTAGTTTACGAAGTAGATGAGGCCCGCGAGCTTACTAAGATTGCCTACCCAGTAGCA CTGTTC AGAGACCCATGGCTCGGCAT
ATGCAGGCCGCGGTCTCA CACTTT GCTGCAGAGAGTTCGACTGGAACAAATGTAGAGGTGTGTACCATGGATGATTTTACTCGTGGCGTGGATGCCTTAGTTTACGAAGTAGATGAGGCCCGCGAGCTTACTAAGATTGCCTACCCAGTAGCA CTGTTC AGAGACCCATGGCTCGGCAT
ATGCAGGCCGCGGTCTCA CACTTT GCTGCAGAGAGTTCGACTGGAACAAATGTAGAGGTGTGTACCTTTGATGATTTTACTCGTGGCGTGGATGCCTTAGTTTACGAAGTAGATGAGGCCCGCGAGCTTACTAAGATTGCCTACCCAGTAGCA CTGTTC AGAGACCCATGGCTCGGCAT
ATGCAGGCCGCGGTCTCA CACTTT GCTGCAGAGAGTTCGACTGGAACAAATGTAGAGGTGTGTACCTATGATGATTTTACTCGTGGCGTGGATGCCTTAGTTTACGAAGTAGATGAGGCCCGCGAGCTTACTAAGATTGCCTACCCAGTAGCA CTGTTC AGAGACCCATGGCTCGGCAT
ATGCAGGCCGCGGTCTCA CACTTT GCTGCAGAGAGTTCGACTGGAACAAATGTAGAGGTGTGTACCTGGGATGATTTTACTCGTGGCGTGGATGCCTTAGTTTACGAAGTAGATGAGGCCCGCGAGCTTACTAAGATTGCCTACCCAGTAGCA CTGTTC AGAGACCCATGGCTCGGCAT
ATGCAGGCCGCGGTCTCA CACTTT GCTGCAGAGAGTTCGACTGGAACAAATGTAGAGGTGTGTACCACTCGTGATTTTACTCGTGGCGTGGATGCCTTAGTTTACGAAGTAGATGAGGCCCGCGAGCTTACTAAGATTGCCTACCCAGTAGCA CTGTTC AGAGACCCATGGCTCGGCAT
ATGCAGGCCGCGGTCTCA CACTTT GCTGCAGAGAGTTCGACTGGAACAAATGTAGAGGTGTGTACCACTCATGATTTTACTCGTGGCGTGGATGCCTTAGTTTACGAAGTAGATGAGGCCCGCGAGCTTACTAAGATTGCCTACCCAGTAGCA CTGTTC AGAGACCCATGGCTCGGCAT
ATGCAGGCCGCGGTCTCA CACTTT GCTGCAGAGAGTTCGACTGGAACAAATGTAGAGGTGTGTACCACTAAAGATTTTACTCGTGGCGTGGATGCCTTAGTTTACGAAGTAGATGAGGCCCGCGAGCTTACTAAGATTGCCTACCCAGTAGCA CTGTTC AGAGACCCATGGCTCGGCAT
ATGCAGGCCGCGGTCTCA CACTTT GCTGCAGAGAGTTCGACTGGAACAAATGTAGAGGTGTGTACCACTGAAGATTTTACTCGTGGCGTGGATGCCTTAGTTTACGAAGTAGATGAGGCCCGCGAGCTTACTAAGATTGCCTACCCAGTAGCA CTGTTC AGAGACCCATGGCTCGGCAT
ATGCAGGCCGCGGTCTCA CACTTT GCTGCAGAGAGTTCGACTGGAACAAATGTAGAGGTGTGTACCACTAGCGATTTTACTCGTGGCGTGGATGCCTTAGTTTACGAAGTAGATGAGGCCCGCGAGCTTACTAAGATTGCCTACCCAGTAGCA CTGTTC AGAGACCCATGGCTCGGCAT
ATGCAGGCCGCGGTCTCA CACTTT GCTGCAGAGAGTTCGACTGGAACAAATGTAGAGGTGTGTACCACTACCGATTTTACTCGTGGCGTGGATGCCTTAGTTTACGAAGTAGATGAGGCCCGCGAGCTTACTAAGATTGCCTACCCAGTAGCA CTGTTC AGAGACCCATGGCTCGGCAT
ATGCAGGCCGCGGTCTCA CACTTT GCTGCAGAGAGTTCGACTGGAACAAATGTAGAGGTGTGTACCACTAATGATTTTACTCGTGGCGTGGATGCCTTAGTTTACGAAGTAGATGAGGCCCGCGAGCTTACTAAGATTGCCTACCCAGTAGCA CTGTTC AGAGACCCATGGCTCGGCAT
ATGCAGGCCGCGGTCTCA CACTTT GCTGCAGAGAGTTCGACTGGAACAAATGTAGAGGTGTGTACCACTCAGGATTTTACTCGTGGCGTGGATGCCTTAGTTTACGAAGTAGATGAGGCCCGCGAGCTTACTAAGATTGCCTACCCAGTAGCA CTGTTC AGAGACCCATGGCTCGGCAT
ATGCAGGCCGCGGTCTCA CACTTT GCTGCAGAGAGTTCGACTGGAACAAATGTAGAGGTGTGTACCACTTGCGATTTTACTCGTGGCGTGGATGCCTTAGTTTACGAAGTAGATGAGGCCCGCGAGCTTACTAAGATTGCCTACCCAGTAGCA CTGTTC AGAGACCCATGGCTCGGCAT
ATGCAGGCCGCGGTCTCA CACTTT GCTGCAGAGAGTTCGACTGGAACAAATGTAGAGGTGTGTACCACTGGCGATTTTACTCGTGGCGTGGATGCCTTAGTTTACGAAGTAGATGAGGCCCGCGAGCTTACTAAGATTGCCTACCCAGTAGCA CTGTTC AGAGACCCATGGCTCGGCAT
ATGCAGGCCGCGGTCTCA CACTTT GCTGCAGAGAGTTCGACTGGAACAAATGTAGAGGTGTGTACCACTCCGGATTTTACTCGTGGCGTGGATGCCTTAGTTTACGAAGTAGATGAGGCCCGCGAGCTTACTAAGATTGCCTACCCAGTAGCA CTGTTC AGAGACCCATGGCTCGGCAT
ATGCAGGCCGCGGTCTCA CACTTT GCTGCAGAGAGTTCGACTGGAACAAATGTAGAGGTGTGTACCACTGCGGATTTTACTCGTGGCGTGGATGCCTTAGTTTACGAAGTAGATGAGGCCCGCGAGCTTACTAAGATTGCCTACCCAGTAGCA CTGTTC AGAGACCCATGGCTCGGCAT
ATGCAGGCCGCGGTCTCA CACTTT GCTGCAGAGAGTTCGACTGGAACAAATGTAGAGGTGTGTACCACTGTGGATTTTACTCGTGGCGTGGATGCCTTAGTTTACGAAGTAGATGAGGCCCGCGAGCTTACTAAGATTGCCTACCCAGTAGCA CTGTTC AGAGACCCATGGCTCGGCAT
ATGCAGGCCGCGGTCTCA CACTTT GCTGCAGAGAGTTCGACTGGAACAAATGTAGAGGTGTGTACCACTATTGATTTTACTCGTGGCGTGGATGCCTTAGTTTACGAAGTAGATGAGGCCCGCGAGCTTACTAAGATTGCCTACCCAGTAGCA CTGTTC AGAGACCCATGGCTCGGCAT
ATGCAGGCCGCGGTCTCA CACTTT GCTGCAGAGAGTTCGACTGGAACAAATGTAGAGGTGTGTACCACTCTGGATTTTACTCGTGGCGTGGATGCCTTAGTTTACGAAGTAGATGAGGCCCGCGAGCTTACTAAGATTGCCTACCCAGTAGCA CTGTTC AGAGACCCATGGCTCGGCAT
ATGCAGGCCGCGGTCTCA CACTTT GCTGCAGAGAGTTCGACTGGAACAAATGTAGAGGTGTGTACCACTATGGATTTTACTCGTGGCGTGGATGCCTTAGTTTACGAAGTAGATGAGGCCCGCGAGCTTACTAAGATTGCCTACCCAGTAGCA CTGTTC AGAGACCCATGGCTCGGCAT
ATGCAGGCCGCGGTCTCA CACTTT GCTGCAGAGAGTTCGACTGGAACAAATGTAGAGGTGTGTACCACTTTTGATTTTACTCGTGGCGTGGATGCCTTAGTTTACGAAGTAGATGAGGCCCGCGAGCTTACTAAGATTGCCTACCCAGTAGCA CTGTTC AGAGACCCATGGCTCGGCAT
ATGCAGGCCGCGGTCTCA CACTTT GCTGCAGAGAGTTCGACTGGAACAAATGTAGAGGTGTGTACCACTTATGATTTTACTCGTGGCGTGGATGCCTTAGTTTACGAAGTAGATGAGGCCCGCGAGCTTACTAAGATTGCCTACCCAGTAGCA CTGTTC AGAGACCCATGGCTCGGCAT
ATGCAGGCCGCGGTCTCA CACTTT GCTGCAGAGAGTTCGACTGGAACAAATGTAGAGGTGTGTACCACTTGGGATTTTACTCGTGGCGTGGATGCCTTAGTTTACGAAGTAGATGAGGCCCGCGAGCTTACTAAGATTGCCTACCCAGTAGCA CTGTTC AGAGACCCATGGCTCGGCAT
ATGCAGGCCGCGGTCTCA CACTTT GCTGCAGAGAGTTCGACTGGAACAAATGTAGAGGTGTGTACCACTGATCGTTTTACTCGTGGCGTGGATGCCTTAGTTTACGAAGTAGATGAGGCCCGCGAGCTTACTAAGATTGCCTACCCAGTAGCA CTGTTC AGAGACCCATGGCTCGGCAT
ATGCAGGCCGCGGTCTCA CACTTT GCTGCAGAGAGTTCGACTGGAACAAATGTAGAGGTGTGTACCACTGATCATTTTACTCGTGGCGTGGATGCCTTAGTTTACGAAGTAGATGAGGCCCGCGAGCTTACTAAGATTGCCTACCCAGTAGCA CTGTTC AGAGACCCATGGCTCGGCAT
ATGCAGGCCGCGGTCTCA CACTTT GCTGCAGAGAGTTCGACTGGAACAAATGTAGAGGTGTGTACCACTGATAAATTTACTCGTGGCGTGGATGCCTTAGTTTACGAAGTAGATGAGGCCCGCGAGCTTACTAAGATTGCCTACCCAGTAGCA CTGTTC AGAGACCCATGGCTCGGCAT
ATGCAGGCCGCGGTCTCA CACTTT GCTGCAGAGAGTTCGACTGGAACAAATGTAGAGGTGTGTACCACTGATGAATTTACTCGTGGCGTGGATGCCTTAGTTTACGAAGTAGATGAGGCCCGCGAGCTTACTAAGATTGCCTACCCAGTAGCA CTGTTC AGAGACCCATGGCTCGGCAT
ATGCAGGCCGCGGTCTCA CACTTT GCTGCAGAGAGTTCGACTGGAACAAATGTAGAGGTGTGTACCACTGATAGCTTTACTCGTGGCGTGGATGCCTTAGTTTACGAAGTAGATGAGGCCCGCGAGCTTACTAAGATTGCCTACCCAGTAGCA CTGTTC AGAGACCCATGGCTCGGCAT
ATGCAGGCCGCGGTCTCA CACTTT GCTGCAGAGAGTTCGACTGGAACAAATGTAGAGGTGTGTACCACTGATACCTTTACTCGTGGCGTGGATGCCTTAGTTTACGAAGTAGATGAGGCCCGCGAGCTTACTAAGATTGCCTACCCAGTAGCA CTGTTC AGAGACCCATGGCTCGGCAT
ATGCAGGCCGCGGTCTCA CACTTT GCTGCAGAGAGTTCGACTGGAACAAATGTAGAGGTGTGTACCACTGATAATTTTACTCGTGGCGTGGATGCCTTAGTTTACGAAGTAGATGAGGCCCGCGAGCTTACTAAGATTGCCTACCCAGTAGCA CTGTTC AGAGACCCATGGCTCGGCAT
ATGCAGGCCGCGGTCTCA CACTTT GCTGCAGAGAGTTCGACTGGAACAAATGTAGAGGTGTGTACCACTGATCAGTTTACTCGTGGCGTGGATGCCTTAGTTTACGAAGTAGATGAGGCCCGCGAGCTTACTAAGATTGCCTACCCAGTAGCA CTGTTC AGAGACCCATGGCTCGGCAT
ATGCAGGCCGCGGTCTCA CACTTT GCTGCAGAGAGTTCGACTGGAACAAATGTAGAGGTGTGTACCACTGATTGCTTTACTCGTGGCGTGGATGCCTTAGTTTACGAAGTAGATGAGGCCCGCGAGCTTACTAAGATTGCCTACCCAGTAGCA CTGTTC AGAGACCCATGGCTCGGCAT
ATGCAGGCCGCGGTCTCA CACTTT GCTGCAGAGAGTTCGACTGGAACAAATGTAGAGGTGTGTACCACTGATGGCTTTACTCGTGGCGTGGATGCCTTAGTTTACGAAGTAGATGAGGCCCGCGAGCTTACTAAGATTGCCTACCCAGTAGCA CTGTTC AGAGACCCATGGCTCGGCAT
ATGCAGGCCGCGGTCTCA CACTTT GCTGCAGAGAGTTCGACTGGAACAAATGTAGAGGTGTGTACCACTGATCCGTTTACTCGTGGCGTGGATGCCTTAGTTTACGAAGTAGATGAGGCCCGCGAGCTTACTAAGATTGCCTACCCAGTAGCA CTGTTC AGAGACCCATGGCTCGGCAT
ATGCAGGCCGCGGTCTCA CACTTT GCTGCAGAGAGTTCGACTGGAACAAATGTAGAGGTGTGTACCACTGATGCGTTTACTCGTGGCGTGGATGCCTTAGTTTACGAAGTAGATGAGGCCCGCGAGCTTACTAAGATTGCCTACCCAGTAGCA CTGTTC AGAGACCCATGGCTCGGCAT
ATGCAGGCCGCGGTCTCA CACTTT GCTGCAGAGAGTTCGACTGGAACAAATGTAGAGGTGTGTACCACTGATGTGTTTACTCGTGGCGTGGATGCCTTAGTTTACGAAGTAGATGAGGCCCGCGAGCTTACTAAGATTGCCTACCCAGTAGCA CTGTTC AGAGACCCATGGCTCGGCAT
ATGCAGGCCGCGGTCTCA CACTTT GCTGCAGAGAGTTCGACTGGAACAAATGTAGAGGTGTGTACCACTGATATTTTTACTCGTGGCGTGGATGCCTTAGTTTACGAAGTAGATGAGGCCCGCGAGCTTACTAAGATTGCCTACCCAGTAGCA CTGTTC AGAGACCCATGGCTCGGCAT
ATGCAGGCCGCGGTCTCA CACTTT GCTGCAGAGAGTTCGACTGGAACAAATGTAGAGGTGTGTACCACTGATCTGTTTACTCGTGGCGTGGATGCCTTAGTTTACGAAGTAGATGAGGCCCGCGAGCTTACTAAGATTGCCTACCCAGTAGCA CTGTTC AGAGACCCATGGCTCGGCAT
ATGCAGGCCGCGGTCTCA CACTTT GCTGCAGAGAGTTCGACTGGAACAAATGTAGAGGTGTGTACCACTGATATGTTTACTCGTGGCGTGGATGCCTTAGTTTACGAAGTAGATGAGGCCCGCGAGCTTACTAAGATTGCCTACCCAGTAGCA CTGTTC AGAGACCCATGGCTCGGCAT
ATGCAGGCCGCGGTCTCA CACTTT GCTGCAGAGAGTTCGACTGGAACAAATGTAGAGGTGTGTACCACTGATTTTTTTACTCGTGGCGTGGATGCCTTAGTTTACGAAGTAGATGAGGCCCGCGAGCTTACTAAGATTGCCTACCCAGTAGCA CTGTTC AGAGACCCATGGCTCGGCAT
ATGCAGGCCGCGGTCTCA CACTTT GCTGCAGAGAGTTCGACTGGAACAAATGTAGAGGTGTGTACCACTGATTATTTTACTCGTGGCGTGGATGCCTTAGTTTACGAAGTAGATGAGGCCCGCGAGCTTACTAAGATTGCCTACCCAGTAGCA CTGTTC AGAGACCCATGGCTCGGCAT
ATGCAGGCCGCGGTCTCA CACTTT GCTGCAGAGAGTTCGACTGGAACAAATGTAGAGGTGTGTACCACTGATTGGTTTACTCGTGGCGTGGATGCCTTAGTTTACGAAGTAGATGAGGCCCGCGAGCTTACTAAGATTGCCTACCCAGTAGCA CTGTTC AGAGACCCATGGCTCGGCAT
ATGCAGGCCGCGGTCTCA CACTTT GCTGCAGAGAGTTCGACTGGAACAAATGTAGAGGTGTGTACCACTGATGATCGTACTCGTGGCGTGGATGCCTTAGTTTACGAAGTAGATGAGGCCCGCGAGCTTACTAAGATTGCCTACCCAGTAGCA CTGTTC AGAGACCCATGGCTCGGCAT
ATGCAGGCCGCGGTCTCA CACTTT GCTGCAGAGAGTTCGACTGGAACAAATGTAGAGGTGTGTACCACTGATGATCATACTCGTGGCGTGGATGCCTTAGTTTACGAAGTAGATGAGGCCCGCGAGCTTACTAAGATTGCCTACCCAGTAGCA CTGTTC AGAGACCCATGGCTCGGCAT
ATGCAGGCCGCGGTCTCA CACTTT GCTGCAGAGAGTTCGACTGGAACAAATGTAGAGGTGTGTACCACTGATGATAAAACTCGTGGCGTGGATGCCTTAGTTTACGAAGTAGATGAGGCCCGCGAGCTTACTAAGATTGCCTACCCAGTAGCA CTGTTC AGAGACCCATGGCTCGGCAT
ATGCAGGCCGCGGTCTCA CACTTT GCTGCAGAGAGTTCGACTGGAACAAATGTAGAGGTGTGTACCACTGATGATGATACTCGTGGCGTGGATGCCTTAGTTTACGAAGTAGATGAGGCCCGCGAGCTTACTAAGATTGCCTACCCAGTAGCA CTGTTC AGAGACCCATGGCTCGGCAT
ATGCAGGCCGCGGTCTCA CACTTT GCTGCAGAGAGTTCGACTGGAACAAATGTAGAGGTGTGTACCACTGATGATGAAACTCGTGGCGTGGATGCCTTAGTTTACGAAGTAGATGAGGCCCGCGAGCTTACTAAGATTGCCTACCCAGTAGCA CTGTTC AGAGACCCATGGCTCGGCAT
ATGCAGGCCGCGGTCTCA CACTTT GCTGCAGAGAGTTCGACTGGAACAAATGTAGAGGTGTGTACCACTGATGATAGCACTCGTGGCGTGGATGCCTTAGTTTACGAAGTAGATGAGGCCCGCGAGCTTACTAAGATTGCCTACCCAGTAGCA CTGTTC AGAGACCCATGGCTCGGCAT
ATGCAGGCCGCGGTCTCA CACTTT GCTGCAGAGAGTTCGACTGGAACAAATGTAGAGGTGTGTACCACTGATGATACCACTCGTGGCGTGGATGCCTTAGTTTACGAAGTAGATGAGGCCCGCGAGCTTACTAAGATTGCCTACCCAGTAGCA CTGTTC AGAGACCCATGGCTCGGCAT
ATGCAGGCCGCGGTCTCA CACTTT GCTGCAGAGAGTTCGACTGGAACAAATGTAGAGGTGTGTACCACTGATGATAATACTCGTGGCGTGGATGCCTTAGTTTACGAAGTAGATGAGGCCCGCGAGCTTACTAAGATTGCCTACCCAGTAGCA CTGTTC AGAGACCCATGGCTCGGCAT
ATGCAGGCCGCGGTCTCA CACTTT GCTGCAGAGAGTTCGACTGGAACAAATGTAGAGGTGTGTACCACTGATGATCAGACTCGTGGCGTGGATGCCTTAGTTTACGAAGTAGATGAGGCCCGCGAGCTTACTAAGATTGCCTACCCAGTAGCA CTGTTC AGAGACCCATGGCTCGGCAT
ATGCAGGCCGCGGTCTCA CACTTT GCTGCAGAGAGTTCGACTGGAACAAATGTAGAGGTGTGTACCACTGATGATTGCACTCGTGGCGTGGATGCCTTAGTTTACGAAGTAGATGAGGCCCGCGAGCTTACTAAGATTGCCTACCCAGTAGCA CTGTTC AGAGACCCATGGCTCGGCAT
ATGCAGGCCGCGGTCTCA CACTTT GCTGCAGAGAGTTCGACTGGAACAAATGTAGAGGTGTGTACCACTGATGATGGCACTCGTGGCGTGGATGCCTTAGTTTACGAAGTAGATGAGGCCCGCGAGCTTACTAAGATTGCCTACCCAGTAGCA CTGTTC AGAGACCCATGGCTCGGCAT
ATGCAGGCCGCGGTCTCA CACTTT GCTGCAGAGAGTTCGACTGGAACAAATGTAGAGGTGTGTACCACTGATGATCCGACTCGTGGCGTGGATGCCTTAGTTTACGAAGTAGATGAGGCCCGCGAGCTTACTAAGATTGCCTACCCAGTAGCA CTGTTC AGAGACCCATGGCTCGGCAT
ATGCAGGCCGCGGTCTCA CACTTT GCTGCAGAGAGTTCGACTGGAACAAATGTAGAGGTGTGTACCACTGATGATGCGACTCGTGGCGTGGATGCCTTAGTTTACGAAGTAGATGAGGCCCGCGAGCTTACTAAGATTGCCTACCCAGTAGCA CTGTTC AGAGACCCATGGCTCGGCAT
ATGCAGGCCGCGGTCTCA CACTTT GCTGCAGAGAGTTCGACTGGAACAAATGTAGAGGTGTGTACCACTGATGATGTGACTCGTGGCGTGGATGCCTTAGTTTACGAAGTAGATGAGGCCCGCGAGCTTACTAAGATTGCCTACCCAGTAGCA CTGTTC AGAGACCCATGGCTCGGCAT
ATGCAGGCCGCGGTCTCA CACTTT GCTGCAGAGAGTTCGACTGGAACAAATGTAGAGGTGTGTACCACTGATGATATTACTCGTGGCGTGGATGCCTTAGTTTACGAAGTAGATGAGGCCCGCGAGCTTACTAAGATTGCCTACCCAGTAGCA CTGTTC AGAGACCCATGGCTCGGCAT
ATGCAGGCCGCGGTCTCA CACTTT GCTGCAGAGAGTTCGACTGGAACAAATGTAGAGGTGTGTACCACTGATGATCTGACTCGTGGCGTGGATGCCTTAGTTTACGAAGTAGATGAGGCCCGCGAGCTTACTAAGATTGCCTACCCAGTAGCA CTGTTC AGAGACCCATGGCTCGGCAT
ATGCAGGCCGCGGTCTCA CACTTT GCTGCAGAGAGTTCGACTGGAACAAATGTAGAGGTGTGTACCACTGATGATATGACTCGTGGCGTGGATGCCTTAGTTTACGAAGTAGATGAGGCCCGCGAGCTTACTAAGATTGCCTACCCAGTAGCA CTGTTC AGAGACCCATGGCTCGGCAT
ATGCAGGCCGCGGTCTCA CACTTT GCTGCAGAGAGTTCGACTGGAACAAATGTAGAGGTGTGTACCACTGATGATTATACTCGTGGCGTGGATGCCTTAGTTTACGAAGTAGATGAGGCCCGCGAGCTTACTAAGATTGCCTACCCAGTAGCA CTGTTC AGAGACCCATGGCTCGGCAT
ATGCAGGCCGCGGTCTCA CACTTT GCTGCAGAGAGTTCGACTGGAACAAATGTAGAGGTGTGTACCACTGATGATTGGACTCGTGGCGTGGATGCCTTAGTTTACGAAGTAGATGAGGCCCGCGAGCTTACTAAGATTGCCTACCCAGTAGCA CTGTTC AGAGACCCATGGCTCGGCAT
ATGCAGGCCGCGGTCTCA CACTTT GCTGCAGAGAGTTCGACTGGAACAAATGTAGAGGTGTGTACCACTGATGATTTTCGTCGTGGCGTGGATGCCTTAGTTTACGAAGTAGATGAGGCCCGCGAGCTTACTAAGATTGCCTACCCAGTAGCA CTGTTC AGAGACCCATGGCTCGGCAT
ATGCAGGCCGCGGTCTCA CACTTT GCTGCAGAGAGTTCGACTGGAACAAATGTAGAGGTGTGTACCACTGATGATTTTCATCGTGGCGTGGATGCCTTAGTTTACGAAGTAGATGAGGCCCGCGAGCTTACTAAGATTGCCTACCCAGTAGCA CTGTTC AGAGACCCATGGCTCGGCAT
ATGCAGGCCGCGGTCTCA CACTTT GCTGCAGAGAGTTCGACTGGAACAAATGTAGAGGTGTGTACCACTGATGATTTTAAACGTGGCGTGGATGCCTTAGTTTACGAAGTAGATGAGGCCCGCGAGCTTACTAAGATTGCCTACCCAGTAGCA CTGTTC AGAGACCCATGGCTCGGCAT
ATGCAGGCCGCGGTCTCA CACTTT GCTGCAGAGAGTTCGACTGGAACAAATGTAGAGGTGTGTACCACTGATGATTTTGATCGTGGCGTGGATGCCTTAGTTTACGAAGTAGATGAGGCCCGCGAGCTTACTAAGATTGCCTACCCAGTAGCA CTGTTC AGAGACCCATGGCTCGGCAT
ATGCAGGCCGCGGTCTCA CACTTT GCTGCAGAGAGTTCGACTGGAACAAATGTAGAGGTGTGTACCACTGATGATTTTGAACGTGGCGTGGATGCCTTAGTTTACGAAGTAGATGAGGCCCGCGAGCTTACTAAGATTGCCTACCCAGTAGCA CTGTTC AGAGACCCATGGCTCGGCAT
ATGCAGGCCGCGGTCTCA CACTTT GCTGCAGAGAGTTCGACTGGAACAAATGTAGAGGTGTGTACCACTGATGATTTTAGCCGTGGCGTGGATGCCTTAGTTTACGAAGTAGATGAGGCCCGCGAGCTTACTAAGATTGCCTACCCAGTAGCA CTGTTC AGAGACCCATGGCTCGGCAT
ATGCAGGCCGCGGTCTCA CACTTT GCTGCAGAGAGTTCGACTGGAACAAATGTAGAGGTGTGTACCACTGATGATTTTAATCGTGGCGTGGATGCCTTAGTTTACGAAGTAGATGAGGCCCGCGAGCTTACTAAGATTGCCTACCCAGTAGCA CTGTTC AGAGACCCATGGCTCGGCAT
ATGCAGGCCGCGGTCTCA CACTTT GCTGCAGAGAGTTCGACTGGAACAAATGTAGAGGTGTGTACCACTGATGATTTTCAGCGTGGCGTGGATGCCTTAGTTTACGAAGTAGATGAGGCCCGCGAGCTTACTAAGATTGCCTACCCAGTAGCA CTGTTC AGAGACCCATGGCTCGGCAT
ATGCAGGCCGCGGTCTCA CACTTT GCTGCAGAGAGTTCGACTGGAACAAATGTAGAGGTGTGTACCACTGATGATTTTTGCCGTGGCGTGGATGCCTTAGTTTACGAAGTAGATGAGGCCCGCGAGCTTACTAAGATTGCCTACCCAGTAGCA CTGTTC AGAGACCCATGGCTCGGCAT
ATGCAGGCCGCGGTCTCA CACTTT GCTGCAGAGAGTTCGACTGGAACAAATGTAGAGGTGTGTACCACTGATGATTTTGGCCGTGGCGTGGATGCCTTAGTTTACGAAGTAGATGAGGCCCGCGAGCTTACTAAGATTGCCTACCCAGTAGCA CTGTTC AGAGACCCATGGCTCGGCAT
ATGCAGGCCGCGGTCTCA CACTTT GCTGCAGAGAGTTCGACTGGAACAAATGTAGAGGTGTGTACCACTGATGATTTTCCGCGTGGCGTGGATGCCTTAGTTTACGAAGTAGATGAGGCCCGCGAGCTTACTAAGATTGCCTACCCAGTAGCA CTGTTC AGAGACCCATGGCTCGGCAT
ATGCAGGCCGCGGTCTCA CACTTT GCTGCAGAGAGTTCGACTGGAACAAATGTAGAGGTGTGTACCACTGATGATTTTGCGCGTGGCGTGGATGCCTTAGTTTACGAAGTAGATGAGGCCCGCGAGCTTACTAAGATTGCCTACCCAGTAGCA CTGTTC AGAGACCCATGGCTCGGCAT
ATGCAGGCCGCGGTCTCA CACTTT GCTGCAGAGAGTTCGACTGGAACAAATGTAGAGGTGTGTACCACTGATGATTTTGTGCGTGGCGTGGATGCCTTAGTTTACGAAGTAGATGAGGCCCGCGAGCTTACTAAGATTGCCTACCCAGTAGCA CTGTTC AGAGACCCATGGCTCGGCAT
ATGCAGGCCGCGGTCTCA CACTTT GCTGCAGAGAGTTCGACTGGAACAAATGTAGAGGTGTGTACCACTGATGATTTTATTCGTGGCGTGGATGCCTTAGTTTACGAAGTAGATGAGGCCCGCGAGCTTACTAAGATTGCCTACCCAGTAGCA CTGTTC AGAGACCCATGGCTCGGCAT
ATGCAGGCCGCGGTCTCA CACTTT GCTGCAGAGAGTTCGACTGGAACAAATGTAGAGGTGTGTACCACTGATGATTTTCTGCGTGGCGTGGATGCCTTAGTTTACGAAGTAGATGAGGCCCGCGAGCTTACTAAGATTGCCTACCCAGTAGCA CTGTTC AGAGACCCATGGCTCGGCAT
ATGCAGGCCGCGGTCTCA CACTTT GCTGCAGAGAGTTCGACTGGAACAAATGTAGAGGTGTGTACCACTGATGATTTTATGCGTGGCGTGGATGCCTTAGTTTACGAAGTAGATGAGGCCCGCGAGCTTACTAAGATTGCCTACCCAGTAGCA CTGTTC AGAGACCCATGGCTCGGCAT
ATGCAGGCCGCGGTCTCA CACTTT GCTGCAGAGAGTTCGACTGGAACAAATGTAGAGGTGTGTACCACTGATGATTTTTTTCGTGGCGTGGATGCCTTAGTTTACGAAGTAGATGAGGCCCGCGAGCTTACTAAGATTGCCTACCCAGTAGCA CTGTTC AGAGACCCATGGCTCGGCAT
ATGCAGGCCGCGGTCTCA CACTTT GCTGCAGAGAGTTCGACTGGAACAAATGTAGAGGTGTGTACCACTGATGATTTTTATCGTGGCGTGGATGCCTTAGTTTACGAAGTAGATGAGGCCCGCGAGCTTACTAAGATTGCCTACCCAGTAGCA CTGTTC AGAGACCCATGGCTCGGCAT
ATGCAGGCCGCGGTCTCA CACTTT GCTGCAGAGAGTTCGACTGGAACAAATGTAGAGGTGTGTACCACTGATGATTTTTGGCGTGGCGTGGATGCCTTAGTTTACGAAGTAGATGAGGCCCGCGAGCTTACTAAGATTGCCTACCCAGTAGCA CTGTTC AGAGACCCATGGCTCGGCAT
ATGCAGGCCGCGGTCTCA CACTTT GCTGCAGAGAGTTCGACTGGAACAAATGTAGAGGTGTGTACCACTGATGATTTTACTCATGGCGTGGATGCCTTAGTTTACGAAGTAGATGAGGCCCGCGAGCTTACTAAGATTGCCTACCCAGTAGCA CTGTTC AGAGACCCATGGCTCGGCAT
ATGCAGGCCGCGGTCTCA CACTTT GCTGCAGAGAGTTCGACTGGAACAAATGTAGAGGTGTGTACCACTGATGATTTTACTAAAGGCGTGGATGCCTTAGTTTACGAAGTAGATGAGGCCCGCGAGCTTACTAAGATTGCCTACCCAGTAGCA CTGTTC AGAGACCCATGGCTCGGCAT
ATGCAGGCCGCGGTCTCA CACTTT GCTGCAGAGAGTTCGACTGGAACAAATGTAGAGGTGTGTACCACTGATGATTTTACTGATGGCGTGGATGCCTTAGTTTACGAAGTAGATGAGGCCCGCGAGCTTACTAAGATTGCCTACCCAGTAGCA CTGTTC AGAGACCCATGGCTCGGCAT
ATGCAGGCCGCGGTCTCA CACTTT GCTGCAGAGAGTTCGACTGGAACAAATGTAGAGGTGTGTACCACTGATGATTTTACTGAAGGCGTGGATGCCTTAGTTTACGAAGTAGATGAGGCCCGCGAGCTTACTAAGATTGCCTACCCAGTAGCA CTGTTC AGAGACCCATGGCTCGGCAT
ATGCAGGCCGCGGTCTCA CACTTT GCTGCAGAGAGTTCGACTGGAACAAATGTAGAGGTGTGTACCACTGATGATTTTACTAGCGGCGTGGATGCCTTAGTTTACGAAGTAGATGAGGCCCGCGAGCTTACTAAGATTGCCTACCCAGTAGCA CTGTTC AGAGACCCATGGCTCGGCAT
ATGCAGGCCGCGGTCTCA CACTTT GCTGCAGAGAGTTCGACTGGAACAAATGTAGAGGTGTGTACCACTGATGATTTTACTACCGGCGTGGATGCCTTAGTTTACGAAGTAGATGAGGCCCGCGAGCTTACTAAGATTGCCTACCCAGTAGCA CTGTTC AGAGACCCATGGCTCGGCAT
ATGCAGGCCGCGGTCTCA CACTTT GCTGCAGAGAGTTCGACTGGAACAAATGTAGAGGTGTGTACCACTGATGATTTTACTAATGGCGTGGATGCCTTAGTTTACGAAGTAGATGAGGCCCGCGAGCTTACTAAGATTGCCTACCCAGTAGCA CTGTTC AGAGACCCATGGCTCGGCAT
ATGCAGGCCGCGGTCTCA CACTTT GCTGCAGAGAGTTCGACTGGAACAAATGTAGAGGTGTGTACCACTGATGATTTTACTCAGGGCGTGGATGCCTTAGTTTACGAAGTAGATGAGGCCCGCGAGCTTACTAAGATTGCCTACCCAGTAGCA CTGTTC AGAGACCCATGGCTCGGCAT
ATGCAGGCCGCGGTCTCA CACTTT GCTGCAGAGAGTTCGACTGGAACAAATGTAGAGGTGTGTACCACTGATGATTTTACTTGCGGCGTGGATGCCTTAGTTTACGAAGTAGATGAGGCCCGCGAGCTTACTAAGATTGCCTACCCAGTAGCA CTGTTC AGAGACCCATGGCTCGGCAT
ATGCAGGCCGCGGTCTCA CACTTT GCTGCAGAGAGTTCGACTGGAACAAATGTAGAGGTGTGTACCACTGATGATTTTACTGGCGGCGTGGATGCCTTAGTTTACGAAGTAGATGAGGCCCGCGAGCTTACTAAGATTGCCTACCCAGTAGCA CTGTTC AGAGACCCATGGCTCGGCAT
ATGCAGGCCGCGGTCTCA CACTTT GCTGCAGAGAGTTCGACTGGAACAAATGTAGAGGTGTGTACCACTGATGATTTTACTCCGGGCGTGGATGCCTTAGTTTACGAAGTAGATGAGGCCCGCGAGCTTACTAAGATTGCCTACCCAGTAGCA CTGTTC AGAGACCCATGGCTCGGCAT
ATGCAGGCCGCGGTCTCA CACTTT GCTGCAGAGAGTTCGACTGGAACAAATGTAGAGGTGTGTACCACTGATGATTTTACTGCGGGCGTGGATGCCTTAGTTTACGAAGTAGATGAGGCCCGCGAGCTTACTAAGATTGCCTACCCAGTAGCA CTGTTC AGAGACCCATGGCTCGGCAT
ATGCAGGCCGCGGTCTCA CACTTT GCTGCAGAGAGTTCGACTGGAACAAATGTAGAGGTGTGTACCACTGATGATTTTACTGTGGGCGTGGATGCCTTAGTTTACGAAGTAGATGAGGCCCGCGAGCTTACTAAGATTGCCTACCCAGTAGCA CTGTTC AGAGACCCATGGCTCGGCAT
ATGCAGGCCGCGGTCTCA CACTTT GCTGCAGAGAGTTCGACTGGAACAAATGTAGAGGTGTGTACCACTGATGATTTTACTATTGGCGTGGATGCCTTAGTTTACGAAGTAGATGAGGCCCGCGAGCTTACTAAGATTGCCTACCCAGTAGCA CTGTTC AGAGACCCATGGCTCGGCAT
ATGCAGGCCGCGGTCTCA CACTTT GCTGCAGAGAGTTCGACTGGAACAAATGTAGAGGTGTGTACCACTGATGATTTTACTCTGGGCGTGGATGCCTTAGTTTACGAAGTAGATGAGGCCCGCGAGCTTACTAAGATTGCCTACCCAGTAGCA CTGTTC AGAGACCCATGGCTCGGCAT
ATGCAGGCCGCGGTCTCA CACTTT GCTGCAGAGAGTTCGACTGGAACAAATGTAGAGGTGTGTACCACTGATGATTTTACTATGGGCGTGGATGCCTTAGTTTACGAAGTAGATGAGGCCCGCGAGCTTACTAAGATTGCCTACCCAGTAGCA CTGTTC AGAGACCCATGGCTCGGCAT
ATGCAGGCCGCGGTCTCA CACTTT GCTGCAGAGAGTTCGACTGGAACAAATGTAGAGGTGTGTACCACTGATGATTTTACTTTTGGCGTGGATGCCTTAGTTTACGAAGTAGATGAGGCCCGCGAGCTTACTAAGATTGCCTACCCAGTAGCA CTGTTC AGAGACCCATGGCTCGGCAT
ATGCAGGCCGCGGTCTCA CACTTT GCTGCAGAGAGTTCGACTGGAACAAATGTAGAGGTGTGTACCACTGATGATTTTACTTATGGCGTGGATGCCTTAGTTTACGAAGTAGATGAGGCCCGCGAGCTTACTAAGATTGCCTACCCAGTAGCA CTGTTC AGAGACCCATGGCTCGGCAT
ATGCAGGCCGCGGTCTCA CACTTT GCTGCAGAGAGTTCGACTGGAACAAATGTAGAGGTGTGTACCACTGATGATTTTACTTGGGGCGTGGATGCCTTAGTTTACGAAGTAGATGAGGCCCGCGAGCTTACTAAGATTGCCTACCCAGTAGCA CTGTTC AGAGACCCATGGCTCGGCAT
ATGCAGGCCGCGGTCTCA CACTTT GCTGCAGAGAGTTCGACTGGAACAAATGTAGAGGTGTGTACCACTGATGATTTTACTCGTCGTGTGGATGCCTTAGTTTACGAAGTAGATGAGGCCCGCGAGCTTACTAAGATTGCCTACCCAGTAGCA CTGTTC AGAGACCCATGGCTCGGCAT
ATGCAGGCCGCGGTCTCA CACTTT GCTGCAGAGAGTTCGACTGGAACAAATGTAGAGGTGTGTACCACTGATGATTTTACTCGTCATGTGGATGCCTTAGTTTACGAAGTAGATGAGGCCCGCGAGCTTACTAAGATTGCCTACCCAGTAGCA CTGTTC AGAGACCCATGGCTCGGCAT
ATGCAGGCCGCGGTCTCA CACTTT GCTGCAGAGAGTTCGACTGGAACAAATGTAGAGGTGTGTACCACTGATGATTTTACTCGTAAAGTGGATGCCTTAGTTTACGAAGTAGATGAGGCCCGCGAGCTTACTAAGATTGCCTACCCAGTAGCA CTGTTC AGAGACCCATGGCTCGGCAT
ATGCAGGCCGCGGTCTCA CACTTT GCTGCAGAGAGTTCGACTGGAACAAATGTAGAGGTGTGTACCACTGATGATTTTACTCGTGATGTGGATGCCTTAGTTTACGAAGTAGATGAGGCCCGCGAGCTTACTAAGATTGCCTACCCAGTAGCA CTGTTC AGAGACCCATGGCTCGGCAT
ATGCAGGCCGCGGTCTCA CACTTT GCTGCAGAGAGTTCGACTGGAACAAATGTAGAGGTGTGTACCACTGATGATTTTACTCGTGAAGTGGATGCCTTAGTTTACGAAGTAGATGAGGCCCGCGAGCTTACTAAGATTGCCTACCCAGTAGCA CTGTTC AGAGACCCATGGCTCGGCAT
ATGCAGGCCGCGGTCTCA CACTTT GCTGCAGAGAGTTCGACTGGAACAAATGTAGAGGTGTGTACCACTGATGATTTTACTCGTAGCGTGGATGCCTTAGTTTACGAAGTAGATGAGGCCCGCGAGCTTACTAAGATTGCCTACCCAGTAGCA CTGTTC AGAGACCCATGGCTCGGCAT
ATGCAGGCCGCGGTCTCA CACTTT GCTGCAGAGAGTTCGACTGGAACAAATGTAGAGGTGTGTACCACTGATGATTTTACTCGTACCGTGGATGCCTTAGTTTACGAAGTAGATGAGGCCCGCGAGCTTACTAAGATTGCCTACCCAGTAGCA CTGTTC AGAGACCCATGGCTCGGCAT
ATGCAGGCCGCGGTCTCA CACTTT GCTGCAGAGAGTTCGACTGGAACAAATGTAGAGGTGTGTACCACTGATGATTTTACTCGTAATGTGGATGCCTTAGTTTACGAAGTAGATGAGGCCCGCGAGCTTACTAAGATTGCCTACCCAGTAGCA CTGTTC AGAGACCCATGGCTCGGCAT
ATGCAGGCCGCGGTCTCA CACTTT GCTGCAGAGAGTTCGACTGGAACAAATGTAGAGGTGTGTACCACTGATGATTTTACTCGTCAGGTGGATGCCTTAGTTTACGAAGTAGATGAGGCCCGCGAGCTTACTAAGATTGCCTACCCAGTAGCA CTGTTC AGAGACCCATGGCTCGGCAT
ATGCAGGCCGCGGTCTCA CACTTT GCTGCAGAGAGTTCGACTGGAACAAATGTAGAGGTGTGTACCACTGATGATTTTACTCGTTGCGTGGATGCCTTAGTTTACGAAGTAGATGAGGCCCGCGAGCTTACTAAGATTGCCTACCCAGTAGCA CTGTTC AGAGACCCATGGCTCGGCAT
ATGCAGGCCGCGGTCTCA CACTTT GCTGCAGAGAGTTCGACTGGAACAAATGTAGAGGTGTGTACCACTGATGATTTTACTCGTCCGGTGGATGCCTTAGTTTACGAAGTAGATGAGGCCCGCGAGCTTACTAAGATTGCCTACCCAGTAGCA CTGTTC AGAGACCCATGGCTCGGCAT
ATGCAGGCCGCGGTCTCA CACTTT GCTGCAGAGAGTTCGACTGGAACAAATGTAGAGGTGTGTACCACTGATGATTTTACTCGTGCGGTGGATGCCTTAGTTTACGAAGTAGATGAGGCCCGCGAGCTTACTAAGATTGCCTACCCAGTAGCA CTGTTC AGAGACCCATGGCTCGGCAT
ATGCAGGCCGCGGTCTCA CACTTT GCTGCAGAGAGTTCGACTGGAACAAATGTAGAGGTGTGTACCACTGATGATTTTACTCGTGTGGTGGATGCCTTAGTTTACGAAGTAGATGAGGCCCGCGAGCTTACTAAGATTGCCTACCCAGTAGCA CTGTTC AGAGACCCATGGCTCGGCAT
ATGCAGGCCGCGGTCTCA CACTTT GCTGCAGAGAGTTCGACTGGAACAAATGTAGAGGTGTGTACCACTGATGATTTTACTCGTATTGTGGATGCCTTAGTTTACGAAGTAGATGAGGCCCGCGAGCTTACTAAGATTGCCTACCCAGTAGCA CTGTTC AGAGACCCATGGCTCGGCAT
ATGCAGGCCGCGGTCTCA CACTTT GCTGCAGAGAGTTCGACTGGAACAAATGTAGAGGTGTGTACCACTGATGATTTTACTCGTCTGGTGGATGCCTTAGTTTACGAAGTAGATGAGGCCCGCGAGCTTACTAAGATTGCCTACCCAGTAGCA CTGTTC AGAGACCCATGGCTCGGCAT
ATGCAGGCCGCGGTCTCA CACTTT GCTGCAGAGAGTTCGACTGGAACAAATGTAGAGGTGTGTACCACTGATGATTTTACTCGTATGGTGGATGCCTTAGTTTACGAAGTAGATGAGGCCCGCGAGCTTACTAAGATTGCCTACCCAGTAGCA CTGTTC AGAGACCCATGGCTCGGCAT
ATGCAGGCCGCGGTCTCA CACTTT GCTGCAGAGAGTTCGACTGGAACAAATGTAGAGGTGTGTACCACTGATGATTTTACTCGTTTTGTGGATGCCTTAGTTTACGAAGTAGATGAGGCCCGCGAGCTTACTAAGATTGCCTACCCAGTAGCA CTGTTC AGAGACCCATGGCTCGGCAT
ATGCAGGCCGCGGTCTCA CACTTT GCTGCAGAGAGTTCGACTGGAACAAATGTAGAGGTGTGTACCACTGATGATTTTACTCGTTATGTGGATGCCTTAGTTTACGAAGTAGATGAGGCCCGCGAGCTTACTAAGATTGCCTACCCAGTAGCA CTGTTC AGAGACCCATGGCTCGGCAT
ATGCAGGCCGCGGTCTCA CACTTT GCTGCAGAGAGTTCGACTGGAACAAATGTAGAGGTGTGTACCACTGATGATTTTACTCGTTGGGTGGATGCCTTAGTTTACGAAGTAGATGAGGCCCGCGAGCTTACTAAGATTGCCTACCCAGTAGCA CTGTTC AGAGACCCATGGCTCGGCAT
ATGCAGGCCGCGGTCTCA CACTTT GCTGCAGAGAGTTCGACTGGAACAAATGTAGAGGTGTGTACCACTGATGATTTTACTCGTGGCCGTGATGCCTTAGTTTACGAAGTAGATGAGGCCCGCGAGCTTACTAAGATTGCCTACCCAGTAGCA CTGTTC AGAGACCCATGGCTCGGCAT
ATGCAGGCCGCGGTCTCA CACTTT GCTGCAGAGAGTTCGACTGGAACAAATGTAGAGGTGTGTACCACTGATGATTTTACTCGTGGCCATGATGCCTTAGTTTACGAAGTAGATGAGGCCCGCGAGCTTACTAAGATTGCCTACCCAGTAGCA CTGTTC AGAGACCCATGGCTCGGCAT
ATGCAGGCCGCGGTCTCA CACTTT GCTGCAGAGAGTTCGACTGGAACAAATGTAGAGGTGTGTACCACTGATGATTTTACTCGTGGCAAAGATGCCTTAGTTTACGAAGTAGATGAGGCCCGCGAGCTTACTAAGATTGCCTACCCAGTAGCA CTGTTC AGAGACCCATGGCTCGGCAT
ATGCAGGCCGCGGTCTCA CACTTT GCTGCAGAGAGTTCGACTGGAACAAATGTAGAGGTGTGTACCACTGATGATTTTACTCGTGGCGATGATGCCTTAGTTTACGAAGTAGATGAGGCCCGCGAGCTTACTAAGATTGCCTACCCAGTAGCA CTGTTC AGAGACCCATGGCTCGGCAT
ATGCAGGCCGCGGTCTCA CACTTT GCTGCAGAGAGTTCGACTGGAACAAATGTAGAGGTGTGTACCACTGATGATTTTACTCGTGGCGAAGATGCCTTAGTTTACGAAGTAGATGAGGCCCGCGAGCTTACTAAGATTGCCTACCCAGTAGCA CTGTTC AGAGACCCATGGCTCGGCAT
ATGCAGGCCGCGGTCTCA CACTTT GCTGCAGAGAGTTCGACTGGAACAAATGTAGAGGTGTGTACCACTGATGATTTTACTCGTGGCAGCGATGCCTTAGTTTACGAAGTAGATGAGGCCCGCGAGCTTACTAAGATTGCCTACCCAGTAGCA CTGTTC AGAGACCCATGGCTCGGCAT
ATGCAGGCCGCGGTCTCA CACTTT GCTGCAGAGAGTTCGACTGGAACAAATGTAGAGGTGTGTACCACTGATGATTTTACTCGTGGCACCGATGCCTTAGTTTACGAAGTAGATGAGGCCCGCGAGCTTACTAAGATTGCCTACCCAGTAGCA CTGTTC AGAGACCCATGGCTCGGCAT
ATGCAGGCCGCGGTCTCA CACTTT GCTGCAGAGAGTTCGACTGGAACAAATGTAGAGGTGTGTACCACTGATGATTTTACTCGTGGCAATGATGCCTTAGTTTACGAAGTAGATGAGGCCCGCGAGCTTACTAAGATTGCCTACCCAGTAGCA CTGTTC AGAGACCCATGGCTCGGCAT
ATGCAGGCCGCGGTCTCA CACTTT GCTGCAGAGAGTTCGACTGGAACAAATGTAGAGGTGTGTACCACTGATGATTTTACTCGTGGCCAGGATGCCTTAGTTTACGAAGTAGATGAGGCCCGCGAGCTTACTAAGATTGCCTACCCAGTAGCA CTGTTC AGAGACCCATGGCTCGGCAT
ATGCAGGCCGCGGTCTCA CACTTT GCTGCAGAGAGTTCGACTGGAACAAATGTAGAGGTGTGTACCACTGATGATTTTACTCGTGGCTGCGATGCCTTAGTTTACGAAGTAGATGAGGCCCGCGAGCTTACTAAGATTGCCTACCCAGTAGCA CTGTTC AGAGACCCATGGCTCGGCAT
ATGCAGGCCGCGGTCTCA CACTTT GCTGCAGAGAGTTCGACTGGAACAAATGTAGAGGTGTGTACCACTGATGATTTTACTCGTGGCGGCGATGCCTTAGTTTACGAAGTAGATGAGGCCCGCGAGCTTACTAAGATTGCCTACCCAGTAGCA CTGTTC AGAGACCCATGGCTCGGCAT
ATGCAGGCCGCGGTCTCA CACTTT GCTGCAGAGAGTTCGACTGGAACAAATGTAGAGGTGTGTACCACTGATGATTTTACTCGTGGCCCGGATGCCTTAGTTTACGAAGTAGATGAGGCCCGCGAGCTTACTAAGATTGCCTACCCAGTAGCA CTGTTC AGAGACCCATGGCTCGGCAT
ATGCAGGCCGCGGTCTCA CACTTT GCTGCAGAGAGTTCGACTGGAACAAATGTAGAGGTGTGTACCACTGATGATTTTACTCGTGGCGCGGATGCCTTAGTTTACGAAGTAGATGAGGCCCGCGAGCTTACTAAGATTGCCTACCCAGTAGCA CTGTTC AGAGACCCATGGCTCGGCAT
ATGCAGGCCGCGGTCTCA CACTTT GCTGCAGAGAGTTCGACTGGAACAAATGTAGAGGTGTGTACCACTGATGATTTTACTCGTGGCATTGATGCCTTAGTTTACGAAGTAGATGAGGCCCGCGAGCTTACTAAGATTGCCTACCCAGTAGCA CTGTTC AGAGACCCATGGCTCGGCAT
ATGCAGGCCGCGGTCTCA CACTTT GCTGCAGAGAGTTCGACTGGAACAAATGTAGAGGTGTGTACCACTGATGATTTTACTCGTGGCCTGGATGCCTTAGTTTACGAAGTAGATGAGGCCCGCGAGCTTACTAAGATTGCCTACCCAGTAGCA CTGTTC AGAGACCCATGGCTCGGCAT
ATGCAGGCCGCGGTCTCA CACTTT GCTGCAGAGAGTTCGACTGGAACAAATGTAGAGGTGTGTACCACTGATGATTTTACTCGTGGCATGGATGCCTTAGTTTACGAAGTAGATGAGGCCCGCGAGCTTACTAAGATTGCCTACCCAGTAGCA CTGTTC AGAGACCCATGGCTCGGCAT
ATGCAGGCCGCGGTCTCA CACTTT GCTGCAGAGAGTTCGACTGGAACAAATGTAGAGGTGTGTACCACTGATGATTTTACTCGTGGCTTTGATGCCTTAGTTTACGAAGTAGATGAGGCCCGCGAGCTTACTAAGATTGCCTACCCAGTAGCA CTGTTC AGAGACCCATGGCTCGGCAT
ATGCAGGCCGCGGTCTCA CACTTT GCTGCAGAGAGTTCGACTGGAACAAATGTAGAGGTGTGTACCACTGATGATTTTACTCGTGGCTATGATGCCTTAGTTTACGAAGTAGATGAGGCCCGCGAGCTTACTAAGATTGCCTACCCAGTAGCA CTGTTC AGAGACCCATGGCTCGGCAT
ATGCAGGCCGCGGTCTCA CACTTT GCTGCAGAGAGTTCGACTGGAACAAATGTAGAGGTGTGTACCACTGATGATTTTACTCGTGGCTGGGATGCCTTAGTTTACGAAGTAGATGAGGCCCGCGAGCTTACTAAGATTGCCTACCCAGTAGCA CTGTTC AGAGACCCATGGCTCGGCAT
ATGCAGGCCGCGGTCTCA CACTTT GCTGCAGAGAGTTCGACTGGAACAAATGTAGAGGTGTGTACCACTGATGATTTTACTCGTGGCGTGCGTGCCTTAGTTTACGAAGTAGATGAGGCCCGCGAGCTTACTAAGATTGCCTACCCAGTAGCA CTGTTC AGAGACCCATGGCTCGGCAT
ATGCAGGCCGCGGTCTCA CACTTT GCTGCAGAGAGTTCGACTGGAACAAATGTAGAGGTGTGTACCACTGATGATTTTACTCGTGGCGTGCATGCCTTAGTTTACGAAGTAGATGAGGCCCGCGAGCTTACTAAGATTGCCTACCCAGTAGCA CTGTTC AGAGACCCATGGCTCGGCAT
ATGCAGGCCGCGGTCTCA CACTTT GCTGCAGAGAGTTCGACTGGAACAAATGTAGAGGTGTGTACCACTGATGATTTTACTCGTGGCGTGAAAGCCTTAGTTTACGAAGTAGATGAGGCCCGCGAGCTTACTAAGATTGCCTACCCAGTAGCA CTGTTC AGAGACCCATGGCTCGGCAT
ATGCAGGCCGCGGTCTCA CACTTT GCTGCAGAGAGTTCGACTGGAACAAATGTAGAGGTGTGTACCACTGATGATTTTACTCGTGGCGTGGAAGCCTTAGTTTACGAAGTAGATGAGGCCCGCGAGCTTACTAAGATTGCCTACCCAGTAGCA CTGTTC AGAGACCCATGGCTCGGCAT
ATGCAGGCCGCGGTCTCA CACTTT GCTGCAGAGAGTTCGACTGGAACAAATGTAGAGGTGTGTACCACTGATGATTTTACTCGTGGCGTGAGCGCCTTAGTTTACGAAGTAGATGAGGCCCGCGAGCTTACTAAGATTGCCTACCCAGTAGCA CTGTTC AGAGACCCATGGCTCGGCAT
ATGCAGGCCGCGGTCTCA CACTTT GCTGCAGAGAGTTCGACTGGAACAAATGTAGAGGTGTGTACCACTGATGATTTTACTCGTGGCGTGACCGCCTTAGTTTACGAAGTAGATGAGGCCCGCGAGCTTACTAAGATTGCCTACCCAGTAGCA CTGTTC AGAGACCCATGGCTCGGCAT
ATGCAGGCCGCGGTCTCA CACTTT GCTGCAGAGAGTTCGACTGGAACAAATGTAGAGGTGTGTACCACTGATGATTTTACTCGTGGCGTGAATGCCTTAGTTTACGAAGTAGATGAGGCCCGCGAGCTTACTAAGATTGCCTACCCAGTAGCA CTGTTC AGAGACCCATGGCTCGGCAT
ATGCAGGCCGCGGTCTCA CACTTT GCTGCAGAGAGTTCGACTGGAACAAATGTAGAGGTGTGTACCACTGATGATTTTACTCGTGGCGTGCAGGCCTTAGTTTACGAAGTAGATGAGGCCCGCGAGCTTACTAAGATTGCCTACCCAGTAGCA CTGTTC AGAGACCCATGGCTCGGCAT
ATGCAGGCCGCGGTCTCA CACTTT GCTGCAGAGAGTTCGACTGGAACAAATGTAGAGGTGTGTACCACTGATGATTTTACTCGTGGCGTGTGCGCCTTAGTTTACGAAGTAGATGAGGCCCGCGAGCTTACTAAGATTGCCTACCCAGTAGCA CTGTTC AGAGACCCATGGCTCGGCAT
ATGCAGGCCGCGGTCTCA CACTTT GCTGCAGAGAGTTCGACTGGAACAAATGTAGAGGTGTGTACCACTGATGATTTTACTCGTGGCGTGGGCGCCTTAGTTTACGAAGTAGATGAGGCCCGCGAGCTTACTAAGATTGCCTACCCAGTAGCA CTGTTC AGAGACCCATGGCTCGGCAT
ATGCAGGCCGCGGTCTCA CACTTT GCTGCAGAGAGTTCGACTGGAACAAATGTAGAGGTGTGTACCACTGATGATTTTACTCGTGGCGTGCCGGCCTTAGTTTACGAAGTAGATGAGGCCCGCGAGCTTACTAAGATTGCCTACCCAGTAGCA CTGTTC AGAGACCCATGGCTCGGCAT
ATGCAGGCCGCGGTCTCA CACTTT GCTGCAGAGAGTTCGACTGGAACAAATGTAGAGGTGTGTACCACTGATGATTTTACTCGTGGCGTGGCGGCCTTAGTTTACGAAGTAGATGAGGCCCGCGAGCTTACTAAGATTGCCTACCCAGTAGCA CTGTTC AGAGACCCATGGCTCGGCAT
ATGCAGGCCGCGGTCTCA CACTTT GCTGCAGAGAGTTCGACTGGAACAAATGTAGAGGTGTGTACCACTGATGATTTTACTCGTGGCGTGGTGGCCTTAGTTTACGAAGTAGATGAGGCCCGCGAGCTTACTAAGATTGCCTACCCAGTAGCA CTGTTC AGAGACCCATGGCTCGGCAT
ATGCAGGCCGCGGTCTCA CACTTT GCTGCAGAGAGTTCGACTGGAACAAATGTAGAGGTGTGTACCACTGATGATTTTACTCGTGGCGTGATTGCCTTAGTTTACGAAGTAGATGAGGCCCGCGAGCTTACTAAGATTGCCTACCCAGTAGCA CTGTTC AGAGACCCATGGCTCGGCAT
ATGCAGGCCGCGGTCTCA CACTTT GCTGCAGAGAGTTCGACTGGAACAAATGTAGAGGTGTGTACCACTGATGATTTTACTCGTGGCGTGCTGGCCTTAGTTTACGAAGTAGATGAGGCCCGCGAGCTTACTAAGATTGCCTACCCAGTAGCA CTGTTC AGAGACCCATGGCTCGGCAT
ATGCAGGCCGCGGTCTCA CACTTT GCTGCAGAGAGTTCGACTGGAACAAATGTAGAGGTGTGTACCACTGATGATTTTACTCGTGGCGTGATGGCCTTAGTTTACGAAGTAGATGAGGCCCGCGAGCTTACTAAGATTGCCTACCCAGTAGCA CTGTTC AGAGACCCATGGCTCGGCAT
ATGCAGGCCGCGGTCTCA CACTTT GCTGCAGAGAGTTCGACTGGAACAAATGTAGAGGTGTGTACCACTGATGATTTTACTCGTGGCGTGTTTGCCTTAGTTTACGAAGTAGATGAGGCCCGCGAGCTTACTAAGATTGCCTACCCAGTAGCA CTGTTC AGAGACCCATGGCTCGGCAT
ATGCAGGCCGCGGTCTCA CACTTT GCTGCAGAGAGTTCGACTGGAACAAATGTAGAGGTGTGTACCACTGATGATTTTACTCGTGGCGTGTATGCCTTAGTTTACGAAGTAGATGAGGCCCGCGAGCTTACTAAGATTGCCTACCCAGTAGCA CTGTTC AGAGACCCATGGCTCGGCAT
ATGCAGGCCGCGGTCTCA CACTTT GCTGCAGAGAGTTCGACTGGAACAAATGTAGAGGTGTGTACCACTGATGATTTTACTCGTGGCGTGTGGGCCTTAGTTTACGAAGTAGATGAGGCCCGCGAGCTTACTAAGATTGCCTACCCAGTAGCA CTGTTC AGAGACCCATGGCTCGGCAT
ATGCAGGCCGCGGTCTCA CACTTT GCTGCAGAGAGTTCGACTGGAACAAATGTAGAGGTGTGTACCACTGATGATTTTACTCGTGGCGTGGATCGTTTAGTTTACGAAGTAGATGAGGCCCGCGAGCTTACTAAGATTGCCTACCCAGTAGCA CTGTTC AGAGACCCATGGCTCGGCAT
ATGCAGGCCGCGGTCTCA CACTTT GCTGCAGAGAGTTCGACTGGAACAAATGTAGAGGTGTGTACCACTGATGATTTTACTCGTGGCGTGGATCATTTAGTTTACGAAGTAGATGAGGCCCGCGAGCTTACTAAGATTGCCTACCCAGTAGCA CTGTTC AGAGACCCATGGCTCGGCAT
ATGCAGGCCGCGGTCTCA CACTTT GCTGCAGAGAGTTCGACTGGAACAAATGTAGAGGTGTGTACCACTGATGATTTTACTCGTGGCGTGGATAAATTAGTTTACGAAGTAGATGAGGCCCGCGAGCTTACTAAGATTGCCTACCCAGTAGCA CTGTTC AGAGACCCATGGCTCGGCAT
ATGCAGGCCGCGGTCTCA CACTTT GCTGCAGAGAGTTCGACTGGAACAAATGTAGAGGTGTGTACCACTGATGATTTTACTCGTGGCGTGGATGATTTAGTTTACGAAGTAGATGAGGCCCGCGAGCTTACTAAGATTGCCTACCCAGTAGCA CTGTTC AGAGACCCATGGCTCGGCAT
ATGCAGGCCGCGGTCTCA CACTTT GCTGCAGAGAGTTCGACTGGAACAAATGTAGAGGTGTGTACCACTGATGATTTTACTCGTGGCGTGGATGAATTAGTTTACGAAGTAGATGAGGCCCGCGAGCTTACTAAGATTGCCTACCCAGTAGCA CTGTTC AGAGACCCATGGCTCGGCAT
ATGCAGGCCGCGGTCTCA CACTTT GCTGCAGAGAGTTCGACTGGAACAAATGTAGAGGTGTGTACCACTGATGATTTTACTCGTGGCGTGGATAGCTTAGTTTACGAAGTAGATGAGGCCCGCGAGCTTACTAAGATTGCCTACCCAGTAGCA CTGTTC AGAGACCCATGGCTCGGCAT
ATGCAGGCCGCGGTCTCA CACTTT GCTGCAGAGAGTTCGACTGGAACAAATGTAGAGGTGTGTACCACTGATGATTTTACTCGTGGCGTGGATACCTTAGTTTACGAAGTAGATGAGGCCCGCGAGCTTACTAAGATTGCCTACCCAGTAGCA CTGTTC AGAGACCCATGGCTCGGCAT
ATGCAGGCCGCGGTCTCA CACTTT GCTGCAGAGAGTTCGACTGGAACAAATGTAGAGGTGTGTACCACTGATGATTTTACTCGTGGCGTGGATAATTTAGTTTACGAAGTAGATGAGGCCCGCGAGCTTACTAAGATTGCCTACCCAGTAGCA CTGTTC AGAGACCCATGGCTCGGCAT
ATGCAGGCCGCGGTCTCA CACTTT GCTGCAGAGAGTTCGACTGGAACAAATGTAGAGGTGTGTACCACTGATGATTTTACTCGTGGCGTGGATCAGTTAGTTTACGAAGTAGATGAGGCCCGCGAGCTTACTAAGATTGCCTACCCAGTAGCA CTGTTC AGAGACCCATGGCTCGGCAT
ATGCAGGCCGCGGTCTCA CACTTT GCTGCAGAGAGTTCGACTGGAACAAATGTAGAGGTGTGTACCACTGATGATTTTACTCGTGGCGTGGATTGCTTAGTTTACGAAGTAGATGAGGCCCGCGAGCTTACTAAGATTGCCTACCCAGTAGCA CTGTTC AGAGACCCATGGCTCGGCAT
ATGCAGGCCGCGGTCTCA CACTTT GCTGCAGAGAGTTCGACTGGAACAAATGTAGAGGTGTGTACCACTGATGATTTTACTCGTGGCGTGGATGGCTTAGTTTACGAAGTAGATGAGGCCCGCGAGCTTACTAAGATTGCCTACCCAGTAGCA CTGTTC AGAGACCCATGGCTCGGCAT
ATGCAGGCCGCGGTCTCA CACTTT GCTGCAGAGAGTTCGACTGGAACAAATGTAGAGGTGTGTACCACTGATGATTTTACTCGTGGCGTGGATCCGTTAGTTTACGAAGTAGATGAGGCCCGCGAGCTTACTAAGATTGCCTACCCAGTAGCA CTGTTC AGAGACCCATGGCTCGGCAT
ATGCAGGCCGCGGTCTCA CACTTT GCTGCAGAGAGTTCGACTGGAACAAATGTAGAGGTGTGTACCACTGATGATTTTACTCGTGGCGTGGATGTGTTAGTTTACGAAGTAGATGAGGCCCGCGAGCTTACTAAGATTGCCTACCCAGTAGCA CTGTTC AGAGACCCATGGCTCGGCAT
ATGCAGGCCGCGGTCTCA CACTTT GCTGCAGAGAGTTCGACTGGAACAAATGTAGAGGTGTGTACCACTGATGATTTTACTCGTGGCGTGGATATTTTAGTTTACGAAGTAGATGAGGCCCGCGAGCTTACTAAGATTGCCTACCCAGTAGCA CTGTTC AGAGACCCATGGCTCGGCAT
ATGCAGGCCGCGGTCTCA CACTTT GCTGCAGAGAGTTCGACTGGAACAAATGTAGAGGTGTGTACCACTGATGATTTTACTCGTGGCGTGGATCTGTTAGTTTACGAAGTAGATGAGGCCCGCGAGCTTACTAAGATTGCCTACCCAGTAGCA CTGTTC AGAGACCCATGGCTCGGCAT
ATGCAGGCCGCGGTCTCA CACTTT GCTGCAGAGAGTTCGACTGGAACAAATGTAGAGGTGTGTACCACTGATGATTTTACTCGTGGCGTGGATATGTTAGTTTACGAAGTAGATGAGGCCCGCGAGCTTACTAAGATTGCCTACCCAGTAGCA CTGTTC AGAGACCCATGGCTCGGCAT
ATGCAGGCCGCGGTCTCA CACTTT GCTGCAGAGAGTTCGACTGGAACAAATGTAGAGGTGTGTACCACTGATGATTTTACTCGTGGCGTGGATTTTTTAGTTTACGAAGTAGATGAGGCCCGCGAGCTTACTAAGATTGCCTACCCAGTAGCA CTGTTC AGAGACCCATGGCTCGGCAT
ATGCAGGCCGCGGTCTCA CACTTT GCTGCAGAGAGTTCGACTGGAACAAATGTAGAGGTGTGTACCACTGATGATTTTACTCGTGGCGTGGATTATTTAGTTTACGAAGTAGATGAGGCCCGCGAGCTTACTAAGATTGCCTACCCAGTAGCA CTGTTC AGAGACCCATGGCTCGGCAT
ATGCAGGCCGCGGTCTCA CACTTT GCTGCAGAGAGTTCGACTGGAACAAATGTAGAGGTGTGTACCACTGATGATTTTACTCGTGGCGTGGATTGGTTAGTTTACGAAGTAGATGAGGCCCGCGAGCTTACTAAGATTGCCTACCCAGTAGCA CTGTTC AGAGACCCATGGCTCGGCAT
ATGCAGGCCGCGGTCTCA CACTTT GCTGCAGAGAGTTCGACTGGAACAAATGTAGAGGTGTGTACCACTGATGATTTTACTCGTGGCGTGGATGCCCGTGTTTACGAAGTAGATGAGGCCCGCGAGCTTACTAAGATTGCCTACCCAGTAGCA CTGTTC AGAGACCCATGGCTCGGCAT
ATGCAGGCCGCGGTCTCA CACTTT GCTGCAGAGAGTTCGACTGGAACAAATGTAGAGGTGTGTACCACTGATGATTTTACTCGTGGCGTGGATGCCCATGTTTACGAAGTAGATGAGGCCCGCGAGCTTACTAAGATTGCCTACCCAGTAGCA CTGTTC AGAGACCCATGGCTCGGCAT
ATGCAGGCCGCGGTCTCA CACTTT GCTGCAGAGAGTTCGACTGGAACAAATGTAGAGGTGTGTACCACTGATGATTTTACTCGTGGCGTGGATGCCAAAGTTTACGAAGTAGATGAGGCCCGCGAGCTTACTAAGATTGCCTACCCAGTAGCA CTGTTC AGAGACCCATGGCTCGGCAT
ATGCAGGCCGCGGTCTCA CACTTT GCTGCAGAGAGTTCGACTGGAACAAATGTAGAGGTGTGTACCACTGATGATTTTACTCGTGGCGTGGATGCCGATGTTTACGAAGTAGATGAGGCCCGCGAGCTTACTAAGATTGCCTACCCAGTAGCA CTGTTC AGAGACCCATGGCTCGGCAT
ATGCAGGCCGCGGTCTCA CACTTT GCTGCAGAGAGTTCGACTGGAACAAATGTAGAGGTGTGTACCACTGATGATTTTACTCGTGGCGTGGATGCCGAAGTTTACGAAGTAGATGAGGCCCGCGAGCTTACTAAGATTGCCTACCCAGTAGCA CTGTTC AGAGACCCATGGCTCGGCAT
ATGCAGGCCGCGGTCTCA CACTTT GCTGCAGAGAGTTCGACTGGAACAAATGTAGAGGTGTGTACCACTGATGATTTTACTCGTGGCGTGGATGCCAGCGTTTACGAAGTAGATGAGGCCCGCGAGCTTACTAAGATTGCCTACCCAGTAGCA CTGTTC AGAGACCCATGGCTCGGCAT
ATGCAGGCCGCGGTCTCA CACTTT GCTGCAGAGAGTTCGACTGGAACAAATGTAGAGGTGTGTACCACTGATGATTTTACTCGTGGCGTGGATGCCACCGTTTACGAAGTAGATGAGGCCCGCGAGCTTACTAAGATTGCCTACCCAGTAGCA CTGTTC AGAGACCCATGGCTCGGCAT
ATGCAGGCCGCGGTCTCA CACTTT GCTGCAGAGAGTTCGACTGGAACAAATGTAGAGGTGTGTACCACTGATGATTTTACTCGTGGCGTGGATGCCAATGTTTACGAAGTAGATGAGGCCCGCGAGCTTACTAAGATTGCCTACCCAGTAGCA CTGTTC AGAGACCCATGGCTCGGCAT
ATGCAGGCCGCGGTCTCA CACTTT GCTGCAGAGAGTTCGACTGGAACAAATGTAGAGGTGTGTACCACTGATGATTTTACTCGTGGCGTGGATGCCCAGGTTTACGAAGTAGATGAGGCCCGCGAGCTTACTAAGATTGCCTACCCAGTAGCA CTGTTC AGAGACCCATGGCTCGGCAT
ATGCAGGCCGCGGTCTCA CACTTT GCTGCAGAGAGTTCGACTGGAACAAATGTAGAGGTGTGTACCACTGATGATTTTACTCGTGGCGTGGATGCCTGCGTTTACGAAGTAGATGAGGCCCGCGAGCTTACTAAGATTGCCTACCCAGTAGCA CTGTTC AGAGACCCATGGCTCGGCAT
ATGCAGGCCGCGGTCTCA CACTTT GCTGCAGAGAGTTCGACTGGAACAAATGTAGAGGTGTGTACCACTGATGATTTTACTCGTGGCGTGGATGCCGGCGTTTACGAAGTAGATGAGGCCCGCGAGCTTACTAAGATTGCCTACCCAGTAGCA CTGTTC AGAGACCCATGGCTCGGCAT
ATGCAGGCCGCGGTCTCA CACTTT GCTGCAGAGAGTTCGACTGGAACAAATGTAGAGGTGTGTACCACTGATGATTTTACTCGTGGCGTGGATGCCCCGGTTTACGAAGTAGATGAGGCCCGCGAGCTTACTAAGATTGCCTACCCAGTAGCA CTGTTC AGAGACCCATGGCTCGGCAT
ATGCAGGCCGCGGTCTCA CACTTT GCTGCAGAGAGTTCGACTGGAACAAATGTAGAGGTGTGTACCACTGATGATTTTACTCGTGGCGTGGATGCCGCGGTTTACGAAGTAGATGAGGCCCGCGAGCTTACTAAGATTGCCTACCCAGTAGCA CTGTTC AGAGACCCATGGCTCGGCAT
ATGCAGGCCGCGGTCTCA CACTTT GCTGCAGAGAGTTCGACTGGAACAAATGTAGAGGTGTGTACCACTGATGATTTTACTCGTGGCGTGGATGCCGTGGTTTACGAAGTAGATGAGGCCCGCGAGCTTACTAAGATTGCCTACCCAGTAGCA CTGTTC AGAGACCCATGGCTCGGCAT
ATGCAGGCCGCGGTCTCA CACTTT GCTGCAGAGAGTTCGACTGGAACAAATGTAGAGGTGTGTACCACTGATGATTTTACTCGTGGCGTGGATGCCATTGTTTACGAAGTAGATGAGGCCCGCGAGCTTACTAAGATTGCCTACCCAGTAGCA CTGTTC AGAGACCCATGGCTCGGCAT
ATGCAGGCCGCGGTCTCA CACTTT GCTGCAGAGAGTTCGACTGGAACAAATGTAGAGGTGTGTACCACTGATGATTTTACTCGTGGCGTGGATGCCATGGTTTACGAAGTAGATGAGGCCCGCGAGCTTACTAAGATTGCCTACCCAGTAGCA CTGTTC AGAGACCCATGGCTCGGCAT
ATGCAGGCCGCGGTCTCA CACTTT GCTGCAGAGAGTTCGACTGGAACAAATGTAGAGGTGTGTACCACTGATGATTTTACTCGTGGCGTGGATGCCTTTGTTTACGAAGTAGATGAGGCCCGCGAGCTTACTAAGATTGCCTACCCAGTAGCA CTGTTC AGAGACCCATGGCTCGGCAT
ATGCAGGCCGCGGTCTCA CACTTT GCTGCAGAGAGTTCGACTGGAACAAATGTAGAGGTGTGTACCACTGATGATTTTACTCGTGGCGTGGATGCCTATGTTTACGAAGTAGATGAGGCCCGCGAGCTTACTAAGATTGCCTACCCAGTAGCA CTGTTC AGAGACCCATGGCTCGGCAT
ATGCAGGCCGCGGTCTCA CACTTT GCTGCAGAGAGTTCGACTGGAACAAATGTAGAGGTGTGTACCACTGATGATTTTACTCGTGGCGTGGATGCCTGGGTTTACGAAGTAGATGAGGCCCGCGAGCTTACTAAGATTGCCTACCCAGTAGCA CTGTTC AGAGACCCATGGCTCGGCAT
ATGCAGGCCGCGGTCTCA CACTTT GCTGCAGAGAGTTCGACTGGAACAAATGTAGAGGTGTGTACCACTGATGATTTTACTCGTGGCGTGGATGCCTTACGTTACGAAGTAGATGAGGCCCGCGAGCTTACTAAGATTGCCTACCCAGTAGCA CTGTTC AGAGACCCATGGCTCGGCAT
ATGCAGGCCGCGGTCTCA CACTTT GCTGCAGAGAGTTCGACTGGAACAAATGTAGAGGTGTGTACCACTGATGATTTTACTCGTGGCGTGGATGCCTTACATTACGAAGTAGATGAGGCCCGCGAGCTTACTAAGATTGCCTACCCAGTAGCA CTGTTC AGAGACCCATGGCTCGGCAT
ATGCAGGCCGCGGTCTCA CACTTT GCTGCAGAGAGTTCGACTGGAACAAATGTAGAGGTGTGTACCACTGATGATTTTACTCGTGGCGTGGATGCCTTAAAATACGAAGTAGATGAGGCCCGCGAGCTTACTAAGATTGCCTACCCAGTAGCA CTGTTC AGAGACCCATGGCTCGGCAT
ATGCAGGCCGCGGTCTCA CACTTT GCTGCAGAGAGTTCGACTGGAACAAATGTAGAGGTGTGTACCACTGATGATTTTACTCGTGGCGTGGATGCCTTAGATTACGAAGTAGATGAGGCCCGCGAGCTTACTAAGATTGCCTACCCAGTAGCA CTGTTC AGAGACCCATGGCTCGGCAT
ATGCAGGCCGCGGTCTCA CACTTT GCTGCAGAGAGTTCGACTGGAACAAATGTAGAGGTGTGTACCACTGATGATTTTACTCGTGGCGTGGATGCCTTAGAATACGAAGTAGATGAGGCCCGCGAGCTTACTAAGATTGCCTACCCAGTAGCA CTGTTC AGAGACCCATGGCTCGGCAT
ATGCAGGCCGCGGTCTCA CACTTT GCTGCAGAGAGTTCGACTGGAACAAATGTAGAGGTGTGTACCACTGATGATTTTACTCGTGGCGTGGATGCCTTAAGCTACGAAGTAGATGAGGCCCGCGAGCTTACTAAGATTGCCTACCCAGTAGCA CTGTTC AGAGACCCATGGCTCGGCAT
ATGCAGGCCGCGGTCTCA CACTTT GCTGCAGAGAGTTCGACTGGAACAAATGTAGAGGTGTGTACCACTGATGATTTTACTCGTGGCGTGGATGCCTTAACCTACGAAGTAGATGAGGCCCGCGAGCTTACTAAGATTGCCTACCCAGTAGCA CTGTTC AGAGACCCATGGCTCGGCAT
ATGCAGGCCGCGGTCTCA CACTTT GCTGCAGAGAGTTCGACTGGAACAAATGTAGAGGTGTGTACCACTGATGATTTTACTCGTGGCGTGGATGCCTTAAATTACGAAGTAGATGAGGCCCGCGAGCTTACTAAGATTGCCTACCCAGTAGCA CTGTTC AGAGACCCATGGCTCGGCAT
ATGCAGGCCGCGGTCTCA CACTTT GCTGCAGAGAGTTCGACTGGAACAAATGTAGAGGTGTGTACCACTGATGATTTTACTCGTGGCGTGGATGCCTTACAGTACGAAGTAGATGAGGCCCGCGAGCTTACTAAGATTGCCTACCCAGTAGCA CTGTTC AGAGACCCATGGCTCGGCAT
ATGCAGGCCGCGGTCTCA CACTTT GCTGCAGAGAGTTCGACTGGAACAAATGTAGAGGTGTGTACCACTGATGATTTTACTCGTGGCGTGGATGCCTTATGCTACGAAGTAGATGAGGCCCGCGAGCTTACTAAGATTGCCTACCCAGTAGCA CTGTTC AGAGACCCATGGCTCGGCAT
ATGCAGGCCGCGGTCTCA CACTTT GCTGCAGAGAGTTCGACTGGAACAAATGTAGAGGTGTGTACCACTGATGATTTTACTCGTGGCGTGGATGCCTTAGGCTACGAAGTAGATGAGGCCCGCGAGCTTACTAAGATTGCCTACCCAGTAGCA CTGTTC AGAGACCCATGGCTCGGCAT
ATGCAGGCCGCGGTCTCA CACTTT GCTGCAGAGAGTTCGACTGGAACAAATGTAGAGGTGTGTACCACTGATGATTTTACTCGTGGCGTGGATGCCTTACCGTACGAAGTAGATGAGGCCCGCGAGCTTACTAAGATTGCCTACCCAGTAGCA CTGTTC AGAGACCCATGGCTCGGCAT
ATGCAGGCCGCGGTCTCA CACTTT GCTGCAGAGAGTTCGACTGGAACAAATGTAGAGGTGTGTACCACTGATGATTTTACTCGTGGCGTGGATGCCTTAGCGTACGAAGTAGATGAGGCCCGCGAGCTTACTAAGATTGCCTACCCAGTAGCA CTGTTC AGAGACCCATGGCTCGGCAT
ATGCAGGCCGCGGTCTCA CACTTT GCTGCAGAGAGTTCGACTGGAACAAATGTAGAGGTGTGTACCACTGATGATTTTACTCGTGGCGTGGATGCCTTAATTTACGAAGTAGATGAGGCCCGCGAGCTTACTAAGATTGCCTACCCAGTAGCA CTGTTC AGAGACCCATGGCTCGGCAT
ATGCAGGCCGCGGTCTCA CACTTT GCTGCAGAGAGTTCGACTGGAACAAATGTAGAGGTGTGTACCACTGATGATTTTACTCGTGGCGTGGATGCCTTACTGTACGAAGTAGATGAGGCCCGCGAGCTTACTAAGATTGCCTACCCAGTAGCA CTGTTC AGAGACCCATGGCTCGGCAT
ATGCAGGCCGCGGTCTCA CACTTT GCTGCAGAGAGTTCGACTGGAACAAATGTAGAGGTGTGTACCACTGATGATTTTACTCGTGGCGTGGATGCCTTAATGTACGAAGTAGATGAGGCCCGCGAGCTTACTAAGATTGCCTACCCAGTAGCA CTGTTC AGAGACCCATGGCTCGGCAT
ATGCAGGCCGCGGTCTCA CACTTT GCTGCAGAGAGTTCGACTGGAACAAATGTAGAGGTGTGTACCACTGATGATTTTACTCGTGGCGTGGATGCCTTATTTTACGAAGTAGATGAGGCCCGCGAGCTTACTAAGATTGCCTACCCAGTAGCA CTGTTC AGAGACCCATGGCTCGGCAT
ATGCAGGCCGCGGTCTCA CACTTT GCTGCAGAGAGTTCGACTGGAACAAATGTAGAGGTGTGTACCACTGATGATTTTACTCGTGGCGTGGATGCCTTATATTACGAAGTAGATGAGGCCCGCGAGCTTACTAAGATTGCCTACCCAGTAGCA CTGTTC AGAGACCCATGGCTCGGCAT
ATGCAGGCCGCGGTCTCA CACTTT GCTGCAGAGAGTTCGACTGGAACAAATGTAGAGGTGTGTACCACTGATGATTTTACTCGTGGCGTGGATGCCTTATGGTACGAAGTAGATGAGGCCCGCGAGCTTACTAAGATTGCCTACCCAGTAGCA CTGTTC AGAGACCCATGGCTCGGCAT
ATGCAGGCCGCGGTCTCA CACTTT GCTGCAGAGAGTTCGACTGGAACAAATGTAGAGGTGTGTACCACTGATGATTTTACTCGTGGCGTGGATGCCTTAGTTCGTGAAGTAGATGAGGCCCGCGAGCTTACTAAGATTGCCTACCCAGTAGCA CTGTTC AGAGACCCATGGCTCGGCAT
ATGCAGGCCGCGGTCTCA CACTTT GCTGCAGAGAGTTCGACTGGAACAAATGTAGAGGTGTGTACCACTGATGATTTTACTCGTGGCGTGGATGCCTTAGTTCATGAAGTAGATGAGGCCCGCGAGCTTACTAAGATTGCCTACCCAGTAGCA CTGTTC AGAGACCCATGGCTCGGCAT
ATGCAGGCCGCGGTCTCA CACTTT GCTGCAGAGAGTTCGACTGGAACAAATGTAGAGGTGTGTACCACTGATGATTTTACTCGTGGCGTGGATGCCTTAGTTAAAGAAGTAGATGAGGCCCGCGAGCTTACTAAGATTGCCTACCCAGTAGCA CTGTTC AGAGACCCATGGCTCGGCAT
ATGCAGGCCGCGGTCTCA CACTTT GCTGCAGAGAGTTCGACTGGAACAAATGTAGAGGTGTGTACCACTGATGATTTTACTCGTGGCGTGGATGCCTTAGTTGATGAAGTAGATGAGGCCCGCGAGCTTACTAAGATTGCCTACCCAGTAGCA CTGTTC AGAGACCCATGGCTCGGCAT
ATGCAGGCCGCGGTCTCA CACTTT GCTGCAGAGAGTTCGACTGGAACAAATGTAGAGGTGTGTACCACTGATGATTTTACTCGTGGCGTGGATGCCTTAGTTGAAGAAGTAGATGAGGCCCGCGAGCTTACTAAGATTGCCTACCCAGTAGCA CTGTTC AGAGACCCATGGCTCGGCAT
ATGCAGGCCGCGGTCTCA CACTTT GCTGCAGAGAGTTCGACTGGAACAAATGTAGAGGTGTGTACCACTGATGATTTTACTCGTGGCGTGGATGCCTTAGTTAGCGAAGTAGATGAGGCCCGCGAGCTTACTAAGATTGCCTACCCAGTAGCA CTGTTC AGAGACCCATGGCTCGGCAT
ATGCAGGCCGCGGTCTCA CACTTT GCTGCAGAGAGTTCGACTGGAACAAATGTAGAGGTGTGTACCACTGATGATTTTACTCGTGGCGTGGATGCCTTAGTTACCGAAGTAGATGAGGCCCGCGAGCTTACTAAGATTGCCTACCCAGTAGCA CTGTTC AGAGACCCATGGCTCGGCAT
ATGCAGGCCGCGGTCTCA CACTTT GCTGCAGAGAGTTCGACTGGAACAAATGTAGAGGTGTGTACCACTGATGATTTTACTCGTGGCGTGGATGCCTTAGTTAATGAAGTAGATGAGGCCCGCGAGCTTACTAAGATTGCCTACCCAGTAGCA CTGTTC AGAGACCCATGGCTCGGCAT
ATGCAGGCCGCGGTCTCA CACTTT GCTGCAGAGAGTTCGACTGGAACAAATGTAGAGGTGTGTACCACTGATGATTTTACTCGTGGCGTGGATGCCTTAGTTCAGGAAGTAGATGAGGCCCGCGAGCTTACTAAGATTGCCTACCCAGTAGCA CTGTTC AGAGACCCATGGCTCGGCAT
ATGCAGGCCGCGGTCTCA CACTTT GCTGCAGAGAGTTCGACTGGAACAAATGTAGAGGTGTGTACCACTGATGATTTTACTCGTGGCGTGGATGCCTTAGTTTGCGAAGTAGATGAGGCCCGCGAGCTTACTAAGATTGCCTACCCAGTAGCA CTGTTC AGAGACCCATGGCTCGGCAT
ATGCAGGCCGCGGTCTCA CACTTT GCTGCAGAGAGTTCGACTGGAACAAATGTAGAGGTGTGTACCACTGATGATTTTACTCGTGGCGTGGATGCCTTAGTTGGCGAAGTAGATGAGGCCCGCGAGCTTACTAAGATTGCCTACCCAGTAGCA CTGTTC AGAGACCCATGGCTCGGCAT
ATGCAGGCCGCGGTCTCA CACTTT GCTGCAGAGAGTTCGACTGGAACAAATGTAGAGGTGTGTACCACTGATGATTTTACTCGTGGCGTGGATGCCTTAGTTCCGGAAGTAGATGAGGCCCGCGAGCTTACTAAGATTGCCTACCCAGTAGCA CTGTTC AGAGACCCATGGCTCGGCAT
ATGCAGGCCGCGGTCTCA CACTTT GCTGCAGAGAGTTCGACTGGAACAAATGTAGAGGTGTGTACCACTGATGATTTTACTCGTGGCGTGGATGCCTTAGTTGCGGAAGTAGATGAGGCCCGCGAGCTTACTAAGATTGCCTACCCAGTAGCA CTGTTC AGAGACCCATGGCTCGGCAT
ATGCAGGCCGCGGTCTCA CACTTT GCTGCAGAGAGTTCGACTGGAACAAATGTAGAGGTGTGTACCACTGATGATTTTACTCGTGGCGTGGATGCCTTAGTTGTGGAAGTAGATGAGGCCCGCGAGCTTACTAAGATTGCCTACCCAGTAGCA CTGTTC AGAGACCCATGGCTCGGCAT
ATGCAGGCCGCGGTCTCA CACTTT GCTGCAGAGAGTTCGACTGGAACAAATGTAGAGGTGTGTACCACTGATGATTTTACTCGTGGCGTGGATGCCTTAGTTATTGAAGTAGATGAGGCCCGCGAGCTTACTAAGATTGCCTACCCAGTAGCA CTGTTC AGAGACCCATGGCTCGGCAT
ATGCAGGCCGCGGTCTCA CACTTT GCTGCAGAGAGTTCGACTGGAACAAATGTAGAGGTGTGTACCACTGATGATTTTACTCGTGGCGTGGATGCCTTAGTTCTGGAAGTAGATGAGGCCCGCGAGCTTACTAAGATTGCCTACCCAGTAGCA CTGTTC AGAGACCCATGGCTCGGCAT
ATGCAGGCCGCGGTCTCA CACTTT GCTGCAGAGAGTTCGACTGGAACAAATGTAGAGGTGTGTACCACTGATGATTTTACTCGTGGCGTGGATGCCTTAGTTATGGAAGTAGATGAGGCCCGCGAGCTTACTAAGATTGCCTACCCAGTAGCA CTGTTC AGAGACCCATGGCTCGGCAT
ATGCAGGCCGCGGTCTCA CACTTT GCTGCAGAGAGTTCGACTGGAACAAATGTAGAGGTGTGTACCACTGATGATTTTACTCGTGGCGTGGATGCCTTAGTTTTTGAAGTAGATGAGGCCCGCGAGCTTACTAAGATTGCCTACCCAGTAGCA CTGTTC AGAGACCCATGGCTCGGCAT
ATGCAGGCCGCGGTCTCA CACTTT GCTGCAGAGAGTTCGACTGGAACAAATGTAGAGGTGTGTACCACTGATGATTTTACTCGTGGCGTGGATGCCTTAGTTTGGGAAGTAGATGAGGCCCGCGAGCTTACTAAGATTGCCTACCCAGTAGCA CTGTTC AGAGACCCATGGCTCGGCAT
ATGCAGGCCGCGGTCTCA CACTTT GCTGCAGAGAGTTCGACTGGAACAAATGTAGAGGTGTGTACCACTGATGATTTTACTCGTGGCGTGGATGCCTTAGTTTACCGTGTAGATGAGGCCCGCGAGCTTACTAAGATTGCCTACCCAGTAGCA CTGTTC AGAGACCCATGGCTCGGCAT
ATGCAGGCCGCGGTCTCA CACTTT GCTGCAGAGAGTTCGACTGGAACAAATGTAGAGGTGTGTACCACTGATGATTTTACTCGTGGCGTGGATGCCTTAGTTTACCATGTAGATGAGGCCCGCGAGCTTACTAAGATTGCCTACCCAGTAGCA CTGTTC AGAGACCCATGGCTCGGCAT
ATGCAGGCCGCGGTCTCA CACTTT GCTGCAGAGAGTTCGACTGGAACAAATGTAGAGGTGTGTACCACTGATGATTTTACTCGTGGCGTGGATGCCTTAGTTTACAAAGTAGATGAGGCCCGCGAGCTTACTAAGATTGCCTACCCAGTAGCA CTGTTC AGAGACCCATGGCTCGGCAT
ATGCAGGCCGCGGTCTCA CACTTT GCTGCAGAGAGTTCGACTGGAACAAATGTAGAGGTGTGTACCACTGATGATTTTACTCGTGGCGTGGATGCCTTAGTTTACGATGTAGATGAGGCCCGCGAGCTTACTAAGATTGCCTACCCAGTAGCA CTGTTC AGAGACCCATGGCTCGGCAT
ATGCAGGCCGCGGTCTCA CACTTT GCTGCAGAGAGTTCGACTGGAACAAATGTAGAGGTGTGTACCACTGATGATTTTACTCGTGGCGTGGATGCCTTAGTTTACAGCGTAGATGAGGCCCGCGAGCTTACTAAGATTGCCTACCCAGTAGCA CTGTTC AGAGACCCATGGCTCGGCAT
ATGCAGGCCGCGGTCTCA CACTTT GCTGCAGAGAGTTCGACTGGAACAAATGTAGAGGTGTGTACCACTGATGATTTTACTCGTGGCGTGGATGCCTTAGTTTACACCGTAGATGAGGCCCGCGAGCTTACTAAGATTGCCTACCCAGTAGCA CTGTTC AGAGACCCATGGCTCGGCAT
ATGCAGGCCGCGGTCTCA CACTTT GCTGCAGAGAGTTCGACTGGAACAAATGTAGAGGTGTGTACCACTGATGATTTTACTCGTGGCGTGGATGCCTTAGTTTACAATGTAGATGAGGCCCGCGAGCTTACTAAGATTGCCTACCCAGTAGCA CTGTTC AGAGACCCATGGCTCGGCAT
ATGCAGGCCGCGGTCTCA CACTTT GCTGCAGAGAGTTCGACTGGAACAAATGTAGAGGTGTGTACCACTGATGATTTTACTCGTGGCGTGGATGCCTTAGTTTACCAGGTAGATGAGGCCCGCGAGCTTACTAAGATTGCCTACCCAGTAGCA CTGTTC AGAGACCCATGGCTCGGCAT
ATGCAGGCCGCGGTCTCA CACTTT GCTGCAGAGAGTTCGACTGGAACAAATGTAGAGGTGTGTACCACTGATGATTTTACTCGTGGCGTGGATGCCTTAGTTTACTGCGTAGATGAGGCCCGCGAGCTTACTAAGATTGCCTACCCAGTAGCA CTGTTC AGAGACCCATGGCTCGGCAT
ATGCAGGCCGCGGTCTCA CACTTT GCTGCAGAGAGTTCGACTGGAACAAATGTAGAGGTGTGTACCACTGATGATTTTACTCGTGGCGTGGATGCCTTAGTTTACGGCGTAGATGAGGCCCGCGAGCTTACTAAGATTGCCTACCCAGTAGCA CTGTTC AGAGACCCATGGCTCGGCAT
ATGCAGGCCGCGGTCTCA CACTTT GCTGCAGAGAGTTCGACTGGAACAAATGTAGAGGTGTGTACCACTGATGATTTTACTCGTGGCGTGGATGCCTTAGTTTACCCGGTAGATGAGGCCCGCGAGCTTACTAAGATTGCCTACCCAGTAGCA CTGTTC AGAGACCCATGGCTCGGCAT
ATGCAGGCCGCGGTCTCA CACTTT GCTGCAGAGAGTTCGACTGGAACAAATGTAGAGGTGTGTACCACTGATGATTTTACTCGTGGCGTGGATGCCTTAGTTTACGCGGTAGATGAGGCCCGCGAGCTTACTAAGATTGCCTACCCAGTAGCA CTGTTC AGAGACCCATGGCTCGGCAT
ATGCAGGCCGCGGTCTCA CACTTT GCTGCAGAGAGTTCGACTGGAACAAATGTAGAGGTGTGTACCACTGATGATTTTACTCGTGGCGTGGATGCCTTAGTTTACGTGGTAGATGAGGCCCGCGAGCTTACTAAGATTGCCTACCCAGTAGCA CTGTTC AGAGACCCATGGCTCGGCAT
ATGCAGGCCGCGGTCTCA CACTTT GCTGCAGAGAGTTCGACTGGAACAAATGTAGAGGTGTGTACCACTGATGATTTTACTCGTGGCGTGGATGCCTTAGTTTACATTGTAGATGAGGCCCGCGAGCTTACTAAGATTGCCTACCCAGTAGCA CTGTTC AGAGACCCATGGCTCGGCAT
ATGCAGGCCGCGGTCTCA CACTTT GCTGCAGAGAGTTCGACTGGAACAAATGTAGAGGTGTGTACCACTGATGATTTTACTCGTGGCGTGGATGCCTTAGTTTACCTGGTAGATGAGGCCCGCGAGCTTACTAAGATTGCCTACCCAGTAGCA CTGTTC AGAGACCCATGGCTCGGCAT
ATGCAGGCCGCGGTCTCA CACTTT GCTGCAGAGAGTTCGACTGGAACAAATGTAGAGGTGTGTACCACTGATGATTTTACTCGTGGCGTGGATGCCTTAGTTTACATGGTAGATGAGGCCCGCGAGCTTACTAAGATTGCCTACCCAGTAGCA CTGTTC AGAGACCCATGGCTCGGCAT
ATGCAGGCCGCGGTCTCA CACTTT GCTGCAGAGAGTTCGACTGGAACAAATGTAGAGGTGTGTACCACTGATGATTTTACTCGTGGCGTGGATGCCTTAGTTTACTTTGTAGATGAGGCCCGCGAGCTTACTAAGATTGCCTACCCAGTAGCA CTGTTC AGAGACCCATGGCTCGGCAT
ATGCAGGCCGCGGTCTCA CACTTT GCTGCAGAGAGTTCGACTGGAACAAATGTAGAGGTGTGTACCACTGATGATTTTACTCGTGGCGTGGATGCCTTAGTTTACTATGTAGATGAGGCCCGCGAGCTTACTAAGATTGCCTACCCAGTAGCA CTGTTC AGAGACCCATGGCTCGGCAT
ATGCAGGCCGCGGTCTCA CACTTT GCTGCAGAGAGTTCGACTGGAACAAATGTAGAGGTGTGTACCACTGATGATTTTACTCGTGGCGTGGATGCCTTAGTTTACTGGGTAGATGAGGCCCGCGAGCTTACTAAGATTGCCTACCCAGTAGCA CTGTTC AGAGACCCATGGCTCGGCAT
ATGCAGGCCGCGGTCTCA CACTTT GCTGCAGAGAGTTCGACTGGAACAAATGTAGAGGTGTGTACCACTGATGATTTTACTCGTGGCGTGGATGCCTTAGTTTACGAACGTGATGAGGCCCGCGAGCTTACTAAGATTGCCTACCCAGTAGCA CTGTTC AGAGACCCATGGCTCGGCAT
ATGCAGGCCGCGGTCTCA CACTTT GCTGCAGAGAGTTCGACTGGAACAAATGTAGAGGTGTGTACCACTGATGATTTTACTCGTGGCGTGGATGCCTTAGTTTACGAACATGATGAGGCCCGCGAGCTTACTAAGATTGCCTACCCAGTAGCA CTGTTC AGAGACCCATGGCTCGGCAT
ATGCAGGCCGCGGTCTCA CACTTT GCTGCAGAGAGTTCGACTGGAACAAATGTAGAGGTGTGTACCACTGATGATTTTACTCGTGGCGTGGATGCCTTAGTTTACGAAAAAGATGAGGCCCGCGAGCTTACTAAGATTGCCTACCCAGTAGCA CTGTTC AGAGACCCATGGCTCGGCAT
ATGCAGGCCGCGGTCTCA CACTTT GCTGCAGAGAGTTCGACTGGAACAAATGTAGAGGTGTGTACCACTGATGATTTTACTCGTGGCGTGGATGCCTTAGTTTACGAAGATGATGAGGCCCGCGAGCTTACTAAGATTGCCTACCCAGTAGCA CTGTTC AGAGACCCATGGCTCGGCAT
ATGCAGGCCGCGGTCTCA CACTTT GCTGCAGAGAGTTCGACTGGAACAAATGTAGAGGTGTGTACCACTGATGATTTTACTCGTGGCGTGGATGCCTTAGTTTACGAAGAAGATGAGGCCCGCGAGCTTACTAAGATTGCCTACCCAGTAGCA CTGTTC AGAGACCCATGGCTCGGCAT
ATGCAGGCCGCGGTCTCA CACTTT GCTGCAGAGAGTTCGACTGGAACAAATGTAGAGGTGTGTACCACTGATGATTTTACTCGTGGCGTGGATGCCTTAGTTTACGAAAGCGATGAGGCCCGCGAGCTTACTAAGATTGCCTACCCAGTAGCA CTGTTC AGAGACCCATGGCTCGGCAT
ATGCAGGCCGCGGTCTCA CACTTT GCTGCAGAGAGTTCGACTGGAACAAATGTAGAGGTGTGTACCACTGATGATTTTACTCGTGGCGTGGATGCCTTAGTTTACGAAACCGATGAGGCCCGCGAGCTTACTAAGATTGCCTACCCAGTAGCA CTGTTC AGAGACCCATGGCTCGGCAT
ATGCAGGCCGCGGTCTCA CACTTT GCTGCAGAGAGTTCGACTGGAACAAATGTAGAGGTGTGTACCACTGATGATTTTACTCGTGGCGTGGATGCCTTAGTTTACGAAAATGATGAGGCCCGCGAGCTTACTAAGATTGCCTACCCAGTAGCA CTGTTC AGAGACCCATGGCTCGGCAT
ATGCAGGCCGCGGTCTCA CACTTT GCTGCAGAGAGTTCGACTGGAACAAATGTAGAGGTGTGTACCACTGATGATTTTACTCGTGGCGTGGATGCCTTAGTTTACGAACAGGATGAGGCCCGCGAGCTTACTAAGATTGCCTACCCAGTAGCA CTGTTC AGAGACCCATGGCTCGGCAT
ATGCAGGCCGCGGTCTCA CACTTT GCTGCAGAGAGTTCGACTGGAACAAATGTAGAGGTGTGTACCACTGATGATTTTACTCGTGGCGTGGATGCCTTAGTTTACGAATGCGATGAGGCCCGCGAGCTTACTAAGATTGCCTACCCAGTAGCA CTGTTC AGAGACCCATGGCTCGGCAT
ATGCAGGCCGCGGTCTCA CACTTT GCTGCAGAGAGTTCGACTGGAACAAATGTAGAGGTGTGTACCACTGATGATTTTACTCGTGGCGTGGATGCCTTAGTTTACGAAGGCGATGAGGCCCGCGAGCTTACTAAGATTGCCTACCCAGTAGCA CTGTTC AGAGACCCATGGCTCGGCAT
ATGCAGGCCGCGGTCTCA CACTTT GCTGCAGAGAGTTCGACTGGAACAAATGTAGAGGTGTGTACCACTGATGATTTTACTCGTGGCGTGGATGCCTTAGTTTACGAACCGGATGAGGCCCGCGAGCTTACTAAGATTGCCTACCCAGTAGCA CTGTTC AGAGACCCATGGCTCGGCAT
ATGCAGGCCGCGGTCTCA CACTTT GCTGCAGAGAGTTCGACTGGAACAAATGTAGAGGTGTGTACCACTGATGATTTTACTCGTGGCGTGGATGCCTTAGTTTACGAAGCGGATGAGGCCCGCGAGCTTACTAAGATTGCCTACCCAGTAGCA CTGTTC AGAGACCCATGGCTCGGCAT
ATGCAGGCCGCGGTCTCA CACTTT GCTGCAGAGAGTTCGACTGGAACAAATGTAGAGGTGTGTACCACTGATGATTTTACTCGTGGCGTGGATGCCTTAGTTTACGAAATTGATGAGGCCCGCGAGCTTACTAAGATTGCCTACCCAGTAGCA CTGTTC AGAGACCCATGGCTCGGCAT
ATGCAGGCCGCGGTCTCA CACTTT GCTGCAGAGAGTTCGACTGGAACAAATGTAGAGGTGTGTACCACTGATGATTTTACTCGTGGCGTGGATGCCTTAGTTTACGAACTGGATGAGGCCCGCGAGCTTACTAAGATTGCCTACCCAGTAGCA CTGTTC AGAGACCCATGGCTCGGCAT
ATGCAGGCCGCGGTCTCA CACTTT GCTGCAGAGAGTTCGACTGGAACAAATGTAGAGGTGTGTACCACTGATGATTTTACTCGTGGCGTGGATGCCTTAGTTTACGAAATGGATGAGGCCCGCGAGCTTACTAAGATTGCCTACCCAGTAGCA CTGTTC AGAGACCCATGGCTCGGCAT
ATGCAGGCCGCGGTCTCA CACTTT GCTGCAGAGAGTTCGACTGGAACAAATGTAGAGGTGTGTACCACTGATGATTTTACTCGTGGCGTGGATGCCTTAGTTTACGAATTTGATGAGGCCCGCGAGCTTACTAAGATTGCCTACCCAGTAGCA CTGTTC AGAGACCCATGGCTCGGCAT
ATGCAGGCCGCGGTCTCA CACTTT GCTGCAGAGAGTTCGACTGGAACAAATGTAGAGGTGTGTACCACTGATGATTTTACTCGTGGCGTGGATGCCTTAGTTTACGAATATGATGAGGCCCGCGAGCTTACTAAGATTGCCTACCCAGTAGCA CTGTTC AGAGACCCATGGCTCGGCAT
ATGCAGGCCGCGGTCTCA CACTTT GCTGCAGAGAGTTCGACTGGAACAAATGTAGAGGTGTGTACCACTGATGATTTTACTCGTGGCGTGGATGCCTTAGTTTACGAATGGGATGAGGCCCGCGAGCTTACTAAGATTGCCTACCCAGTAGCA CTGTTC AGAGACCCATGGCTCGGCAT
ATGCAGGCCGCGGTCTCA CACTTT GCTGCAGAGAGTTCGACTGGAACAAATGTAGAGGTGTGTACCACTGATGATTTTACTCGTGGCGTGGATGCCTTAGTTTACGAAGTACGTGAGGCCCGCGAGCTTACTAAGATTGCCTACCCAGTAGCA CTGTTC AGAGACCCATGGCTCGGCAT
ATGCAGGCCGCGGTCTCA CACTTT GCTGCAGAGAGTTCGACTGGAACAAATGTAGAGGTGTGTACCACTGATGATTTTACTCGTGGCGTGGATGCCTTAGTTTACGAAGTACATGAGGCCCGCGAGCTTACTAAGATTGCCTACCCAGTAGCA CTGTTC AGAGACCCATGGCTCGGCAT
ATGCAGGCCGCGGTCTCA CACTTT GCTGCAGAGAGTTCGACTGGAACAAATGTAGAGGTGTGTACCACTGATGATTTTACTCGTGGCGTGGATGCCTTAGTTTACGAAGTAAAAGAGGCCCGCGAGCTTACTAAGATTGCCTACCCAGTAGCA CTGTTC AGAGACCCATGGCTCGGCAT
ATGCAGGCCGCGGTCTCA CACTTT GCTGCAGAGAGTTCGACTGGAACAAATGTAGAGGTGTGTACCACTGATGATTTTACTCGTGGCGTGGATGCCTTAGTTTACGAAGTAGAAGAGGCCCGCGAGCTTACTAAGATTGCCTACCCAGTAGCA CTGTTC AGAGACCCATGGCTCGGCAT
ATGCAGGCCGCGGTCTCA CACTTT GCTGCAGAGAGTTCGACTGGAACAAATGTAGAGGTGTGTACCACTGATGATTTTACTCGTGGCGTGGATGCCTTAGTTTACGAAGTAAGCGAGGCCCGCGAGCTTACTAAGATTGCCTACCCAGTAGCA CTGTTC AGAGACCCATGGCTCGGCAT
ATGCAGGCCGCGGTCTCA CACTTT GCTGCAGAGAGTTCGACTGGAACAAATGTAGAGGTGTGTACCACTGATGATTTTACTCGTGGCGTGGATGCCTTAGTTTACGAAGTAACCGAGGCCCGCGAGCTTACTAAGATTGCCTACCCAGTAGCA CTGTTC AGAGACCCATGGCTCGGCAT
ATGCAGGCCGCGGTCTCA CACTTT GCTGCAGAGAGTTCGACTGGAACAAATGTAGAGGTGTGTACCACTGATGATTTTACTCGTGGCGTGGATGCCTTAGTTTACGAAGTAAATGAGGCCCGCGAGCTTACTAAGATTGCCTACCCAGTAGCA CTGTTC AGAGACCCATGGCTCGGCAT
ATGCAGGCCGCGGTCTCA CACTTT GCTGCAGAGAGTTCGACTGGAACAAATGTAGAGGTGTGTACCACTGATGATTTTACTCGTGGCGTGGATGCCTTAGTTTACGAAGTACAGGAGGCCCGCGAGCTTACTAAGATTGCCTACCCAGTAGCA CTGTTC AGAGACCCATGGCTCGGCAT
ATGCAGGCCGCGGTCTCA CACTTT GCTGCAGAGAGTTCGACTGGAACAAATGTAGAGGTGTGTACCACTGATGATTTTACTCGTGGCGTGGATGCCTTAGTTTACGAAGTATGCGAGGCCCGCGAGCTTACTAAGATTGCCTACCCAGTAGCA CTGTTC AGAGACCCATGGCTCGGCAT
ATGCAGGCCGCGGTCTCA CACTTT GCTGCAGAGAGTTCGACTGGAACAAATGTAGAGGTGTGTACCACTGATGATTTTACTCGTGGCGTGGATGCCTTAGTTTACGAAGTAGGCGAGGCCCGCGAGCTTACTAAGATTGCCTACCCAGTAGCA CTGTTC AGAGACCCATGGCTCGGCAT
ATGCAGGCCGCGGTCTCA CACTTT GCTGCAGAGAGTTCGACTGGAACAAATGTAGAGGTGTGTACCACTGATGATTTTACTCGTGGCGTGGATGCCTTAGTTTACGAAGTACCGGAGGCCCGCGAGCTTACTAAGATTGCCTACCCAGTAGCA CTGTTC AGAGACCCATGGCTCGGCAT
ATGCAGGCCGCGGTCTCA CACTTT GCTGCAGAGAGTTCGACTGGAACAAATGTAGAGGTGTGTACCACTGATGATTTTACTCGTGGCGTGGATGCCTTAGTTTACGAAGTAGCGGAGGCCCGCGAGCTTACTAAGATTGCCTACCCAGTAGCA CTGTTC AGAGACCCATGGCTCGGCAT
ATGCAGGCCGCGGTCTCA CACTTT GCTGCAGAGAGTTCGACTGGAACAAATGTAGAGGTGTGTACCACTGATGATTTTACTCGTGGCGTGGATGCCTTAGTTTACGAAGTAGTGGAGGCCCGCGAGCTTACTAAGATTGCCTACCCAGTAGCA CTGTTC AGAGACCCATGGCTCGGCAT
ATGCAGGCCGCGGTCTCA CACTTT GCTGCAGAGAGTTCGACTGGAACAAATGTAGAGGTGTGTACCACTGATGATTTTACTCGTGGCGTGGATGCCTTAGTTTACGAAGTAATTGAGGCCCGCGAGCTTACTAAGATTGCCTACCCAGTAGCA CTGTTC AGAGACCCATGGCTCGGCAT
ATGCAGGCCGCGGTCTCA CACTTT GCTGCAGAGAGTTCGACTGGAACAAATGTAGAGGTGTGTACCACTGATGATTTTACTCGTGGCGTGGATGCCTTAGTTTACGAAGTACTGGAGGCCCGCGAGCTTACTAAGATTGCCTACCCAGTAGCA CTGTTC AGAGACCCATGGCTCGGCAT
ATGCAGGCCGCGGTCTCA CACTTT GCTGCAGAGAGTTCGACTGGAACAAATGTAGAGGTGTGTACCACTGATGATTTTACTCGTGGCGTGGATGCCTTAGTTTACGAAGTAATGGAGGCCCGCGAGCTTACTAAGATTGCCTACCCAGTAGCA CTGTTC AGAGACCCATGGCTCGGCAT
ATGCAGGCCGCGGTCTCA CACTTT GCTGCAGAGAGTTCGACTGGAACAAATGTAGAGGTGTGTACCACTGATGATTTTACTCGTGGCGTGGATGCCTTAGTTTACGAAGTATTTGAGGCCCGCGAGCTTACTAAGATTGCCTACCCAGTAGCA CTGTTC AGAGACCCATGGCTCGGCAT
ATGCAGGCCGCGGTCTCA CACTTT GCTGCAGAGAGTTCGACTGGAACAAATGTAGAGGTGTGTACCACTGATGATTTTACTCGTGGCGTGGATGCCTTAGTTTACGAAGTATATGAGGCCCGCGAGCTTACTAAGATTGCCTACCCAGTAGCA CTGTTC AGAGACCCATGGCTCGGCAT
ATGCAGGCCGCGGTCTCA CACTTT GCTGCAGAGAGTTCGACTGGAACAAATGTAGAGGTGTGTACCACTGATGATTTTACTCGTGGCGTGGATGCCTTAGTTTACGAAGTATGGGAGGCCCGCGAGCTTACTAAGATTGCCTACCCAGTAGCA CTGTTC AGAGACCCATGGCTCGGCAT
ATGCAGGCCGCGGTCTCA CACTTT GCTGCAGAGAGTTCGACTGGAACAAATGTAGAGGTGTGTACCACTGATGATTTTACTCGTGGCGTGGATGCCTTAGTTTACGAAGTAGATCGTGCCCGCGAGCTTACTAAGATTGCCTACCCAGTAGCA CTGTTC AGAGACCCATGGCTCGGCAT
ATGCAGGCCGCGGTCTCA CACTTT GCTGCAGAGAGTTCGACTGGAACAAATGTAGAGGTGTGTACCACTGATGATTTTACTCGTGGCGTGGATGCCTTAGTTTACGAAGTAGATCATGCCCGCGAGCTTACTAAGATTGCCTACCCAGTAGCA CTGTTC AGAGACCCATGGCTCGGCAT
ATGCAGGCCGCGGTCTCA CACTTT GCTGCAGAGAGTTCGACTGGAACAAATGTAGAGGTGTGTACCACTGATGATTTTACTCGTGGCGTGGATGCCTTAGTTTACGAAGTAGATAAAGCCCGCGAGCTTACTAAGATTGCCTACCCAGTAGCA CTGTTC AGAGACCCATGGCTCGGCAT
ATGCAGGCCGCGGTCTCA CACTTT GCTGCAGAGAGTTCGACTGGAACAAATGTAGAGGTGTGTACCACTGATGATTTTACTCGTGGCGTGGATGCCTTAGTTTACGAAGTAGATGATGCCCGCGAGCTTACTAAGATTGCCTACCCAGTAGCA CTGTTC AGAGACCCATGGCTCGGCAT
ATGCAGGCCGCGGTCTCA CACTTT GCTGCAGAGAGTTCGACTGGAACAAATGTAGAGGTGTGTACCACTGATGATTTTACTCGTGGCGTGGATGCCTTAGTTTACGAAGTAGATAGCGCCCGCGAGCTTACTAAGATTGCCTACCCAGTAGCA CTGTTC AGAGACCCATGGCTCGGCAT
ATGCAGGCCGCGGTCTCA CACTTT GCTGCAGAGAGTTCGACTGGAACAAATGTAGAGGTGTGTACCACTGATGATTTTACTCGTGGCGTGGATGCCTTAGTTTACGAAGTAGATACCGCCCGCGAGCTTACTAAGATTGCCTACCCAGTAGCA CTGTTC AGAGACCCATGGCTCGGCAT
ATGCAGGCCGCGGTCTCA CACTTT GCTGCAGAGAGTTCGACTGGAACAAATGTAGAGGTGTGTACCACTGATGATTTTACTCGTGGCGTGGATGCCTTAGTTTACGAAGTAGATAATGCCCGCGAGCTTACTAAGATTGCCTACCCAGTAGCA CTGTTC AGAGACCCATGGCTCGGCAT
ATGCAGGCCGCGGTCTCA CACTTT GCTGCAGAGAGTTCGACTGGAACAAATGTAGAGGTGTGTACCACTGATGATTTTACTCGTGGCGTGGATGCCTTAGTTTACGAAGTAGATCAGGCCCGCGAGCTTACTAAGATTGCCTACCCAGTAGCA CTGTTC AGAGACCCATGGCTCGGCAT
ATGCAGGCCGCGGTCTCA CACTTT GCTGCAGAGAGTTCGACTGGAACAAATGTAGAGGTGTGTACCACTGATGATTTTACTCGTGGCGTGGATGCCTTAGTTTACGAAGTAGATTGCGCCCGCGAGCTTACTAAGATTGCCTACCCAGTAGCA CTGTTC AGAGACCCATGGCTCGGCAT
ATGCAGGCCGCGGTCTCA CACTTT GCTGCAGAGAGTTCGACTGGAACAAATGTAGAGGTGTGTACCACTGATGATTTTACTCGTGGCGTGGATGCCTTAGTTTACGAAGTAGATGGCGCCCGCGAGCTTACTAAGATTGCCTACCCAGTAGCA CTGTTC AGAGACCCATGGCTCGGCAT
ATGCAGGCCGCGGTCTCA CACTTT GCTGCAGAGAGTTCGACTGGAACAAATGTAGAGGTGTGTACCACTGATGATTTTACTCGTGGCGTGGATGCCTTAGTTTACGAAGTAGATCCGGCCCGCGAGCTTACTAAGATTGCCTACCCAGTAGCA CTGTTC AGAGACCCATGGCTCGGCAT
ATGCAGGCCGCGGTCTCA CACTTT GCTGCAGAGAGTTCGACTGGAACAAATGTAGAGGTGTGTACCACTGATGATTTTACTCGTGGCGTGGATGCCTTAGTTTACGAAGTAGATGCGGCCCGCGAGCTTACTAAGATTGCCTACCCAGTAGCA CTGTTC AGAGACCCATGGCTCGGCAT
ATGCAGGCCGCGGTCTCA CACTTT GCTGCAGAGAGTTCGACTGGAACAAATGTAGAGGTGTGTACCACTGATGATTTTACTCGTGGCGTGGATGCCTTAGTTTACGAAGTAGATGTGGCCCGCGAGCTTACTAAGATTGCCTACCCAGTAGCA CTGTTC AGAGACCCATGGCTCGGCAT
ATGCAGGCCGCGGTCTCA CACTTT GCTGCAGAGAGTTCGACTGGAACAAATGTAGAGGTGTGTACCACTGATGATTTTACTCGTGGCGTGGATGCCTTAGTTTACGAAGTAGATATTGCCCGCGAGCTTACTAAGATTGCCTACCCAGTAGCA CTGTTC AGAGACCCATGGCTCGGCAT
ATGCAGGCCGCGGTCTCA CACTTT GCTGCAGAGAGTTCGACTGGAACAAATGTAGAGGTGTGTACCACTGATGATTTTACTCGTGGCGTGGATGCCTTAGTTTACGAAGTAGATCTGGCCCGCGAGCTTACTAAGATTGCCTACCCAGTAGCA CTGTTC AGAGACCCATGGCTCGGCAT
ATGCAGGCCGCGGTCTCA CACTTT GCTGCAGAGAGTTCGACTGGAACAAATGTAGAGGTGTGTACCACTGATGATTTTACTCGTGGCGTGGATGCCTTAGTTTACGAAGTAGATATGGCCCGCGAGCTTACTAAGATTGCCTACCCAGTAGCA CTGTTC AGAGACCCATGGCTCGGCAT
ATGCAGGCCGCGGTCTCA CACTTT GCTGCAGAGAGTTCGACTGGAACAAATGTAGAGGTGTGTACCACTGATGATTTTACTCGTGGCGTGGATGCCTTAGTTTACGAAGTAGATTTTGCCCGCGAGCTTACTAAGATTGCCTACCCAGTAGCA CTGTTC AGAGACCCATGGCTCGGCAT
ATGCAGGCCGCGGTCTCA CACTTT GCTGCAGAGAGTTCGACTGGAACAAATGTAGAGGTGTGTACCACTGATGATTTTACTCGTGGCGTGGATGCCTTAGTTTACGAAGTAGATTATGCCCGCGAGCTTACTAAGATTGCCTACCCAGTAGCA CTGTTC AGAGACCCATGGCTCGGCAT
ATGCAGGCCGCGGTCTCA CACTTT GCTGCAGAGAGTTCGACTGGAACAAATGTAGAGGTGTGTACCACTGATGATTTTACTCGTGGCGTGGATGCCTTAGTTTACGAAGTAGATTGGGCCCGCGAGCTTACTAAGATTGCCTACCCAGTAGCA CTGTTC AGAGACCCATGGCTCGGCAT
ATGCAGGCCGCGGTCTCA CACTTT GCTGCAGAGAGTTCGACTGGAACAAATGTAGAGGTGTGTACCACTGATGATTTTACTCGTGGCGTGGATGCCTTAGTTTACGAAGTAGATGAGCGTCGCGAGCTTACTAAGATTGCCTACCCAGTAGCA CTGTTC AGAGACCCATGGCTCGGCAT
ATGCAGGCCGCGGTCTCA CACTTT GCTGCAGAGAGTTCGACTGGAACAAATGTAGAGGTGTGTACCACTGATGATTTTACTCGTGGCGTGGATGCCTTAGTTTACGAAGTAGATGAGCATCGCGAGCTTACTAAGATTGCCTACCCAGTAGCA CTGTTC AGAGACCCATGGCTCGGCAT
ATGCAGGCCGCGGTCTCA CACTTT GCTGCAGAGAGTTCGACTGGAACAAATGTAGAGGTGTGTACCACTGATGATTTTACTCGTGGCGTGGATGCCTTAGTTTACGAAGTAGATGAGAAACGCGAGCTTACTAAGATTGCCTACCCAGTAGCA CTGTTC AGAGACCCATGGCTCGGCAT
ATGCAGGCCGCGGTCTCA CACTTT GCTGCAGAGAGTTCGACTGGAACAAATGTAGAGGTGTGTACCACTGATGATTTTACTCGTGGCGTGGATGCCTTAGTTTACGAAGTAGATGAGGATCGCGAGCTTACTAAGATTGCCTACCCAGTAGCA CTGTTC AGAGACCCATGGCTCGGCAT
ATGCAGGCCGCGGTCTCA CACTTT GCTGCAGAGAGTTCGACTGGAACAAATGTAGAGGTGTGTACCACTGATGATTTTACTCGTGGCGTGGATGCCTTAGTTTACGAAGTAGATGAGGAACGCGAGCTTACTAAGATTGCCTACCCAGTAGCA CTGTTC AGAGACCCATGGCTCGGCAT
ATGCAGGCCGCGGTCTCA CACTTT GCTGCAGAGAGTTCGACTGGAACAAATGTAGAGGTGTGTACCACTGATGATTTTACTCGTGGCGTGGATGCCTTAGTTTACGAAGTAGATGAGAGCCGCGAGCTTACTAAGATTGCCTACCCAGTAGCA CTGTTC AGAGACCCATGGCTCGGCAT
ATGCAGGCCGCGGTCTCA CACTTT GCTGCAGAGAGTTCGACTGGAACAAATGTAGAGGTGTGTACCACTGATGATTTTACTCGTGGCGTGGATGCCTTAGTTTACGAAGTAGATGAGACCCGCGAGCTTACTAAGATTGCCTACCCAGTAGCA CTGTTC AGAGACCCATGGCTCGGCAT
ATGCAGGCCGCGGTCTCA CACTTT GCTGCAGAGAGTTCGACTGGAACAAATGTAGAGGTGTGTACCACTGATGATTTTACTCGTGGCGTGGATGCCTTAGTTTACGAAGTAGATGAGAATCGCGAGCTTACTAAGATTGCCTACCCAGTAGCA CTGTTC AGAGACCCATGGCTCGGCAT
ATGCAGGCCGCGGTCTCA CACTTT GCTGCAGAGAGTTCGACTGGAACAAATGTAGAGGTGTGTACCACTGATGATTTTACTCGTGGCGTGGATGCCTTAGTTTACGAAGTAGATGAGCAGCGCGAGCTTACTAAGATTGCCTACCCAGTAGCA CTGTTC AGAGACCCATGGCTCGGCAT
ATGCAGGCCGCGGTCTCA CACTTT GCTGCAGAGAGTTCGACTGGAACAAATGTAGAGGTGTGTACCACTGATGATTTTACTCGTGGCGTGGATGCCTTAGTTTACGAAGTAGATGAGTGCCGCGAGCTTACTAAGATTGCCTACCCAGTAGCA CTGTTC AGAGACCCATGGCTCGGCAT
ATGCAGGCCGCGGTCTCA CACTTT GCTGCAGAGAGTTCGACTGGAACAAATGTAGAGGTGTGTACCACTGATGATTTTACTCGTGGCGTGGATGCCTTAGTTTACGAAGTAGATGAGGGCCGCGAGCTTACTAAGATTGCCTACCCAGTAGCA CTGTTC AGAGACCCATGGCTCGGCAT
ATGCAGGCCGCGGTCTCA CACTTT GCTGCAGAGAGTTCGACTGGAACAAATGTAGAGGTGTGTACCACTGATGATTTTACTCGTGGCGTGGATGCCTTAGTTTACGAAGTAGATGAGCCGCGCGAGCTTACTAAGATTGCCTACCCAGTAGCA CTGTTC AGAGACCCATGGCTCGGCAT
ATGCAGGCCGCGGTCTCA CACTTT GCTGCAGAGAGTTCGACTGGAACAAATGTAGAGGTGTGTACCACTGATGATTTTACTCGTGGCGTGGATGCCTTAGTTTACGAAGTAGATGAGGTGCGCGAGCTTACTAAGATTGCCTACCCAGTAGCA CTGTTC AGAGACCCATGGCTCGGCAT
ATGCAGGCCGCGGTCTCA CACTTT GCTGCAGAGAGTTCGACTGGAACAAATGTAGAGGTGTGTACCACTGATGATTTTACTCGTGGCGTGGATGCCTTAGTTTACGAAGTAGATGAGATTCGCGAGCTTACTAAGATTGCCTACCCAGTAGCA CTGTTC AGAGACCCATGGCTCGGCAT
ATGCAGGCCGCGGTCTCA CACTTT GCTGCAGAGAGTTCGACTGGAACAAATGTAGAGGTGTGTACCACTGATGATTTTACTCGTGGCGTGGATGCCTTAGTTTACGAAGTAGATGAGCTGCGCGAGCTTACTAAGATTGCCTACCCAGTAGCA CTGTTC AGAGACCCATGGCTCGGCAT
ATGCAGGCCGCGGTCTCA CACTTT GCTGCAGAGAGTTCGACTGGAACAAATGTAGAGGTGTGTACCACTGATGATTTTACTCGTGGCGTGGATGCCTTAGTTTACGAAGTAGATGAGATGCGCGAGCTTACTAAGATTGCCTACCCAGTAGCA CTGTTC AGAGACCCATGGCTCGGCAT
ATGCAGGCCGCGGTCTCA CACTTT GCTGCAGAGAGTTCGACTGGAACAAATGTAGAGGTGTGTACCACTGATGATTTTACTCGTGGCGTGGATGCCTTAGTTTACGAAGTAGATGAGTTTCGCGAGCTTACTAAGATTGCCTACCCAGTAGCA CTGTTC AGAGACCCATGGCTCGGCAT
ATGCAGGCCGCGGTCTCA CACTTT GCTGCAGAGAGTTCGACTGGAACAAATGTAGAGGTGTGTACCACTGATGATTTTACTCGTGGCGTGGATGCCTTAGTTTACGAAGTAGATGAGTATCGCGAGCTTACTAAGATTGCCTACCCAGTAGCA CTGTTC AGAGACCCATGGCTCGGCAT
ATGCAGGCCGCGGTCTCA CACTTT GCTGCAGAGAGTTCGACTGGAACAAATGTAGAGGTGTGTACCACTGATGATTTTACTCGTGGCGTGGATGCCTTAGTTTACGAAGTAGATGAGTGGCGCGAGCTTACTAAGATTGCCTACCCAGTAGCA CTGTTC AGAGACCCATGGCTCGGCAT
ATGCAGGCCGCGGTCTCA CACTTT GCTGCAGAGAGTTCGACTGGAACAAATGTAGAGGTGTGTACCACTGATGATTTTACTCGTGGCGTGGATGCCTTAGTTTACGAAGTAGATGAGGCCCATGAGCTTACTAAGATTGCCTACCCAGTAGCA CTGTTC AGAGACCCATGGCTCGGCAT
ATGCAGGCCGCGGTCTCA CACTTT GCTGCAGAGAGTTCGACTGGAACAAATGTAGAGGTGTGTACCACTGATGATTTTACTCGTGGCGTGGATGCCTTAGTTTACGAAGTAGATGAGGCCAAAGAGCTTACTAAGATTGCCTACCCAGTAGCA CTGTTC AGAGACCCATGGCTCGGCAT
ATGCAGGCCGCGGTCTCA CACTTT GCTGCAGAGAGTTCGACTGGAACAAATGTAGAGGTGTGTACCACTGATGATTTTACTCGTGGCGTGGATGCCTTAGTTTACGAAGTAGATGAGGCCGATGAGCTTACTAAGATTGCCTACCCAGTAGCA CTGTTC AGAGACCCATGGCTCGGCAT
ATGCAGGCCGCGGTCTCA CACTTT GCTGCAGAGAGTTCGACTGGAACAAATGTAGAGGTGTGTACCACTGATGATTTTACTCGTGGCGTGGATGCCTTAGTTTACGAAGTAGATGAGGCCGAAGAGCTTACTAAGATTGCCTACCCAGTAGCA CTGTTC AGAGACCCATGGCTCGGCAT
ATGCAGGCCGCGGTCTCA CACTTT GCTGCAGAGAGTTCGACTGGAACAAATGTAGAGGTGTGTACCACTGATGATTTTACTCGTGGCGTGGATGCCTTAGTTTACGAAGTAGATGAGGCCAGCGAGCTTACTAAGATTGCCTACCCAGTAGCA CTGTTC AGAGACCCATGGCTCGGCAT
ATGCAGGCCGCGGTCTCA CACTTT GCTGCAGAGAGTTCGACTGGAACAAATGTAGAGGTGTGTACCACTGATGATTTTACTCGTGGCGTGGATGCCTTAGTTTACGAAGTAGATGAGGCCACCGAGCTTACTAAGATTGCCTACCCAGTAGCA CTGTTC AGAGACCCATGGCTCGGCAT
ATGCAGGCCGCGGTCTCA CACTTT GCTGCAGAGAGTTCGACTGGAACAAATGTAGAGGTGTGTACCACTGATGATTTTACTCGTGGCGTGGATGCCTTAGTTTACGAAGTAGATGAGGCCAATGAGCTTACTAAGATTGCCTACCCAGTAGCA CTGTTC AGAGACCCATGGCTCGGCAT
ATGCAGGCCGCGGTCTCA CACTTT GCTGCAGAGAGTTCGACTGGAACAAATGTAGAGGTGTGTACCACTGATGATTTTACTCGTGGCGTGGATGCCTTAGTTTACGAAGTAGATGAGGCCCAGGAGCTTACTAAGATTGCCTACCCAGTAGCA CTGTTC AGAGACCCATGGCTCGGCAT
ATGCAGGCCGCGGTCTCA CACTTT GCTGCAGAGAGTTCGACTGGAACAAATGTAGAGGTGTGTACCACTGATGATTTTACTCGTGGCGTGGATGCCTTAGTTTACGAAGTAGATGAGGCCTGCGAGCTTACTAAGATTGCCTACCCAGTAGCA CTGTTC AGAGACCCATGGCTCGGCAT
ATGCAGGCCGCGGTCTCA CACTTT GCTGCAGAGAGTTCGACTGGAACAAATGTAGAGGTGTGTACCACTGATGATTTTACTCGTGGCGTGGATGCCTTAGTTTACGAAGTAGATGAGGCCGGCGAGCTTACTAAGATTGCCTACCCAGTAGCA CTGTTC AGAGACCCATGGCTCGGCAT
ATGCAGGCCGCGGTCTCA CACTTT GCTGCAGAGAGTTCGACTGGAACAAATGTAGAGGTGTGTACCACTGATGATTTTACTCGTGGCGTGGATGCCTTAGTTTACGAAGTAGATGAGGCCCCGGAGCTTACTAAGATTGCCTACCCAGTAGCA CTGTTC AGAGACCCATGGCTCGGCAT
ATGCAGGCCGCGGTCTCA CACTTT GCTGCAGAGAGTTCGACTGGAACAAATGTAGAGGTGTGTACCACTGATGATTTTACTCGTGGCGTGGATGCCTTAGTTTACGAAGTAGATGAGGCCGCGGAGCTTACTAAGATTGCCTACCCAGTAGCA CTGTTC AGAGACCCATGGCTCGGCAT
ATGCAGGCCGCGGTCTCA CACTTT GCTGCAGAGAGTTCGACTGGAACAAATGTAGAGGTGTGTACCACTGATGATTTTACTCGTGGCGTGGATGCCTTAGTTTACGAAGTAGATGAGGCCGTGGAGCTTACTAAGATTGCCTACCCAGTAGCA CTGTTC AGAGACCCATGGCTCGGCAT
ATGCAGGCCGCGGTCTCA CACTTT GCTGCAGAGAGTTCGACTGGAACAAATGTAGAGGTGTGTACCACTGATGATTTTACTCGTGGCGTGGATGCCTTAGTTTACGAAGTAGATGAGGCCATTGAGCTTACTAAGATTGCCTACCCAGTAGCA CTGTTC AGAGACCCATGGCTCGGCAT
ATGCAGGCCGCGGTCTCA CACTTT GCTGCAGAGAGTTCGACTGGAACAAATGTAGAGGTGTGTACCACTGATGATTTTACTCGTGGCGTGGATGCCTTAGTTTACGAAGTAGATGAGGCCCTGGAGCTTACTAAGATTGCCTACCCAGTAGCA CTGTTC AGAGACCCATGGCTCGGCAT
ATGCAGGCCGCGGTCTCA CACTTT GCTGCAGAGAGTTCGACTGGAACAAATGTAGAGGTGTGTACCACTGATGATTTTACTCGTGGCGTGGATGCCTTAGTTTACGAAGTAGATGAGGCCATGGAGCTTACTAAGATTGCCTACCCAGTAGCA CTGTTC AGAGACCCATGGCTCGGCAT
ATGCAGGCCGCGGTCTCA CACTTT GCTGCAGAGAGTTCGACTGGAACAAATGTAGAGGTGTGTACCACTGATGATTTTACTCGTGGCGTGGATGCCTTAGTTTACGAAGTAGATGAGGCCTTTGAGCTTACTAAGATTGCCTACCCAGTAGCA CTGTTC AGAGACCCATGGCTCGGCAT
ATGCAGGCCGCGGTCTCA CACTTT GCTGCAGAGAGTTCGACTGGAACAAATGTAGAGGTGTGTACCACTGATGATTTTACTCGTGGCGTGGATGCCTTAGTTTACGAAGTAGATGAGGCCTATGAGCTTACTAAGATTGCCTACCCAGTAGCA CTGTTC AGAGACCCATGGCTCGGCAT
ATGCAGGCCGCGGTCTCA CACTTT GCTGCAGAGAGTTCGACTGGAACAAATGTAGAGGTGTGTACCACTGATGATTTTACTCGTGGCGTGGATGCCTTAGTTTACGAAGTAGATGAGGCCTGGGAGCTTACTAAGATTGCCTACCCAGTAGCA CTGTTC AGAGACCCATGGCTCGGCAT
ATGCAGGCCGCGGTCTCA CACTTT GCTGCAGAGAGTTCGACTGGAACAAATGTAGAGGTGTGTACCACTGATGATTTTACTCGTGGCGTGGATGCCTTAGTTTACGAAGTAGATGAGGCCCGCCGTCTTACTAAGATTGCCTACCCAGTAGCA CTGTTC AGAGACCCATGGCTCGGCAT
ATGCAGGCCGCGGTCTCA CACTTT GCTGCAGAGAGTTCGACTGGAACAAATGTAGAGGTGTGTACCACTGATGATTTTACTCGTGGCGTGGATGCCTTAGTTTACGAAGTAGATGAGGCCCGCCATCTTACTAAGATTGCCTACCCAGTAGCA CTGTTC AGAGACCCATGGCTCGGCAT
ATGCAGGCCGCGGTCTCA CACTTT GCTGCAGAGAGTTCGACTGGAACAAATGTAGAGGTGTGTACCACTGATGATTTTACTCGTGGCGTGGATGCCTTAGTTTACGAAGTAGATGAGGCCCGCAAACTTACTAAGATTGCCTACCCAGTAGCA CTGTTC AGAGACCCATGGCTCGGCAT
ATGCAGGCCGCGGTCTCA CACTTT GCTGCAGAGAGTTCGACTGGAACAAATGTAGAGGTGTGTACCACTGATGATTTTACTCGTGGCGTGGATGCCTTAGTTTACGAAGTAGATGAGGCCCGCGATCTTACTAAGATTGCCTACCCAGTAGCA CTGTTC AGAGACCCATGGCTCGGCAT
ATGCAGGCCGCGGTCTCA CACTTT GCTGCAGAGAGTTCGACTGGAACAAATGTAGAGGTGTGTACCACTGATGATTTTACTCGTGGCGTGGATGCCTTAGTTTACGAAGTAGATGAGGCCCGCAGCCTTACTAAGATTGCCTACCCAGTAGCA CTGTTC AGAGACCCATGGCTCGGCAT
ATGCAGGCCGCGGTCTCA CACTTT GCTGCAGAGAGTTCGACTGGAACAAATGTAGAGGTGTGTACCACTGATGATTTTACTCGTGGCGTGGATGCCTTAGTTTACGAAGTAGATGAGGCCCGCACCCTTACTAAGATTGCCTACCCAGTAGCA CTGTTC AGAGACCCATGGCTCGGCAT
ATGCAGGCCGCGGTCTCA CACTTT GCTGCAGAGAGTTCGACTGGAACAAATGTAGAGGTGTGTACCACTGATGATTTTACTCGTGGCGTGGATGCCTTAGTTTACGAAGTAGATGAGGCCCGCAATCTTACTAAGATTGCCTACCCAGTAGCA CTGTTC AGAGACCCATGGCTCGGCAT
ATGCAGGCCGCGGTCTCA CACTTT GCTGCAGAGAGTTCGACTGGAACAAATGTAGAGGTGTGTACCACTGATGATTTTACTCGTGGCGTGGATGCCTTAGTTTACGAAGTAGATGAGGCCCGCCAGCTTACTAAGATTGCCTACCCAGTAGCA CTGTTC AGAGACCCATGGCTCGGCAT
ATGCAGGCCGCGGTCTCA CACTTT GCTGCAGAGAGTTCGACTGGAACAAATGTAGAGGTGTGTACCACTGATGATTTTACTCGTGGCGTGGATGCCTTAGTTTACGAAGTAGATGAGGCCCGCTGCCTTACTAAGATTGCCTACCCAGTAGCA CTGTTC AGAGACCCATGGCTCGGCAT
ATGCAGGCCGCGGTCTCA CACTTT GCTGCAGAGAGTTCGACTGGAACAAATGTAGAGGTGTGTACCACTGATGATTTTACTCGTGGCGTGGATGCCTTAGTTTACGAAGTAGATGAGGCCCGCGGCCTTACTAAGATTGCCTACCCAGTAGCA CTGTTC AGAGACCCATGGCTCGGCAT
ATGCAGGCCGCGGTCTCA CACTTT GCTGCAGAGAGTTCGACTGGAACAAATGTAGAGGTGTGTACCACTGATGATTTTACTCGTGGCGTGGATGCCTTAGTTTACGAAGTAGATGAGGCCCGCCCGCTTACTAAGATTGCCTACCCAGTAGCA CTGTTC AGAGACCCATGGCTCGGCAT
ATGCAGGCCGCGGTCTCA CACTTT GCTGCAGAGAGTTCGACTGGAACAAATGTAGAGGTGTGTACCACTGATGATTTTACTCGTGGCGTGGATGCCTTAGTTTACGAAGTAGATGAGGCCCGCGCGCTTACTAAGATTGCCTACCCAGTAGCA CTGTTC AGAGACCCATGGCTCGGCAT
ATGCAGGCCGCGGTCTCA CACTTT GCTGCAGAGAGTTCGACTGGAACAAATGTAGAGGTGTGTACCACTGATGATTTTACTCGTGGCGTGGATGCCTTAGTTTACGAAGTAGATGAGGCCCGCGTGCTTACTAAGATTGCCTACCCAGTAGCA CTGTTC AGAGACCCATGGCTCGGCAT
ATGCAGGCCGCGGTCTCA CACTTT GCTGCAGAGAGTTCGACTGGAACAAATGTAGAGGTGTGTACCACTGATGATTTTACTCGTGGCGTGGATGCCTTAGTTTACGAAGTAGATGAGGCCCGCATTCTTACTAAGATTGCCTACCCAGTAGCA CTGTTC AGAGACCCATGGCTCGGCAT
ATGCAGGCCGCGGTCTCA CACTTT GCTGCAGAGAGTTCGACTGGAACAAATGTAGAGGTGTGTACCACTGATGATTTTACTCGTGGCGTGGATGCCTTAGTTTACGAAGTAGATGAGGCCCGCCTGCTTACTAAGATTGCCTACCCAGTAGCA CTGTTC AGAGACCCATGGCTCGGCAT
ATGCAGGCCGCGGTCTCA CACTTT GCTGCAGAGAGTTCGACTGGAACAAATGTAGAGGTGTGTACCACTGATGATTTTACTCGTGGCGTGGATGCCTTAGTTTACGAAGTAGATGAGGCCCGCATGCTTACTAAGATTGCCTACCCAGTAGCA CTGTTC AGAGACCCATGGCTCGGCAT
ATGCAGGCCGCGGTCTCA CACTTT GCTGCAGAGAGTTCGACTGGAACAAATGTAGAGGTGTGTACCACTGATGATTTTACTCGTGGCGTGGATGCCTTAGTTTACGAAGTAGATGAGGCCCGCTTTCTTACTAAGATTGCCTACCCAGTAGCA CTGTTC AGAGACCCATGGCTCGGCAT
ATGCAGGCCGCGGTCTCA CACTTT GCTGCAGAGAGTTCGACTGGAACAAATGTAGAGGTGTGTACCACTGATGATTTTACTCGTGGCGTGGATGCCTTAGTTTACGAAGTAGATGAGGCCCGCTATCTTACTAAGATTGCCTACCCAGTAGCA CTGTTC AGAGACCCATGGCTCGGCAT
ATGCAGGCCGCGGTCTCA CACTTT GCTGCAGAGAGTTCGACTGGAACAAATGTAGAGGTGTGTACCACTGATGATTTTACTCGTGGCGTGGATGCCTTAGTTTACGAAGTAGATGAGGCCCGCTGGCTTACTAAGATTGCCTACCCAGTAGCA CTGTTC AGAGACCCATGGCTCGGCAT
ATGCAGGCCGCGGTCTCA CACTTT GCTGCAGAGAGTTCGACTGGAACAAATGTAGAGGTGTGTACCACTGATGATTTTACTCGTGGCGTGGATGCCTTAGTTTACGAAGTAGATGAGGCCCGCGAGCGTACTAAGATTGCCTACCCAGTAGCA CTGTTC AGAGACCCATGGCTCGGCAT
ATGCAGGCCGCGGTCTCA CACTTT GCTGCAGAGAGTTCGACTGGAACAAATGTAGAGGTGTGTACCACTGATGATTTTACTCGTGGCGTGGATGCCTTAGTTTACGAAGTAGATGAGGCCCGCGAGCATACTAAGATTGCCTACCCAGTAGCA CTGTTC AGAGACCCATGGCTCGGCAT
ATGCAGGCCGCGGTCTCA CACTTT GCTGCAGAGAGTTCGACTGGAACAAATGTAGAGGTGTGTACCACTGATGATTTTACTCGTGGCGTGGATGCCTTAGTTTACGAAGTAGATGAGGCCCGCGAGAAAACTAAGATTGCCTACCCAGTAGCA CTGTTC AGAGACCCATGGCTCGGCAT
ATGCAGGCCGCGGTCTCA CACTTT GCTGCAGAGAGTTCGACTGGAACAAATGTAGAGGTGTGTACCACTGATGATTTTACTCGTGGCGTGGATGCCTTAGTTTACGAAGTAGATGAGGCCCGCGAGGATACTAAGATTGCCTACCCAGTAGCA CTGTTC AGAGACCCATGGCTCGGCAT
ATGCAGGCCGCGGTCTCA CACTTT GCTGCAGAGAGTTCGACTGGAACAAATGTAGAGGTGTGTACCACTGATGATTTTACTCGTGGCGTGGATGCCTTAGTTTACGAAGTAGATGAGGCCCGCGAGGAAACTAAGATTGCCTACCCAGTAGCA CTGTTC AGAGACCCATGGCTCGGCAT
ATGCAGGCCGCGGTCTCA CACTTT GCTGCAGAGAGTTCGACTGGAACAAATGTAGAGGTGTGTACCACTGATGATTTTACTCGTGGCGTGGATGCCTTAGTTTACGAAGTAGATGAGGCCCGCGAGAGCACTAAGATTGCCTACCCAGTAGCA CTGTTC AGAGACCCATGGCTCGGCAT
ATGCAGGCCGCGGTCTCA CACTTT GCTGCAGAGAGTTCGACTGGAACAAATGTAGAGGTGTGTACCACTGATGATTTTACTCGTGGCGTGGATGCCTTAGTTTACGAAGTAGATGAGGCCCGCGAGACCACTAAGATTGCCTACCCAGTAGCA CTGTTC AGAGACCCATGGCTCGGCAT
ATGCAGGCCGCGGTCTCA CACTTT GCTGCAGAGAGTTCGACTGGAACAAATGTAGAGGTGTGTACCACTGATGATTTTACTCGTGGCGTGGATGCCTTAGTTTACGAAGTAGATGAGGCCCGCGAGAATACTAAGATTGCCTACCCAGTAGCA CTGTTC AGAGACCCATGGCTCGGCAT
ATGCAGGCCGCGGTCTCA CACTTT GCTGCAGAGAGTTCGACTGGAACAAATGTAGAGGTGTGTACCACTGATGATTTTACTCGTGGCGTGGATGCCTTAGTTTACGAAGTAGATGAGGCCCGCGAGCAGACTAAGATTGCCTACCCAGTAGCA CTGTTC AGAGACCCATGGCTCGGCAT
ATGCAGGCCGCGGTCTCA CACTTT GCTGCAGAGAGTTCGACTGGAACAAATGTAGAGGTGTGTACCACTGATGATTTTACTCGTGGCGTGGATGCCTTAGTTTACGAAGTAGATGAGGCCCGCGAGTGCACTAAGATTGCCTACCCAGTAGCA CTGTTC AGAGACCCATGGCTCGGCAT
ATGCAGGCCGCGGTCTCA CACTTT GCTGCAGAGAGTTCGACTGGAACAAATGTAGAGGTGTGTACCACTGATGATTTTACTCGTGGCGTGGATGCCTTAGTTTACGAAGTAGATGAGGCCCGCGAGGGCACTAAGATTGCCTACCCAGTAGCA CTGTTC AGAGACCCATGGCTCGGCAT
ATGCAGGCCGCGGTCTCA CACTTT GCTGCAGAGAGTTCGACTGGAACAAATGTAGAGGTGTGTACCACTGATGATTTTACTCGTGGCGTGGATGCCTTAGTTTACGAAGTAGATGAGGCCCGCGAGCCGACTAAGATTGCCTACCCAGTAGCA CTGTTC AGAGACCCATGGCTCGGCAT
ATGCAGGCCGCGGTCTCA CACTTT GCTGCAGAGAGTTCGACTGGAACAAATGTAGAGGTGTGTACCACTGATGATTTTACTCGTGGCGTGGATGCCTTAGTTTACGAAGTAGATGAGGCCCGCGAGGCGACTAAGATTGCCTACCCAGTAGCA CTGTTC AGAGACCCATGGCTCGGCAT
ATGCAGGCCGCGGTCTCA CACTTT GCTGCAGAGAGTTCGACTGGAACAAATGTAGAGGTGTGTACCACTGATGATTTTACTCGTGGCGTGGATGCCTTAGTTTACGAAGTAGATGAGGCCCGCGAGGTGACTAAGATTGCCTACCCAGTAGCA CTGTTC AGAGACCCATGGCTCGGCAT
ATGCAGGCCGCGGTCTCA CACTTT GCTGCAGAGAGTTCGACTGGAACAAATGTAGAGGTGTGTACCACTGATGATTTTACTCGTGGCGTGGATGCCTTAGTTTACGAAGTAGATGAGGCCCGCGAGATTACTAAGATTGCCTACCCAGTAGCA CTGTTC AGAGACCCATGGCTCGGCAT
ATGCAGGCCGCGGTCTCA CACTTT GCTGCAGAGAGTTCGACTGGAACAAATGTAGAGGTGTGTACCACTGATGATTTTACTCGTGGCGTGGATGCCTTAGTTTACGAAGTAGATGAGGCCCGCGAGATGACTAAGATTGCCTACCCAGTAGCA CTGTTC AGAGACCCATGGCTCGGCAT
ATGCAGGCCGCGGTCTCA CACTTT GCTGCAGAGAGTTCGACTGGAACAAATGTAGAGGTGTGTACCACTGATGATTTTACTCGTGGCGTGGATGCCTTAGTTTACGAAGTAGATGAGGCCCGCGAGTTTACTAAGATTGCCTACCCAGTAGCA CTGTTC AGAGACCCATGGCTCGGCAT
ATGCAGGCCGCGGTCTCA CACTTT GCTGCAGAGAGTTCGACTGGAACAAATGTAGAGGTGTGTACCACTGATGATTTTACTCGTGGCGTGGATGCCTTAGTTTACGAAGTAGATGAGGCCCGCGAGTATACTAAGATTGCCTACCCAGTAGCA CTGTTC AGAGACCCATGGCTCGGCAT
ATGCAGGCCGCGGTCTCA CACTTT GCTGCAGAGAGTTCGACTGGAACAAATGTAGAGGTGTGTACCACTGATGATTTTACTCGTGGCGTGGATGCCTTAGTTTACGAAGTAGATGAGGCCCGCGAGTGGACTAAGATTGCCTACCCAGTAGCA CTGTTC AGAGACCCATGGCTCGGCAT
ATGCAGGCCGCGGTCTCA CACTTT GCTGCAGAGAGTTCGACTGGAACAAATGTAGAGGTGTGTACCACTGATGATTTTACTCGTGGCGTGGATGCCTTAGTTTACGAAGTAGATGAGGCCCGCGAGCTTCGTAAGATTGCCTACCCAGTAGCA CTGTTC AGAGACCCATGGCTCGGCAT
ATGCAGGCCGCGGTCTCA CACTTT GCTGCAGAGAGTTCGACTGGAACAAATGTAGAGGTGTGTACCACTGATGATTTTACTCGTGGCGTGGATGCCTTAGTTTACGAAGTAGATGAGGCCCGCGAGCTTCATAAGATTGCCTACCCAGTAGCA CTGTTC AGAGACCCATGGCTCGGCAT
ATGCAGGCCGCGGTCTCA CACTTT GCTGCAGAGAGTTCGACTGGAACAAATGTAGAGGTGTGTACCACTGATGATTTTACTCGTGGCGTGGATGCCTTAGTTTACGAAGTAGATGAGGCCCGCGAGCTTAAAAAGATTGCCTACCCAGTAGCA CTGTTC AGAGACCCATGGCTCGGCAT
ATGCAGGCCGCGGTCTCA CACTTT GCTGCAGAGAGTTCGACTGGAACAAATGTAGAGGTGTGTACCACTGATGATTTTACTCGTGGCGTGGATGCCTTAGTTTACGAAGTAGATGAGGCCCGCGAGCTTGATAAGATTGCCTACCCAGTAGCA CTGTTC AGAGACCCATGGCTCGGCAT
ATGCAGGCCGCGGTCTCA CACTTT GCTGCAGAGAGTTCGACTGGAACAAATGTAGAGGTGTGTACCACTGATGATTTTACTCGTGGCGTGGATGCCTTAGTTTACGAAGTAGATGAGGCCCGCGAGCTTGAAAAGATTGCCTACCCAGTAGCA CTGTTC AGAGACCCATGGCTCGGCAT
ATGCAGGCCGCGGTCTCA CACTTT GCTGCAGAGAGTTCGACTGGAACAAATGTAGAGGTGTGTACCACTGATGATTTTACTCGTGGCGTGGATGCCTTAGTTTACGAAGTAGATGAGGCCCGCGAGCTTAGCAAGATTGCCTACCCAGTAGCA CTGTTC AGAGACCCATGGCTCGGCAT
ATGCAGGCCGCGGTCTCA CACTTT GCTGCAGAGAGTTCGACTGGAACAAATGTAGAGGTGTGTACCACTGATGATTTTACTCGTGGCGTGGATGCCTTAGTTTACGAAGTAGATGAGGCCCGCGAGCTTAATAAGATTGCCTACCCAGTAGCA CTGTTC AGAGACCCATGGCTCGGCAT
ATGCAGGCCGCGGTCTCA CACTTT GCTGCAGAGAGTTCGACTGGAACAAATGTAGAGGTGTGTACCACTGATGATTTTACTCGTGGCGTGGATGCCTTAGTTTACGAAGTAGATGAGGCCCGCGAGCTTCAGAAGATTGCCTACCCAGTAGCA CTGTTC AGAGACCCATGGCTCGGCAT
ATGCAGGCCGCGGTCTCA CACTTT GCTGCAGAGAGTTCGACTGGAACAAATGTAGAGGTGTGTACCACTGATGATTTTACTCGTGGCGTGGATGCCTTAGTTTACGAAGTAGATGAGGCCCGCGAGCTTTGCAAGATTGCCTACCCAGTAGCA CTGTTC AGAGACCCATGGCTCGGCAT
ATGCAGGCCGCGGTCTCA CACTTT GCTGCAGAGAGTTCGACTGGAACAAATGTAGAGGTGTGTACCACTGATGATTTTACTCGTGGCGTGGATGCCTTAGTTTACGAAGTAGATGAGGCCCGCGAGCTTGGCAAGATTGCCTACCCAGTAGCA CTGTTC AGAGACCCATGGCTCGGCAT
ATGCAGGCCGCGGTCTCA CACTTT GCTGCAGAGAGTTCGACTGGAACAAATGTAGAGGTGTGTACCACTGATGATTTTACTCGTGGCGTGGATGCCTTAGTTTACGAAGTAGATGAGGCCCGCGAGCTTCCGAAGATTGCCTACCCAGTAGCA CTGTTC AGAGACCCATGGCTCGGCAT
ATGCAGGCCGCGGTCTCA CACTTT GCTGCAGAGAGTTCGACTGGAACAAATGTAGAGGTGTGTACCACTGATGATTTTACTCGTGGCGTGGATGCCTTAGTTTACGAAGTAGATGAGGCCCGCGAGCTTGCGAAGATTGCCTACCCAGTAGCA CTGTTC AGAGACCCATGGCTCGGCAT
ATGCAGGCCGCGGTCTCA CACTTT GCTGCAGAGAGTTCGACTGGAACAAATGTAGAGGTGTGTACCACTGATGATTTTACTCGTGGCGTGGATGCCTTAGTTTACGAAGTAGATGAGGCCCGCGAGCTTGTGAAGATTGCCTACCCAGTAGCA CTGTTC AGAGACCCATGGCTCGGCAT
ATGCAGGCCGCGGTCTCA CACTTT GCTGCAGAGAGTTCGACTGGAACAAATGTAGAGGTGTGTACCACTGATGATTTTACTCGTGGCGTGGATGCCTTAGTTTACGAAGTAGATGAGGCCCGCGAGCTTATTAAGATTGCCTACCCAGTAGCA CTGTTC AGAGACCCATGGCTCGGCAT
ATGCAGGCCGCGGTCTCA CACTTT GCTGCAGAGAGTTCGACTGGAACAAATGTAGAGGTGTGTACCACTGATGATTTTACTCGTGGCGTGGATGCCTTAGTTTACGAAGTAGATGAGGCCCGCGAGCTTCTGAAGATTGCCTACCCAGTAGCA CTGTTC AGAGACCCATGGCTCGGCAT
ATGCAGGCCGCGGTCTCA CACTTT GCTGCAGAGAGTTCGACTGGAACAAATGTAGAGGTGTGTACCACTGATGATTTTACTCGTGGCGTGGATGCCTTAGTTTACGAAGTAGATGAGGCCCGCGAGCTTATGAAGATTGCCTACCCAGTAGCA CTGTTC AGAGACCCATGGCTCGGCAT
ATGCAGGCCGCGGTCTCA CACTTT GCTGCAGAGAGTTCGACTGGAACAAATGTAGAGGTGTGTACCACTGATGATTTTACTCGTGGCGTGGATGCCTTAGTTTACGAAGTAGATGAGGCCCGCGAGCTTTTTAAGATTGCCTACCCAGTAGCA CTGTTC AGAGACCCATGGCTCGGCAT
ATGCAGGCCGCGGTCTCA CACTTT GCTGCAGAGAGTTCGACTGGAACAAATGTAGAGGTGTGTACCACTGATGATTTTACTCGTGGCGTGGATGCCTTAGTTTACGAAGTAGATGAGGCCCGCGAGCTTTATAAGATTGCCTACCCAGTAGCA CTGTTC AGAGACCCATGGCTCGGCAT
ATGCAGGCCGCGGTCTCA CACTTT GCTGCAGAGAGTTCGACTGGAACAAATGTAGAGGTGTGTACCACTGATGATTTTACTCGTGGCGTGGATGCCTTAGTTTACGAAGTAGATGAGGCCCGCGAGCTTTGGAAGATTGCCTACCCAGTAGCA CTGTTC AGAGACCCATGGCTCGGCAT
ATGCAGGCCGCGGTCTCA CACTTT GCTGCAGAGAGTTCGACTGGAACAAATGTAGAGGTGTGTACCACTGATGATTTTACTCGTGGCGTGGATGCCTTAGTTTACGAAGTAGATGAGGCCCGCGAGCTTACTCGTATTGCCTACCCAGTAGCA CTGTTC AGAGACCCATGGCTCGGCAT
ATGCAGGCCGCGGTCTCA CACTTT GCTGCAGAGAGTTCGACTGGAACAAATGTAGAGGTGTGTACCACTGATGATTTTACTCGTGGCGTGGATGCCTTAGTTTACGAAGTAGATGAGGCCCGCGAGCTTACTCATATTGCCTACCCAGTAGCA CTGTTC AGAGACCCATGGCTCGGCAT
ATGCAGGCCGCGGTCTCA CACTTT GCTGCAGAGAGTTCGACTGGAACAAATGTAGAGGTGTGTACCACTGATGATTTTACTCGTGGCGTGGATGCCTTAGTTTACGAAGTAGATGAGGCCCGCGAGCTTACTGATATTGCCTACCCAGTAGCA CTGTTC AGAGACCCATGGCTCGGCAT
ATGCAGGCCGCGGTCTCA CACTTT GCTGCAGAGAGTTCGACTGGAACAAATGTAGAGGTGTGTACCACTGATGATTTTACTCGTGGCGTGGATGCCTTAGTTTACGAAGTAGATGAGGCCCGCGAGCTTACTGAAATTGCCTACCCAGTAGCA CTGTTC AGAGACCCATGGCTCGGCAT
ATGCAGGCCGCGGTCTCA CACTTT GCTGCAGAGAGTTCGACTGGAACAAATGTAGAGGTGTGTACCACTGATGATTTTACTCGTGGCGTGGATGCCTTAGTTTACGAAGTAGATGAGGCCCGCGAGCTTACTAGCATTGCCTACCCAGTAGCA CTGTTC AGAGACCCATGGCTCGGCAT
ATGCAGGCCGCGGTCTCA CACTTT GCTGCAGAGAGTTCGACTGGAACAAATGTAGAGGTGTGTACCACTGATGATTTTACTCGTGGCGTGGATGCCTTAGTTTACGAAGTAGATGAGGCCCGCGAGCTTACTACCATTGCCTACCCAGTAGCA CTGTTC AGAGACCCATGGCTCGGCAT
ATGCAGGCCGCGGTCTCA CACTTT GCTGCAGAGAGTTCGACTGGAACAAATGTAGAGGTGTGTACCACTGATGATTTTACTCGTGGCGTGGATGCCTTAGTTTACGAAGTAGATGAGGCCCGCGAGCTTACTAATATTGCCTACCCAGTAGCA CTGTTC AGAGACCCATGGCTCGGCAT
ATGCAGGCCGCGGTCTCA CACTTT GCTGCAGAGAGTTCGACTGGAACAAATGTAGAGGTGTGTACCACTGATGATTTTACTCGTGGCGTGGATGCCTTAGTTTACGAAGTAGATGAGGCCCGCGAGCTTACTCAGATTGCCTACCCAGTAGCA CTGTTC AGAGACCCATGGCTCGGCAT
ATGCAGGCCGCGGTCTCA CACTTT GCTGCAGAGAGTTCGACTGGAACAAATGTAGAGGTGTGTACCACTGATGATTTTACTCGTGGCGTGGATGCCTTAGTTTACGAAGTAGATGAGGCCCGCGAGCTTACTTGCATTGCCTACCCAGTAGCA CTGTTC AGAGACCCATGGCTCGGCAT
ATGCAGGCCGCGGTCTCA CACTTT GCTGCAGAGAGTTCGACTGGAACAAATGTAGAGGTGTGTACCACTGATGATTTTACTCGTGGCGTGGATGCCTTAGTTTACGAAGTAGATGAGGCCCGCGAGCTTACTGGCATTGCCTACCCAGTAGCA CTGTTC AGAGACCCATGGCTCGGCAT
ATGCAGGCCGCGGTCTCA CACTTT GCTGCAGAGAGTTCGACTGGAACAAATGTAGAGGTGTGTACCACTGATGATTTTACTCGTGGCGTGGATGCCTTAGTTTACGAAGTAGATGAGGCCCGCGAGCTTACTCCGATTGCCTACCCAGTAGCA CTGTTC AGAGACCCATGGCTCGGCAT
ATGCAGGCCGCGGTCTCA CACTTT GCTGCAGAGAGTTCGACTGGAACAAATGTAGAGGTGTGTACCACTGATGATTTTACTCGTGGCGTGGATGCCTTAGTTTACGAAGTAGATGAGGCCCGCGAGCTTACTGCGATTGCCTACCCAGTAGCA CTGTTC AGAGACCCATGGCTCGGCAT
ATGCAGGCCGCGGTCTCA CACTTT GCTGCAGAGAGTTCGACTGGAACAAATGTAGAGGTGTGTACCACTGATGATTTTACTCGTGGCGTGGATGCCTTAGTTTACGAAGTAGATGAGGCCCGCGAGCTTACTGTGATTGCCTACCCAGTAGCA CTGTTC AGAGACCCATGGCTCGGCAT
ATGCAGGCCGCGGTCTCA CACTTT GCTGCAGAGAGTTCGACTGGAACAAATGTAGAGGTGTGTACCACTGATGATTTTACTCGTGGCGTGGATGCCTTAGTTTACGAAGTAGATGAGGCCCGCGAGCTTACTATTATTGCCTACCCAGTAGCA CTGTTC AGAGACCCATGGCTCGGCAT
ATGCAGGCCGCGGTCTCA CACTTT GCTGCAGAGAGTTCGACTGGAACAAATGTAGAGGTGTGTACCACTGATGATTTTACTCGTGGCGTGGATGCCTTAGTTTACGAAGTAGATGAGGCCCGCGAGCTTACTCTGATTGCCTACCCAGTAGCA CTGTTC AGAGACCCATGGCTCGGCAT
ATGCAGGCCGCGGTCTCA CACTTT GCTGCAGAGAGTTCGACTGGAACAAATGTAGAGGTGTGTACCACTGATGATTTTACTCGTGGCGTGGATGCCTTAGTTTACGAAGTAGATGAGGCCCGCGAGCTTACTATGATTGCCTACCCAGTAGCA CTGTTC AGAGACCCATGGCTCGGCAT
ATGCAGGCCGCGGTCTCA CACTTT GCTGCAGAGAGTTCGACTGGAACAAATGTAGAGGTGTGTACCACTGATGATTTTACTCGTGGCGTGGATGCCTTAGTTTACGAAGTAGATGAGGCCCGCGAGCTTACTTTTATTGCCTACCCAGTAGCA CTGTTC AGAGACCCATGGCTCGGCAT
ATGCAGGCCGCGGTCTCA CACTTT GCTGCAGAGAGTTCGACTGGAACAAATGTAGAGGTGTGTACCACTGATGATTTTACTCGTGGCGTGGATGCCTTAGTTTACGAAGTAGATGAGGCCCGCGAGCTTACTTATATTGCCTACCCAGTAGCA CTGTTC AGAGACCCATGGCTCGGCAT
ATGCAGGCCGCGGTCTCA CACTTT GCTGCAGAGAGTTCGACTGGAACAAATGTAGAGGTGTGTACCACTGATGATTTTACTCGTGGCGTGGATGCCTTAGTTTACGAAGTAGATGAGGCCCGCGAGCTTACTTGGATTGCCTACCCAGTAGCA CTGTTC AGAGACCCATGGCTCGGCAT
ATGCAGGCCGCGGTCTCA CACTTT GCTGCAGAGAGTTCGACTGGAACAAATGTAGAGGTGTGTACCACTGATGATTTTACTCGTGGCGTGGATGCCTTAGTTTACGAAGTAGATGAGGCCCGCGAGCTTACTAAGCGTGCCTACCCAGTAGCA CTGTTC AGAGACCCATGGCTCGGCAT
ATGCAGGCCGCGGTCTCA CACTTT GCTGCAGAGAGTTCGACTGGAACAAATGTAGAGGTGTGTACCACTGATGATTTTACTCGTGGCGTGGATGCCTTAGTTTACGAAGTAGATGAGGCCCGCGAGCTTACTAAGCATGCCTACCCAGTAGCA CTGTTC AGAGACCCATGGCTCGGCAT
ATGCAGGCCGCGGTCTCA CACTTT GCTGCAGAGAGTTCGACTGGAACAAATGTAGAGGTGTGTACCACTGATGATTTTACTCGTGGCGTGGATGCCTTAGTTTACGAAGTAGATGAGGCCCGCGAGCTTACTAAGAAAGCCTACCCAGTAGCA CTGTTC AGAGACCCATGGCTCGGCAT
ATGCAGGCCGCGGTCTCA CACTTT GCTGCAGAGAGTTCGACTGGAACAAATGTAGAGGTGTGTACCACTGATGATTTTACTCGTGGCGTGGATGCCTTAGTTTACGAAGTAGATGAGGCCCGCGAGCTTACTAAGGATGCCTACCCAGTAGCA CTGTTC AGAGACCCATGGCTCGGCAT
ATGCAGGCCGCGGTCTCA CACTTT GCTGCAGAGAGTTCGACTGGAACAAATGTAGAGGTGTGTACCACTGATGATTTTACTCGTGGCGTGGATGCCTTAGTTTACGAAGTAGATGAGGCCCGCGAGCTTACTAAGGAAGCCTACCCAGTAGCA CTGTTC AGAGACCCATGGCTCGGCAT
ATGCAGGCCGCGGTCTCA CACTTT GCTGCAGAGAGTTCGACTGGAACAAATGTAGAGGTGTGTACCACTGATGATTTTACTCGTGGCGTGGATGCCTTAGTTTACGAAGTAGATGAGGCCCGCGAGCTTACTAAGAGCGCCTACCCAGTAGCA CTGTTC AGAGACCCATGGCTCGGCAT
ATGCAGGCCGCGGTCTCA CACTTT GCTGCAGAGAGTTCGACTGGAACAAATGTAGAGGTGTGTACCACTGATGATTTTACTCGTGGCGTGGATGCCTTAGTTTACGAAGTAGATGAGGCCCGCGAGCTTACTAAGACCGCCTACCCAGTAGCA CTGTTC AGAGACCCATGGCTCGGCAT
ATGCAGGCCGCGGTCTCA CACTTT GCTGCAGAGAGTTCGACTGGAACAAATGTAGAGGTGTGTACCACTGATGATTTTACTCGTGGCGTGGATGCCTTAGTTTACGAAGTAGATGAGGCCCGCGAGCTTACTAAGAATGCCTACCCAGTAGCA CTGTTC AGAGACCCATGGCTCGGCAT
ATGCAGGCCGCGGTCTCA CACTTT GCTGCAGAGAGTTCGACTGGAACAAATGTAGAGGTGTGTACCACTGATGATTTTACTCGTGGCGTGGATGCCTTAGTTTACGAAGTAGATGAGGCCCGCGAGCTTACTAAGCAGGCCTACCCAGTAGCA CTGTTC AGAGACCCATGGCTCGGCAT
ATGCAGGCCGCGGTCTCA CACTTT GCTGCAGAGAGTTCGACTGGAACAAATGTAGAGGTGTGTACCACTGATGATTTTACTCGTGGCGTGGATGCCTTAGTTTACGAAGTAGATGAGGCCCGCGAGCTTACTAAGTGCGCCTACCCAGTAGCA CTGTTC AGAGACCCATGGCTCGGCAT
ATGCAGGCCGCGGTCTCA CACTTT GCTGCAGAGAGTTCGACTGGAACAAATGTAGAGGTGTGTACCACTGATGATTTTACTCGTGGCGTGGATGCCTTAGTTTACGAAGTAGATGAGGCCCGCGAGCTTACTAAGGGCGCCTACCCAGTAGCA CTGTTC AGAGACCCATGGCTCGGCAT
ATGCAGGCCGCGGTCTCA CACTTT GCTGCAGAGAGTTCGACTGGAACAAATGTAGAGGTGTGTACCACTGATGATTTTACTCGTGGCGTGGATGCCTTAGTTTACGAAGTAGATGAGGCCCGCGAGCTTACTAAGCCGGCCTACCCAGTAGCA CTGTTC AGAGACCCATGGCTCGGCAT
ATGCAGGCCGCGGTCTCA CACTTT GCTGCAGAGAGTTCGACTGGAACAAATGTAGAGGTGTGTACCACTGATGATTTTACTCGTGGCGTGGATGCCTTAGTTTACGAAGTAGATGAGGCCCGCGAGCTTACTAAGGCGGCCTACCCAGTAGCA CTGTTC AGAGACCCATGGCTCGGCAT
ATGCAGGCCGCGGTCTCA CACTTT GCTGCAGAGAGTTCGACTGGAACAAATGTAGAGGTGTGTACCACTGATGATTTTACTCGTGGCGTGGATGCCTTAGTTTACGAAGTAGATGAGGCCCGCGAGCTTACTAAGGTGGCCTACCCAGTAGCA CTGTTC AGAGACCCATGGCTCGGCAT
ATGCAGGCCGCGGTCTCA CACTTT GCTGCAGAGAGTTCGACTGGAACAAATGTAGAGGTGTGTACCACTGATGATTTTACTCGTGGCGTGGATGCCTTAGTTTACGAAGTAGATGAGGCCCGCGAGCTTACTAAGCTGGCCTACCCAGTAGCA CTGTTC AGAGACCCATGGCTCGGCAT
ATGCAGGCCGCGGTCTCA CACTTT GCTGCAGAGAGTTCGACTGGAACAAATGTAGAGGTGTGTACCACTGATGATTTTACTCGTGGCGTGGATGCCTTAGTTTACGAAGTAGATGAGGCCCGCGAGCTTACTAAGATGGCCTACCCAGTAGCA CTGTTC AGAGACCCATGGCTCGGCAT
ATGCAGGCCGCGGTCTCA CACTTT GCTGCAGAGAGTTCGACTGGAACAAATGTAGAGGTGTGTACCACTGATGATTTTACTCGTGGCGTGGATGCCTTAGTTTACGAAGTAGATGAGGCCCGCGAGCTTACTAAGTTTGCCTACCCAGTAGCA CTGTTC AGAGACCCATGGCTCGGCAT
ATGCAGGCCGCGGTCTCA CACTTT GCTGCAGAGAGTTCGACTGGAACAAATGTAGAGGTGTGTACCACTGATGATTTTACTCGTGGCGTGGATGCCTTAGTTTACGAAGTAGATGAGGCCCGCGAGCTTACTAAGTATGCCTACCCAGTAGCA CTGTTC AGAGACCCATGGCTCGGCAT
ATGCAGGCCGCGGTCTCA CACTTT GCTGCAGAGAGTTCGACTGGAACAAATGTAGAGGTGTGTACCACTGATGATTTTACTCGTGGCGTGGATGCCTTAGTTTACGAAGTAGATGAGGCCCGCGAGCTTACTAAGTGGGCCTACCCAGTAGCA CTGTTC AGAGACCCATGGCTCGGCAT
ATGCAGGCCGCGGTCTCA CACTTT GCTGCAGAGAGTTCGACTGGAACAAATGTAGAGGTGTGTACCACTGATGATTTTACTCGTGGCGTGGATGCCTTAGTTTACGAAGTAGATGAGGCCCGCGAGCTTACTAAGATTCGTTACCCAGTAGCA CTGTTC AGAGACCCATGGCTCGGCAT
ATGCAGGCCGCGGTCTCA CACTTT GCTGCAGAGAGTTCGACTGGAACAAATGTAGAGGTGTGTACCACTGATGATTTTACTCGTGGCGTGGATGCCTTAGTTTACGAAGTAGATGAGGCCCGCGAGCTTACTAAGATTCATTACCCAGTAGCA CTGTTC AGAGACCCATGGCTCGGCAT
ATGCAGGCCGCGGTCTCA CACTTT GCTGCAGAGAGTTCGACTGGAACAAATGTAGAGGTGTGTACCACTGATGATTTTACTCGTGGCGTGGATGCCTTAGTTTACGAAGTAGATGAGGCCCGCGAGCTTACTAAGATTAAATACCCAGTAGCA CTGTTC AGAGACCCATGGCTCGGCAT
ATGCAGGCCGCGGTCTCA CACTTT GCTGCAGAGAGTTCGACTGGAACAAATGTAGAGGTGTGTACCACTGATGATTTTACTCGTGGCGTGGATGCCTTAGTTTACGAAGTAGATGAGGCCCGCGAGCTTACTAAGATTGATTACCCAGTAGCA CTGTTC AGAGACCCATGGCTCGGCAT
ATGCAGGCCGCGGTCTCA CACTTT GCTGCAGAGAGTTCGACTGGAACAAATGTAGAGGTGTGTACCACTGATGATTTTACTCGTGGCGTGGATGCCTTAGTTTACGAAGTAGATGAGGCCCGCGAGCTTACTAAGATTGAATACCCAGTAGCA CTGTTC AGAGACCCATGGCTCGGCAT
ATGCAGGCCGCGGTCTCA CACTTT GCTGCAGAGAGTTCGACTGGAACAAATGTAGAGGTGTGTACCACTGATGATTTTACTCGTGGCGTGGATGCCTTAGTTTACGAAGTAGATGAGGCCCGCGAGCTTACTAAGATTAGCTACCCAGTAGCA CTGTTC AGAGACCCATGGCTCGGCAT
ATGCAGGCCGCGGTCTCA CACTTT GCTGCAGAGAGTTCGACTGGAACAAATGTAGAGGTGTGTACCACTGATGATTTTACTCGTGGCGTGGATGCCTTAGTTTACGAAGTAGATGAGGCCCGCGAGCTTACTAAGATTACCTACCCAGTAGCA CTGTTC AGAGACCCATGGCTCGGCAT
ATGCAGGCCGCGGTCTCA CACTTT GCTGCAGAGAGTTCGACTGGAACAAATGTAGAGGTGTGTACCACTGATGATTTTACTCGTGGCGTGGATGCCTTAGTTTACGAAGTAGATGAGGCCCGCGAGCTTACTAAGATTAATTACCCAGTAGCA CTGTTC AGAGACCCATGGCTCGGCAT
ATGCAGGCCGCGGTCTCA CACTTT GCTGCAGAGAGTTCGACTGGAACAAATGTAGAGGTGTGTACCACTGATGATTTTACTCGTGGCGTGGATGCCTTAGTTTACGAAGTAGATGAGGCCCGCGAGCTTACTAAGATTCAGTACCCAGTAGCA CTGTTC AGAGACCCATGGCTCGGCAT
ATGCAGGCCGCGGTCTCA CACTTT GCTGCAGAGAGTTCGACTGGAACAAATGTAGAGGTGTGTACCACTGATGATTTTACTCGTGGCGTGGATGCCTTAGTTTACGAAGTAGATGAGGCCCGCGAGCTTACTAAGATTTGCTACCCAGTAGCA CTGTTC AGAGACCCATGGCTCGGCAT
ATGCAGGCCGCGGTCTCA CACTTT GCTGCAGAGAGTTCGACTGGAACAAATGTAGAGGTGTGTACCACTGATGATTTTACTCGTGGCGTGGATGCCTTAGTTTACGAAGTAGATGAGGCCCGCGAGCTTACTAAGATTGGCTACCCAGTAGCA CTGTTC AGAGACCCATGGCTCGGCAT
ATGCAGGCCGCGGTCTCA CACTTT GCTGCAGAGAGTTCGACTGGAACAAATGTAGAGGTGTGTACCACTGATGATTTTACTCGTGGCGTGGATGCCTTAGTTTACGAAGTAGATGAGGCCCGCGAGCTTACTAAGATTCCGTACCCAGTAGCA CTGTTC AGAGACCCATGGCTCGGCAT
ATGCAGGCCGCGGTCTCA CACTTT GCTGCAGAGAGTTCGACTGGAACAAATGTAGAGGTGTGTACCACTGATGATTTTACTCGTGGCGTGGATGCCTTAGTTTACGAAGTAGATGAGGCCCGCGAGCTTACTAAGATTGTGTACCCAGTAGCA CTGTTC AGAGACCCATGGCTCGGCAT
ATGCAGGCCGCGGTCTCA CACTTT GCTGCAGAGAGTTCGACTGGAACAAATGTAGAGGTGTGTACCACTGATGATTTTACTCGTGGCGTGGATGCCTTAGTTTACGAAGTAGATGAGGCCCGCGAGCTTACTAAGATTATTTACCCAGTAGCA CTGTTC AGAGACCCATGGCTCGGCAT
ATGCAGGCCGCGGTCTCA CACTTT GCTGCAGAGAGTTCGACTGGAACAAATGTAGAGGTGTGTACCACTGATGATTTTACTCGTGGCGTGGATGCCTTAGTTTACGAAGTAGATGAGGCCCGCGAGCTTACTAAGATTCTGTACCCAGTAGCA CTGTTC AGAGACCCATGGCTCGGCAT
ATGCAGGCCGCGGTCTCA CACTTT GCTGCAGAGAGTTCGACTGGAACAAATGTAGAGGTGTGTACCACTGATGATTTTACTCGTGGCGTGGATGCCTTAGTTTACGAAGTAGATGAGGCCCGCGAGCTTACTAAGATTATGTACCCAGTAGCA CTGTTC AGAGACCCATGGCTCGGCAT
ATGCAGGCCGCGGTCTCA CACTTT GCTGCAGAGAGTTCGACTGGAACAAATGTAGAGGTGTGTACCACTGATGATTTTACTCGTGGCGTGGATGCCTTAGTTTACGAAGTAGATGAGGCCCGCGAGCTTACTAAGATTTTTTACCCAGTAGCA CTGTTC AGAGACCCATGGCTCGGCAT
ATGCAGGCCGCGGTCTCA CACTTT GCTGCAGAGAGTTCGACTGGAACAAATGTAGAGGTGTGTACCACTGATGATTTTACTCGTGGCGTGGATGCCTTAGTTTACGAAGTAGATGAGGCCCGCGAGCTTACTAAGATTTATTACCCAGTAGCA CTGTTC AGAGACCCATGGCTCGGCAT
ATGCAGGCCGCGGTCTCA CACTTT GCTGCAGAGAGTTCGACTGGAACAAATGTAGAGGTGTGTACCACTGATGATTTTACTCGTGGCGTGGATGCCTTAGTTTACGAAGTAGATGAGGCCCGCGAGCTTACTAAGATTTGGTACCCAGTAGCA CTGTTC AGAGACCCATGGCTCGGCAT
ATGCAGGCCGCGGTCTCA CACTTT GCTGCAGAGAGTTCGACTGGAACAAATGTAGAGGTGTGTACCACTGATGATTTTACTCGTGGCGTGGATGCCTTAGTTTACGAAGTAGATGAGGCCCGCGAGCTTACTAAGATTGCCCGTCCAGTAGCA CTGTTC AGAGACCCATGGCTCGGCAT
ATGCAGGCCGCGGTCTCA CACTTT GCTGCAGAGAGTTCGACTGGAACAAATGTAGAGGTGTGTACCACTGATGATTTTACTCGTGGCGTGGATGCCTTAGTTTACGAAGTAGATGAGGCCCGCGAGCTTACTAAGATTGCCCATCCAGTAGCA CTGTTC AGAGACCCATGGCTCGGCAT
ATGCAGGCCGCGGTCTCA CACTTT GCTGCAGAGAGTTCGACTGGAACAAATGTAGAGGTGTGTACCACTGATGATTTTACTCGTGGCGTGGATGCCTTAGTTTACGAAGTAGATGAGGCCCGCGAGCTTACTAAGATTGCCAAACCAGTAGCA CTGTTC AGAGACCCATGGCTCGGCAT
ATGCAGGCCGCGGTCTCA CACTTT GCTGCAGAGAGTTCGACTGGAACAAATGTAGAGGTGTGTACCACTGATGATTTTACTCGTGGCGTGGATGCCTTAGTTTACGAAGTAGATGAGGCCCGCGAGCTTACTAAGATTGCCGATCCAGTAGCA CTGTTC AGAGACCCATGGCTCGGCAT
ATGCAGGCCGCGGTCTCA CACTTT GCTGCAGAGAGTTCGACTGGAACAAATGTAGAGGTGTGTACCACTGATGATTTTACTCGTGGCGTGGATGCCTTAGTTTACGAAGTAGATGAGGCCCGCGAGCTTACTAAGATTGCCGAACCAGTAGCA CTGTTC AGAGACCCATGGCTCGGCAT
ATGCAGGCCGCGGTCTCA CACTTT GCTGCAGAGAGTTCGACTGGAACAAATGTAGAGGTGTGTACCACTGATGATTTTACTCGTGGCGTGGATGCCTTAGTTTACGAAGTAGATGAGGCCCGCGAGCTTACTAAGATTGCCAGCCCAGTAGCA CTGTTC AGAGACCCATGGCTCGGCAT
ATGCAGGCCGCGGTCTCA CACTTT GCTGCAGAGAGTTCGACTGGAACAAATGTAGAGGTGTGTACCACTGATGATTTTACTCGTGGCGTGGATGCCTTAGTTTACGAAGTAGATGAGGCCCGCGAGCTTACTAAGATTGCCACCCCAGTAGCA CTGTTC AGAGACCCATGGCTCGGCAT
ATGCAGGCCGCGGTCTCA CACTTT GCTGCAGAGAGTTCGACTGGAACAAATGTAGAGGTGTGTACCACTGATGATTTTACTCGTGGCGTGGATGCCTTAGTTTACGAAGTAGATGAGGCCCGCGAGCTTACTAAGATTGCCAATCCAGTAGCA CTGTTC AGAGACCCATGGCTCGGCAT
ATGCAGGCCGCGGTCTCA CACTTT GCTGCAGAGAGTTCGACTGGAACAAATGTAGAGGTGTGTACCACTGATGATTTTACTCGTGGCGTGGATGCCTTAGTTTACGAAGTAGATGAGGCCCGCGAGCTTACTAAGATTGCCCAGCCAGTAGCA CTGTTC AGAGACCCATGGCTCGGCAT
ATGCAGGCCGCGGTCTCA CACTTT GCTGCAGAGAGTTCGACTGGAACAAATGTAGAGGTGTGTACCACTGATGATTTTACTCGTGGCGTGGATGCCTTAGTTTACGAAGTAGATGAGGCCCGCGAGCTTACTAAGATTGCCTGCCCAGTAGCA CTGTTC AGAGACCCATGGCTCGGCAT
ATGCAGGCCGCGGTCTCA CACTTT GCTGCAGAGAGTTCGACTGGAACAAATGTAGAGGTGTGTACCACTGATGATTTTACTCGTGGCGTGGATGCCTTAGTTTACGAAGTAGATGAGGCCCGCGAGCTTACTAAGATTGCCGGCCCAGTAGCA CTGTTC AGAGACCCATGGCTCGGCAT
ATGCAGGCCGCGGTCTCA CACTTT GCTGCAGAGAGTTCGACTGGAACAAATGTAGAGGTGTGTACCACTGATGATTTTACTCGTGGCGTGGATGCCTTAGTTTACGAAGTAGATGAGGCCCGCGAGCTTACTAAGATTGCCCCGCCAGTAGCA CTGTTC AGAGACCCATGGCTCGGCAT
ATGCAGGCCGCGGTCTCA CACTTT GCTGCAGAGAGTTCGACTGGAACAAATGTAGAGGTGTGTACCACTGATGATTTTACTCGTGGCGTGGATGCCTTAGTTTACGAAGTAGATGAGGCCCGCGAGCTTACTAAGATTGCCGCGCCAGTAGCA CTGTTC AGAGACCCATGGCTCGGCAT
ATGCAGGCCGCGGTCTCA CACTTT GCTGCAGAGAGTTCGACTGGAACAAATGTAGAGGTGTGTACCACTGATGATTTTACTCGTGGCGTGGATGCCTTAGTTTACGAAGTAGATGAGGCCCGCGAGCTTACTAAGATTGCCGTGCCAGTAGCA CTGTTC AGAGACCCATGGCTCGGCAT
ATGCAGGCCGCGGTCTCA CACTTT GCTGCAGAGAGTTCGACTGGAACAAATGTAGAGGTGTGTACCACTGATGATTTTACTCGTGGCGTGGATGCCTTAGTTTACGAAGTAGATGAGGCCCGCGAGCTTACTAAGATTGCCATTCCAGTAGCA CTGTTC AGAGACCCATGGCTCGGCAT
ATGCAGGCCGCGGTCTCA CACTTT GCTGCAGAGAGTTCGACTGGAACAAATGTAGAGGTGTGTACCACTGATGATTTTACTCGTGGCGTGGATGCCTTAGTTTACGAAGTAGATGAGGCCCGCGAGCTTACTAAGATTGCCCTGCCAGTAGCA CTGTTC AGAGACCCATGGCTCGGCAT
ATGCAGGCCGCGGTCTCA CACTTT GCTGCAGAGAGTTCGACTGGAACAAATGTAGAGGTGTGTACCACTGATGATTTTACTCGTGGCGTGGATGCCTTAGTTTACGAAGTAGATGAGGCCCGCGAGCTTACTAAGATTGCCATGCCAGTAGCA CTGTTC AGAGACCCATGGCTCGGCAT
ATGCAGGCCGCGGTCTCA CACTTT GCTGCAGAGAGTTCGACTGGAACAAATGTAGAGGTGTGTACCACTGATGATTTTACTCGTGGCGTGGATGCCTTAGTTTACGAAGTAGATGAGGCCCGCGAGCTTACTAAGATTGCCTTTCCAGTAGCA CTGTTC AGAGACCCATGGCTCGGCAT
ATGCAGGCCGCGGTCTCA CACTTT GCTGCAGAGAGTTCGACTGGAACAAATGTAGAGGTGTGTACCACTGATGATTTTACTCGTGGCGTGGATGCCTTAGTTTACGAAGTAGATGAGGCCCGCGAGCTTACTAAGATTGCCTGGCCAGTAGCA CTGTTC AGAGACCCATGGCTCGGCAT
ATGCAGGCCGCGGTCTCA CACTTT GCTGCAGAGAGTTCGACTGGAACAAATGTAGAGGTGTGTACCACTGATGATTTTACTCGTGGCGTGGATGCCTTAGTTTACGAAGTAGATGAGGCCCGCGAGCTTACTAAGATTGCCTACCGTGTAGCA CTGTTC AGAGACCCATGGCTCGGCAT
ATGCAGGCCGCGGTCTCA CACTTT GCTGCAGAGAGTTCGACTGGAACAAATGTAGAGGTGTGTACCACTGATGATTTTACTCGTGGCGTGGATGCCTTAGTTTACGAAGTAGATGAGGCCCGCGAGCTTACTAAGATTGCCTACCATGTAGCA CTGTTC AGAGACCCATGGCTCGGCAT
ATGCAGGCCGCGGTCTCA CACTTT GCTGCAGAGAGTTCGACTGGAACAAATGTAGAGGTGTGTACCACTGATGATTTTACTCGTGGCGTGGATGCCTTAGTTTACGAAGTAGATGAGGCCCGCGAGCTTACTAAGATTGCCTACAAAGTAGCA CTGTTC AGAGACCCATGGCTCGGCAT
ATGCAGGCCGCGGTCTCA CACTTT GCTGCAGAGAGTTCGACTGGAACAAATGTAGAGGTGTGTACCACTGATGATTTTACTCGTGGCGTGGATGCCTTAGTTTACGAAGTAGATGAGGCCCGCGAGCTTACTAAGATTGCCTACGATGTAGCA CTGTTC AGAGACCCATGGCTCGGCAT
ATGCAGGCCGCGGTCTCA CACTTT GCTGCAGAGAGTTCGACTGGAACAAATGTAGAGGTGTGTACCACTGATGATTTTACTCGTGGCGTGGATGCCTTAGTTTACGAAGTAGATGAGGCCCGCGAGCTTACTAAGATTGCCTACGAAGTAGCA CTGTTC AGAGACCCATGGCTCGGCAT
ATGCAGGCCGCGGTCTCA CACTTT GCTGCAGAGAGTTCGACTGGAACAAATGTAGAGGTGTGTACCACTGATGATTTTACTCGTGGCGTGGATGCCTTAGTTTACGAAGTAGATGAGGCCCGCGAGCTTACTAAGATTGCCTACAGCGTAGCA CTGTTC AGAGACCCATGGCTCGGCAT
ATGCAGGCCGCGGTCTCA CACTTT GCTGCAGAGAGTTCGACTGGAACAAATGTAGAGGTGTGTACCACTGATGATTTTACTCGTGGCGTGGATGCCTTAGTTTACGAAGTAGATGAGGCCCGCGAGCTTACTAAGATTGCCTACACCGTAGCA CTGTTC AGAGACCCATGGCTCGGCAT
ATGCAGGCCGCGGTCTCA CACTTT GCTGCAGAGAGTTCGACTGGAACAAATGTAGAGGTGTGTACCACTGATGATTTTACTCGTGGCGTGGATGCCTTAGTTTACGAAGTAGATGAGGCCCGCGAGCTTACTAAGATTGCCTACAATGTAGCA CTGTTC AGAGACCCATGGCTCGGCAT
ATGCAGGCCGCGGTCTCA CACTTT GCTGCAGAGAGTTCGACTGGAACAAATGTAGAGGTGTGTACCACTGATGATTTTACTCGTGGCGTGGATGCCTTAGTTTACGAAGTAGATGAGGCCCGCGAGCTTACTAAGATTGCCTACCAGGTAGCA CTGTTC AGAGACCCATGGCTCGGCAT
ATGCAGGCCGCGGTCTCA CACTTT GCTGCAGAGAGTTCGACTGGAACAAATGTAGAGGTGTGTACCACTGATGATTTTACTCGTGGCGTGGATGCCTTAGTTTACGAAGTAGATGAGGCCCGCGAGCTTACTAAGATTGCCTACTGCGTAGCA CTGTTC AGAGACCCATGGCTCGGCAT
ATGCAGGCCGCGGTCTCA CACTTT GCTGCAGAGAGTTCGACTGGAACAAATGTAGAGGTGTGTACCACTGATGATTTTACTCGTGGCGTGGATGCCTTAGTTTACGAAGTAGATGAGGCCCGCGAGCTTACTAAGATTGCCTACGGCGTAGCA CTGTTC AGAGACCCATGGCTCGGCAT
ATGCAGGCCGCGGTCTCA CACTTT GCTGCAGAGAGTTCGACTGGAACAAATGTAGAGGTGTGTACCACTGATGATTTTACTCGTGGCGTGGATGCCTTAGTTTACGAAGTAGATGAGGCCCGCGAGCTTACTAAGATTGCCTACGCGGTAGCA CTGTTC AGAGACCCATGGCTCGGCAT
ATGCAGGCCGCGGTCTCA CACTTT GCTGCAGAGAGTTCGACTGGAACAAATGTAGAGGTGTGTACCACTGATGATTTTACTCGTGGCGTGGATGCCTTAGTTTACGAAGTAGATGAGGCCCGCGAGCTTACTAAGATTGCCTACGTGGTAGCA CTGTTC AGAGACCCATGGCTCGGCAT
ATGCAGGCCGCGGTCTCA CACTTT GCTGCAGAGAGTTCGACTGGAACAAATGTAGAGGTGTGTACCACTGATGATTTTACTCGTGGCGTGGATGCCTTAGTTTACGAAGTAGATGAGGCCCGCGAGCTTACTAAGATTGCCTACATTGTAGCA CTGTTC AGAGACCCATGGCTCGGCAT
ATGCAGGCCGCGGTCTCA CACTTT GCTGCAGAGAGTTCGACTGGAACAAATGTAGAGGTGTGTACCACTGATGATTTTACTCGTGGCGTGGATGCCTTAGTTTACGAAGTAGATGAGGCCCGCGAGCTTACTAAGATTGCCTACCTGGTAGCA CTGTTC AGAGACCCATGGCTCGGCAT
ATGCAGGCCGCGGTCTCA CACTTT GCTGCAGAGAGTTCGACTGGAACAAATGTAGAGGTGTGTACCACTGATGATTTTACTCGTGGCGTGGATGCCTTAGTTTACGAAGTAGATGAGGCCCGCGAGCTTACTAAGATTGCCTACATGGTAGCA CTGTTC AGAGACCCATGGCTCGGCAT
ATGCAGGCCGCGGTCTCA CACTTT GCTGCAGAGAGTTCGACTGGAACAAATGTAGAGGTGTGTACCACTGATGATTTTACTCGTGGCGTGGATGCCTTAGTTTACGAAGTAGATGAGGCCCGCGAGCTTACTAAGATTGCCTACTTTGTAGCA CTGTTC AGAGACCCATGGCTCGGCAT
ATGCAGGCCGCGGTCTCA CACTTT GCTGCAGAGAGTTCGACTGGAACAAATGTAGAGGTGTGTACCACTGATGATTTTACTCGTGGCGTGGATGCCTTAGTTTACGAAGTAGATGAGGCCCGCGAGCTTACTAAGATTGCCTACTATGTAGCA CTGTTC AGAGACCCATGGCTCGGCAT
ATGCAGGCCGCGGTCTCA CACTTT GCTGCAGAGAGTTCGACTGGAACAAATGTAGAGGTGTGTACCACTGATGATTTTACTCGTGGCGTGGATGCCTTAGTTTACGAAGTAGATGAGGCCCGCGAGCTTACTAAGATTGCCTACTGGGTAGCA CTGTTC AGAGACCCATGGCTCGGCAT
ATGCAGGCCGCGGTCTCA CACTTT GCTGCAGAGAGTTCGACTGGAACAAATGTAGAGGTGTGTACCACTGATGATTTTACTCGTGGCGTGGATGCCTTAGTTTACGAAGTAGATGAGGCCCGCGAGCTTACTAAGATTGCCTACCCACGTGCA CTGTTC AGAGACCCATGGCTCGGCAT
ATGCAGGCCGCGGTCTCA CACTTT GCTGCAGAGAGTTCGACTGGAACAAATGTAGAGGTGTGTACCACTGATGATTTTACTCGTGGCGTGGATGCCTTAGTTTACGAAGTAGATGAGGCCCGCGAGCTTACTAAGATTGCCTACCCACATGCA CTGTTC AGAGACCCATGGCTCGGCAT
ATGCAGGCCGCGGTCTCA CACTTT GCTGCAGAGAGTTCGACTGGAACAAATGTAGAGGTGTGTACCACTGATGATTTTACTCGTGGCGTGGATGCCTTAGTTTACGAAGTAGATGAGGCCCGCGAGCTTACTAAGATTGCCTACCCAAAAGCA CTGTTC AGAGACCCATGGCTCGGCAT
ATGCAGGCCGCGGTCTCA CACTTT GCTGCAGAGAGTTCGACTGGAACAAATGTAGAGGTGTGTACCACTGATGATTTTACTCGTGGCGTGGATGCCTTAGTTTACGAAGTAGATGAGGCCCGCGAGCTTACTAAGATTGCCTACCCAGATGCA CTGTTC AGAGACCCATGGCTCGGCAT
ATGCAGGCCGCGGTCTCA CACTTT GCTGCAGAGAGTTCGACTGGAACAAATGTAGAGGTGTGTACCACTGATGATTTTACTCGTGGCGTGGATGCCTTAGTTTACGAAGTAGATGAGGCCCGCGAGCTTACTAAGATTGCCTACCCAGAAGCA CTGTTC AGAGACCCATGGCTCGGCAT
ATGCAGGCCGCGGTCTCA CACTTT GCTGCAGAGAGTTCGACTGGAACAAATGTAGAGGTGTGTACCACTGATGATTTTACTCGTGGCGTGGATGCCTTAGTTTACGAAGTAGATGAGGCCCGCGAGCTTACTAAGATTGCCTACCCAAGCGCA CTGTTC AGAGACCCATGGCTCGGCAT
ATGCAGGCCGCGGTCTCA CACTTT GCTGCAGAGAGTTCGACTGGAACAAATGTAGAGGTGTGTACCACTGATGATTTTACTCGTGGCGTGGATGCCTTAGTTTACGAAGTAGATGAGGCCCGCGAGCTTACTAAGATTGCCTACCCAACCGCA CTGTTC AGAGACCCATGGCTCGGCAT
ATGCAGGCCGCGGTCTCA CACTTT GCTGCAGAGAGTTCGACTGGAACAAATGTAGAGGTGTGTACCACTGATGATTTTACTCGTGGCGTGGATGCCTTAGTTTACGAAGTAGATGAGGCCCGCGAGCTTACTAAGATTGCCTACCCAAATGCA CTGTTC AGAGACCCATGGCTCGGCAT
ATGCAGGCCGCGGTCTCA CACTTT GCTGCAGAGAGTTCGACTGGAACAAATGTAGAGGTGTGTACCACTGATGATTTTACTCGTGGCGTGGATGCCTTAGTTTACGAAGTAGATGAGGCCCGCGAGCTTACTAAGATTGCCTACCCACAGGCA CTGTTC AGAGACCCATGGCTCGGCAT
ATGCAGGCCGCGGTCTCA CACTTT GCTGCAGAGAGTTCGACTGGAACAAATGTAGAGGTGTGTACCACTGATGATTTTACTCGTGGCGTGGATGCCTTAGTTTACGAAGTAGATGAGGCCCGCGAGCTTACTAAGATTGCCTACCCATGCGCA CTGTTC AGAGACCCATGGCTCGGCAT
ATGCAGGCCGCGGTCTCA CACTTT GCTGCAGAGAGTTCGACTGGAACAAATGTAGAGGTGTGTACCACTGATGATTTTACTCGTGGCGTGGATGCCTTAGTTTACGAAGTAGATGAGGCCCGCGAGCTTACTAAGATTGCCTACCCAGGCGCA CTGTTC AGAGACCCATGGCTCGGCAT
ATGCAGGCCGCGGTCTCA CACTTT GCTGCAGAGAGTTCGACTGGAACAAATGTAGAGGTGTGTACCACTGATGATTTTACTCGTGGCGTGGATGCCTTAGTTTACGAAGTAGATGAGGCCCGCGAGCTTACTAAGATTGCCTACCCACCGGCA CTGTTC AGAGACCCATGGCTCGGCAT
ATGCAGGCCGCGGTCTCA CACTTT GCTGCAGAGAGTTCGACTGGAACAAATGTAGAGGTGTGTACCACTGATGATTTTACTCGTGGCGTGGATGCCTTAGTTTACGAAGTAGATGAGGCCCGCGAGCTTACTAAGATTGCCTACCCAGCGGCA CTGTTC AGAGACCCATGGCTCGGCAT
ATGCAGGCCGCGGTCTCA CACTTT GCTGCAGAGAGTTCGACTGGAACAAATGTAGAGGTGTGTACCACTGATGATTTTACTCGTGGCGTGGATGCCTTAGTTTACGAAGTAGATGAGGCCCGCGAGCTTACTAAGATTGCCTACCCAATTGCA CTGTTC AGAGACCCATGGCTCGGCAT
ATGCAGGCCGCGGTCTCA CACTTT GCTGCAGAGAGTTCGACTGGAACAAATGTAGAGGTGTGTACCACTGATGATTTTACTCGTGGCGTGGATGCCTTAGTTTACGAAGTAGATGAGGCCCGCGAGCTTACTAAGATTGCCTACCCACTGGCA CTGTTC AGAGACCCATGGCTCGGCAT
ATGCAGGCCGCGGTCTCA CACTTT GCTGCAGAGAGTTCGACTGGAACAAATGTAGAGGTGTGTACCACTGATGATTTTACTCGTGGCGTGGATGCCTTAGTTTACGAAGTAGATGAGGCCCGCGAGCTTACTAAGATTGCCTACCCAATGGCA CTGTTC AGAGACCCATGGCTCGGCAT
ATGCAGGCCGCGGTCTCA CACTTT GCTGCAGAGAGTTCGACTGGAACAAATGTAGAGGTGTGTACCACTGATGATTTTACTCGTGGCGTGGATGCCTTAGTTTACGAAGTAGATGAGGCCCGCGAGCTTACTAAGATTGCCTACCCATTTGCA CTGTTC AGAGACCCATGGCTCGGCAT
ATGCAGGCCGCGGTCTCA CACTTT GCTGCAGAGAGTTCGACTGGAACAAATGTAGAGGTGTGTACCACTGATGATTTTACTCGTGGCGTGGATGCCTTAGTTTACGAAGTAGATGAGGCCCGCGAGCTTACTAAGATTGCCTACCCATATGCA CTGTTC AGAGACCCATGGCTCGGCAT
ATGCAGGCCGCGGTCTCA CACTTT GCTGCAGAGAGTTCGACTGGAACAAATGTAGAGGTGTGTACCACTGATGATTTTACTCGTGGCGTGGATGCCTTAGTTTACGAAGTAGATGAGGCCCGCGAGCTTACTAAGATTGCCTACCCATGGGCA CTGTTC AGAGACCCATGGCTCGGCAT
ATGCAGGCCGCGGTCTCA CACTTT GCTGCAGAGAGTTCGACTGGAACAAATGTAGAGGTGTGTACCACTGATGATTTTACTCGTGGCGTGGATGCCTTAGTTTACGAAGTAGATGAGGCCCGCGAGCTTACTAAGATTGCCTACCCAGTACGT CTGTTC AGAGACCCATGGCTCGGCAT
ATGCAGGCCGCGGTCTCA CACTTT GCTGCAGAGAGTTCGACTGGAACAAATGTAGAGGTGTGTACCACTGATGATTTTACTCGTGGCGTGGATGCCTTAGTTTACGAAGTAGATGAGGCCCGCGAGCTTACTAAGATTGCCTACCCAGTACAT CTGTTC AGAGACCCATGGCTCGGCAT
ATGCAGGCCGCGGTCTCA CACTTT GCTGCAGAGAGTTCGACTGGAACAAATGTAGAGGTGTGTACCACTGATGATTTTACTCGTGGCGTGGATGCCTTAGTTTACGAAGTAGATGAGGCCCGCGAGCTTACTAAGATTGCCTACCCAGTAAAA CTGTTC AGAGACCCATGGCTCGGCAT
ATGCAGGCCGCGGTCTCA CACTTT GCTGCAGAGAGTTCGACTGGAACAAATGTAGAGGTGTGTACCACTGATGATTTTACTCGTGGCGTGGATGCCTTAGTTTACGAAGTAGATGAGGCCCGCGAGCTTACTAAGATTGCCTACCCAGTAGAT CTGTTC AGAGACCCATGGCTCGGCAT
ATGCAGGCCGCGGTCTCA CACTTT GCTGCAGAGAGTTCGACTGGAACAAATGTAGAGGTGTGTACCACTGATGATTTTACTCGTGGCGTGGATGCCTTAGTTTACGAAGTAGATGAGGCCCGCGAGCTTACTAAGATTGCCTACCCAGTAGAA CTGTTC AGAGACCCATGGCTCGGCAT
ATGCAGGCCGCGGTCTCA CACTTT GCTGCAGAGAGTTCGACTGGAACAAATGTAGAGGTGTGTACCACTGATGATTTTACTCGTGGCGTGGATGCCTTAGTTTACGAAGTAGATGAGGCCCGCGAGCTTACTAAGATTGCCTACCCAGTAAGC CTGTTC AGAGACCCATGGCTCGGCAT
ATGCAGGCCGCGGTCTCA CACTTT GCTGCAGAGAGTTCGACTGGAACAAATGTAGAGGTGTGTACCACTGATGATTTTACTCGTGGCGTGGATGCCTTAGTTTACGAAGTAGATGAGGCCCGCGAGCTTACTAAGATTGCCTACCCAGTAACC CTGTTC AGAGACCCATGGCTCGGCAT
ATGCAGGCCGCGGTCTCA CACTTT GCTGCAGAGAGTTCGACTGGAACAAATGTAGAGGTGTGTACCACTGATGATTTTACTCGTGGCGTGGATGCCTTAGTTTACGAAGTAGATGAGGCCCGCGAGCTTACTAAGATTGCCTACCCAGTAAAT CTGTTC AGAGACCCATGGCTCGGCAT
ATGCAGGCCGCGGTCTCA CACTTT GCTGCAGAGAGTTCGACTGGAACAAATGTAGAGGTGTGTACCACTGATGATTTTACTCGTGGCGTGGATGCCTTAGTTTACGAAGTAGATGAGGCCCGCGAGCTTACTAAGATTGCCTACCCAGTACAG CTGTTC AGAGACCCATGGCTCGGCAT
ATGCAGGCCGCGGTCTCA CACTTT GCTGCAGAGAGTTCGACTGGAACAAATGTAGAGGTGTGTACCACTGATGATTTTACTCGTGGCGTGGATGCCTTAGTTTACGAAGTAGATGAGGCCCGCGAGCTTACTAAGATTGCCTACCCAGTATGC CTGTTC AGAGACCCATGGCTCGGCAT
ATGCAGGCCGCGGTCTCA CACTTT GCTGCAGAGAGTTCGACTGGAACAAATGTAGAGGTGTGTACCACTGATGATTTTACTCGTGGCGTGGATGCCTTAGTTTACGAAGTAGATGAGGCCCGCGAGCTTACTAAGATTGCCTACCCAGTAGGC CTGTTC AGAGACCCATGGCTCGGCAT
ATGCAGGCCGCGGTCTCA CACTTT GCTGCAGAGAGTTCGACTGGAACAAATGTAGAGGTGTGTACCACTGATGATTTTACTCGTGGCGTGGATGCCTTAGTTTACGAAGTAGATGAGGCCCGCGAGCTTACTAAGATTGCCTACCCAGTACCG CTGTTC AGAGACCCATGGCTCGGCAT
ATGCAGGCCGCGGTCTCA CACTTT GCTGCAGAGAGTTCGACTGGAACAAATGTAGAGGTGTGTACCACTGATGATTTTACTCGTGGCGTGGATGCCTTAGTTTACGAAGTAGATGAGGCCCGCGAGCTTACTAAGATTGCCTACCCAGTAGTG CTGTTC AGAGACCCATGGCTCGGCAT
ATGCAGGCCGCGGTCTCA CACTTT GCTGCAGAGAGTTCGACTGGAACAAATGTAGAGGTGTGTACCACTGATGATTTTACTCGTGGCGTGGATGCCTTAGTTTACGAAGTAGATGAGGCCCGCGAGCTTACTAAGATTGCCTACCCAGTAATT CTGTTC AGAGACCCATGGCTCGGCAT
ATGCAGGCCGCGGTCTCA CACTTT GCTGCAGAGAGTTCGACTGGAACAAATGTAGAGGTGTGTACCACTGATGATTTTACTCGTGGCGTGGATGCCTTAGTTTACGAAGTAGATGAGGCCCGCGAGCTTACTAAGATTGCCTACCCAGTACTG CTGTTC AGAGACCCATGGCTCGGCAT
ATGCAGGCCGCGGTCTCA CACTTT GCTGCAGAGAGTTCGACTGGAACAAATGTAGAGGTGTGTACCACTGATGATTTTACTCGTGGCGTGGATGCCTTAGTTTACGAAGTAGATGAGGCCCGCGAGCTTACTAAGATTGCCTACCCAGTAATG CTGTTC AGAGACCCATGGCTCGGCAT
ATGCAGGCCGCGGTCTCA CACTTT GCTGCAGAGAGTTCGACTGGAACAAATGTAGAGGTGTGTACCACTGATGATTTTACTCGTGGCGTGGATGCCTTAGTTTACGAAGTAGATGAGGCCCGCGAGCTTACTAAGATTGCCTACCCAGTATTT CTGTTC AGAGACCCATGGCTCGGCAT
ATGCAGGCCGCGGTCTCA CACTTT GCTGCAGAGAGTTCGACTGGAACAAATGTAGAGGTGTGTACCACTGATGATTTTACTCGTGGCGTGGATGCCTTAGTTTACGAAGTAGATGAGGCCCGCGAGCTTACTAAGATTGCCTACCCAGTATAT CTGTTC AGAGACCCATGGCTCGGCAT
ATGCAGGCCGCGGTCTCA CACTTT GCTGCAGAGAGTTCGACTGGAACAAATGTAGAGGTGTGTACCACTGATGATTTTACTCGTGGCGTGGATGCCTTAGTTTACGAAGTAGATGAGGCCCGCGAGCTTACTAAGATTGCCTACCCAGTATGG CTGTTC AGAGACCCATGGCTCGGCAT
ATCTGCCAGCACGGTCTCA GTAGCA CGTTTCGATCGTAATATCACGGATGGAAAAGCTATGATCGCATCATTTCTTACATTGACCATGGGCAATAATCAAGGCATGGGTGACGTAGAATATGCCAAAATGCATGACTTCTATGTGCCTGAAGCG TATCGC AGAGACCCTCGTGCGCTT
ATCTGCCAGCACGGTCTCA GTAGCA CATTTCGATCGTAATATCACGGATGGAAAAGCTATGATCGCATCATTTCTTACATTGACCATGGGCAATAATCAAGGCATGGGTGACGTAGAATATGCCAAAATGCATGACTTCTATGTGCCTGAAGCG TATCGC AGAGACCCTCGTGCGCTT
ATCTGCCAGCACGGTCTCA GTAGCA AAATTCGATCGTAATATCACGGATGGAAAAGCTATGATCGCATCATTTCTTACATTGACCATGGGCAATAATCAAGGCATGGGTGACGTAGAATATGCCAAAATGCATGACTTCTATGTGCCTGAAGCG TATCGC AGAGACCCTCGTGCGCTT
ATCTGCCAGCACGGTCTCA GTAGCA GATTTCGATCGTAATATCACGGATGGAAAAGCTATGATCGCATCATTTCTTACATTGACCATGGGCAATAATCAAGGCATGGGTGACGTAGAATATGCCAAAATGCATGACTTCTATGTGCCTGAAGCG TATCGC AGAGACCCTCGTGCGCTT
ATCTGCCAGCACGGTCTCA GTAGCA GAATTCGATCGTAATATCACGGATGGAAAAGCTATGATCGCATCATTTCTTACATTGACCATGGGCAATAATCAAGGCATGGGTGACGTAGAATATGCCAAAATGCATGACTTCTATGTGCCTGAAGCG TATCGC AGAGACCCTCGTGCGCTT
ATCTGCCAGCACGGTCTCA GTAGCA AGCTTCGATCGTAATATCACGGATGGAAAAGCTATGATCGCATCATTTCTTACATTGACCATGGGCAATAATCAAGGCATGGGTGACGTAGAATATGCCAAAATGCATGACTTCTATGTGCCTGAAGCG TATCGC AGAGACCCTCGTGCGCTT
ATCTGCCAGCACGGTCTCA GTAGCA ACCTTCGATCGTAATATCACGGATGGAAAAGCTATGATCGCATCATTTCTTACATTGACCATGGGCAATAATCAAGGCATGGGTGACGTAGAATATGCCAAAATGCATGACTTCTATGTGCCTGAAGCG TATCGC AGAGACCCTCGTGCGCTT
ATCTGCCAGCACGGTCTCA GTAGCA AATTTCGATCGTAATATCACGGATGGAAAAGCTATGATCGCATCATTTCTTACATTGACCATGGGCAATAATCAAGGCATGGGTGACGTAGAATATGCCAAAATGCATGACTTCTATGTGCCTGAAGCG TATCGC AGAGACCCTCGTGCGCTT
ATCTGCCAGCACGGTCTCA GTAGCA CAGTTCGATCGTAATATCACGGATGGAAAAGCTATGATCGCATCATTTCTTACATTGACCATGGGCAATAATCAAGGCATGGGTGACGTAGAATATGCCAAAATGCATGACTTCTATGTGCCTGAAGCG TATCGC AGAGACCCTCGTGCGCTT
ATCTGCCAGCACGGTCTCA GTAGCA TGCTTCGATCGTAATATCACGGATGGAAAAGCTATGATCGCATCATTTCTTACATTGACCATGGGCAATAATCAAGGCATGGGTGACGTAGAATATGCCAAAATGCATGACTTCTATGTGCCTGAAGCG TATCGC AGAGACCCTCGTGCGCTT
ATCTGCCAGCACGGTCTCA GTAGCA GGCTTCGATCGTAATATCACGGATGGAAAAGCTATGATCGCATCATTTCTTACATTGACCATGGGCAATAATCAAGGCATGGGTGACGTAGAATATGCCAAAATGCATGACTTCTATGTGCCTGAAGCG TATCGC AGAGACCCTCGTGCGCTT
ATCTGCCAGCACGGTCTCA GTAGCA CCGTTCGATCGTAATATCACGGATGGAAAAGCTATGATCGCATCATTTCTTACATTGACCATGGGCAATAATCAAGGCATGGGTGACGTAGAATATGCCAAAATGCATGACTTCTATGTGCCTGAAGCG TATCGC AGAGACCCTCGTGCGCTT
ATCTGCCAGCACGGTCTCA GTAGCA GCGTTCGATCGTAATATCACGGATGGAAAAGCTATGATCGCATCATTTCTTACATTGACCATGGGCAATAATCAAGGCATGGGTGACGTAGAATATGCCAAAATGCATGACTTCTATGTGCCTGAAGCG TATCGC AGAGACCCTCGTGCGCTT
ATCTGCCAGCACGGTCTCA GTAGCA GTGTTCGATCGTAATATCACGGATGGAAAAGCTATGATCGCATCATTTCTTACATTGACCATGGGCAATAATCAAGGCATGGGTGACGTAGAATATGCCAAAATGCATGACTTCTATGTGCCTGAAGCG TATCGC AGAGACCCTCGTGCGCTT
ATCTGCCAGCACGGTCTCA GTAGCA ATTTTCGATCGTAATATCACGGATGGAAAAGCTATGATCGCATCATTTCTTACATTGACCATGGGCAATAATCAAGGCATGGGTGACGTAGAATATGCCAAAATGCATGACTTCTATGTGCCTGAAGCG TATCGC AGAGACCCTCGTGCGCTT
ATCTGCCAGCACGGTCTCA GTAGCA ATGTTCGATCGTAATATCACGGATGGAAAAGCTATGATCGCATCATTTCTTACATTGACCATGGGCAATAATCAAGGCATGGGTGACGTAGAATATGCCAAAATGCATGACTTCTATGTGCCTGAAGCG TATCGC AGAGACCCTCGTGCGCTT
ATCTGCCAGCACGGTCTCA GTAGCA TTTTTCGATCGTAATATCACGGATGGAAAAGCTATGATCGCATCATTTCTTACATTGACCATGGGCAATAATCAAGGCATGGGTGACGTAGAATATGCCAAAATGCATGACTTCTATGTGCCTGAAGCG TATCGC AGAGACCCTCGTGCGCTT
ATCTGCCAGCACGGTCTCA GTAGCA TATTTCGATCGTAATATCACGGATGGAAAAGCTATGATCGCATCATTTCTTACATTGACCATGGGCAATAATCAAGGCATGGGTGACGTAGAATATGCCAAAATGCATGACTTCTATGTGCCTGAAGCG TATCGC AGAGACCCTCGTGCGCTT
ATCTGCCAGCACGGTCTCA GTAGCA TGGTTCGATCGTAATATCACGGATGGAAAAGCTATGATCGCATCATTTCTTACATTGACCATGGGCAATAATCAAGGCATGGGTGACGTAGAATATGCCAAAATGCATGACTTCTATGTGCCTGAAGCG TATCGC AGAGACCCTCGTGCGCTT
ATCTGCCAGCACGGTCTCA GTAGCA CTGCGTGATCGTAATATCACGGATGGAAAAGCTATGATCGCATCATTTCTTACATTGACCATGGGCAATAATCAAGGCATGGGTGACGTAGAATATGCCAAAATGCATGACTTCTATGTGCCTGAAGCG TATCGC AGAGACCCTCGTGCGCTT
ATCTGCCAGCACGGTCTCA GTAGCA CTGCATGATCGTAATATCACGGATGGAAAAGCTATGATCGCATCATTTCTTACATTGACCATGGGCAATAATCAAGGCATGGGTGACGTAGAATATGCCAAAATGCATGACTTCTATGTGCCTGAAGCG TATCGC AGAGACCCTCGTGCGCTT
ATCTGCCAGCACGGTCTCA GTAGCA CTGAAAGATCGTAATATCACGGATGGAAAAGCTATGATCGCATCATTTCTTACATTGACCATGGGCAATAATCAAGGCATGGGTGACGTAGAATATGCCAAAATGCATGACTTCTATGTGCCTGAAGCG TATCGC AGAGACCCTCGTGCGCTT
ATCTGCCAGCACGGTCTCA GTAGCA CTGGATGATCGTAATATCACGGATGGAAAAGCTATGATCGCATCATTTCTTACATTGACCATGGGCAATAATCAAGGCATGGGTGACGTAGAATATGCCAAAATGCATGACTTCTATGTGCCTGAAGCG TATCGC AGAGACCCTCGTGCGCTT
ATCTGCCAGCACGGTCTCA GTAGCA CTGGAAGATCGTAATATCACGGATGGAAAAGCTATGATCGCATCATTTCTTACATTGACCATGGGCAATAATCAAGGCATGGGTGACGTAGAATATGCCAAAATGCATGACTTCTATGTGCCTGAAGCG TATCGC AGAGACCCTCGTGCGCTT
ATCTGCCAGCACGGTCTCA GTAGCA CTGAGCGATCGTAATATCACGGATGGAAAAGCTATGATCGCATCATTTCTTACATTGACCATGGGCAATAATCAAGGCATGGGTGACGTAGAATATGCCAAAATGCATGACTTCTATGTGCCTGAAGCG TATCGC AGAGACCCTCGTGCGCTT
ATCTGCCAGCACGGTCTCA GTAGCA CTGACCGATCGTAATATCACGGATGGAAAAGCTATGATCGCATCATTTCTTACATTGACCATGGGCAATAATCAAGGCATGGGTGACGTAGAATATGCCAAAATGCATGACTTCTATGTGCCTGAAGCG TATCGC AGAGACCCTCGTGCGCTT
ATCTGCCAGCACGGTCTCA GTAGCA CTGAATGATCGTAATATCACGGATGGAAAAGCTATGATCGCATCATTTCTTACATTGACCATGGGCAATAATCAAGGCATGGGTGACGTAGAATATGCCAAAATGCATGACTTCTATGTGCCTGAAGCG TATCGC AGAGACCCTCGTGCGCTT
ATCTGCCAGCACGGTCTCA GTAGCA CTGCAGGATCGTAATATCACGGATGGAAAAGCTATGATCGCATCATTTCTTACATTGACCATGGGCAATAATCAAGGCATGGGTGACGTAGAATATGCCAAAATGCATGACTTCTATGTGCCTGAAGCG TATCGC AGAGACCCTCGTGCGCTT
ATCTGCCAGCACGGTCTCA GTAGCA CTGTGCGATCGTAATATCACGGATGGAAAAGCTATGATCGCATCATTTCTTACATTGACCATGGGCAATAATCAAGGCATGGGTGACGTAGAATATGCCAAAATGCATGACTTCTATGTGCCTGAAGCG TATCGC AGAGACCCTCGTGCGCTT
ATCTGCCAGCACGGTCTCA GTAGCA CTGGGCGATCGTAATATCACGGATGGAAAAGCTATGATCGCATCATTTCTTACATTGACCATGGGCAATAATCAAGGCATGGGTGACGTAGAATATGCCAAAATGCATGACTTCTATGTGCCTGAAGCG TATCGC AGAGACCCTCGTGCGCTT
ATCTGCCAGCACGGTCTCA GTAGCA CTGCCGGATCGTAATATCACGGATGGAAAAGCTATGATCGCATCATTTCTTACATTGACCATGGGCAATAATCAAGGCATGGGTGACGTAGAATATGCCAAAATGCATGACTTCTATGTGCCTGAAGCG TATCGC AGAGACCCTCGTGCGCTT
ATCTGCCAGCACGGTCTCA GTAGCA CTGGCGGATCGTAATATCACGGATGGAAAAGCTATGATCGCATCATTTCTTACATTGACCATGGGCAATAATCAAGGCATGGGTGACGTAGAATATGCCAAAATGCATGACTTCTATGTGCCTGAAGCG TATCGC AGAGACCCTCGTGCGCTT
ATCTGCCAGCACGGTCTCA GTAGCA CTGGTGGATCGTAATATCACGGATGGAAAAGCTATGATCGCATCATTTCTTACATTGACCATGGGCAATAATCAAGGCATGGGTGACGTAGAATATGCCAAAATGCATGACTTCTATGTGCCTGAAGCG TATCGC AGAGACCCTCGTGCGCTT
ATCTGCCAGCACGGTCTCA GTAGCA CTGATTGATCGTAATATCACGGATGGAAAAGCTATGATCGCATCATTTCTTACATTGACCATGGGCAATAATCAAGGCATGGGTGACGTAGAATATGCCAAAATGCATGACTTCTATGTGCCTGAAGCG TATCGC AGAGACCCTCGTGCGCTT
ATCTGCCAGCACGGTCTCA GTAGCA CTGCTGGATCGTAATATCACGGATGGAAAAGCTATGATCGCATCATTTCTTACATTGACCATGGGCAATAATCAAGGCATGGGTGACGTAGAATATGCCAAAATGCATGACTTCTATGTGCCTGAAGCG TATCGC AGAGACCCTCGTGCGCTT
ATCTGCCAGCACGGTCTCA GTAGCA CTGATGGATCGTAATATCACGGATGGAAAAGCTATGATCGCATCATTTCTTACATTGACCATGGGCAATAATCAAGGCATGGGTGACGTAGAATATGCCAAAATGCATGACTTCTATGTGCCTGAAGCG TATCGC AGAGACCCTCGTGCGCTT
ATCTGCCAGCACGGTCTCA GTAGCA CTGTATGATCGTAATATCACGGATGGAAAAGCTATGATCGCATCATTTCTTACATTGACCATGGGCAATAATCAAGGCATGGGTGACGTAGAATATGCCAAAATGCATGACTTCTATGTGCCTGAAGCG TATCGC AGAGACCCTCGTGCGCTT
ATCTGCCAGCACGGTCTCA GTAGCA CTGTGGGATCGTAATATCACGGATGGAAAAGCTATGATCGCATCATTTCTTACATTGACCATGGGCAATAATCAAGGCATGGGTGACGTAGAATATGCCAAAATGCATGACTTCTATGTGCCTGAAGCG TATCGC AGAGACCCTCGTGCGCTT
ATCTGCCAGCACGGTCTCA GTAGCA CTGTTCCGTCGTAATATCACGGATGGAAAAGCTATGATCGCATCATTTCTTACATTGACCATGGGCAATAATCAAGGCATGGGTGACGTAGAATATGCCAAAATGCATGACTTCTATGTGCCTGAAGCG TATCGC AGAGACCCTCGTGCGCTT
ATCTGCCAGCACGGTCTCA GTAGCA CTGTTCCATCGTAATATCACGGATGGAAAAGCTATGATCGCATCATTTCTTACATTGACCATGGGCAATAATCAAGGCATGGGTGACGTAGAATATGCCAAAATGCATGACTTCTATGTGCCTGAAGCG TATCGC AGAGACCCTCGTGCGCTT
ATCTGCCAGCACGGTCTCA GTAGCA CTGTTCAAACGTAATATCACGGATGGAAAAGCTATGATCGCATCATTTCTTACATTGACCATGGGCAATAATCAAGGCATGGGTGACGTAGAATATGCCAAAATGCATGACTTCTATGTGCCTGAAGCG TATCGC AGAGACCCTCGTGCGCTT
ATCTGCCAGCACGGTCTCA GTAGCA CTGTTCGAACGTAATATCACGGATGGAAAAGCTATGATCGCATCATTTCTTACATTGACCATGGGCAATAATCAAGGCATGGGTGACGTAGAATATGCCAAAATGCATGACTTCTATGTGCCTGAAGCG TATCGC AGAGACCCTCGTGCGCTT
ATCTGCCAGCACGGTCTCA GTAGCA CTGTTCAGCCGTAATATCACGGATGGAAAAGCTATGATCGCATCATTTCTTACATTGACCATGGGCAATAATCAAGGCATGGGTGACGTAGAATATGCCAAAATGCATGACTTCTATGTGCCTGAAGCG TATCGC AGAGACCCTCGTGCGCTT
ATCTGCCAGCACGGTCTCA GTAGCA CTGTTCACCCGTAATATCACGGATGGAAAAGCTATGATCGCATCATTTCTTACATTGACCATGGGCAATAATCAAGGCATGGGTGACGTAGAATATGCCAAAATGCATGACTTCTATGTGCCTGAAGCG TATCGC AGAGACCCTCGTGCGCTT
ATCTGCCAGCACGGTCTCA GTAGCA CTGTTCAATCGTAATATCACGGATGGAAAAGCTATGATCGCATCATTTCTTACATTGACCATGGGCAATAATCAAGGCATGGGTGACGTAGAATATGCCAAAATGCATGACTTCTATGTGCCTGAAGCG TATCGC AGAGACCCTCGTGCGCTT
ATCTGCCAGCACGGTCTCA GTAGCA CTGTTCCAGCGTAATATCACGGATGGAAAAGCTATGATCGCATCATTTCTTACATTGACCATGGGCAATAATCAAGGCATGGGTGACGTAGAATATGCCAAAATGCATGACTTCTATGTGCCTGAAGCG TATCGC AGAGACCCTCGTGCGCTT
ATCTGCCAGCACGGTCTCA GTAGCA CTGTTCTGCCGTAATATCACGGATGGAAAAGCTATGATCGCATCATTTCTTACATTGACCATGGGCAATAATCAAGGCATGGGTGACGTAGAATATGCCAAAATGCATGACTTCTATGTGCCTGAAGCG TATCGC AGAGACCCTCGTGCGCTT
ATCTGCCAGCACGGTCTCA GTAGCA CTGTTCGGCCGTAATATCACGGATGGAAAAGCTATGATCGCATCATTTCTTACATTGACCATGGGCAATAATCAAGGCATGGGTGACGTAGAATATGCCAAAATGCATGACTTCTATGTGCCTGAAGCG TATCGC AGAGACCCTCGTGCGCTT
ATCTGCCAGCACGGTCTCA GTAGCA CTGTTCCCGCGTAATATCACGGATGGAAAAGCTATGATCGCATCATTTCTTACATTGACCATGGGCAATAATCAAGGCATGGGTGACGTAGAATATGCCAAAATGCATGACTTCTATGTGCCTGAAGCG TATCGC AGAGACCCTCGTGCGCTT
ATCTGCCAGCACGGTCTCA GTAGCA CTGTTCGCGCGTAATATCACGGATGGAAAAGCTATGATCGCATCATTTCTTACATTGACCATGGGCAATAATCAAGGCATGGGTGACGTAGAATATGCCAAAATGCATGACTTCTATGTGCCTGAAGCG TATCGC AGAGACCCTCGTGCGCTT
ATCTGCCAGCACGGTCTCA GTAGCA CTGTTCGTGCGTAATATCACGGATGGAAAAGCTATGATCGCATCATTTCTTACATTGACCATGGGCAATAATCAAGGCATGGGTGACGTAGAATATGCCAAAATGCATGACTTCTATGTGCCTGAAGCG TATCGC AGAGACCCTCGTGCGCTT
ATCTGCCAGCACGGTCTCA GTAGCA CTGTTCATTCGTAATATCACGGATGGAAAAGCTATGATCGCATCATTTCTTACATTGACCATGGGCAATAATCAAGGCATGGGTGACGTAGAATATGCCAAAATGCATGACTTCTATGTGCCTGAAGCG TATCGC AGAGACCCTCGTGCGCTT
ATCTGCCAGCACGGTCTCA GTAGCA CTGTTCCTGCGTAATATCACGGATGGAAAAGCTATGATCGCATCATTTCTTACATTGACCATGGGCAATAATCAAGGCATGGGTGACGTAGAATATGCCAAAATGCATGACTTCTATGTGCCTGAAGCG TATCGC AGAGACCCTCGTGCGCTT
ATCTGCCAGCACGGTCTCA GTAGCA CTGTTCATGCGTAATATCACGGATGGAAAAGCTATGATCGCATCATTTCTTACATTGACCATGGGCAATAATCAAGGCATGGGTGACGTAGAATATGCCAAAATGCATGACTTCTATGTGCCTGAAGCG TATCGC AGAGACCCTCGTGCGCTT
ATCTGCCAGCACGGTCTCA GTAGCA CTGTTCTTTCGTAATATCACGGATGGAAAAGCTATGATCGCATCATTTCTTACATTGACCATGGGCAATAATCAAGGCATGGGTGACGTAGAATATGCCAAAATGCATGACTTCTATGTGCCTGAAGCG TATCGC AGAGACCCTCGTGCGCTT
ATCTGCCAGCACGGTCTCA GTAGCA CTGTTCTATCGTAATATCACGGATGGAAAAGCTATGATCGCATCATTTCTTACATTGACCATGGGCAATAATCAAGGCATGGGTGACGTAGAATATGCCAAAATGCATGACTTCTATGTGCCTGAAGCG TATCGC AGAGACCCTCGTGCGCTT
ATCTGCCAGCACGGTCTCA GTAGCA CTGTTCTGGCGTAATATCACGGATGGAAAAGCTATGATCGCATCATTTCTTACATTGACCATGGGCAATAATCAAGGCATGGGTGACGTAGAATATGCCAAAATGCATGACTTCTATGTGCCTGAAGCG TATCGC AGAGACCCTCGTGCGCTT
ATCTGCCAGCACGGTCTCA GTAGCA CTGTTCGATCATAATATCACGGATGGAAAAGCTATGATCGCATCATTTCTTACATTGACCATGGGCAATAATCAAGGCATGGGTGACGTAGAATATGCCAAAATGCATGACTTCTATGTGCCTGAAGCG TATCGC AGAGACCCTCGTGCGCTT
ATCTGCCAGCACGGTCTCA GTAGCA CTGTTCGATAAAAATATCACGGATGGAAAAGCTATGATCGCATCATTTCTTACATTGACCATGGGCAATAATCAAGGCATGGGTGACGTAGAATATGCCAAAATGCATGACTTCTATGTGCCTGAAGCG TATCGC AGAGACCCTCGTGCGCTT
ATCTGCCAGCACGGTCTCA GTAGCA CTGTTCGATGATAATATCACGGATGGAAAAGCTATGATCGCATCATTTCTTACATTGACCATGGGCAATAATCAAGGCATGGGTGACGTAGAATATGCCAAAATGCATGACTTCTATGTGCCTGAAGCG TATCGC AGAGACCCTCGTGCGCTT
ATCTGCCAGCACGGTCTCA GTAGCA CTGTTCGATGAAAATATCACGGATGGAAAAGCTATGATCGCATCATTTCTTACATTGACCATGGGCAATAATCAAGGCATGGGTGACGTAGAATATGCCAAAATGCATGACTTCTATGTGCCTGAAGCG TATCGC AGAGACCCTCGTGCGCTT
ATCTGCCAGCACGGTCTCA GTAGCA CTGTTCGATAGCAATATCACGGATGGAAAAGCTATGATCGCATCATTTCTTACATTGACCATGGGCAATAATCAAGGCATGGGTGACGTAGAATATGCCAAAATGCATGACTTCTATGTGCCTGAAGCG TATCGC AGAGACCCTCGTGCGCTT
ATCTGCCAGCACGGTCTCA GTAGCA CTGTTCGATACCAATATCACGGATGGAAAAGCTATGATCGCATCATTTCTTACATTGACCATGGGCAATAATCAAGGCATGGGTGACGTAGAATATGCCAAAATGCATGACTTCTATGTGCCTGAAGCG TATCGC AGAGACCCTCGTGCGCTT
ATCTGCCAGCACGGTCTCA GTAGCA CTGTTCGATAATAATATCACGGATGGAAAAGCTATGATCGCATCATTTCTTACATTGACCATGGGCAATAATCAAGGCATGGGTGACGTAGAATATGCCAAAATGCATGACTTCTATGTGCCTGAAGCG TATCGC AGAGACCCTCGTGCGCTT
ATCTGCCAGCACGGTCTCA GTAGCA CTGTTCGATCAGAATATCACGGATGGAAAAGCTATGATCGCATCATTTCTTACATTGACCATGGGCAATAATCAAGGCATGGGTGACGTAGAATATGCCAAAATGCATGACTTCTATGTGCCTGAAGCG TATCGC AGAGACCCTCGTGCGCTT
ATCTGCCAGCACGGTCTCA GTAGCA CTGTTCGATTGCAATATCACGGATGGAAAAGCTATGATCGCATCATTTCTTACATTGACCATGGGCAATAATCAAGGCATGGGTGACGTAGAATATGCCAAAATGCATGACTTCTATGTGCCTGAAGCG TATCGC AGAGACCCTCGTGCGCTT
ATCTGCCAGCACGGTCTCA GTAGCA CTGTTCGATGGCAATATCACGGATGGAAAAGCTATGATCGCATCATTTCTTACATTGACCATGGGCAATAATCAAGGCATGGGTGACGTAGAATATGCCAAAATGCATGACTTCTATGTGCCTGAAGCG TATCGC AGAGACCCTCGTGCGCTT
ATCTGCCAGCACGGTCTCA GTAGCA CTGTTCGATCCGAATATCACGGATGGAAAAGCTATGATCGCATCATTTCTTACATTGACCATGGGCAATAATCAAGGCATGGGTGACGTAGAATATGCCAAAATGCATGACTTCTATGTGCCTGAAGCG TATCGC AGAGACCCTCGTGCGCTT
ATCTGCCAGCACGGTCTCA GTAGCA CTGTTCGATGCGAATATCACGGATGGAAAAGCTATGATCGCATCATTTCTTACATTGACCATGGGCAATAATCAAGGCATGGGTGACGTAGAATATGCCAAAATGCATGACTTCTATGTGCCTGAAGCG TATCGC AGAGACCCTCGTGCGCTT
ATCTGCCAGCACGGTCTCA GTAGCA CTGTTCGATGTGAATATCACGGATGGAAAAGCTATGATCGCATCATTTCTTACATTGACCATGGGCAATAATCAAGGCATGGGTGACGTAGAATATGCCAAAATGCATGACTTCTATGTGCCTGAAGCG TATCGC AGAGACCCTCGTGCGCTT
ATCTGCCAGCACGGTCTCA GTAGCA CTGTTCGATATTAATATCACGGATGGAAAAGCTATGATCGCATCATTTCTTACATTGACCATGGGCAATAATCAAGGCATGGGTGACGTAGAATATGCCAAAATGCATGACTTCTATGTGCCTGAAGCG TATCGC AGAGACCCTCGTGCGCTT
ATCTGCCAGCACGGTCTCA GTAGCA CTGTTCGATCTGAATATCACGGATGGAAAAGCTATGATCGCATCATTTCTTACATTGACCATGGGCAATAATCAAGGCATGGGTGACGTAGAATATGCCAAAATGCATGACTTCTATGTGCCTGAAGCG TATCGC AGAGACCCTCGTGCGCTT
ATCTGCCAGCACGGTCTCA GTAGCA CTGTTCGATATGAATATCACGGATGGAAAAGCTATGATCGCATCATTTCTTACATTGACCATGGGCAATAATCAAGGCATGGGTGACGTAGAATATGCCAAAATGCATGACTTCTATGTGCCTGAAGCG TATCGC AGAGACCCTCGTGCGCTT
ATCTGCCAGCACGGTCTCA GTAGCA CTGTTCGATTTTAATATCACGGATGGAAAAGCTATGATCGCATCATTTCTTACATTGACCATGGGCAATAATCAAGGCATGGGTGACGTAGAATATGCCAAAATGCATGACTTCTATGTGCCTGAAGCG TATCGC AGAGACCCTCGTGCGCTT
ATCTGCCAGCACGGTCTCA GTAGCA CTGTTCGATTATAATATCACGGATGGAAAAGCTATGATCGCATCATTTCTTACATTGACCATGGGCAATAATCAAGGCATGGGTGACGTAGAATATGCCAAAATGCATGACTTCTATGTGCCTGAAGCG TATCGC AGAGACCCTCGTGCGCTT
ATCTGCCAGCACGGTCTCA GTAGCA CTGTTCGATTGGAATATCACGGATGGAAAAGCTATGATCGCATCATTTCTTACATTGACCATGGGCAATAATCAAGGCATGGGTGACGTAGAATATGCCAAAATGCATGACTTCTATGTGCCTGAAGCG TATCGC AGAGACCCTCGTGCGCTT
ATCTGCCAGCACGGTCTCA GTAGCA CTGTTCGATCGTCGTATCACGGATGGAAAAGCTATGATCGCATCATTTCTTACATTGACCATGGGCAATAATCAAGGCATGGGTGACGTAGAATATGCCAAAATGCATGACTTCTATGTGCCTGAAGCG TATCGC AGAGACCCTCGTGCGCTT
ATCTGCCAGCACGGTCTCA GTAGCA CTGTTCGATCGTCATATCACGGATGGAAAAGCTATGATCGCATCATTTCTTACATTGACCATGGGCAATAATCAAGGCATGGGTGACGTAGAATATGCCAAAATGCATGACTTCTATGTGCCTGAAGCG TATCGC AGAGACCCTCGTGCGCTT
ATCTGCCAGCACGGTCTCA GTAGCA CTGTTCGATCGTAAAATCACGGATGGAAAAGCTATGATCGCATCATTTCTTACATTGACCATGGGCAATAATCAAGGCATGGGTGACGTAGAATATGCCAAAATGCATGACTTCTATGTGCCTGAAGCG TATCGC AGAGACCCTCGTGCGCTT
ATCTGCCAGCACGGTCTCA GTAGCA CTGTTCGATCGTGATATCACGGATGGAAAAGCTATGATCGCATCATTTCTTACATTGACCATGGGCAATAATCAAGGCATGGGTGACGTAGAATATGCCAAAATGCATGACTTCTATGTGCCTGAAGCG TATCGC AGAGACCCTCGTGCGCTT
ATCTGCCAGCACGGTCTCA GTAGCA CTGTTCGATCGTGAAATCACGGATGGAAAAGCTATGATCGCATCATTTCTTACATTGACCATGGGCAATAATCAAGGCATGGGTGACGTAGAATATGCCAAAATGCATGACTTCTATGTGCCTGAAGCG TATCGC AGAGACCCTCGTGCGCTT
ATCTGCCAGCACGGTCTCA GTAGCA CTGTTCGATCGTAGCATCACGGATGGAAAAGCTATGATCGCATCATTTCTTACATTGACCATGGGCAATAATCAAGGCATGGGTGACGTAGAATATGCCAAAATGCATGACTTCTATGTGCCTGAAGCG TATCGC AGAGACCCTCGTGCGCTT
ATCTGCCAGCACGGTCTCA GTAGCA CTGTTCGATCGTACCATCACGGATGGAAAAGCTATGATCGCATCATTTCTTACATTGACCATGGGCAATAATCAAGGCATGGGTGACGTAGAATATGCCAAAATGCATGACTTCTATGTGCCTGAAGCG TATCGC AGAGACCCTCGTGCGCTT
ATCTGCCAGCACGGTCTCA GTAGCA CTGTTCGATCGTCAGATCACGGATGGAAAAGCTATGATCGCATCATTTCTTACATTGACCATGGGCAATAATCAAGGCATGGGTGACGTAGAATATGCCAAAATGCATGACTTCTATGTGCCTGAAGCG TATCGC AGAGACCCTCGTGCGCTT
ATCTGCCAGCACGGTCTCA GTAGCA CTGTTCGATCGTTGCATCACGGATGGAAAAGCTATGATCGCATCATTTCTTACATTGACCATGGGCAATAATCAAGGCATGGGTGACGTAGAATATGCCAAAATGCATGACTTCTATGTGCCTGAAGCG TATCGC AGAGACCCTCGTGCGCTT
ATCTGCCAGCACGGTCTCA GTAGCA CTGTTCGATCGTGGCATCACGGATGGAAAAGCTATGATCGCATCATTTCTTACATTGACCATGGGCAATAATCAAGGCATGGGTGACGTAGAATATGCCAAAATGCATGACTTCTATGTGCCTGAAGCG TATCGC AGAGACCCTCGTGCGCTT
ATCTGCCAGCACGGTCTCA GTAGCA CTGTTCGATCGTCCGATCACGGATGGAAAAGCTATGATCGCATCATTTCTTACATTGACCATGGGCAATAATCAAGGCATGGGTGACGTAGAATATGCCAAAATGCATGACTTCTATGTGCCTGAAGCG TATCGC AGAGACCCTCGTGCGCTT
ATCTGCCAGCACGGTCTCA GTAGCA CTGTTCGATCGTGCGATCACGGATGGAAAAGCTATGATCGCATCATTTCTTACATTGACCATGGGCAATAATCAAGGCATGGGTGACGTAGAATATGCCAAAATGCATGACTTCTATGTGCCTGAAGCG TATCGC AGAGACCCTCGTGCGCTT
ATCTGCCAGCACGGTCTCA GTAGCA CTGTTCGATCGTGTGATCACGGATGGAAAAGCTATGATCGCATCATTTCTTACATTGACCATGGGCAATAATCAAGGCATGGGTGACGTAGAATATGCCAAAATGCATGACTTCTATGTGCCTGAAGCG TATCGC AGAGACCCTCGTGCGCTT
ATCTGCCAGCACGGTCTCA GTAGCA CTGTTCGATCGTATTATCACGGATGGAAAAGCTATGATCGCATCATTTCTTACATTGACCATGGGCAATAATCAAGGCATGGGTGACGTAGAATATGCCAAAATGCATGACTTCTATGTGCCTGAAGCG TATCGC AGAGACCCTCGTGCGCTT
ATCTGCCAGCACGGTCTCA GTAGCA CTGTTCGATCGTCTGATCACGGATGGAAAAGCTATGATCGCATCATTTCTTACATTGACCATGGGCAATAATCAAGGCATGGGTGACGTAGAATATGCCAAAATGCATGACTTCTATGTGCCTGAAGCG TATCGC AGAGACCCTCGTGCGCTT
ATCTGCCAGCACGGTCTCA GTAGCA CTGTTCGATCGTATGATCACGGATGGAAAAGCTATGATCGCATCATTTCTTACATTGACCATGGGCAATAATCAAGGCATGGGTGACGTAGAATATGCCAAAATGCATGACTTCTATGTGCCTGAAGCG TATCGC AGAGACCCTCGTGCGCTT
ATCTGCCAGCACGGTCTCA GTAGCA CTGTTCGATCGTTTTATCACGGATGGAAAAGCTATGATCGCATCATTTCTTACATTGACCATGGGCAATAATCAAGGCATGGGTGACGTAGAATATGCCAAAATGCATGACTTCTATGTGCCTGAAGCG TATCGC AGAGACCCTCGTGCGCTT
ATCTGCCAGCACGGTCTCA GTAGCA CTGTTCGATCGTTATATCACGGATGGAAAAGCTATGATCGCATCATTTCTTACATTGACCATGGGCAATAATCAAGGCATGGGTGACGTAGAATATGCCAAAATGCATGACTTCTATGTGCCTGAAGCG TATCGC AGAGACCCTCGTGCGCTT
ATCTGCCAGCACGGTCTCA GTAGCA CTGTTCGATCGTTGGATCACGGATGGAAAAGCTATGATCGCATCATTTCTTACATTGACCATGGGCAATAATCAAGGCATGGGTGACGTAGAATATGCCAAAATGCATGACTTCTATGTGCCTGAAGCG TATCGC AGAGACCCTCGTGCGCTT
ATCTGCCAGCACGGTCTCA GTAGCA CTGTTCGATCGTAATCGTACGGATGGAAAAGCTATGATCGCATCATTTCTTACATTGACCATGGGCAATAATCAAGGCATGGGTGACGTAGAATATGCCAAAATGCATGACTTCTATGTGCCTGAAGCG TATCGC AGAGACCCTCGTGCGCTT
ATCTGCCAGCACGGTCTCA GTAGCA CTGTTCGATCGTAATCATACGGATGGAAAAGCTATGATCGCATCATTTCTTACATTGACCATGGGCAATAATCAAGGCATGGGTGACGTAGAATATGCCAAAATGCATGACTTCTATGTGCCTGAAGCG TATCGC AGAGACCCTCGTGCGCTT
ATCTGCCAGCACGGTCTCA GTAGCA CTGTTCGATCGTAATAAAACGGATGGAAAAGCTATGATCGCATCATTTCTTACATTGACCATGGGCAATAATCAAGGCATGGGTGACGTAGAATATGCCAAAATGCATGACTTCTATGTGCCTGAAGCG TATCGC AGAGACCCTCGTGCGCTT
ATCTGCCAGCACGGTCTCA GTAGCA CTGTTCGATCGTAATGATACGGATGGAAAAGCTATGATCGCATCATTTCTTACATTGACCATGGGCAATAATCAAGGCATGGGTGACGTAGAATATGCCAAAATGCATGACTTCTATGTGCCTGAAGCG TATCGC AGAGACCCTCGTGCGCTT
ATCTGCCAGCACGGTCTCA GTAGCA CTGTTCGATCGTAATGAAACGGATGGAAAAGCTATGATCGCATCATTTCTTACATTGACCATGGGCAATAATCAAGGCATGGGTGACGTAGAATATGCCAAAATGCATGACTTCTATGTGCCTGAAGCG TATCGC AGAGACCCTCGTGCGCTT
ATCTGCCAGCACGGTCTCA GTAGCA CTGTTCGATCGTAATAGCACGGATGGAAAAGCTATGATCGCATCATTTCTTACATTGACCATGGGCAATAATCAAGGCATGGGTGACGTAGAATATGCCAAAATGCATGACTTCTATGTGCCTGAAGCG TATCGC AGAGACCCTCGTGCGCTT
ATCTGCCAGCACGGTCTCA GTAGCA CTGTTCGATCGTAATACCACGGATGGAAAAGCTATGATCGCATCATTTCTTACATTGACCATGGGCAATAATCAAGGCATGGGTGACGTAGAATATGCCAAAATGCATGACTTCTATGTGCCTGAAGCG TATCGC AGAGACCCTCGTGCGCTT
ATCTGCCAGCACGGTCTCA GTAGCA CTGTTCGATCGTAATAATACGGATGGAAAAGCTATGATCGCATCATTTCTTACATTGACCATGGGCAATAATCAAGGCATGGGTGACGTAGAATATGCCAAAATGCATGACTTCTATGTGCCTGAAGCG TATCGC AGAGACCCTCGTGCGCTT
ATCTGCCAGCACGGTCTCA GTAGCA CTGTTCGATCGTAATCAGACGGATGGAAAAGCTATGATCGCATCATTTCTTACATTGACCATGGGCAATAATCAAGGCATGGGTGACGTAGAATATGCCAAAATGCATGACTTCTATGTGCCTGAAGCG TATCGC AGAGACCCTCGTGCGCTT
ATCTGCCAGCACGGTCTCA GTAGCA CTGTTCGATCGTAATTGCACGGATGGAAAAGCTATGATCGCATCATTTCTTACATTGACCATGGGCAATAATCAAGGCATGGGTGACGTAGAATATGCCAAAATGCATGACTTCTATGTGCCTGAAGCG TATCGC AGAGACCCTCGTGCGCTT
ATCTGCCAGCACGGTCTCA GTAGCA CTGTTCGATCGTAATGGCACGGATGGAAAAGCTATGATCGCATCATTTCTTACATTGACCATGGGCAATAATCAAGGCATGGGTGACGTAGAATATGCCAAAATGCATGACTTCTATGTGCCTGAAGCG TATCGC AGAGACCCTCGTGCGCTT
ATCTGCCAGCACGGTCTCA GTAGCA CTGTTCGATCGTAATCCGACGGATGGAAAAGCTATGATCGCATCATTTCTTACATTGACCATGGGCAATAATCAAGGCATGGGTGACGTAGAATATGCCAAAATGCATGACTTCTATGTGCCTGAAGCG TATCGC AGAGACCCTCGTGCGCTT
ATCTGCCAGCACGGTCTCA GTAGCA CTGTTCGATCGTAATGCGACGGATGGAAAAGCTATGATCGCATCATTTCTTACATTGACCATGGGCAATAATCAAGGCATGGGTGACGTAGAATATGCCAAAATGCATGACTTCTATGTGCCTGAAGCG TATCGC AGAGACCCTCGTGCGCTT
ATCTGCCAGCACGGTCTCA GTAGCA CTGTTCGATCGTAATGTGACGGATGGAAAAGCTATGATCGCATCATTTCTTACATTGACCATGGGCAATAATCAAGGCATGGGTGACGTAGAATATGCCAAAATGCATGACTTCTATGTGCCTGAAGCG TATCGC AGAGACCCTCGTGCGCTT
ATCTGCCAGCACGGTCTCA GTAGCA CTGTTCGATCGTAATCTGACGGATGGAAAAGCTATGATCGCATCATTTCTTACATTGACCATGGGCAATAATCAAGGCATGGGTGACGTAGAATATGCCAAAATGCATGACTTCTATGTGCCTGAAGCG TATCGC AGAGACCCTCGTGCGCTT
ATCTGCCAGCACGGTCTCA GTAGCA CTGTTCGATCGTAATATGACGGATGGAAAAGCTATGATCGCATCATTTCTTACATTGACCATGGGCAATAATCAAGGCATGGGTGACGTAGAATATGCCAAAATGCATGACTTCTATGTGCCTGAAGCG TATCGC AGAGACCCTCGTGCGCTT
ATCTGCCAGCACGGTCTCA GTAGCA CTGTTCGATCGTAATTTTACGGATGGAAAAGCTATGATCGCATCATTTCTTACATTGACCATGGGCAATAATCAAGGCATGGGTGACGTAGAATATGCCAAAATGCATGACTTCTATGTGCCTGAAGCG TATCGC AGAGACCCTCGTGCGCTT
ATCTGCCAGCACGGTCTCA GTAGCA CTGTTCGATCGTAATTATACGGATGGAAAAGCTATGATCGCATCATTTCTTACATTGACCATGGGCAATAATCAAGGCATGGGTGACGTAGAATATGCCAAAATGCATGACTTCTATGTGCCTGAAGCG TATCGC AGAGACCCTCGTGCGCTT
ATCTGCCAGCACGGTCTCA GTAGCA CTGTTCGATCGTAATTGGACGGATGGAAAAGCTATGATCGCATCATTTCTTACATTGACCATGGGCAATAATCAAGGCATGGGTGACGTAGAATATGCCAAAATGCATGACTTCTATGTGCCTGAAGCG TATCGC AGAGACCCTCGTGCGCTT
ATCTGCCAGCACGGTCTCA GTAGCA CTGTTCGATCGTAATATCCGTGATGGAAAAGCTATGATCGCATCATTTCTTACATTGACCATGGGCAATAATCAAGGCATGGGTGACGTAGAATATGCCAAAATGCATGACTTCTATGTGCCTGAAGCG TATCGC AGAGACCCTCGTGCGCTT
ATCTGCCAGCACGGTCTCA GTAGCA CTGTTCGATCGTAATATCCATGATGGAAAAGCTATGATCGCATCATTTCTTACATTGACCATGGGCAATAATCAAGGCATGGGTGACGTAGAATATGCCAAAATGCATGACTTCTATGTGCCTGAAGCG TATCGC AGAGACCCTCGTGCGCTT
ATCTGCCAGCACGGTCTCA GTAGCA CTGTTCGATCGTAATATCAAAGATGGAAAAGCTATGATCGCATCATTTCTTACATTGACCATGGGCAATAATCAAGGCATGGGTGACGTAGAATATGCCAAAATGCATGACTTCTATGTGCCTGAAGCG TATCGC AGAGACCCTCGTGCGCTT
ATCTGCCAGCACGGTCTCA GTAGCA CTGTTCGATCGTAATATCGATGATGGAAAAGCTATGATCGCATCATTTCTTACATTGACCATGGGCAATAATCAAGGCATGGGTGACGTAGAATATGCCAAAATGCATGACTTCTATGTGCCTGAAGCG TATCGC AGAGACCCTCGTGCGCTT
ATCTGCCAGCACGGTCTCA GTAGCA CTGTTCGATCGTAATATCGAAGATGGAAAAGCTATGATCGCATCATTTCTTACATTGACCATGGGCAATAATCAAGGCATGGGTGACGTAGAATATGCCAAAATGCATGACTTCTATGTGCCTGAAGCG TATCGC AGAGACCCTCGTGCGCTT
ATCTGCCAGCACGGTCTCA GTAGCA CTGTTCGATCGTAATATCAGCGATGGAAAAGCTATGATCGCATCATTTCTTACATTGACCATGGGCAATAATCAAGGCATGGGTGACGTAGAATATGCCAAAATGCATGACTTCTATGTGCCTGAAGCG TATCGC AGAGACCCTCGTGCGCTT
ATCTGCCAGCACGGTCTCA GTAGCA CTGTTCGATCGTAATATCAATGATGGAAAAGCTATGATCGCATCATTTCTTACATTGACCATGGGCAATAATCAAGGCATGGGTGACGTAGAATATGCCAAAATGCATGACTTCTATGTGCCTGAAGCG TATCGC AGAGACCCTCGTGCGCTT
ATCTGCCAGCACGGTCTCA GTAGCA CTGTTCGATCGTAATATCCAGGATGGAAAAGCTATGATCGCATCATTTCTTACATTGACCATGGGCAATAATCAAGGCATGGGTGACGTAGAATATGCCAAAATGCATGACTTCTATGTGCCTGAAGCG TATCGC AGAGACCCTCGTGCGCTT
ATCTGCCAGCACGGTCTCA GTAGCA CTGTTCGATCGTAATATCTGCGATGGAAAAGCTATGATCGCATCATTTCTTACATTGACCATGGGCAATAATCAAGGCATGGGTGACGTAGAATATGCCAAAATGCATGACTTCTATGTGCCTGAAGCG TATCGC AGAGACCCTCGTGCGCTT
ATCTGCCAGCACGGTCTCA GTAGCA CTGTTCGATCGTAATATCGGCGATGGAAAAGCTATGATCGCATCATTTCTTACATTGACCATGGGCAATAATCAAGGCATGGGTGACGTAGAATATGCCAAAATGCATGACTTCTATGTGCCTGAAGCG TATCGC AGAGACCCTCGTGCGCTT
ATCTGCCAGCACGGTCTCA GTAGCA CTGTTCGATCGTAATATCCCGGATGGAAAAGCTATGATCGCATCATTTCTTACATTGACCATGGGCAATAATCAAGGCATGGGTGACGTAGAATATGCCAAAATGCATGACTTCTATGTGCCTGAAGCG TATCGC AGAGACCCTCGTGCGCTT
ATCTGCCAGCACGGTCTCA GTAGCA CTGTTCGATCGTAATATCGCGGATGGAAAAGCTATGATCGCATCATTTCTTACATTGACCATGGGCAATAATCAAGGCATGGGTGACGTAGAATATGCCAAAATGCATGACTTCTATGTGCCTGAAGCG TATCGC AGAGACCCTCGTGCGCTT
ATCTGCCAGCACGGTCTCA GTAGCA CTGTTCGATCGTAATATCGTGGATGGAAAAGCTATGATCGCATCATTTCTTACATTGACCATGGGCAATAATCAAGGCATGGGTGACGTAGAATATGCCAAAATGCATGACTTCTATGTGCCTGAAGCG TATCGC AGAGACCCTCGTGCGCTT
ATCTGCCAGCACGGTCTCA GTAGCA CTGTTCGATCGTAATATCATTGATGGAAAAGCTATGATCGCATCATTTCTTACATTGACCATGGGCAATAATCAAGGCATGGGTGACGTAGAATATGCCAAAATGCATGACTTCTATGTGCCTGAAGCG TATCGC AGAGACCCTCGTGCGCTT
ATCTGCCAGCACGGTCTCA GTAGCA CTGTTCGATCGTAATATCCTGGATGGAAAAGCTATGATCGCATCATTTCTTACATTGACCATGGGCAATAATCAAGGCATGGGTGACGTAGAATATGCCAAAATGCATGACTTCTATGTGCCTGAAGCG TATCGC AGAGACCCTCGTGCGCTT
ATCTGCCAGCACGGTCTCA GTAGCA CTGTTCGATCGTAATATCATGGATGGAAAAGCTATGATCGCATCATTTCTTACATTGACCATGGGCAATAATCAAGGCATGGGTGACGTAGAATATGCCAAAATGCATGACTTCTATGTGCCTGAAGCG TATCGC AGAGACCCTCGTGCGCTT
ATCTGCCAGCACGGTCTCA GTAGCA CTGTTCGATCGTAATATCTTTGATGGAAAAGCTATGATCGCATCATTTCTTACATTGACCATGGGCAATAATCAAGGCATGGGTGACGTAGAATATGCCAAAATGCATGACTTCTATGTGCCTGAAGCG TATCGC AGAGACCCTCGTGCGCTT
ATCTGCCAGCACGGTCTCA GTAGCA CTGTTCGATCGTAATATCTATGATGGAAAAGCTATGATCGCATCATTTCTTACATTGACCATGGGCAATAATCAAGGCATGGGTGACGTAGAATATGCCAAAATGCATGACTTCTATGTGCCTGAAGCG TATCGC AGAGACCCTCGTGCGCTT
ATCTGCCAGCACGGTCTCA GTAGCA CTGTTCGATCGTAATATCTGGGATGGAAAAGCTATGATCGCATCATTTCTTACATTGACCATGGGCAATAATCAAGGCATGGGTGACGTAGAATATGCCAAAATGCATGACTTCTATGTGCCTGAAGCG TATCGC AGAGACCCTCGTGCGCTT
ATCTGCCAGCACGGTCTCA GTAGCA CTGTTCGATCGTAATATCACGCGTGGAAAAGCTATGATCGCATCATTTCTTACATTGACCATGGGCAATAATCAAGGCATGGGTGACGTAGAATATGCCAAAATGCATGACTTCTATGTGCCTGAAGCG TATCGC AGAGACCCTCGTGCGCTT
ATCTGCCAGCACGGTCTCA GTAGCA CTGTTCGATCGTAATATCACGCATGGAAAAGCTATGATCGCATCATTTCTTACATTGACCATGGGCAATAATCAAGGCATGGGTGACGTAGAATATGCCAAAATGCATGACTTCTATGTGCCTGAAGCG TATCGC AGAGACCCTCGTGCGCTT
ATCTGCCAGCACGGTCTCA GTAGCA CTGTTCGATCGTAATATCACGAAAGGAAAAGCTATGATCGCATCATTTCTTACATTGACCATGGGCAATAATCAAGGCATGGGTGACGTAGAATATGCCAAAATGCATGACTTCTATGTGCCTGAAGCG TATCGC AGAGACCCTCGTGCGCTT
ATCTGCCAGCACGGTCTCA GTAGCA CTGTTCGATCGTAATATCACGGAAGGAAAAGCTATGATCGCATCATTTCTTACATTGACCATGGGCAATAATCAAGGCATGGGTGACGTAGAATATGCCAAAATGCATGACTTCTATGTGCCTGAAGCG TATCGC AGAGACCCTCGTGCGCTT
ATCTGCCAGCACGGTCTCA GTAGCA CTGTTCGATCGTAATATCACGAGCGGAAAAGCTATGATCGCATCATTTCTTACATTGACCATGGGCAATAATCAAGGCATGGGTGACGTAGAATATGCCAAAATGCATGACTTCTATGTGCCTGAAGCG TATCGC AGAGACCCTCGTGCGCTT
ATCTGCCAGCACGGTCTCA GTAGCA CTGTTCGATCGTAATATCACGACCGGAAAAGCTATGATCGCATCATTTCTTACATTGACCATGGGCAATAATCAAGGCATGGGTGACGTAGAATATGCCAAAATGCATGACTTCTATGTGCCTGAAGCG TATCGC AGAGACCCTCGTGCGCTT
ATCTGCCAGCACGGTCTCA GTAGCA CTGTTCGATCGTAATATCACGAATGGAAAAGCTATGATCGCATCATTTCTTACATTGACCATGGGCAATAATCAAGGCATGGGTGACGTAGAATATGCCAAAATGCATGACTTCTATGTGCCTGAAGCG TATCGC AGAGACCCTCGTGCGCTT
ATCTGCCAGCACGGTCTCA GTAGCA CTGTTCGATCGTAATATCACGCAGGGAAAAGCTATGATCGCATCATTTCTTACATTGACCATGGGCAATAATCAAGGCATGGGTGACGTAGAATATGCCAAAATGCATGACTTCTATGTGCCTGAAGCG TATCGC AGAGACCCTCGTGCGCTT
ATCTGCCAGCACGGTCTCA GTAGCA CTGTTCGATCGTAATATCACGTGCGGAAAAGCTATGATCGCATCATTTCTTACATTGACCATGGGCAATAATCAAGGCATGGGTGACGTAGAATATGCCAAAATGCATGACTTCTATGTGCCTGAAGCG TATCGC AGAGACCCTCGTGCGCTT
ATCTGCCAGCACGGTCTCA GTAGCA CTGTTCGATCGTAATATCACGGGCGGAAAAGCTATGATCGCATCATTTCTTACATTGACCATGGGCAATAATCAAGGCATGGGTGACGTAGAATATGCCAAAATGCATGACTTCTATGTGCCTGAAGCG TATCGC AGAGACCCTCGTGCGCTT
ATCTGCCAGCACGGTCTCA GTAGCA CTGTTCGATCGTAATATCACGCCGGGAAAAGCTATGATCGCATCATTTCTTACATTGACCATGGGCAATAATCAAGGCATGGGTGACGTAGAATATGCCAAAATGCATGACTTCTATGTGCCTGAAGCG TATCGC AGAGACCCTCGTGCGCTT
ATCTGCCAGCACGGTCTCA GTAGCA CTGTTCGATCGTAATATCACGGCGGGAAAAGCTATGATCGCATCATTTCTTACATTGACCATGGGCAATAATCAAGGCATGGGTGACGTAGAATATGCCAAAATGCATGACTTCTATGTGCCTGAAGCG TATCGC AGAGACCCTCGTGCGCTT
ATCTGCCAGCACGGTCTCA GTAGCA CTGTTCGATCGTAATATCACGGTGGGAAAAGCTATGATCGCATCATTTCTTACATTGACCATGGGCAATAATCAAGGCATGGGTGACGTAGAATATGCCAAAATGCATGACTTCTATGTGCCTGAAGCG TATCGC AGAGACCCTCGTGCGCTT
ATCTGCCAGCACGGTCTCA GTAGCA CTGTTCGATCGTAATATCACGATTGGAAAAGCTATGATCGCATCATTTCTTACATTGACCATGGGCAATAATCAAGGCATGGGTGACGTAGAATATGCCAAAATGCATGACTTCTATGTGCCTGAAGCG TATCGC AGAGACCCTCGTGCGCTT
ATCTGCCAGCACGGTCTCA GTAGCA CTGTTCGATCGTAATATCACGCTGGGAAAAGCTATGATCGCATCATTTCTTACATTGACCATGGGCAATAATCAAGGCATGGGTGACGTAGAATATGCCAAAATGCATGACTTCTATGTGCCTGAAGCG TATCGC AGAGACCCTCGTGCGCTT
ATCTGCCAGCACGGTCTCA GTAGCA CTGTTCGATCGTAATATCACGATGGGAAAAGCTATGATCGCATCATTTCTTACATTGACCATGGGCAATAATCAAGGCATGGGTGACGTAGAATATGCCAAAATGCATGACTTCTATGTGCCTGAAGCG TATCGC AGAGACCCTCGTGCGCTT
ATCTGCCAGCACGGTCTCA GTAGCA CTGTTCGATCGTAATATCACGTTTGGAAAAGCTATGATCGCATCATTTCTTACATTGACCATGGGCAATAATCAAGGCATGGGTGACGTAGAATATGCCAAAATGCATGACTTCTATGTGCCTGAAGCG TATCGC AGAGACCCTCGTGCGCTT
ATCTGCCAGCACGGTCTCA GTAGCA CTGTTCGATCGTAATATCACGTATGGAAAAGCTATGATCGCATCATTTCTTACATTGACCATGGGCAATAATCAAGGCATGGGTGACGTAGAATATGCCAAAATGCATGACTTCTATGTGCCTGAAGCG TATCGC AGAGACCCTCGTGCGCTT
ATCTGCCAGCACGGTCTCA GTAGCA CTGTTCGATCGTAATATCACGTGGGGAAAAGCTATGATCGCATCATTTCTTACATTGACCATGGGCAATAATCAAGGCATGGGTGACGTAGAATATGCCAAAATGCATGACTTCTATGTGCCTGAAGCG TATCGC AGAGACCCTCGTGCGCTT
ATCTGCCAGCACGGTCTCA GTAGCA CTGTTCGATCGTAATATCACGGATCGTAAAGCTATGATCGCATCATTTCTTACATTGACCATGGGCAATAATCAAGGCATGGGTGACGTAGAATATGCCAAAATGCATGACTTCTATGTGCCTGAAGCG TATCGC AGAGACCCTCGTGCGCTT
ATCTGCCAGCACGGTCTCA GTAGCA CTGTTCGATCGTAATATCACGGATCATAAAGCTATGATCGCATCATTTCTTACATTGACCATGGGCAATAATCAAGGCATGGGTGACGTAGAATATGCCAAAATGCATGACTTCTATGTGCCTGAAGCG TATCGC AGAGACCCTCGTGCGCTT
ATCTGCCAGCACGGTCTCA GTAGCA CTGTTCGATCGTAATATCACGGATAAAAAAGCTATGATCGCATCATTTCTTACATTGACCATGGGCAATAATCAAGGCATGGGTGACGTAGAATATGCCAAAATGCATGACTTCTATGTGCCTGAAGCG TATCGC AGAGACCCTCGTGCGCTT
ATCTGCCAGCACGGTCTCA GTAGCA CTGTTCGATCGTAATATCACGGATGATAAAGCTATGATCGCATCATTTCTTACATTGACCATGGGCAATAATCAAGGCATGGGTGACGTAGAATATGCCAAAATGCATGACTTCTATGTGCCTGAAGCG TATCGC AGAGACCCTCGTGCGCTT
ATCTGCCAGCACGGTCTCA GTAGCA CTGTTCGATCGTAATATCACGGATGAAAAAGCTATGATCGCATCATTTCTTACATTGACCATGGGCAATAATCAAGGCATGGGTGACGTAGAATATGCCAAAATGCATGACTTCTATGTGCCTGAAGCG TATCGC AGAGACCCTCGTGCGCTT
ATCTGCCAGCACGGTCTCA GTAGCA CTGTTCGATCGTAATATCACGGATAGCAAAGCTATGATCGCATCATTTCTTACATTGACCATGGGCAATAATCAAGGCATGGGTGACGTAGAATATGCCAAAATGCATGACTTCTATGTGCCTGAAGCG TATCGC AGAGACCCTCGTGCGCTT
ATCTGCCAGCACGGTCTCA GTAGCA CTGTTCGATCGTAATATCACGGATACCAAAGCTATGATCGCATCATTTCTTACATTGACCATGGGCAATAATCAAGGCATGGGTGACGTAGAATATGCCAAAATGCATGACTTCTATGTGCCTGAAGCG TATCGC AGAGACCCTCGTGCGCTT
ATCTGCCAGCACGGTCTCA GTAGCA CTGTTCGATCGTAATATCACGGATAATAAAGCTATGATCGCATCATTTCTTACATTGACCATGGGCAATAATCAAGGCATGGGTGACGTAGAATATGCCAAAATGCATGACTTCTATGTGCCTGAAGCG TATCGC AGAGACCCTCGTGCGCTT
ATCTGCCAGCACGGTCTCA GTAGCA CTGTTCGATCGTAATATCACGGATCAGAAAGCTATGATCGCATCATTTCTTACATTGACCATGGGCAATAATCAAGGCATGGGTGACGTAGAATATGCCAAAATGCATGACTTCTATGTGCCTGAAGCG TATCGC AGAGACCCTCGTGCGCTT
ATCTGCCAGCACGGTCTCA GTAGCA CTGTTCGATCGTAATATCACGGATTGCAAAGCTATGATCGCATCATTTCTTACATTGACCATGGGCAATAATCAAGGCATGGGTGACGTAGAATATGCCAAAATGCATGACTTCTATGTGCCTGAAGCG TATCGC AGAGACCCTCGTGCGCTT
ATCTGCCAGCACGGTCTCA GTAGCA CTGTTCGATCGTAATATCACGGATCCGAAAGCTATGATCGCATCATTTCTTACATTGACCATGGGCAATAATCAAGGCATGGGTGACGTAGAATATGCCAAAATGCATGACTTCTATGTGCCTGAAGCG TATCGC AGAGACCCTCGTGCGCTT
ATCTGCCAGCACGGTCTCA GTAGCA CTGTTCGATCGTAATATCACGGATGCGAAAGCTATGATCGCATCATTTCTTACATTGACCATGGGCAATAATCAAGGCATGGGTGACGTAGAATATGCCAAAATGCATGACTTCTATGTGCCTGAAGCG TATCGC AGAGACCCTCGTGCGCTT
ATCTGCCAGCACGGTCTCA GTAGCA CTGTTCGATCGTAATATCACGGATGTGAAAGCTATGATCGCATCATTTCTTACATTGACCATGGGCAATAATCAAGGCATGGGTGACGTAGAATATGCCAAAATGCATGACTTCTATGTGCCTGAAGCG TATCGC AGAGACCCTCGTGCGCTT
ATCTGCCAGCACGGTCTCA GTAGCA CTGTTCGATCGTAATATCACGGATATTAAAGCTATGATCGCATCATTTCTTACATTGACCATGGGCAATAATCAAGGCATGGGTGACGTAGAATATGCCAAAATGCATGACTTCTATGTGCCTGAAGCG TATCGC AGAGACCCTCGTGCGCTT
ATCTGCCAGCACGGTCTCA GTAGCA CTGTTCGATCGTAATATCACGGATCTGAAAGCTATGATCGCATCATTTCTTACATTGACCATGGGCAATAATCAAGGCATGGGTGACGTAGAATATGCCAAAATGCATGACTTCTATGTGCCTGAAGCG TATCGC AGAGACCCTCGTGCGCTT
ATCTGCCAGCACGGTCTCA GTAGCA CTGTTCGATCGTAATATCACGGATATGAAAGCTATGATCGCATCATTTCTTACATTGACCATGGGCAATAATCAAGGCATGGGTGACGTAGAATATGCCAAAATGCATGACTTCTATGTGCCTGAAGCG TATCGC AGAGACCCTCGTGCGCTT
ATCTGCCAGCACGGTCTCA GTAGCA CTGTTCGATCGTAATATCACGGATTTTAAAGCTATGATCGCATCATTTCTTACATTGACCATGGGCAATAATCAAGGCATGGGTGACGTAGAATATGCCAAAATGCATGACTTCTATGTGCCTGAAGCG TATCGC AGAGACCCTCGTGCGCTT
ATCTGCCAGCACGGTCTCA GTAGCA CTGTTCGATCGTAATATCACGGATTATAAAGCTATGATCGCATCATTTCTTACATTGACCATGGGCAATAATCAAGGCATGGGTGACGTAGAATATGCCAAAATGCATGACTTCTATGTGCCTGAAGCG TATCGC AGAGACCCTCGTGCGCTT
ATCTGCCAGCACGGTCTCA GTAGCA CTGTTCGATCGTAATATCACGGATTGGAAAGCTATGATCGCATCATTTCTTACATTGACCATGGGCAATAATCAAGGCATGGGTGACGTAGAATATGCCAAAATGCATGACTTCTATGTGCCTGAAGCG TATCGC AGAGACCCTCGTGCGCTT
ATCTGCCAGCACGGTCTCA GTAGCA CTGTTCGATCGTAATATCACGGATGGACGTGCTATGATCGCATCATTTCTTACATTGACCATGGGCAATAATCAAGGCATGGGTGACGTAGAATATGCCAAAATGCATGACTTCTATGTGCCTGAAGCG TATCGC AGAGACCCTCGTGCGCTT
ATCTGCCAGCACGGTCTCA GTAGCA CTGTTCGATCGTAATATCACGGATGGACATGCTATGATCGCATCATTTCTTACATTGACCATGGGCAATAATCAAGGCATGGGTGACGTAGAATATGCCAAAATGCATGACTTCTATGTGCCTGAAGCG TATCGC AGAGACCCTCGTGCGCTT
ATCTGCCAGCACGGTCTCA GTAGCA CTGTTCGATCGTAATATCACGGATGGAGATGCTATGATCGCATCATTTCTTACATTGACCATGGGCAATAATCAAGGCATGGGTGACGTAGAATATGCCAAAATGCATGACTTCTATGTGCCTGAAGCG TATCGC AGAGACCCTCGTGCGCTT
ATCTGCCAGCACGGTCTCA GTAGCA CTGTTCGATCGTAATATCACGGATGGAGAAGCTATGATCGCATCATTTCTTACATTGACCATGGGCAATAATCAAGGCATGGGTGACGTAGAATATGCCAAAATGCATGACTTCTATGTGCCTGAAGCG TATCGC AGAGACCCTCGTGCGCTT
ATCTGCCAGCACGGTCTCA GTAGCA CTGTTCGATCGTAATATCACGGATGGAAGCGCTATGATCGCATCATTTCTTACATTGACCATGGGCAATAATCAAGGCATGGGTGACGTAGAATATGCCAAAATGCATGACTTCTATGTGCCTGAAGCG TATCGC AGAGACCCTCGTGCGCTT
ATCTGCCAGCACGGTCTCA GTAGCA CTGTTCGATCGTAATATCACGGATGGAACCGCTATGATCGCATCATTTCTTACATTGACCATGGGCAATAATCAAGGCATGGGTGACGTAGAATATGCCAAAATGCATGACTTCTATGTGCCTGAAGCG TATCGC AGAGACCCTCGTGCGCTT
ATCTGCCAGCACGGTCTCA GTAGCA CTGTTCGATCGTAATATCACGGATGGAAATGCTATGATCGCATCATTTCTTACATTGACCATGGGCAATAATCAAGGCATGGGTGACGTAGAATATGCCAAAATGCATGACTTCTATGTGCCTGAAGCG TATCGC AGAGACCCTCGTGCGCTT
ATCTGCCAGCACGGTCTCA GTAGCA CTGTTCGATCGTAATATCACGGATGGACAGGCTATGATCGCATCATTTCTTACATTGACCATGGGCAATAATCAAGGCATGGGTGACGTAGAATATGCCAAAATGCATGACTTCTATGTGCCTGAAGCG TATCGC AGAGACCCTCGTGCGCTT
ATCTGCCAGCACGGTCTCA GTAGCA CTGTTCGATCGTAATATCACGGATGGATGCGCTATGATCGCATCATTTCTTACATTGACCATGGGCAATAATCAAGGCATGGGTGACGTAGAATATGCCAAAATGCATGACTTCTATGTGCCTGAAGCG TATCGC AGAGACCCTCGTGCGCTT
ATCTGCCAGCACGGTCTCA GTAGCA CTGTTCGATCGTAATATCACGGATGGAGGCGCTATGATCGCATCATTTCTTACATTGACCATGGGCAATAATCAAGGCATGGGTGACGTAGAATATGCCAAAATGCATGACTTCTATGTGCCTGAAGCG TATCGC AGAGACCCTCGTGCGCTT
ATCTGCCAGCACGGTCTCA GTAGCA CTGTTCGATCGTAATATCACGGATGGACCGGCTATGATCGCATCATTTCTTACATTGACCATGGGCAATAATCAAGGCATGGGTGACGTAGAATATGCCAAAATGCATGACTTCTATGTGCCTGAAGCG TATCGC AGAGACCCTCGTGCGCTT
ATCTGCCAGCACGGTCTCA GTAGCA CTGTTCGATCGTAATATCACGGATGGAGCGGCTATGATCGCATCATTTCTTACATTGACCATGGGCAATAATCAAGGCATGGGTGACGTAGAATATGCCAAAATGCATGACTTCTATGTGCCTGAAGCG TATCGC AGAGACCCTCGTGCGCTT
ATCTGCCAGCACGGTCTCA GTAGCA CTGTTCGATCGTAATATCACGGATGGAGTGGCTATGATCGCATCATTTCTTACATTGACCATGGGCAATAATCAAGGCATGGGTGACGTAGAATATGCCAAAATGCATGACTTCTATGTGCCTGAAGCG TATCGC AGAGACCCTCGTGCGCTT
ATCTGCCAGCACGGTCTCA GTAGCA CTGTTCGATCGTAATATCACGGATGGAATTGCTATGATCGCATCATTTCTTACATTGACCATGGGCAATAATCAAGGCATGGGTGACGTAGAATATGCCAAAATGCATGACTTCTATGTGCCTGAAGCG TATCGC AGAGACCCTCGTGCGCTT
ATCTGCCAGCACGGTCTCA GTAGCA CTGTTCGATCGTAATATCACGGATGGACTGGCTATGATCGCATCATTTCTTACATTGACCATGGGCAATAATCAAGGCATGGGTGACGTAGAATATGCCAAAATGCATGACTTCTATGTGCCTGAAGCG TATCGC AGAGACCCTCGTGCGCTT
ATCTGCCAGCACGGTCTCA GTAGCA CTGTTCGATCGTAATATCACGGATGGAATGGCTATGATCGCATCATTTCTTACATTGACCATGGGCAATAATCAAGGCATGGGTGACGTAGAATATGCCAAAATGCATGACTTCTATGTGCCTGAAGCG TATCGC AGAGACCCTCGTGCGCTT
ATCTGCCAGCACGGTCTCA GTAGCA CTGTTCGATCGTAATATCACGGATGGATTTGCTATGATCGCATCATTTCTTACATTGACCATGGGCAATAATCAAGGCATGGGTGACGTAGAATATGCCAAAATGCATGACTTCTATGTGCCTGAAGCG TATCGC AGAGACCCTCGTGCGCTT
ATCTGCCAGCACGGTCTCA GTAGCA CTGTTCGATCGTAATATCACGGATGGATATGCTATGATCGCATCATTTCTTACATTGACCATGGGCAATAATCAAGGCATGGGTGACGTAGAATATGCCAAAATGCATGACTTCTATGTGCCTGAAGCG TATCGC AGAGACCCTCGTGCGCTT
ATCTGCCAGCACGGTCTCA GTAGCA CTGTTCGATCGTAATATCACGGATGGATGGGCTATGATCGCATCATTTCTTACATTGACCATGGGCAATAATCAAGGCATGGGTGACGTAGAATATGCCAAAATGCATGACTTCTATGTGCCTGAAGCG TATCGC AGAGACCCTCGTGCGCTT
ATCTGCCAGCACGGTCTCA GTAGCA CTGTTCGATCGTAATATCACGGATGGAAAACGTATGATCGCATCATTTCTTACATTGACCATGGGCAATAATCAAGGCATGGGTGACGTAGAATATGCCAAAATGCATGACTTCTATGTGCCTGAAGCG TATCGC AGAGACCCTCGTGCGCTT
ATCTGCCAGCACGGTCTCA GTAGCA CTGTTCGATCGTAATATCACGGATGGAAAACATATGATCGCATCATTTCTTACATTGACCATGGGCAATAATCAAGGCATGGGTGACGTAGAATATGCCAAAATGCATGACTTCTATGTGCCTGAAGCG TATCGC AGAGACCCTCGTGCGCTT
ATCTGCCAGCACGGTCTCA GTAGCA CTGTTCGATCGTAATATCACGGATGGAAAAAAAATGATCGCATCATTTCTTACATTGACCATGGGCAATAATCAAGGCATGGGTGACGTAGAATATGCCAAAATGCATGACTTCTATGTGCCTGAAGCG TATCGC AGAGACCCTCGTGCGCTT
ATCTGCCAGCACGGTCTCA GTAGCA CTGTTCGATCGTAATATCACGGATGGAAAAGATATGATCGCATCATTTCTTACATTGACCATGGGCAATAATCAAGGCATGGGTGACGTAGAATATGCCAAAATGCATGACTTCTATGTGCCTGAAGCG TATCGC AGAGACCCTCGTGCGCTT
ATCTGCCAGCACGGTCTCA GTAGCA CTGTTCGATCGTAATATCACGGATGGAAAAGAAATGATCGCATCATTTCTTACATTGACCATGGGCAATAATCAAGGCATGGGTGACGTAGAATATGCCAAAATGCATGACTTCTATGTGCCTGAAGCG TATCGC AGAGACCCTCGTGCGCTT
ATCTGCCAGCACGGTCTCA GTAGCA CTGTTCGATCGTAATATCACGGATGGAAAAAGCATGATCGCATCATTTCTTACATTGACCATGGGCAATAATCAAGGCATGGGTGACGTAGAATATGCCAAAATGCATGACTTCTATGTGCCTGAAGCG TATCGC AGAGACCCTCGTGCGCTT
ATCTGCCAGCACGGTCTCA GTAGCA CTGTTCGATCGTAATATCACGGATGGAAAAACCATGATCGCATCATTTCTTACATTGACCATGGGCAATAATCAAGGCATGGGTGACGTAGAATATGCCAAAATGCATGACTTCTATGTGCCTGAAGCG TATCGC AGAGACCCTCGTGCGCTT
ATCTGCCAGCACGGTCTCA GTAGCA CTGTTCGATCGTAATATCACGGATGGAAAAAATATGATCGCATCATTTCTTACATTGACCATGGGCAATAATCAAGGCATGGGTGACGTAGAATATGCCAAAATGCATGACTTCTATGTGCCTGAAGCG TATCGC AGAGACCCTCGTGCGCTT
ATCTGCCAGCACGGTCTCA GTAGCA CTGTTCGATCGTAATATCACGGATGGAAAACAGATGATCGCATCATTTCTTACATTGACCATGGGCAATAATCAAGGCATGGGTGACGTAGAATATGCCAAAATGCATGACTTCTATGTGCCTGAAGCG TATCGC AGAGACCCTCGTGCGCTT
ATCTGCCAGCACGGTCTCA GTAGCA CTGTTCGATCGTAATATCACGGATGGAAAATGCATGATCGCATCATTTCTTACATTGACCATGGGCAATAATCAAGGCATGGGTGACGTAGAATATGCCAAAATGCATGACTTCTATGTGCCTGAAGCG TATCGC AGAGACCCTCGTGCGCTT
ATCTGCCAGCACGGTCTCA GTAGCA CTGTTCGATCGTAATATCACGGATGGAAAAGGCATGATCGCATCATTTCTTACATTGACCATGGGCAATAATCAAGGCATGGGTGACGTAGAATATGCCAAAATGCATGACTTCTATGTGCCTGAAGCG TATCGC AGAGACCCTCGTGCGCTT
ATCTGCCAGCACGGTCTCA GTAGCA CTGTTCGATCGTAATATCACGGATGGAAAACCGATGATCGCATCATTTCTTACATTGACCATGGGCAATAATCAAGGCATGGGTGACGTAGAATATGCCAAAATGCATGACTTCTATGTGCCTGAAGCG TATCGC AGAGACCCTCGTGCGCTT
ATCTGCCAGCACGGTCTCA GTAGCA CTGTTCGATCGTAATATCACGGATGGAAAAGTGATGATCGCATCATTTCTTACATTGACCATGGGCAATAATCAAGGCATGGGTGACGTAGAATATGCCAAAATGCATGACTTCTATGTGCCTGAAGCG TATCGC AGAGACCCTCGTGCGCTT
ATCTGCCAGCACGGTCTCA GTAGCA CTGTTCGATCGTAATATCACGGATGGAAAAATTATGATCGCATCATTTCTTACATTGACCATGGGCAATAATCAAGGCATGGGTGACGTAGAATATGCCAAAATGCATGACTTCTATGTGCCTGAAGCG TATCGC AGAGACCCTCGTGCGCTT
ATCTGCCAGCACGGTCTCA GTAGCA CTGTTCGATCGTAATATCACGGATGGAAAACTGATGATCGCATCATTTCTTACATTGACCATGGGCAATAATCAAGGCATGGGTGACGTAGAATATGCCAAAATGCATGACTTCTATGTGCCTGAAGCG TATCGC AGAGACCCTCGTGCGCTT
ATCTGCCAGCACGGTCTCA GTAGCA CTGTTCGATCGTAATATCACGGATGGAAAAATGATGATCGCATCATTTCTTACATTGACCATGGGCAATAATCAAGGCATGGGTGACGTAGAATATGCCAAAATGCATGACTTCTATGTGCCTGAAGCG TATCGC AGAGACCCTCGTGCGCTT
ATCTGCCAGCACGGTCTCA GTAGCA CTGTTCGATCGTAATATCACGGATGGAAAATTTATGATCGCATCATTTCTTACATTGACCATGGGCAATAATCAAGGCATGGGTGACGTAGAATATGCCAAAATGCATGACTTCTATGTGCCTGAAGCG TATCGC AGAGACCCTCGTGCGCTT
ATCTGCCAGCACGGTCTCA GTAGCA CTGTTCGATCGTAATATCACGGATGGAAAATATATGATCGCATCATTTCTTACATTGACCATGGGCAATAATCAAGGCATGGGTGACGTAGAATATGCCAAAATGCATGACTTCTATGTGCCTGAAGCG TATCGC AGAGACCCTCGTGCGCTT
ATCTGCCAGCACGGTCTCA GTAGCA CTGTTCGATCGTAATATCACGGATGGAAAATGGATGATCGCATCATTTCTTACATTGACCATGGGCAATAATCAAGGCATGGGTGACGTAGAATATGCCAAAATGCATGACTTCTATGTGCCTGAAGCG TATCGC AGAGACCCTCGTGCGCTT
ATCTGCCAGCACGGTCTCA GTAGCA CTGTTCGATCGTAATATCACGGATGGAAAAGCTCGTATCGCATCATTTCTTACATTGACCATGGGCAATAATCAAGGCATGGGTGACGTAGAATATGCCAAAATGCATGACTTCTATGTGCCTGAAGCG TATCGC AGAGACCCTCGTGCGCTT
ATCTGCCAGCACGGTCTCA GTAGCA CTGTTCGATCGTAATATCACGGATGGAAAAGCTCATATCGCATCATTTCTTACATTGACCATGGGCAATAATCAAGGCATGGGTGACGTAGAATATGCCAAAATGCATGACTTCTATGTGCCTGAAGCG TATCGC AGAGACCCTCGTGCGCTT
ATCTGCCAGCACGGTCTCA GTAGCA CTGTTCGATCGTAATATCACGGATGGAAAAGCTAAAATCGCATCATTTCTTACATTGACCATGGGCAATAATCAAGGCATGGGTGACGTAGAATATGCCAAAATGCATGACTTCTATGTGCCTGAAGCG TATCGC AGAGACCCTCGTGCGCTT
ATCTGCCAGCACGGTCTCA GTAGCA CTGTTCGATCGTAATATCACGGATGGAAAAGCTGATATCGCATCATTTCTTACATTGACCATGGGCAATAATCAAGGCATGGGTGACGTAGAATATGCCAAAATGCATGACTTCTATGTGCCTGAAGCG TATCGC AGAGACCCTCGTGCGCTT
ATCTGCCAGCACGGTCTCA GTAGCA CTGTTCGATCGTAATATCACGGATGGAAAAGCTGAAATCGCATCATTTCTTACATTGACCATGGGCAATAATCAAGGCATGGGTGACGTAGAATATGCCAAAATGCATGACTTCTATGTGCCTGAAGCG TATCGC AGAGACCCTCGTGCGCTT
ATCTGCCAGCACGGTCTCA GTAGCA CTGTTCGATCGTAATATCACGGATGGAAAAGCTAGCATCGCATCATTTCTTACATTGACCATGGGCAATAATCAAGGCATGGGTGACGTAGAATATGCCAAAATGCATGACTTCTATGTGCCTGAAGCG TATCGC AGAGACCCTCGTGCGCTT
ATCTGCCAGCACGGTCTCA GTAGCA CTGTTCGATCGTAATATCACGGATGGAAAAGCTACCATCGCATCATTTCTTACATTGACCATGGGCAATAATCAAGGCATGGGTGACGTAGAATATGCCAAAATGCATGACTTCTATGTGCCTGAAGCG TATCGC AGAGACCCTCGTGCGCTT
ATCTGCCAGCACGGTCTCA GTAGCA CTGTTCGATCGTAATATCACGGATGGAAAAGCTAATATCGCATCATTTCTTACATTGACCATGGGCAATAATCAAGGCATGGGTGACGTAGAATATGCCAAAATGCATGACTTCTATGTGCCTGAAGCG TATCGC AGAGACCCTCGTGCGCTT
ATCTGCCAGCACGGTCTCA GTAGCA CTGTTCGATCGTAATATCACGGATGGAAAAGCTCAGATCGCATCATTTCTTACATTGACCATGGGCAATAATCAAGGCATGGGTGACGTAGAATATGCCAAAATGCATGACTTCTATGTGCCTGAAGCG TATCGC AGAGACCCTCGTGCGCTT
ATCTGCCAGCACGGTCTCA GTAGCA CTGTTCGATCGTAATATCACGGATGGAAAAGCTTGCATCGCATCATTTCTTACATTGACCATGGGCAATAATCAAGGCATGGGTGACGTAGAATATGCCAAAATGCATGACTTCTATGTGCCTGAAGCG TATCGC AGAGACCCTCGTGCGCTT
ATCTGCCAGCACGGTCTCA GTAGCA CTGTTCGATCGTAATATCACGGATGGAAAAGCTGGCATCGCATCATTTCTTACATTGACCATGGGCAATAATCAAGGCATGGGTGACGTAGAATATGCCAAAATGCATGACTTCTATGTGCCTGAAGCG TATCGC AGAGACCCTCGTGCGCTT
ATCTGCCAGCACGGTCTCA GTAGCA CTGTTCGATCGTAATATCACGGATGGAAAAGCTCCGATCGCATCATTTCTTACATTGACCATGGGCAATAATCAAGGCATGGGTGACGTAGAATATGCCAAAATGCATGACTTCTATGTGCCTGAAGCG TATCGC AGAGACCCTCGTGCGCTT
ATCTGCCAGCACGGTCTCA GTAGCA CTGTTCGATCGTAATATCACGGATGGAAAAGCTGCGATCGCATCATTTCTTACATTGACCATGGGCAATAATCAAGGCATGGGTGACGTAGAATATGCCAAAATGCATGACTTCTATGTGCCTGAAGCG TATCGC AGAGACCCTCGTGCGCTT
ATCTGCCAGCACGGTCTCA GTAGCA CTGTTCGATCGTAATATCACGGATGGAAAAGCTGTGATCGCATCATTTCTTACATTGACCATGGGCAATAATCAAGGCATGGGTGACGTAGAATATGCCAAAATGCATGACTTCTATGTGCCTGAAGCG TATCGC AGAGACCCTCGTGCGCTT
ATCTGCCAGCACGGTCTCA GTAGCA CTGTTCGATCGTAATATCACGGATGGAAAAGCTATTATCGCATCATTTCTTACATTGACCATGGGCAATAATCAAGGCATGGGTGACGTAGAATATGCCAAAATGCATGACTTCTATGTGCCTGAAGCG TATCGC AGAGACCCTCGTGCGCTT
ATCTGCCAGCACGGTCTCA GTAGCA CTGTTCGATCGTAATATCACGGATGGAAAAGCTCTGATCGCATCATTTCTTACATTGACCATGGGCAATAATCAAGGCATGGGTGACGTAGAATATGCCAAAATGCATGACTTCTATGTGCCTGAAGCG TATCGC AGAGACCCTCGTGCGCTT
ATCTGCCAGCACGGTCTCA GTAGCA CTGTTCGATCGTAATATCACGGATGGAAAAGCTTTTATCGCATCATTTCTTACATTGACCATGGGCAATAATCAAGGCATGGGTGACGTAGAATATGCCAAAATGCATGACTTCTATGTGCCTGAAGCG TATCGC AGAGACCCTCGTGCGCTT
ATCTGCCAGCACGGTCTCA GTAGCA CTGTTCGATCGTAATATCACGGATGGAAAAGCTTATATCGCATCATTTCTTACATTGACCATGGGCAATAATCAAGGCATGGGTGACGTAGAATATGCCAAAATGCATGACTTCTATGTGCCTGAAGCG TATCGC AGAGACCCTCGTGCGCTT
ATCTGCCAGCACGGTCTCA GTAGCA CTGTTCGATCGTAATATCACGGATGGAAAAGCTTGGATCGCATCATTTCTTACATTGACCATGGGCAATAATCAAGGCATGGGTGACGTAGAATATGCCAAAATGCATGACTTCTATGTGCCTGAAGCG TATCGC AGAGACCCTCGTGCGCTT
ATCTGCCAGCACGGTCTCA GTAGCA CTGTTCGATCGTAATATCACGGATGGAAAAGCTATGCGTGCATCATTTCTTACATTGACCATGGGCAATAATCAAGGCATGGGTGACGTAGAATATGCCAAAATGCATGACTTCTATGTGCCTGAAGCG TATCGC AGAGACCCTCGTGCGCTT
ATCTGCCAGCACGGTCTCA GTAGCA CTGTTCGATCGTAATATCACGGATGGAAAAGCTATGCATGCATCATTTCTTACATTGACCATGGGCAATAATCAAGGCATGGGTGACGTAGAATATGCCAAAATGCATGACTTCTATGTGCCTGAAGCG TATCGC AGAGACCCTCGTGCGCTT
ATCTGCCAGCACGGTCTCA GTAGCA CTGTTCGATCGTAATATCACGGATGGAAAAGCTATGAAAGCATCATTTCTTACATTGACCATGGGCAATAATCAAGGCATGGGTGACGTAGAATATGCCAAAATGCATGACTTCTATGTGCCTGAAGCG TATCGC AGAGACCCTCGTGCGCTT
ATCTGCCAGCACGGTCTCA GTAGCA CTGTTCGATCGTAATATCACGGATGGAAAAGCTATGGATGCATCATTTCTTACATTGACCATGGGCAATAATCAAGGCATGGGTGACGTAGAATATGCCAAAATGCATGACTTCTATGTGCCTGAAGCG TATCGC AGAGACCCTCGTGCGCTT
ATCTGCCAGCACGGTCTCA GTAGCA CTGTTCGATCGTAATATCACGGATGGAAAAGCTATGGAAGCATCATTTCTTACATTGACCATGGGCAATAATCAAGGCATGGGTGACGTAGAATATGCCAAAATGCATGACTTCTATGTGCCTGAAGCG TATCGC AGAGACCCTCGTGCGCTT
ATCTGCCAGCACGGTCTCA GTAGCA CTGTTCGATCGTAATATCACGGATGGAAAAGCTATGAGCGCATCATTTCTTACATTGACCATGGGCAATAATCAAGGCATGGGTGACGTAGAATATGCCAAAATGCATGACTTCTATGTGCCTGAAGCG TATCGC AGAGACCCTCGTGCGCTT
ATCTGCCAGCACGGTCTCA GTAGCA CTGTTCGATCGTAATATCACGGATGGAAAAGCTATGACCGCATCATTTCTTACATTGACCATGGGCAATAATCAAGGCATGGGTGACGTAGAATATGCCAAAATGCATGACTTCTATGTGCCTGAAGCG TATCGC AGAGACCCTCGTGCGCTT
ATCTGCCAGCACGGTCTCA GTAGCA CTGTTCGATCGTAATATCACGGATGGAAAAGCTATGAATGCATCATTTCTTACATTGACCATGGGCAATAATCAAGGCATGGGTGACGTAGAATATGCCAAAATGCATGACTTCTATGTGCCTGAAGCG TATCGC AGAGACCCTCGTGCGCTT
ATCTGCCAGCACGGTCTCA GTAGCA CTGTTCGATCGTAATATCACGGATGGAAAAGCTATGCAGGCATCATTTCTTACATTGACCATGGGCAATAATCAAGGCATGGGTGACGTAGAATATGCCAAAATGCATGACTTCTATGTGCCTGAAGCG TATCGC AGAGACCCTCGTGCGCTT
ATCTGCCAGCACGGTCTCA GTAGCA CTGTTCGATCGTAATATCACGGATGGAAAAGCTATGTGCGCATCATTTCTTACATTGACCATGGGCAATAATCAAGGCATGGGTGACGTAGAATATGCCAAAATGCATGACTTCTATGTGCCTGAAGCG TATCGC AGAGACCCTCGTGCGCTT
ATCTGCCAGCACGGTCTCA GTAGCA CTGTTCGATCGTAATATCACGGATGGAAAAGCTATGGGCGCATCATTTCTTACATTGACCATGGGCAATAATCAAGGCATGGGTGACGTAGAATATGCCAAAATGCATGACTTCTATGTGCCTGAAGCG TATCGC AGAGACCCTCGTGCGCTT
ATCTGCCAGCACGGTCTCA GTAGCA CTGTTCGATCGTAATATCACGGATGGAAAAGCTATGCCGGCATCATTTCTTACATTGACCATGGGCAATAATCAAGGCATGGGTGACGTAGAATATGCCAAAATGCATGACTTCTATGTGCCTGAAGCG TATCGC AGAGACCCTCGTGCGCTT
ATCTGCCAGCACGGTCTCA GTAGCA CTGTTCGATCGTAATATCACGGATGGAAAAGCTATGGCGGCATCATTTCTTACATTGACCATGGGCAATAATCAAGGCATGGGTGACGTAGAATATGCCAAAATGCATGACTTCTATGTGCCTGAAGCG TATCGC AGAGACCCTCGTGCGCTT
ATCTGCCAGCACGGTCTCA GTAGCA CTGTTCGATCGTAATATCACGGATGGAAAAGCTATGGTGGCATCATTTCTTACATTGACCATGGGCAATAATCAAGGCATGGGTGACGTAGAATATGCCAAAATGCATGACTTCTATGTGCCTGAAGCG TATCGC AGAGACCCTCGTGCGCTT
ATCTGCCAGCACGGTCTCA GTAGCA CTGTTCGATCGTAATATCACGGATGGAAAAGCTATGCTGGCATCATTTCTTACATTGACCATGGGCAATAATCAAGGCATGGGTGACGTAGAATATGCCAAAATGCATGACTTCTATGTGCCTGAAGCG TATCGC AGAGACCCTCGTGCGCTT
ATCTGCCAGCACGGTCTCA GTAGCA CTGTTCGATCGTAATATCACGGATGGAAAAGCTATGATGGCATCATTTCTTACATTGACCATGGGCAATAATCAAGGCATGGGTGACGTAGAATATGCCAAAATGCATGACTTCTATGTGCCTGAAGCG TATCGC AGAGACCCTCGTGCGCTT
ATCTGCCAGCACGGTCTCA GTAGCA CTGTTCGATCGTAATATCACGGATGGAAAAGCTATGTTTGCATCATTTCTTACATTGACCATGGGCAATAATCAAGGCATGGGTGACGTAGAATATGCCAAAATGCATGACTTCTATGTGCCTGAAGCG TATCGC AGAGACCCTCGTGCGCTT
ATCTGCCAGCACGGTCTCA GTAGCA CTGTTCGATCGTAATATCACGGATGGAAAAGCTATGTATGCATCATTTCTTACATTGACCATGGGCAATAATCAAGGCATGGGTGACGTAGAATATGCCAAAATGCATGACTTCTATGTGCCTGAAGCG TATCGC AGAGACCCTCGTGCGCTT
ATCTGCCAGCACGGTCTCA GTAGCA CTGTTCGATCGTAATATCACGGATGGAAAAGCTATGTGGGCATCATTTCTTACATTGACCATGGGCAATAATCAAGGCATGGGTGACGTAGAATATGCCAAAATGCATGACTTCTATGTGCCTGAAGCG TATCGC AGAGACCCTCGTGCGCTT
ATCTGCCAGCACGGTCTCA GTAGCA CTGTTCGATCGTAATATCACGGATGGAAAAGCTATGATCCGTTCATTTCTTACATTGACCATGGGCAATAATCAAGGCATGGGTGACGTAGAATATGCCAAAATGCATGACTTCTATGTGCCTGAAGCG TATCGC AGAGACCCTCGTGCGCTT
ATCTGCCAGCACGGTCTCA GTAGCA CTGTTCGATCGTAATATCACGGATGGAAAAGCTATGATCCATTCATTTCTTACATTGACCATGGGCAATAATCAAGGCATGGGTGACGTAGAATATGCCAAAATGCATGACTTCTATGTGCCTGAAGCG TATCGC AGAGACCCTCGTGCGCTT
ATCTGCCAGCACGGTCTCA GTAGCA CTGTTCGATCGTAATATCACGGATGGAAAAGCTATGATCAAATCATTTCTTACATTGACCATGGGCAATAATCAAGGCATGGGTGACGTAGAATATGCCAAAATGCATGACTTCTATGTGCCTGAAGCG TATCGC AGAGACCCTCGTGCGCTT
ATCTGCCAGCACGGTCTCA GTAGCA CTGTTCGATCGTAATATCACGGATGGAAAAGCTATGATCGATTCATTTCTTACATTGACCATGGGCAATAATCAAGGCATGGGTGACGTAGAATATGCCAAAATGCATGACTTCTATGTGCCTGAAGCG TATCGC AGAGACCCTCGTGCGCTT
ATCTGCCAGCACGGTCTCA GTAGCA CTGTTCGATCGTAATATCACGGATGGAAAAGCTATGATCGAATCATTTCTTACATTGACCATGGGCAATAATCAAGGCATGGGTGACGTAGAATATGCCAAAATGCATGACTTCTATGTGCCTGAAGCG TATCGC AGAGACCCTCGTGCGCTT
ATCTGCCAGCACGGTCTCA GTAGCA CTGTTCGATCGTAATATCACGGATGGAAAAGCTATGATCAGCTCATTTCTTACATTGACCATGGGCAATAATCAAGGCATGGGTGACGTAGAATATGCCAAAATGCATGACTTCTATGTGCCTGAAGCG TATCGC AGAGACCCTCGTGCGCTT
ATCTGCCAGCACGGTCTCA GTAGCA CTGTTCGATCGTAATATCACGGATGGAAAAGCTATGATCACCTCATTTCTTACATTGACCATGGGCAATAATCAAGGCATGGGTGACGTAGAATATGCCAAAATGCATGACTTCTATGTGCCTGAAGCG TATCGC AGAGACCCTCGTGCGCTT
ATCTGCCAGCACGGTCTCA GTAGCA CTGTTCGATCGTAATATCACGGATGGAAAAGCTATGATCAATTCATTTCTTACATTGACCATGGGCAATAATCAAGGCATGGGTGACGTAGAATATGCCAAAATGCATGACTTCTATGTGCCTGAAGCG TATCGC AGAGACCCTCGTGCGCTT
ATCTGCCAGCACGGTCTCA GTAGCA CTGTTCGATCGTAATATCACGGATGGAAAAGCTATGATCCAGTCATTTCTTACATTGACCATGGGCAATAATCAAGGCATGGGTGACGTAGAATATGCCAAAATGCATGACTTCTATGTGCCTGAAGCG TATCGC AGAGACCCTCGTGCGCTT
ATCTGCCAGCACGGTCTCA GTAGCA CTGTTCGATCGTAATATCACGGATGGAAAAGCTATGATCTGCTCATTTCTTACATTGACCATGGGCAATAATCAAGGCATGGGTGACGTAGAATATGCCAAAATGCATGACTTCTATGTGCCTGAAGCG TATCGC AGAGACCCTCGTGCGCTT
ATCTGCCAGCACGGTCTCA GTAGCA CTGTTCGATCGTAATATCACGGATGGAAAAGCTATGATCGGCTCATTTCTTACATTGACCATGGGCAATAATCAAGGCATGGGTGACGTAGAATATGCCAAAATGCATGACTTCTATGTGCCTGAAGCG TATCGC AGAGACCCTCGTGCGCTT
ATCTGCCAGCACGGTCTCA GTAGCA CTGTTCGATCGTAATATCACGGATGGAAAAGCTATGATCCCGTCATTTCTTACATTGACCATGGGCAATAATCAAGGCATGGGTGACGTAGAATATGCCAAAATGCATGACTTCTATGTGCCTGAAGCG TATCGC AGAGACCCTCGTGCGCTT
ATCTGCCAGCACGGTCTCA GTAGCA CTGTTCGATCGTAATATCACGGATGGAAAAGCTATGATCGTGTCATTTCTTACATTGACCATGGGCAATAATCAAGGCATGGGTGACGTAGAATATGCCAAAATGCATGACTTCTATGTGCCTGAAGCG TATCGC AGAGACCCTCGTGCGCTT
ATCTGCCAGCACGGTCTCA GTAGCA CTGTTCGATCGTAATATCACGGATGGAAAAGCTATGATCATTTCATTTCTTACATTGACCATGGGCAATAATCAAGGCATGGGTGACGTAGAATATGCCAAAATGCATGACTTCTATGTGCCTGAAGCG TATCGC AGAGACCCTCGTGCGCTT
ATCTGCCAGCACGGTCTCA GTAGCA CTGTTCGATCGTAATATCACGGATGGAAAAGCTATGATCCTGTCATTTCTTACATTGACCATGGGCAATAATCAAGGCATGGGTGACGTAGAATATGCCAAAATGCATGACTTCTATGTGCCTGAAGCG TATCGC AGAGACCCTCGTGCGCTT
ATCTGCCAGCACGGTCTCA GTAGCA CTGTTCGATCGTAATATCACGGATGGAAAAGCTATGATCATGTCATTTCTTACATTGACCATGGGCAATAATCAAGGCATGGGTGACGTAGAATATGCCAAAATGCATGACTTCTATGTGCCTGAAGCG TATCGC AGAGACCCTCGTGCGCTT
ATCTGCCAGCACGGTCTCA GTAGCA CTGTTCGATCGTAATATCACGGATGGAAAAGCTATGATCTTTTCATTTCTTACATTGACCATGGGCAATAATCAAGGCATGGGTGACGTAGAATATGCCAAAATGCATGACTTCTATGTGCCTGAAGCG TATCGC AGAGACCCTCGTGCGCTT
ATCTGCCAGCACGGTCTCA GTAGCA CTGTTCGATCGTAATATCACGGATGGAAAAGCTATGATCTATTCATTTCTTACATTGACCATGGGCAATAATCAAGGCATGGGTGACGTAGAATATGCCAAAATGCATGACTTCTATGTGCCTGAAGCG TATCGC AGAGACCCTCGTGCGCTT
ATCTGCCAGCACGGTCTCA GTAGCA CTGTTCGATCGTAATATCACGGATGGAAAAGCTATGATCTGGTCATTTCTTACATTGACCATGGGCAATAATCAAGGCATGGGTGACGTAGAATATGCCAAAATGCATGACTTCTATGTGCCTGAAGCG TATCGC AGAGACCCTCGTGCGCTT
ATCTGCCAGCACGGTCTCA GTAGCA CTGTTCGATCGTAATATCACGGATGGAAAAGCTATGATCGCACGTTTTCTTACATTGACCATGGGCAATAATCAAGGCATGGGTGACGTAGAATATGCCAAAATGCATGACTTCTATGTGCCTGAAGCG TATCGC AGAGACCCTCGTGCGCTT
ATCTGCCAGCACGGTCTCA GTAGCA CTGTTCGATCGTAATATCACGGATGGAAAAGCTATGATCGCACATTTTCTTACATTGACCATGGGCAATAATCAAGGCATGGGTGACGTAGAATATGCCAAAATGCATGACTTCTATGTGCCTGAAGCG TATCGC AGAGACCCTCGTGCGCTT
ATCTGCCAGCACGGTCTCA GTAGCA CTGTTCGATCGTAATATCACGGATGGAAAAGCTATGATCGCAAAATTTCTTACATTGACCATGGGCAATAATCAAGGCATGGGTGACGTAGAATATGCCAAAATGCATGACTTCTATGTGCCTGAAGCG TATCGC AGAGACCCTCGTGCGCTT
ATCTGCCAGCACGGTCTCA GTAGCA CTGTTCGATCGTAATATCACGGATGGAAAAGCTATGATCGCAGATTTTCTTACATTGACCATGGGCAATAATCAAGGCATGGGTGACGTAGAATATGCCAAAATGCATGACTTCTATGTGCCTGAAGCG TATCGC AGAGACCCTCGTGCGCTT
ATCTGCCAGCACGGTCTCA GTAGCA CTGTTCGATCGTAATATCACGGATGGAAAAGCTATGATCGCAGAATTTCTTACATTGACCATGGGCAATAATCAAGGCATGGGTGACGTAGAATATGCCAAAATGCATGACTTCTATGTGCCTGAAGCG TATCGC AGAGACCCTCGTGCGCTT
ATCTGCCAGCACGGTCTCA GTAGCA CTGTTCGATCGTAATATCACGGATGGAAAAGCTATGATCGCAACCTTTCTTACATTGACCATGGGCAATAATCAAGGCATGGGTGACGTAGAATATGCCAAAATGCATGACTTCTATGTGCCTGAAGCG TATCGC AGAGACCCTCGTGCGCTT
ATCTGCCAGCACGGTCTCA GTAGCA CTGTTCGATCGTAATATCACGGATGGAAAAGCTATGATCGCAAATTTTCTTACATTGACCATGGGCAATAATCAAGGCATGGGTGACGTAGAATATGCCAAAATGCATGACTTCTATGTGCCTGAAGCG TATCGC AGAGACCCTCGTGCGCTT
ATCTGCCAGCACGGTCTCA GTAGCA CTGTTCGATCGTAATATCACGGATGGAAAAGCTATGATCGCACAGTTTCTTACATTGACCATGGGCAATAATCAAGGCATGGGTGACGTAGAATATGCCAAAATGCATGACTTCTATGTGCCTGAAGCG TATCGC AGAGACCCTCGTGCGCTT
ATCTGCCAGCACGGTCTCA GTAGCA CTGTTCGATCGTAATATCACGGATGGAAAAGCTATGATCGCATGCTTTCTTACATTGACCATGGGCAATAATCAAGGCATGGGTGACGTAGAATATGCCAAAATGCATGACTTCTATGTGCCTGAAGCG TATCGC AGAGACCCTCGTGCGCTT
ATCTGCCAGCACGGTCTCA GTAGCA CTGTTCGATCGTAATATCACGGATGGAAAAGCTATGATCGCAGGCTTTCTTACATTGACCATGGGCAATAATCAAGGCATGGGTGACGTAGAATATGCCAAAATGCATGACTTCTATGTGCCTGAAGCG TATCGC AGAGACCCTCGTGCGCTT
ATCTGCCAGCACGGTCTCA GTAGCA CTGTTCGATCGTAATATCACGGATGGAAAAGCTATGATCGCACCGTTTCTTACATTGACCATGGGCAATAATCAAGGCATGGGTGACGTAGAATATGCCAAAATGCATGACTTCTATGTGCCTGAAGCG TATCGC AGAGACCCTCGTGCGCTT
ATCTGCCAGCACGGTCTCA GTAGCA CTGTTCGATCGTAATATCACGGATGGAAAAGCTATGATCGCAGCGTTTCTTACATTGACCATGGGCAATAATCAAGGCATGGGTGACGTAGAATATGCCAAAATGCATGACTTCTATGTGCCTGAAGCG TATCGC AGAGACCCTCGTGCGCTT
ATCTGCCAGCACGGTCTCA GTAGCA CTGTTCGATCGTAATATCACGGATGGAAAAGCTATGATCGCAGTGTTTCTTACATTGACCATGGGCAATAATCAAGGCATGGGTGACGTAGAATATGCCAAAATGCATGACTTCTATGTGCCTGAAGCG TATCGC AGAGACCCTCGTGCGCTT
ATCTGCCAGCACGGTCTCA GTAGCA CTGTTCGATCGTAATATCACGGATGGAAAAGCTATGATCGCAATTTTTCTTACATTGACCATGGGCAATAATCAAGGCATGGGTGACGTAGAATATGCCAAAATGCATGACTTCTATGTGCCTGAAGCG TATCGC AGAGACCCTCGTGCGCTT
ATCTGCCAGCACGGTCTCA GTAGCA CTGTTCGATCGTAATATCACGGATGGAAAAGCTATGATCGCACTGTTTCTTACATTGACCATGGGCAATAATCAAGGCATGGGTGACGTAGAATATGCCAAAATGCATGACTTCTATGTGCCTGAAGCG TATCGC AGAGACCCTCGTGCGCTT
ATCTGCCAGCACGGTCTCA GTAGCA CTGTTCGATCGTAATATCACGGATGGAAAAGCTATGATCGCAATGTTTCTTACATTGACCATGGGCAATAATCAAGGCATGGGTGACGTAGAATATGCCAAAATGCATGACTTCTATGTGCCTGAAGCG TATCGC AGAGACCCTCGTGCGCTT
ATCTGCCAGCACGGTCTCA GTAGCA CTGTTCGATCGTAATATCACGGATGGAAAAGCTATGATCGCATTTTTTCTTACATTGACCATGGGCAATAATCAAGGCATGGGTGACGTAGAATATGCCAAAATGCATGACTTCTATGTGCCTGAAGCG TATCGC AGAGACCCTCGTGCGCTT
ATCTGCCAGCACGGTCTCA GTAGCA CTGTTCGATCGTAATATCACGGATGGAAAAGCTATGATCGCATATTTTCTTACATTGACCATGGGCAATAATCAAGGCATGGGTGACGTAGAATATGCCAAAATGCATGACTTCTATGTGCCTGAAGCG TATCGC AGAGACCCTCGTGCGCTT
ATCTGCCAGCACGGTCTCA GTAGCA CTGTTCGATCGTAATATCACGGATGGAAAAGCTATGATCGCATGGTTTCTTACATTGACCATGGGCAATAATCAAGGCATGGGTGACGTAGAATATGCCAAAATGCATGACTTCTATGTGCCTGAAGCG TATCGC AGAGACCCTCGTGCGCTT
ATCTGCCAGCACGGTCTCA GTAGCA CTGTTCGATCGTAATATCACGGATGGAAAAGCTATGATCGCATCACGTCTTACATTGACCATGGGCAATAATCAAGGCATGGGTGACGTAGAATATGCCAAAATGCATGACTTCTATGTGCCTGAAGCG TATCGC AGAGACCCTCGTGCGCTT
ATCTGCCAGCACGGTCTCA GTAGCA CTGTTCGATCGTAATATCACGGATGGAAAAGCTATGATCGCATCACATCTTACATTGACCATGGGCAATAATCAAGGCATGGGTGACGTAGAATATGCCAAAATGCATGACTTCTATGTGCCTGAAGCG TATCGC AGAGACCCTCGTGCGCTT
ATCTGCCAGCACGGTCTCA GTAGCA CTGTTCGATCGTAATATCACGGATGGAAAAGCTATGATCGCATCAAAACTTACATTGACCATGGGCAATAATCAAGGCATGGGTGACGTAGAATATGCCAAAATGCATGACTTCTATGTGCCTGAAGCG TATCGC AGAGACCCTCGTGCGCTT
ATCTGCCAGCACGGTCTCA GTAGCA CTGTTCGATCGTAATATCACGGATGGAAAAGCTATGATCGCATCAGATCTTACATTGACCATGGGCAATAATCAAGGCATGGGTGACGTAGAATATGCCAAAATGCATGACTTCTATGTGCCTGAAGCG TATCGC AGAGACCCTCGTGCGCTT
ATCTGCCAGCACGGTCTCA GTAGCA CTGTTCGATCGTAATATCACGGATGGAAAAGCTATGATCGCATCAGAACTTACATTGACCATGGGCAATAATCAAGGCATGGGTGACGTAGAATATGCCAAAATGCATGACTTCTATGTGCCTGAAGCG TATCGC AGAGACCCTCGTGCGCTT
ATCTGCCAGCACGGTCTCA GTAGCA CTGTTCGATCGTAATATCACGGATGGAAAAGCTATGATCGCATCAAGCCTTACATTGACCATGGGCAATAATCAAGGCATGGGTGACGTAGAATATGCCAAAATGCATGACTTCTATGTGCCTGAAGCG TATCGC AGAGACCCTCGTGCGCTT
ATCTGCCAGCACGGTCTCA GTAGCA CTGTTCGATCGTAATATCACGGATGGAAAAGCTATGATCGCATCAACCCTTACATTGACCATGGGCAATAATCAAGGCATGGGTGACGTAGAATATGCCAAAATGCATGACTTCTATGTGCCTGAAGCG TATCGC AGAGACCCTCGTGCGCTT
ATCTGCCAGCACGGTCTCA GTAGCA CTGTTCGATCGTAATATCACGGATGGAAAAGCTATGATCGCATCAAATCTTACATTGACCATGGGCAATAATCAAGGCATGGGTGACGTAGAATATGCCAAAATGCATGACTTCTATGTGCCTGAAGCG TATCGC AGAGACCCTCGTGCGCTT
ATCTGCCAGCACGGTCTCA GTAGCA CTGTTCGATCGTAATATCACGGATGGAAAAGCTATGATCGCATCACAGCTTACATTGACCATGGGCAATAATCAAGGCATGGGTGACGTAGAATATGCCAAAATGCATGACTTCTATGTGCCTGAAGCG TATCGC AGAGACCCTCGTGCGCTT
ATCTGCCAGCACGGTCTCA GTAGCA CTGTTCGATCGTAATATCACGGATGGAAAAGCTATGATCGCATCATGCCTTACATTGACCATGGGCAATAATCAAGGCATGGGTGACGTAGAATATGCCAAAATGCATGACTTCTATGTGCCTGAAGCG TATCGC AGAGACCCTCGTGCGCTT
ATCTGCCAGCACGGTCTCA GTAGCA CTGTTCGATCGTAATATCACGGATGGAAAAGCTATGATCGCATCAGGCCTTACATTGACCATGGGCAATAATCAAGGCATGGGTGACGTAGAATATGCCAAAATGCATGACTTCTATGTGCCTGAAGCG TATCGC AGAGACCCTCGTGCGCTT
ATCTGCCAGCACGGTCTCA GTAGCA CTGTTCGATCGTAATATCACGGATGGAAAAGCTATGATCGCATCACCGCTTACATTGACCATGGGCAATAATCAAGGCATGGGTGACGTAGAATATGCCAAAATGCATGACTTCTATGTGCCTGAAGCG TATCGC AGAGACCCTCGTGCGCTT
ATCTGCCAGCACGGTCTCA GTAGCA CTGTTCGATCGTAATATCACGGATGGAAAAGCTATGATCGCATCAGCGCTTACATTGACCATGGGCAATAATCAAGGCATGGGTGACGTAGAATATGCCAAAATGCATGACTTCTATGTGCCTGAAGCG TATCGC AGAGACCCTCGTGCGCTT
ATCTGCCAGCACGGTCTCA GTAGCA CTGTTCGATCGTAATATCACGGATGGAAAAGCTATGATCGCATCAGTGCTTACATTGACCATGGGCAATAATCAAGGCATGGGTGACGTAGAATATGCCAAAATGCATGACTTCTATGTGCCTGAAGCG TATCGC AGAGACCCTCGTGCGCTT
ATCTGCCAGCACGGTCTCA GTAGCA CTGTTCGATCGTAATATCACGGATGGAAAAGCTATGATCGCATCAATTCTTACATTGACCATGGGCAATAATCAAGGCATGGGTGACGTAGAATATGCCAAAATGCATGACTTCTATGTGCCTGAAGCG TATCGC AGAGACCCTCGTGCGCTT
ATCTGCCAGCACGGTCTCA GTAGCA CTGTTCGATCGTAATATCACGGATGGAAAAGCTATGATCGCATCACTGCTTACATTGACCATGGGCAATAATCAAGGCATGGGTGACGTAGAATATGCCAAAATGCATGACTTCTATGTGCCTGAAGCG TATCGC AGAGACCCTCGTGCGCTT
ATCTGCCAGCACGGTCTCA GTAGCA CTGTTCGATCGTAATATCACGGATGGAAAAGCTATGATCGCATCAATGCTTACATTGACCATGGGCAATAATCAAGGCATGGGTGACGTAGAATATGCCAAAATGCATGACTTCTATGTGCCTGAAGCG TATCGC AGAGACCCTCGTGCGCTT
ATCTGCCAGCACGGTCTCA GTAGCA CTGTTCGATCGTAATATCACGGATGGAAAAGCTATGATCGCATCATATCTTACATTGACCATGGGCAATAATCAAGGCATGGGTGACGTAGAATATGCCAAAATGCATGACTTCTATGTGCCTGAAGCG TATCGC AGAGACCCTCGTGCGCTT
ATCTGCCAGCACGGTCTCA GTAGCA CTGTTCGATCGTAATATCACGGATGGAAAAGCTATGATCGCATCATGGCTTACATTGACCATGGGCAATAATCAAGGCATGGGTGACGTAGAATATGCCAAAATGCATGACTTCTATGTGCCTGAAGCG TATCGC AGAGACCCTCGTGCGCTT
ATCTGCCAGCACGGTCTCA GTAGCA CTGTTCGATCGTAATATCACGGATGGAAAAGCTATGATCGCATCATTTCGTACATTGACCATGGGCAATAATCAAGGCATGGGTGACGTAGAATATGCCAAAATGCATGACTTCTATGTGCCTGAAGCG TATCGC AGAGACCCTCGTGCGCTT
ATCTGCCAGCACGGTCTCA GTAGCA CTGTTCGATCGTAATATCACGGATGGAAAAGCTATGATCGCATCATTTCATACATTGACCATGGGCAATAATCAAGGCATGGGTGACGTAGAATATGCCAAAATGCATGACTTCTATGTGCCTGAAGCG TATCGC AGAGACCCTCGTGCGCTT
ATCTGCCAGCACGGTCTCA GTAGCA CTGTTCGATCGTAATATCACGGATGGAAAAGCTATGATCGCATCATTTAAAACATTGACCATGGGCAATAATCAAGGCATGGGTGACGTAGAATATGCCAAAATGCATGACTTCTATGTGCCTGAAGCG TATCGC AGAGACCCTCGTGCGCTT
ATCTGCCAGCACGGTCTCA GTAGCA CTGTTCGATCGTAATATCACGGATGGAAAAGCTATGATCGCATCATTTGATACATTGACCATGGGCAATAATCAAGGCATGGGTGACGTAGAATATGCCAAAATGCATGACTTCTATGTGCCTGAAGCG TATCGC AGAGACCCTCGTGCGCTT
ATCTGCCAGCACGGTCTCA GTAGCA CTGTTCGATCGTAATATCACGGATGGAAAAGCTATGATCGCATCATTTGAAACATTGACCATGGGCAATAATCAAGGCATGGGTGACGTAGAATATGCCAAAATGCATGACTTCTATGTGCCTGAAGCG TATCGC AGAGACCCTCGTGCGCTT
ATCTGCCAGCACGGTCTCA GTAGCA CTGTTCGATCGTAATATCACGGATGGAAAAGCTATGATCGCATCATTTAGCACATTGACCATGGGCAATAATCAAGGCATGGGTGACGTAGAATATGCCAAAATGCATGACTTCTATGTGCCTGAAGCG TATCGC AGAGACCCTCGTGCGCTT
ATCTGCCAGCACGGTCTCA GTAGCA CTGTTCGATCGTAATATCACGGATGGAAAAGCTATGATCGCATCATTTACCACATTGACCATGGGCAATAATCAAGGCATGGGTGACGTAGAATATGCCAAAATGCATGACTTCTATGTGCCTGAAGCG TATCGC AGAGACCCTCGTGCGCTT
ATCTGCCAGCACGGTCTCA GTAGCA CTGTTCGATCGTAATATCACGGATGGAAAAGCTATGATCGCATCATTTAATACATTGACCATGGGCAATAATCAAGGCATGGGTGACGTAGAATATGCCAAAATGCATGACTTCTATGTGCCTGAAGCG TATCGC AGAGACCCTCGTGCGCTT
ATCTGCCAGCACGGTCTCA GTAGCA CTGTTCGATCGTAATATCACGGATGGAAAAGCTATGATCGCATCATTTCAGACATTGACCATGGGCAATAATCAAGGCATGGGTGACGTAGAATATGCCAAAATGCATGACTTCTATGTGCCTGAAGCG TATCGC AGAGACCCTCGTGCGCTT
ATCTGCCAGCACGGTCTCA GTAGCA CTGTTCGATCGTAATATCACGGATGGAAAAGCTATGATCGCATCATTTTGCACATTGACCATGGGCAATAATCAAGGCATGGGTGACGTAGAATATGCCAAAATGCATGACTTCTATGTGCCTGAAGCG TATCGC AGAGACCCTCGTGCGCTT
ATCTGCCAGCACGGTCTCA GTAGCA CTGTTCGATCGTAATATCACGGATGGAAAAGCTATGATCGCATCATTTGGCACATTGACCATGGGCAATAATCAAGGCATGGGTGACGTAGAATATGCCAAAATGCATGACTTCTATGTGCCTGAAGCG TATCGC AGAGACCCTCGTGCGCTT
ATCTGCCAGCACGGTCTCA GTAGCA CTGTTCGATCGTAATATCACGGATGGAAAAGCTATGATCGCATCATTTCCGACATTGACCATGGGCAATAATCAAGGCATGGGTGACGTAGAATATGCCAAAATGCATGACTTCTATGTGCCTGAAGCG TATCGC AGAGACCCTCGTGCGCTT
ATCTGCCAGCACGGTCTCA GTAGCA CTGTTCGATCGTAATATCACGGATGGAAAAGCTATGATCGCATCATTTGCGACATTGACCATGGGCAATAATCAAGGCATGGGTGACGTAGAATATGCCAAAATGCATGACTTCTATGTGCCTGAAGCG TATCGC AGAGACCCTCGTGCGCTT
ATCTGCCAGCACGGTCTCA GTAGCA CTGTTCGATCGTAATATCACGGATGGAAAAGCTATGATCGCATCATTTGTGACATTGACCATGGGCAATAATCAAGGCATGGGTGACGTAGAATATGCCAAAATGCATGACTTCTATGTGCCTGAAGCG TATCGC AGAGACCCTCGTGCGCTT
ATCTGCCAGCACGGTCTCA GTAGCA CTGTTCGATCGTAATATCACGGATGGAAAAGCTATGATCGCATCATTTATTACATTGACCATGGGCAATAATCAAGGCATGGGTGACGTAGAATATGCCAAAATGCATGACTTCTATGTGCCTGAAGCG TATCGC AGAGACCCTCGTGCGCTT
ATCTGCCAGCACGGTCTCA GTAGCA CTGTTCGATCGTAATATCACGGATGGAAAAGCTATGATCGCATCATTTATGACATTGACCATGGGCAATAATCAAGGCATGGGTGACGTAGAATATGCCAAAATGCATGACTTCTATGTGCCTGAAGCG TATCGC AGAGACCCTCGTGCGCTT
ATCTGCCAGCACGGTCTCA GTAGCA CTGTTCGATCGTAATATCACGGATGGAAAAGCTATGATCGCATCATTTTTTACATTGACCATGGGCAATAATCAAGGCATGGGTGACGTAGAATATGCCAAAATGCATGACTTCTATGTGCCTGAAGCG TATCGC AGAGACCCTCGTGCGCTT
ATCTGCCAGCACGGTCTCA GTAGCA CTGTTCGATCGTAATATCACGGATGGAAAAGCTATGATCGCATCATTTTATACATTGACCATGGGCAATAATCAAGGCATGGGTGACGTAGAATATGCCAAAATGCATGACTTCTATGTGCCTGAAGCG TATCGC AGAGACCCTCGTGCGCTT
ATCTGCCAGCACGGTCTCA GTAGCA CTGTTCGATCGTAATATCACGGATGGAAAAGCTATGATCGCATCATTTTGGACATTGACCATGGGCAATAATCAAGGCATGGGTGACGTAGAATATGCCAAAATGCATGACTTCTATGTGCCTGAAGCG TATCGC AGAGACCCTCGTGCGCTT
ATCTGCCAGCACGGTCTCA GTAGCA CTGTTCGATCGTAATATCACGGATGGAAAAGCTATGATCGCATCATTTCTTCGTTTGACCATGGGCAATAATCAAGGCATGGGTGACGTAGAATATGCCAAAATGCATGACTTCTATGTGCCTGAAGCG TATCGC AGAGACCCTCGTGCGCTT
ATCTGCCAGCACGGTCTCA GTAGCA CTGTTCGATCGTAATATCACGGATGGAAAAGCTATGATCGCATCATTTCTTCATTTGACCATGGGCAATAATCAAGGCATGGGTGACGTAGAATATGCCAAAATGCATGACTTCTATGTGCCTGAAGCG TATCGC AGAGACCCTCGTGCGCTT
ATCTGCCAGCACGGTCTCA GTAGCA CTGTTCGATCGTAATATCACGGATGGAAAAGCTATGATCGCATCATTTCTTAAATTGACCATGGGCAATAATCAAGGCATGGGTGACGTAGAATATGCCAAAATGCATGACTTCTATGTGCCTGAAGCG TATCGC AGAGACCCTCGTGCGCTT
ATCTGCCAGCACGGTCTCA GTAGCA CTGTTCGATCGTAATATCACGGATGGAAAAGCTATGATCGCATCATTTCTTGATTTGACCATGGGCAATAATCAAGGCATGGGTGACGTAGAATATGCCAAAATGCATGACTTCTATGTGCCTGAAGCG TATCGC AGAGACCCTCGTGCGCTT
ATCTGCCAGCACGGTCTCA GTAGCA CTGTTCGATCGTAATATCACGGATGGAAAAGCTATGATCGCATCATTTCTTGAATTGACCATGGGCAATAATCAAGGCATGGGTGACGTAGAATATGCCAAAATGCATGACTTCTATGTGCCTGAAGCG TATCGC AGAGACCCTCGTGCGCTT
ATCTGCCAGCACGGTCTCA GTAGCA CTGTTCGATCGTAATATCACGGATGGAAAAGCTATGATCGCATCATTTCTTAGCTTGACCATGGGCAATAATCAAGGCATGGGTGACGTAGAATATGCCAAAATGCATGACTTCTATGTGCCTGAAGCG TATCGC AGAGACCCTCGTGCGCTT
ATCTGCCAGCACGGTCTCA GTAGCA CTGTTCGATCGTAATATCACGGATGGAAAAGCTATGATCGCATCATTTCTTAATTTGACCATGGGCAATAATCAAGGCATGGGTGACGTAGAATATGCCAAAATGCATGACTTCTATGTGCCTGAAGCG TATCGC AGAGACCCTCGTGCGCTT
ATCTGCCAGCACGGTCTCA GTAGCA CTGTTCGATCGTAATATCACGGATGGAAAAGCTATGATCGCATCATTTCTTCAGTTGACCATGGGCAATAATCAAGGCATGGGTGACGTAGAATATGCCAAAATGCATGACTTCTATGTGCCTGAAGCG TATCGC AGAGACCCTCGTGCGCTT
ATCTGCCAGCACGGTCTCA GTAGCA CTGTTCGATCGTAATATCACGGATGGAAAAGCTATGATCGCATCATTTCTTTGCTTGACCATGGGCAATAATCAAGGCATGGGTGACGTAGAATATGCCAAAATGCATGACTTCTATGTGCCTGAAGCG TATCGC AGAGACCCTCGTGCGCTT
ATCTGCCAGCACGGTCTCA GTAGCA CTGTTCGATCGTAATATCACGGATGGAAAAGCTATGATCGCATCATTTCTTGGCTTGACCATGGGCAATAATCAAGGCATGGGTGACGTAGAATATGCCAAAATGCATGACTTCTATGTGCCTGAAGCG TATCGC AGAGACCCTCGTGCGCTT
ATCTGCCAGCACGGTCTCA GTAGCA CTGTTCGATCGTAATATCACGGATGGAAAAGCTATGATCGCATCATTTCTTCCGTTGACCATGGGCAATAATCAAGGCATGGGTGACGTAGAATATGCCAAAATGCATGACTTCTATGTGCCTGAAGCG TATCGC AGAGACCCTCGTGCGCTT
ATCTGCCAGCACGGTCTCA GTAGCA CTGTTCGATCGTAATATCACGGATGGAAAAGCTATGATCGCATCATTTCTTGCGTTGACCATGGGCAATAATCAAGGCATGGGTGACGTAGAATATGCCAAAATGCATGACTTCTATGTGCCTGAAGCG TATCGC AGAGACCCTCGTGCGCTT
ATCTGCCAGCACGGTCTCA GTAGCA CTGTTCGATCGTAATATCACGGATGGAAAAGCTATGATCGCATCATTTCTTGTGTTGACCATGGGCAATAATCAAGGCATGGGTGACGTAGAATATGCCAAAATGCATGACTTCTATGTGCCTGAAGCG TATCGC AGAGACCCTCGTGCGCTT
ATCTGCCAGCACGGTCTCA GTAGCA CTGTTCGATCGTAATATCACGGATGGAAAAGCTATGATCGCATCATTTCTTATTTTGACCATGGGCAATAATCAAGGCATGGGTGACGTAGAATATGCCAAAATGCATGACTTCTATGTGCCTGAAGCG TATCGC AGAGACCCTCGTGCGCTT
ATCTGCCAGCACGGTCTCA GTAGCA CTGTTCGATCGTAATATCACGGATGGAAAAGCTATGATCGCATCATTTCTTCTGTTGACCATGGGCAATAATCAAGGCATGGGTGACGTAGAATATGCCAAAATGCATGACTTCTATGTGCCTGAAGCG TATCGC AGAGACCCTCGTGCGCTT
ATCTGCCAGCACGGTCTCA GTAGCA CTGTTCGATCGTAATATCACGGATGGAAAAGCTATGATCGCATCATTTCTTATGTTGACCATGGGCAATAATCAAGGCATGGGTGACGTAGAATATGCCAAAATGCATGACTTCTATGTGCCTGAAGCG TATCGC AGAGACCCTCGTGCGCTT
ATCTGCCAGCACGGTCTCA GTAGCA CTGTTCGATCGTAATATCACGGATGGAAAAGCTATGATCGCATCATTTCTTTTTTTGACCATGGGCAATAATCAAGGCATGGGTGACGTAGAATATGCCAAAATGCATGACTTCTATGTGCCTGAAGCG TATCGC AGAGACCCTCGTGCGCTT
ATCTGCCAGCACGGTCTCA GTAGCA CTGTTCGATCGTAATATCACGGATGGAAAAGCTATGATCGCATCATTTCTTTATTTGACCATGGGCAATAATCAAGGCATGGGTGACGTAGAATATGCCAAAATGCATGACTTCTATGTGCCTGAAGCG TATCGC AGAGACCCTCGTGCGCTT
ATCTGCCAGCACGGTCTCA GTAGCA CTGTTCGATCGTAATATCACGGATGGAAAAGCTATGATCGCATCATTTCTTTGGTTGACCATGGGCAATAATCAAGGCATGGGTGACGTAGAATATGCCAAAATGCATGACTTCTATGTGCCTGAAGCG TATCGC AGAGACCCTCGTGCGCTT
ATCTGCCAGCACGGTCTCA GTAGCA CTGTTCGATCGTAATATCACGGATGGAAAAGCTATGATCGCATCATTTCTTACACGTACCATGGGCAATAATCAAGGCATGGGTGACGTAGAATATGCCAAAATGCATGACTTCTATGTGCCTGAAGCG TATCGC AGAGACCCTCGTGCGCTT
ATCTGCCAGCACGGTCTCA GTAGCA CTGTTCGATCGTAATATCACGGATGGAAAAGCTATGATCGCATCATTTCTTACACATACCATGGGCAATAATCAAGGCATGGGTGACGTAGAATATGCCAAAATGCATGACTTCTATGTGCCTGAAGCG TATCGC AGAGACCCTCGTGCGCTT
ATCTGCCAGCACGGTCTCA GTAGCA CTGTTCGATCGTAATATCACGGATGGAAAAGCTATGATCGCATCATTTCTTACAAAAACCATGGGCAATAATCAAGGCATGGGTGACGTAGAATATGCCAAAATGCATGACTTCTATGTGCCTGAAGCG TATCGC AGAGACCCTCGTGCGCTT
ATCTGCCAGCACGGTCTCA GTAGCA CTGTTCGATCGTAATATCACGGATGGAAAAGCTATGATCGCATCATTTCTTACAGATACCATGGGCAATAATCAAGGCATGGGTGACGTAGAATATGCCAAAATGCATGACTTCTATGTGCCTGAAGCG TATCGC AGAGACCCTCGTGCGCTT
ATCTGCCAGCACGGTCTCA GTAGCA CTGTTCGATCGTAATATCACGGATGGAAAAGCTATGATCGCATCATTTCTTACAGAAACCATGGGCAATAATCAAGGCATGGGTGACGTAGAATATGCCAAAATGCATGACTTCTATGTGCCTGAAGCG TATCGC AGAGACCCTCGTGCGCTT
ATCTGCCAGCACGGTCTCA GTAGCA CTGTTCGATCGTAATATCACGGATGGAAAAGCTATGATCGCATCATTTCTTACAAGCACCATGGGCAATAATCAAGGCATGGGTGACGTAGAATATGCCAAAATGCATGACTTCTATGTGCCTGAAGCG TATCGC AGAGACCCTCGTGCGCTT
ATCTGCCAGCACGGTCTCA GTAGCA CTGTTCGATCGTAATATCACGGATGGAAAAGCTATGATCGCATCATTTCTTACAACCACCATGGGCAATAATCAAGGCATGGGTGACGTAGAATATGCCAAAATGCATGACTTCTATGTGCCTGAAGCG TATCGC AGAGACCCTCGTGCGCTT
ATCTGCCAGCACGGTCTCA GTAGCA CTGTTCGATCGTAATATCACGGATGGAAAAGCTATGATCGCATCATTTCTTACAAATACCATGGGCAATAATCAAGGCATGGGTGACGTAGAATATGCCAAAATGCATGACTTCTATGTGCCTGAAGCG TATCGC AGAGACCCTCGTGCGCTT
ATCTGCCAGCACGGTCTCA GTAGCA CTGTTCGATCGTAATATCACGGATGGAAAAGCTATGATCGCATCATTTCTTACACAGACCATGGGCAATAATCAAGGCATGGGTGACGTAGAATATGCCAAAATGCATGACTTCTATGTGCCTGAAGCG TATCGC AGAGACCCTCGTGCGCTT
ATCTGCCAGCACGGTCTCA GTAGCA CTGTTCGATCGTAATATCACGGATGGAAAAGCTATGATCGCATCATTTCTTACATGCACCATGGGCAATAATCAAGGCATGGGTGACGTAGAATATGCCAAAATGCATGACTTCTATGTGCCTGAAGCG TATCGC AGAGACCCTCGTGCGCTT
ATCTGCCAGCACGGTCTCA GTAGCA CTGTTCGATCGTAATATCACGGATGGAAAAGCTATGATCGCATCATTTCTTACAGGCACCATGGGCAATAATCAAGGCATGGGTGACGTAGAATATGCCAAAATGCATGACTTCTATGTGCCTGAAGCG TATCGC AGAGACCCTCGTGCGCTT
ATCTGCCAGCACGGTCTCA GTAGCA CTGTTCGATCGTAATATCACGGATGGAAAAGCTATGATCGCATCATTTCTTACACCGACCATGGGCAATAATCAAGGCATGGGTGACGTAGAATATGCCAAAATGCATGACTTCTATGTGCCTGAAGCG TATCGC AGAGACCCTCGTGCGCTT
ATCTGCCAGCACGGTCTCA GTAGCA CTGTTCGATCGTAATATCACGGATGGAAAAGCTATGATCGCATCATTTCTTACAGCGACCATGGGCAATAATCAAGGCATGGGTGACGTAGAATATGCCAAAATGCATGACTTCTATGTGCCTGAAGCG TATCGC AGAGACCCTCGTGCGCTT
ATCTGCCAGCACGGTCTCA GTAGCA CTGTTCGATCGTAATATCACGGATGGAAAAGCTATGATCGCATCATTTCTTACAGTGACCATGGGCAATAATCAAGGCATGGGTGACGTAGAATATGCCAAAATGCATGACTTCTATGTGCCTGAAGCG TATCGC AGAGACCCTCGTGCGCTT
ATCTGCCAGCACGGTCTCA GTAGCA CTGTTCGATCGTAATATCACGGATGGAAAAGCTATGATCGCATCATTTCTTACAATTACCATGGGCAATAATCAAGGCATGGGTGACGTAGAATATGCCAAAATGCATGACTTCTATGTGCCTGAAGCG TATCGC AGAGACCCTCGTGCGCTT
ATCTGCCAGCACGGTCTCA GTAGCA CTGTTCGATCGTAATATCACGGATGGAAAAGCTATGATCGCATCATTTCTTACAATGACCATGGGCAATAATCAAGGCATGGGTGACGTAGAATATGCCAAAATGCATGACTTCTATGTGCCTGAAGCG TATCGC AGAGACCCTCGTGCGCTT
ATCTGCCAGCACGGTCTCA GTAGCA CTGTTCGATCGTAATATCACGGATGGAAAAGCTATGATCGCATCATTTCTTACATTTACCATGGGCAATAATCAAGGCATGGGTGACGTAGAATATGCCAAAATGCATGACTTCTATGTGCCTGAAGCG TATCGC AGAGACCCTCGTGCGCTT
ATCTGCCAGCACGGTCTCA GTAGCA CTGTTCGATCGTAATATCACGGATGGAAAAGCTATGATCGCATCATTTCTTACATATACCATGGGCAATAATCAAGGCATGGGTGACGTAGAATATGCCAAAATGCATGACTTCTATGTGCCTGAAGCG TATCGC AGAGACCCTCGTGCGCTT
ATCTGCCAGCACGGTCTCA GTAGCA CTGTTCGATCGTAATATCACGGATGGAAAAGCTATGATCGCATCATTTCTTACATGGACCATGGGCAATAATCAAGGCATGGGTGACGTAGAATATGCCAAAATGCATGACTTCTATGTGCCTGAAGCG TATCGC AGAGACCCTCGTGCGCTT
ATCTGCCAGCACGGTCTCA GTAGCA CTGTTCGATCGTAATATCACGGATGGAAAAGCTATGATCGCATCATTTCTTACATTGCGTATGGGCAATAATCAAGGCATGGGTGACGTAGAATATGCCAAAATGCATGACTTCTATGTGCCTGAAGCG TATCGC AGAGACCCTCGTGCGCTT
ATCTGCCAGCACGGTCTCA GTAGCA CTGTTCGATCGTAATATCACGGATGGAAAAGCTATGATCGCATCATTTCTTACATTGCATATGGGCAATAATCAAGGCATGGGTGACGTAGAATATGCCAAAATGCATGACTTCTATGTGCCTGAAGCG TATCGC AGAGACCCTCGTGCGCTT
ATCTGCCAGCACGGTCTCA GTAGCA CTGTTCGATCGTAATATCACGGATGGAAAAGCTATGATCGCATCATTTCTTACATTGAAAATGGGCAATAATCAAGGCATGGGTGACGTAGAATATGCCAAAATGCATGACTTCTATGTGCCTGAAGCG TATCGC AGAGACCCTCGTGCGCTT
ATCTGCCAGCACGGTCTCA GTAGCA CTGTTCGATCGTAATATCACGGATGGAAAAGCTATGATCGCATCATTTCTTACATTGGATATGGGCAATAATCAAGGCATGGGTGACGTAGAATATGCCAAAATGCATGACTTCTATGTGCCTGAAGCG TATCGC AGAGACCCTCGTGCGCTT
ATCTGCCAGCACGGTCTCA GTAGCA CTGTTCGATCGTAATATCACGGATGGAAAAGCTATGATCGCATCATTTCTTACATTGGAAATGGGCAATAATCAAGGCATGGGTGACGTAGAATATGCCAAAATGCATGACTTCTATGTGCCTGAAGCG TATCGC AGAGACCCTCGTGCGCTT
ATCTGCCAGCACGGTCTCA GTAGCA CTGTTCGATCGTAATATCACGGATGGAAAAGCTATGATCGCATCATTTCTTACATTGAGCATGGGCAATAATCAAGGCATGGGTGACGTAGAATATGCCAAAATGCATGACTTCTATGTGCCTGAAGCG TATCGC AGAGACCCTCGTGCGCTT
ATCTGCCAGCACGGTCTCA GTAGCA CTGTTCGATCGTAATATCACGGATGGAAAAGCTATGATCGCATCATTTCTTACATTGAATATGGGCAATAATCAAGGCATGGGTGACGTAGAATATGCCAAAATGCATGACTTCTATGTGCCTGAAGCG TATCGC AGAGACCCTCGTGCGCTT
ATCTGCCAGCACGGTCTCA GTAGCA CTGTTCGATCGTAATATCACGGATGGAAAAGCTATGATCGCATCATTTCTTACATTGCAGATGGGCAATAATCAAGGCATGGGTGACGTAGAATATGCCAAAATGCATGACTTCTATGTGCCTGAAGCG TATCGC AGAGACCCTCGTGCGCTT
ATCTGCCAGCACGGTCTCA GTAGCA CTGTTCGATCGTAATATCACGGATGGAAAAGCTATGATCGCATCATTTCTTACATTGTGCATGGGCAATAATCAAGGCATGGGTGACGTAGAATATGCCAAAATGCATGACTTCTATGTGCCTGAAGCG TATCGC AGAGACCCTCGTGCGCTT
ATCTGCCAGCACGGTCTCA GTAGCA CTGTTCGATCGTAATATCACGGATGGAAAAGCTATGATCGCATCATTTCTTACATTGGGCATGGGCAATAATCAAGGCATGGGTGACGTAGAATATGCCAAAATGCATGACTTCTATGTGCCTGAAGCG TATCGC AGAGACCCTCGTGCGCTT
ATCTGCCAGCACGGTCTCA GTAGCA CTGTTCGATCGTAATATCACGGATGGAAAAGCTATGATCGCATCATTTCTTACATTGCCGATGGGCAATAATCAAGGCATGGGTGACGTAGAATATGCCAAAATGCATGACTTCTATGTGCCTGAAGCG TATCGC AGAGACCCTCGTGCGCTT
ATCTGCCAGCACGGTCTCA GTAGCA CTGTTCGATCGTAATATCACGGATGGAAAAGCTATGATCGCATCATTTCTTACATTGGCGATGGGCAATAATCAAGGCATGGGTGACGTAGAATATGCCAAAATGCATGACTTCTATGTGCCTGAAGCG TATCGC AGAGACCCTCGTGCGCTT
ATCTGCCAGCACGGTCTCA GTAGCA CTGTTCGATCGTAATATCACGGATGGAAAAGCTATGATCGCATCATTTCTTACATTGGTGATGGGCAATAATCAAGGCATGGGTGACGTAGAATATGCCAAAATGCATGACTTCTATGTGCCTGAAGCG TATCGC AGAGACCCTCGTGCGCTT
ATCTGCCAGCACGGTCTCA GTAGCA CTGTTCGATCGTAATATCACGGATGGAAAAGCTATGATCGCATCATTTCTTACATTGATTATGGGCAATAATCAAGGCATGGGTGACGTAGAATATGCCAAAATGCATGACTTCTATGTGCCTGAAGCG TATCGC AGAGACCCTCGTGCGCTT
ATCTGCCAGCACGGTCTCA GTAGCA CTGTTCGATCGTAATATCACGGATGGAAAAGCTATGATCGCATCATTTCTTACATTGCTGATGGGCAATAATCAAGGCATGGGTGACGTAGAATATGCCAAAATGCATGACTTCTATGTGCCTGAAGCG TATCGC AGAGACCCTCGTGCGCTT
ATCTGCCAGCACGGTCTCA GTAGCA CTGTTCGATCGTAATATCACGGATGGAAAAGCTATGATCGCATCATTTCTTACATTGATGATGGGCAATAATCAAGGCATGGGTGACGTAGAATATGCCAAAATGCATGACTTCTATGTGCCTGAAGCG TATCGC AGAGACCCTCGTGCGCTT
ATCTGCCAGCACGGTCTCA GTAGCA CTGTTCGATCGTAATATCACGGATGGAAAAGCTATGATCGCATCATTTCTTACATTGTTTATGGGCAATAATCAAGGCATGGGTGACGTAGAATATGCCAAAATGCATGACTTCTATGTGCCTGAAGCG TATCGC AGAGACCCTCGTGCGCTT
ATCTGCCAGCACGGTCTCA GTAGCA CTGTTCGATCGTAATATCACGGATGGAAAAGCTATGATCGCATCATTTCTTACATTGTATATGGGCAATAATCAAGGCATGGGTGACGTAGAATATGCCAAAATGCATGACTTCTATGTGCCTGAAGCG TATCGC AGAGACCCTCGTGCGCTT
ATCTGCCAGCACGGTCTCA GTAGCA CTGTTCGATCGTAATATCACGGATGGAAAAGCTATGATCGCATCATTTCTTACATTGTGGATGGGCAATAATCAAGGCATGGGTGACGTAGAATATGCCAAAATGCATGACTTCTATGTGCCTGAAGCG TATCGC AGAGACCCTCGTGCGCTT
ATCTGCCAGCACGGTCTCA GTAGCA CTGTTCGATCGTAATATCACGGATGGAAAAGCTATGATCGCATCATTTCTTACATTGACCCGTGGCAATAATCAAGGCATGGGTGACGTAGAATATGCCAAAATGCATGACTTCTATGTGCCTGAAGCG TATCGC AGAGACCCTCGTGCGCTT
ATCTGCCAGCACGGTCTCA GTAGCA CTGTTCGATCGTAATATCACGGATGGAAAAGCTATGATCGCATCATTTCTTACATTGACCCATGGCAATAATCAAGGCATGGGTGACGTAGAATATGCCAAAATGCATGACTTCTATGTGCCTGAAGCG TATCGC AGAGACCCTCGTGCGCTT
ATCTGCCAGCACGGTCTCA GTAGCA CTGTTCGATCGTAATATCACGGATGGAAAAGCTATGATCGCATCATTTCTTACATTGACCAAAGGCAATAATCAAGGCATGGGTGACGTAGAATATGCCAAAATGCATGACTTCTATGTGCCTGAAGCG TATCGC AGAGACCCTCGTGCGCTT
ATCTGCCAGCACGGTCTCA GTAGCA CTGTTCGATCGTAATATCACGGATGGAAAAGCTATGATCGCATCATTTCTTACATTGACCGATGGCAATAATCAAGGCATGGGTGACGTAGAATATGCCAAAATGCATGACTTCTATGTGCCTGAAGCG TATCGC AGAGACCCTCGTGCGCTT
ATCTGCCAGCACGGTCTCA GTAGCA CTGTTCGATCGTAATATCACGGATGGAAAAGCTATGATCGCATCATTTCTTACATTGACCGAAGGCAATAATCAAGGCATGGGTGACGTAGAATATGCCAAAATGCATGACTTCTATGTGCCTGAAGCG TATCGC AGAGACCCTCGTGCGCTT
ATCTGCCAGCACGGTCTCA GTAGCA CTGTTCGATCGTAATATCACGGATGGAAAAGCTATGATCGCATCATTTCTTACATTGACCAGCGGCAATAATCAAGGCATGGGTGACGTAGAATATGCCAAAATGCATGACTTCTATGTGCCTGAAGCG TATCGC AGAGACCCTCGTGCGCTT
ATCTGCCAGCACGGTCTCA GTAGCA CTGTTCGATCGTAATATCACGGATGGAAAAGCTATGATCGCATCATTTCTTACATTGACCACCGGCAATAATCAAGGCATGGGTGACGTAGAATATGCCAAAATGCATGACTTCTATGTGCCTGAAGCG TATCGC AGAGACCCTCGTGCGCTT
ATCTGCCAGCACGGTCTCA GTAGCA CTGTTCGATCGTAATATCACGGATGGAAAAGCTATGATCGCATCATTTCTTACATTGACCAATGGCAATAATCAAGGCATGGGTGACGTAGAATATGCCAAAATGCATGACTTCTATGTGCCTGAAGCG TATCGC AGAGACCCTCGTGCGCTT
ATCTGCCAGCACGGTCTCA GTAGCA CTGTTCGATCGTAATATCACGGATGGAAAAGCTATGATCGCATCATTTCTTACATTGACCCAGGGCAATAATCAAGGCATGGGTGACGTAGAATATGCCAAAATGCATGACTTCTATGTGCCTGAAGCG TATCGC AGAGACCCTCGTGCGCTT
ATCTGCCAGCACGGTCTCA GTAGCA CTGTTCGATCGTAATATCACGGATGGAAAAGCTATGATCGCATCATTTCTTACATTGACCTGCGGCAATAATCAAGGCATGGGTGACGTAGAATATGCCAAAATGCATGACTTCTATGTGCCTGAAGCG TATCGC AGAGACCCTCGTGCGCTT
ATCTGCCAGCACGGTCTCA GTAGCA CTGTTCGATCGTAATATCACGGATGGAAAAGCTATGATCGCATCATTTCTTACATTGACCGGCGGCAATAATCAAGGCATGGGTGACGTAGAATATGCCAAAATGCATGACTTCTATGTGCCTGAAGCG TATCGC AGAGACCCTCGTGCGCTT
ATCTGCCAGCACGGTCTCA GTAGCA CTGTTCGATCGTAATATCACGGATGGAAAAGCTATGATCGCATCATTTCTTACATTGACCCCGGGCAATAATCAAGGCATGGGTGACGTAGAATATGCCAAAATGCATGACTTCTATGTGCCTGAAGCG TATCGC AGAGACCCTCGTGCGCTT
ATCTGCCAGCACGGTCTCA GTAGCA CTGTTCGATCGTAATATCACGGATGGAAAAGCTATGATCGCATCATTTCTTACATTGACCGCGGGCAATAATCAAGGCATGGGTGACGTAGAATATGCCAAAATGCATGACTTCTATGTGCCTGAAGCG TATCGC AGAGACCCTCGTGCGCTT
ATCTGCCAGCACGGTCTCA GTAGCA CTGTTCGATCGTAATATCACGGATGGAAAAGCTATGATCGCATCATTTCTTACATTGACCGTGGGCAATAATCAAGGCATGGGTGACGTAGAATATGCCAAAATGCATGACTTCTATGTGCCTGAAGCG TATCGC AGAGACCCTCGTGCGCTT
ATCTGCCAGCACGGTCTCA GTAGCA CTGTTCGATCGTAATATCACGGATGGAAAAGCTATGATCGCATCATTTCTTACATTGACCATTGGCAATAATCAAGGCATGGGTGACGTAGAATATGCCAAAATGCATGACTTCTATGTGCCTGAAGCG TATCGC AGAGACCCTCGTGCGCTT
ATCTGCCAGCACGGTCTCA GTAGCA CTGTTCGATCGTAATATCACGGATGGAAAAGCTATGATCGCATCATTTCTTACATTGACCCTGGGCAATAATCAAGGCATGGGTGACGTAGAATATGCCAAAATGCATGACTTCTATGTGCCTGAAGCG TATCGC AGAGACCCTCGTGCGCTT
ATCTGCCAGCACGGTCTCA GTAGCA CTGTTCGATCGTAATATCACGGATGGAAAAGCTATGATCGCATCATTTCTTACATTGACCTTTGGCAATAATCAAGGCATGGGTGACGTAGAATATGCCAAAATGCATGACTTCTATGTGCCTGAAGCG TATCGC AGAGACCCTCGTGCGCTT
ATCTGCCAGCACGGTCTCA GTAGCA CTGTTCGATCGTAATATCACGGATGGAAAAGCTATGATCGCATCATTTCTTACATTGACCTATGGCAATAATCAAGGCATGGGTGACGTAGAATATGCCAAAATGCATGACTTCTATGTGCCTGAAGCG TATCGC AGAGACCCTCGTGCGCTT
ATCTGCCAGCACGGTCTCA GTAGCA CTGTTCGATCGTAATATCACGGATGGAAAAGCTATGATCGCATCATTTCTTACATTGACCTGGGGCAATAATCAAGGCATGGGTGACGTAGAATATGCCAAAATGCATGACTTCTATGTGCCTGAAGCG TATCGC AGAGACCCTCGTGCGCTT
ATCTGCCAGCACGGTCTCA GTAGCA CTGTTCGATCGTAATATCACGGATGGAAAAGCTATGATCGCATCATTTCTTACATTGACCATGCGTAATAATCAAGGCATGGGTGACGTAGAATATGCCAAAATGCATGACTTCTATGTGCCTGAAGCG TATCGC AGAGACCCTCGTGCGCTT
ATCTGCCAGCACGGTCTCA GTAGCA CTGTTCGATCGTAATATCACGGATGGAAAAGCTATGATCGCATCATTTCTTACATTGACCATGCATAATAATCAAGGCATGGGTGACGTAGAATATGCCAAAATGCATGACTTCTATGTGCCTGAAGCG TATCGC AGAGACCCTCGTGCGCTT
ATCTGCCAGCACGGTCTCA GTAGCA CTGTTCGATCGTAATATCACGGATGGAAAAGCTATGATCGCATCATTTCTTACATTGACCATGAAAAATAATCAAGGCATGGGTGACGTAGAATATGCCAAAATGCATGACTTCTATGTGCCTGAAGCG TATCGC AGAGACCCTCGTGCGCTT
ATCTGCCAGCACGGTCTCA GTAGCA CTGTTCGATCGTAATATCACGGATGGAAAAGCTATGATCGCATCATTTCTTACATTGACCATGGATAATAATCAAGGCATGGGTGACGTAGAATATGCCAAAATGCATGACTTCTATGTGCCTGAAGCG TATCGC AGAGACCCTCGTGCGCTT
ATCTGCCAGCACGGTCTCA GTAGCA CTGTTCGATCGTAATATCACGGATGGAAAAGCTATGATCGCATCATTTCTTACATTGACCATGGAAAATAATCAAGGCATGGGTGACGTAGAATATGCCAAAATGCATGACTTCTATGTGCCTGAAGCG TATCGC AGAGACCCTCGTGCGCTT
ATCTGCCAGCACGGTCTCA GTAGCA CTGTTCGATCGTAATATCACGGATGGAAAAGCTATGATCGCATCATTTCTTACATTGACCATGAGCAATAATCAAGGCATGGGTGACGTAGAATATGCCAAAATGCATGACTTCTATGTGCCTGAAGCG TATCGC AGAGACCCTCGTGCGCTT
ATCTGCCAGCACGGTCTCA GTAGCA CTGTTCGATCGTAATATCACGGATGGAAAAGCTATGATCGCATCATTTCTTACATTGACCATGACCAATAATCAAGGCATGGGTGACGTAGAATATGCCAAAATGCATGACTTCTATGTGCCTGAAGCG TATCGC AGAGACCCTCGTGCGCTT
ATCTGCCAGCACGGTCTCA GTAGCA CTGTTCGATCGTAATATCACGGATGGAAAAGCTATGATCGCATCATTTCTTACATTGACCATGAATAATAATCAAGGCATGGGTGACGTAGAATATGCCAAAATGCATGACTTCTATGTGCCTGAAGCG TATCGC AGAGACCCTCGTGCGCTT
ATCTGCCAGCACGGTCTCA GTAGCA CTGTTCGATCGTAATATCACGGATGGAAAAGCTATGATCGCATCATTTCTTACATTGACCATGCAGAATAATCAAGGCATGGGTGACGTAGAATATGCCAAAATGCATGACTTCTATGTGCCTGAAGCG TATCGC AGAGACCCTCGTGCGCTT
ATCTGCCAGCACGGTCTCA GTAGCA CTGTTCGATCGTAATATCACGGATGGAAAAGCTATGATCGCATCATTTCTTACATTGACCATGTGCAATAATCAAGGCATGGGTGACGTAGAATATGCCAAAATGCATGACTTCTATGTGCCTGAAGCG TATCGC AGAGACCCTCGTGCGCTT
ATCTGCCAGCACGGTCTCA GTAGCA CTGTTCGATCGTAATATCACGGATGGAAAAGCTATGATCGCATCATTTCTTACATTGACCATGCCGAATAATCAAGGCATGGGTGACGTAGAATATGCCAAAATGCATGACTTCTATGTGCCTGAAGCG TATCGC AGAGACCCTCGTGCGCTT
ATCTGCCAGCACGGTCTCA GTAGCA CTGTTCGATCGTAATATCACGGATGGAAAAGCTATGATCGCATCATTTCTTACATTGACCATGGCGAATAATCAAGGCATGGGTGACGTAGAATATGCCAAAATGCATGACTTCTATGTGCCTGAAGCG TATCGC AGAGACCCTCGTGCGCTT
ATCTGCCAGCACGGTCTCA GTAGCA CTGTTCGATCGTAATATCACGGATGGAAAAGCTATGATCGCATCATTTCTTACATTGACCATGGTGAATAATCAAGGCATGGGTGACGTAGAATATGCCAAAATGCATGACTTCTATGTGCCTGAAGCG TATCGC AGAGACCCTCGTGCGCTT
ATCTGCCAGCACGGTCTCA GTAGCA CTGTTCGATCGTAATATCACGGATGGAAAAGCTATGATCGCATCATTTCTTACATTGACCATGATTAATAATCAAGGCATGGGTGACGTAGAATATGCCAAAATGCATGACTTCTATGTGCCTGAAGCG TATCGC AGAGACCCTCGTGCGCTT
ATCTGCCAGCACGGTCTCA GTAGCA CTGTTCGATCGTAATATCACGGATGGAAAAGCTATGATCGCATCATTTCTTACATTGACCATGCTGAATAATCAAGGCATGGGTGACGTAGAATATGCCAAAATGCATGACTTCTATGTGCCTGAAGCG TATCGC AGAGACCCTCGTGCGCTT
ATCTGCCAGCACGGTCTCA GTAGCA CTGTTCGATCGTAATATCACGGATGGAAAAGCTATGATCGCATCATTTCTTACATTGACCATGATGAATAATCAAGGCATGGGTGACGTAGAATATGCCAAAATGCATGACTTCTATGTGCCTGAAGCG TATCGC AGAGACCCTCGTGCGCTT
ATCTGCCAGCACGGTCTCA GTAGCA CTGTTCGATCGTAATATCACGGATGGAAAAGCTATGATCGCATCATTTCTTACATTGACCATGTTTAATAATCAAGGCATGGGTGACGTAGAATATGCCAAAATGCATGACTTCTATGTGCCTGAAGCG TATCGC AGAGACCCTCGTGCGCTT
ATCTGCCAGCACGGTCTCA GTAGCA CTGTTCGATCGTAATATCACGGATGGAAAAGCTATGATCGCATCATTTCTTACATTGACCATGTATAATAATCAAGGCATGGGTGACGTAGAATATGCCAAAATGCATGACTTCTATGTGCCTGAAGCG TATCGC AGAGACCCTCGTGCGCTT
ATCTGCCAGCACGGTCTCA GTAGCA CTGTTCGATCGTAATATCACGGATGGAAAAGCTATGATCGCATCATTTCTTACATTGACCATGTGGAATAATCAAGGCATGGGTGACGTAGAATATGCCAAAATGCATGACTTCTATGTGCCTGAAGCG TATCGC AGAGACCCTCGTGCGCTT
ATCTGCCAGCACGGTCTCA GTAGCA CTGTTCGATCGTAATATCACGGATGGAAAAGCTATGATCGCATCATTTCTTACATTGACCATGGGCCGTAATCAAGGCATGGGTGACGTAGAATATGCCAAAATGCATGACTTCTATGTGCCTGAAGCG TATCGC AGAGACCCTCGTGCGCTT
ATCTGCCAGCACGGTCTCA GTAGCA CTGTTCGATCGTAATATCACGGATGGAAAAGCTATGATCGCATCATTTCTTACATTGACCATGGGCCATAATCAAGGCATGGGTGACGTAGAATATGCCAAAATGCATGACTTCTATGTGCCTGAAGCG TATCGC AGAGACCCTCGTGCGCTT
ATCTGCCAGCACGGTCTCA GTAGCA CTGTTCGATCGTAATATCACGGATGGAAAAGCTATGATCGCATCATTTCTTACATTGACCATGGGCAAAAATCAAGGCATGGGTGACGTAGAATATGCCAAAATGCATGACTTCTATGTGCCTGAAGCG TATCGC AGAGACCCTCGTGCGCTT
ATCTGCCAGCACGGTCTCA GTAGCA CTGTTCGATCGTAATATCACGGATGGAAAAGCTATGATCGCATCATTTCTTACATTGACCATGGGCGATAATCAAGGCATGGGTGACGTAGAATATGCCAAAATGCATGACTTCTATGTGCCTGAAGCG TATCGC AGAGACCCTCGTGCGCTT
ATCTGCCAGCACGGTCTCA GTAGCA CTGTTCGATCGTAATATCACGGATGGAAAAGCTATGATCGCATCATTTCTTACATTGACCATGGGCGAAAATCAAGGCATGGGTGACGTAGAATATGCCAAAATGCATGACTTCTATGTGCCTGAAGCG TATCGC AGAGACCCTCGTGCGCTT
ATCTGCCAGCACGGTCTCA GTAGCA CTGTTCGATCGTAATATCACGGATGGAAAAGCTATGATCGCATCATTTCTTACATTGACCATGGGCAGCAATCAAGGCATGGGTGACGTAGAATATGCCAAAATGCATGACTTCTATGTGCCTGAAGCG TATCGC AGAGACCCTCGTGCGCTT
ATCTGCCAGCACGGTCTCA GTAGCA CTGTTCGATCGTAATATCACGGATGGAAAAGCTATGATCGCATCATTTCTTACATTGACCATGGGCACCAATCAAGGCATGGGTGACGTAGAATATGCCAAAATGCATGACTTCTATGTGCCTGAAGCG TATCGC AGAGACCCTCGTGCGCTT
ATCTGCCAGCACGGTCTCA GTAGCA CTGTTCGATCGTAATATCACGGATGGAAAAGCTATGATCGCATCATTTCTTACATTGACCATGGGCCAGAATCAAGGCATGGGTGACGTAGAATATGCCAAAATGCATGACTTCTATGTGCCTGAAGCG TATCGC AGAGACCCTCGTGCGCTT
ATCTGCCAGCACGGTCTCA GTAGCA CTGTTCGATCGTAATATCACGGATGGAAAAGCTATGATCGCATCATTTCTTACATTGACCATGGGCTGCAATCAAGGCATGGGTGACGTAGAATATGCCAAAATGCATGACTTCTATGTGCCTGAAGCG TATCGC AGAGACCCTCGTGCGCTT
ATCTGCCAGCACGGTCTCA GTAGCA CTGTTCGATCGTAATATCACGGATGGAAAAGCTATGATCGCATCATTTCTTACATTGACCATGGGCGGCAATCAAGGCATGGGTGACGTAGAATATGCCAAAATGCATGACTTCTATGTGCCTGAAGCG TATCGC AGAGACCCTCGTGCGCTT
ATCTGCCAGCACGGTCTCA GTAGCA CTGTTCGATCGTAATATCACGGATGGAAAAGCTATGATCGCATCATTTCTTACATTGACCATGGGCCCGAATCAAGGCATGGGTGACGTAGAATATGCCAAAATGCATGACTTCTATGTGCCTGAAGCG TATCGC AGAGACCCTCGTGCGCTT
ATCTGCCAGCACGGTCTCA GTAGCA CTGTTCGATCGTAATATCACGGATGGAAAAGCTATGATCGCATCATTTCTTACATTGACCATGGGCGCGAATCAAGGCATGGGTGACGTAGAATATGCCAAAATGCATGACTTCTATGTGCCTGAAGCG TATCGC AGAGACCCTCGTGCGCTT
ATCTGCCAGCACGGTCTCA GTAGCA CTGTTCGATCGTAATATCACGGATGGAAAAGCTATGATCGCATCATTTCTTACATTGACCATGGGCGTGAATCAAGGCATGGGTGACGTAGAATATGCCAAAATGCATGACTTCTATGTGCCTGAAGCG TATCGC AGAGACCCTCGTGCGCTT
ATCTGCCAGCACGGTCTCA GTAGCA CTGTTCGATCGTAATATCACGGATGGAAAAGCTATGATCGCATCATTTCTTACATTGACCATGGGCATTAATCAAGGCATGGGTGACGTAGAATATGCCAAAATGCATGACTTCTATGTGCCTGAAGCG TATCGC AGAGACCCTCGTGCGCTT
ATCTGCCAGCACGGTCTCA GTAGCA CTGTTCGATCGTAATATCACGGATGGAAAAGCTATGATCGCATCATTTCTTACATTGACCATGGGCCTGAATCAAGGCATGGGTGACGTAGAATATGCCAAAATGCATGACTTCTATGTGCCTGAAGCG TATCGC AGAGACCCTCGTGCGCTT
ATCTGCCAGCACGGTCTCA GTAGCA CTGTTCGATCGTAATATCACGGATGGAAAAGCTATGATCGCATCATTTCTTACATTGACCATGGGCATGAATCAAGGCATGGGTGACGTAGAATATGCCAAAATGCATGACTTCTATGTGCCTGAAGCG TATCGC AGAGACCCTCGTGCGCTT
ATCTGCCAGCACGGTCTCA GTAGCA CTGTTCGATCGTAATATCACGGATGGAAAAGCTATGATCGCATCATTTCTTACATTGACCATGGGCTTTAATCAAGGCATGGGTGACGTAGAATATGCCAAAATGCATGACTTCTATGTGCCTGAAGCG TATCGC AGAGACCCTCGTGCGCTT
ATCTGCCAGCACGGTCTCA GTAGCA CTGTTCGATCGTAATATCACGGATGGAAAAGCTATGATCGCATCATTTCTTACATTGACCATGGGCTATAATCAAGGCATGGGTGACGTAGAATATGCCAAAATGCATGACTTCTATGTGCCTGAAGCG TATCGC AGAGACCCTCGTGCGCTT
ATCTGCCAGCACGGTCTCA GTAGCA CTGTTCGATCGTAATATCACGGATGGAAAAGCTATGATCGCATCATTTCTTACATTGACCATGGGCTGGAATCAAGGCATGGGTGACGTAGAATATGCCAAAATGCATGACTTCTATGTGCCTGAAGCG TATCGC AGAGACCCTCGTGCGCTT
ATCTGCCAGCACGGTCTCA GTAGCA CTGTTCGATCGTAATATCACGGATGGAAAAGCTATGATCGCATCATTTCTTACATTGACCATGGGCAATCGTCAAGGCATGGGTGACGTAGAATATGCCAAAATGCATGACTTCTATGTGCCTGAAGCG TATCGC AGAGACCCTCGTGCGCTT
ATCTGCCAGCACGGTCTCA GTAGCA CTGTTCGATCGTAATATCACGGATGGAAAAGCTATGATCGCATCATTTCTTACATTGACCATGGGCAATCATCAAGGCATGGGTGACGTAGAATATGCCAAAATGCATGACTTCTATGTGCCTGAAGCG TATCGC AGAGACCCTCGTGCGCTT
ATCTGCCAGCACGGTCTCA GTAGCA CTGTTCGATCGTAATATCACGGATGGAAAAGCTATGATCGCATCATTTCTTACATTGACCATGGGCAATAAACAAGGCATGGGTGACGTAGAATATGCCAAAATGCATGACTTCTATGTGCCTGAAGCG TATCGC AGAGACCCTCGTGCGCTT
ATCTGCCAGCACGGTCTCA GTAGCA CTGTTCGATCGTAATATCACGGATGGAAAAGCTATGATCGCATCATTTCTTACATTGACCATGGGCAATGATCAAGGCATGGGTGACGTAGAATATGCCAAAATGCATGACTTCTATGTGCCTGAAGCG TATCGC AGAGACCCTCGTGCGCTT
ATCTGCCAGCACGGTCTCA GTAGCA CTGTTCGATCGTAATATCACGGATGGAAAAGCTATGATCGCATCATTTCTTACATTGACCATGGGCAATGAACAAGGCATGGGTGACGTAGAATATGCCAAAATGCATGACTTCTATGTGCCTGAAGCG TATCGC AGAGACCCTCGTGCGCTT
ATCTGCCAGCACGGTCTCA GTAGCA CTGTTCGATCGTAATATCACGGATGGAAAAGCTATGATCGCATCATTTCTTACATTGACCATGGGCAATAGCCAAGGCATGGGTGACGTAGAATATGCCAAAATGCATGACTTCTATGTGCCTGAAGCG TATCGC AGAGACCCTCGTGCGCTT
ATCTGCCAGCACGGTCTCA GTAGCA CTGTTCGATCGTAATATCACGGATGGAAAAGCTATGATCGCATCATTTCTTACATTGACCATGGGCAATACCCAAGGCATGGGTGACGTAGAATATGCCAAAATGCATGACTTCTATGTGCCTGAAGCG TATCGC AGAGACCCTCGTGCGCTT
ATCTGCCAGCACGGTCTCA GTAGCA CTGTTCGATCGTAATATCACGGATGGAAAAGCTATGATCGCATCATTTCTTACATTGACCATGGGCAATCAGCAAGGCATGGGTGACGTAGAATATGCCAAAATGCATGACTTCTATGTGCCTGAAGCG TATCGC AGAGACCCTCGTGCGCTT
ATCTGCCAGCACGGTCTCA GTAGCA CTGTTCGATCGTAATATCACGGATGGAAAAGCTATGATCGCATCATTTCTTACATTGACCATGGGCAATTGCCAAGGCATGGGTGACGTAGAATATGCCAAAATGCATGACTTCTATGTGCCTGAAGCG TATCGC AGAGACCCTCGTGCGCTT
ATCTGCCAGCACGGTCTCA GTAGCA CTGTTCGATCGTAATATCACGGATGGAAAAGCTATGATCGCATCATTTCTTACATTGACCATGGGCAATGGCCAAGGCATGGGTGACGTAGAATATGCCAAAATGCATGACTTCTATGTGCCTGAAGCG TATCGC AGAGACCCTCGTGCGCTT
ATCTGCCAGCACGGTCTCA GTAGCA CTGTTCGATCGTAATATCACGGATGGAAAAGCTATGATCGCATCATTTCTTACATTGACCATGGGCAATCCGCAAGGCATGGGTGACGTAGAATATGCCAAAATGCATGACTTCTATGTGCCTGAAGCG TATCGC AGAGACCCTCGTGCGCTT
ATCTGCCAGCACGGTCTCA GTAGCA CTGTTCGATCGTAATATCACGGATGGAAAAGCTATGATCGCATCATTTCTTACATTGACCATGGGCAATGCGCAAGGCATGGGTGACGTAGAATATGCCAAAATGCATGACTTCTATGTGCCTGAAGCG TATCGC AGAGACCCTCGTGCGCTT
ATCTGCCAGCACGGTCTCA GTAGCA CTGTTCGATCGTAATATCACGGATGGAAAAGCTATGATCGCATCATTTCTTACATTGACCATGGGCAATGTGCAAGGCATGGGTGACGTAGAATATGCCAAAATGCATGACTTCTATGTGCCTGAAGCG TATCGC AGAGACCCTCGTGCGCTT
ATCTGCCAGCACGGTCTCA GTAGCA CTGTTCGATCGTAATATCACGGATGGAAAAGCTATGATCGCATCATTTCTTACATTGACCATGGGCAATATTCAAGGCATGGGTGACGTAGAATATGCCAAAATGCATGACTTCTATGTGCCTGAAGCG TATCGC AGAGACCCTCGTGCGCTT
ATCTGCCAGCACGGTCTCA GTAGCA CTGTTCGATCGTAATATCACGGATGGAAAAGCTATGATCGCATCATTTCTTACATTGACCATGGGCAATCTGCAAGGCATGGGTGACGTAGAATATGCCAAAATGCATGACTTCTATGTGCCTGAAGCG TATCGC AGAGACCCTCGTGCGCTT
ATCTGCCAGCACGGTCTCA GTAGCA CTGTTCGATCGTAATATCACGGATGGAAAAGCTATGATCGCATCATTTCTTACATTGACCATGGGCAATATGCAAGGCATGGGTGACGTAGAATATGCCAAAATGCATGACTTCTATGTGCCTGAAGCG TATCGC AGAGACCCTCGTGCGCTT
ATCTGCCAGCACGGTCTCA GTAGCA CTGTTCGATCGTAATATCACGGATGGAAAAGCTATGATCGCATCATTTCTTACATTGACCATGGGCAATTTTCAAGGCATGGGTGACGTAGAATATGCCAAAATGCATGACTTCTATGTGCCTGAAGCG TATCGC AGAGACCCTCGTGCGCTT
ATCTGCCAGCACGGTCTCA GTAGCA CTGTTCGATCGTAATATCACGGATGGAAAAGCTATGATCGCATCATTTCTTACATTGACCATGGGCAATTATCAAGGCATGGGTGACGTAGAATATGCCAAAATGCATGACTTCTATGTGCCTGAAGCG TATCGC AGAGACCCTCGTGCGCTT
ATCTGCCAGCACGGTCTCA GTAGCA CTGTTCGATCGTAATATCACGGATGGAAAAGCTATGATCGCATCATTTCTTACATTGACCATGGGCAATTGGCAAGGCATGGGTGACGTAGAATATGCCAAAATGCATGACTTCTATGTGCCTGAAGCG TATCGC AGAGACCCTCGTGCGCTT
ATCTGCCAGCACGGTCTCA GTAGCA CTGTTCGATCGTAATATCACGGATGGAAAAGCTATGATCGCATCATTTCTTACATTGACCATGGGCAATAATCGTGGCATGGGTGACGTAGAATATGCCAAAATGCATGACTTCTATGTGCCTGAAGCG TATCGC AGAGACCCTCGTGCGCTT
ATCTGCCAGCACGGTCTCA GTAGCA CTGTTCGATCGTAATATCACGGATGGAAAAGCTATGATCGCATCATTTCTTACATTGACCATGGGCAATAATCATGGCATGGGTGACGTAGAATATGCCAAAATGCATGACTTCTATGTGCCTGAAGCG TATCGC AGAGACCCTCGTGCGCTT
ATCTGCCAGCACGGTCTCA GTAGCA CTGTTCGATCGTAATATCACGGATGGAAAAGCTATGATCGCATCATTTCTTACATTGACCATGGGCAATAATAAAGGCATGGGTGACGTAGAATATGCCAAAATGCATGACTTCTATGTGCCTGAAGCG TATCGC AGAGACCCTCGTGCGCTT
ATCTGCCAGCACGGTCTCA GTAGCA CTGTTCGATCGTAATATCACGGATGGAAAAGCTATGATCGCATCATTTCTTACATTGACCATGGGCAATAATGATGGCATGGGTGACGTAGAATATGCCAAAATGCATGACTTCTATGTGCCTGAAGCG TATCGC AGAGACCCTCGTGCGCTT
ATCTGCCAGCACGGTCTCA GTAGCA CTGTTCGATCGTAATATCACGGATGGAAAAGCTATGATCGCATCATTTCTTACATTGACCATGGGCAATAATGAAGGCATGGGTGACGTAGAATATGCCAAAATGCATGACTTCTATGTGCCTGAAGCG TATCGC AGAGACCCTCGTGCGCTT
ATCTGCCAGCACGGTCTCA GTAGCA CTGTTCGATCGTAATATCACGGATGGAAAAGCTATGATCGCATCATTTCTTACATTGACCATGGGCAATAATAGCGGCATGGGTGACGTAGAATATGCCAAAATGCATGACTTCTATGTGCCTGAAGCG TATCGC AGAGACCCTCGTGCGCTT
ATCTGCCAGCACGGTCTCA GTAGCA CTGTTCGATCGTAATATCACGGATGGAAAAGCTATGATCGCATCATTTCTTACATTGACCATGGGCAATAATACCGGCATGGGTGACGTAGAATATGCCAAAATGCATGACTTCTATGTGCCTGAAGCG TATCGC AGAGACCCTCGTGCGCTT
ATCTGCCAGCACGGTCTCA GTAGCA CTGTTCGATCGTAATATCACGGATGGAAAAGCTATGATCGCATCATTTCTTACATTGACCATGGGCAATAATAATGGCATGGGTGACGTAGAATATGCCAAAATGCATGACTTCTATGTGCCTGAAGCG TATCGC AGAGACCCTCGTGCGCTT
ATCTGCCAGCACGGTCTCA GTAGCA CTGTTCGATCGTAATATCACGGATGGAAAAGCTATGATCGCATCATTTCTTACATTGACCATGGGCAATAATTGCGGCATGGGTGACGTAGAATATGCCAAAATGCATGACTTCTATGTGCCTGAAGCG TATCGC AGAGACCCTCGTGCGCTT
ATCTGCCAGCACGGTCTCA GTAGCA CTGTTCGATCGTAATATCACGGATGGAAAAGCTATGATCGCATCATTTCTTACATTGACCATGGGCAATAATGGCGGCATGGGTGACGTAGAATATGCCAAAATGCATGACTTCTATGTGCCTGAAGCG TATCGC AGAGACCCTCGTGCGCTT
ATCTGCCAGCACGGTCTCA GTAGCA CTGTTCGATCGTAATATCACGGATGGAAAAGCTATGATCGCATCATTTCTTACATTGACCATGGGCAATAATCCGGGCATGGGTGACGTAGAATATGCCAAAATGCATGACTTCTATGTGCCTGAAGCG TATCGC AGAGACCCTCGTGCGCTT
ATCTGCCAGCACGGTCTCA GTAGCA CTGTTCGATCGTAATATCACGGATGGAAAAGCTATGATCGCATCATTTCTTACATTGACCATGGGCAATAATGCGGGCATGGGTGACGTAGAATATGCCAAAATGCATGACTTCTATGTGCCTGAAGCG TATCGC AGAGACCCTCGTGCGCTT
ATCTGCCAGCACGGTCTCA GTAGCA CTGTTCGATCGTAATATCACGGATGGAAAAGCTATGATCGCATCATTTCTTACATTGACCATGGGCAATAATGTGGGCATGGGTGACGTAGAATATGCCAAAATGCATGACTTCTATGTGCCTGAAGCG TATCGC AGAGACCCTCGTGCGCTT
ATCTGCCAGCACGGTCTCA GTAGCA CTGTTCGATCGTAATATCACGGATGGAAAAGCTATGATCGCATCATTTCTTACATTGACCATGGGCAATAATATTGGCATGGGTGACGTAGAATATGCCAAAATGCATGACTTCTATGTGCCTGAAGCG TATCGC AGAGACCCTCGTGCGCTT
ATCTGCCAGCACGGTCTCA GTAGCA CTGTTCGATCGTAATATCACGGATGGAAAAGCTATGATCGCATCATTTCTTACATTGACCATGGGCAATAATCTGGGCATGGGTGACGTAGAATATGCCAAAATGCATGACTTCTATGTGCCTGAAGCG TATCGC AGAGACCCTCGTGCGCTT
ATCTGCCAGCACGGTCTCA GTAGCA CTGTTCGATCGTAATATCACGGATGGAAAAGCTATGATCGCATCATTTCTTACATTGACCATGGGCAATAATATGGGCATGGGTGACGTAGAATATGCCAAAATGCATGACTTCTATGTGCCTGAAGCG TATCGC AGAGACCCTCGTGCGCTT
ATCTGCCAGCACGGTCTCA GTAGCA CTGTTCGATCGTAATATCACGGATGGAAAAGCTATGATCGCATCATTTCTTACATTGACCATGGGCAATAATTTTGGCATGGGTGACGTAGAATATGCCAAAATGCATGACTTCTATGTGCCTGAAGCG TATCGC AGAGACCCTCGTGCGCTT
ATCTGCCAGCACGGTCTCA GTAGCA CTGTTCGATCGTAATATCACGGATGGAAAAGCTATGATCGCATCATTTCTTACATTGACCATGGGCAATAATTATGGCATGGGTGACGTAGAATATGCCAAAATGCATGACTTCTATGTGCCTGAAGCG TATCGC AGAGACCCTCGTGCGCTT
ATCTGCCAGCACGGTCTCA GTAGCA CTGTTCGATCGTAATATCACGGATGGAAAAGCTATGATCGCATCATTTCTTACATTGACCATGGGCAATAATTGGGGCATGGGTGACGTAGAATATGCCAAAATGCATGACTTCTATGTGCCTGAAGCG TATCGC AGAGACCCTCGTGCGCTT
ATCTGCCAGCACGGTCTCA GTAGCA CTGTTCGATCGTAATATCACGGATGGAAAAGCTATGATCGCATCATTTCTTACATTGACCATGGGCAATAATCAACGTATGGGTGACGTAGAATATGCCAAAATGCATGACTTCTATGTGCCTGAAGCG TATCGC AGAGACCCTCGTGCGCTT
ATCTGCCAGCACGGTCTCA GTAGCA CTGTTCGATCGTAATATCACGGATGGAAAAGCTATGATCGCATCATTTCTTACATTGACCATGGGCAATAATCAACATATGGGTGACGTAGAATATGCCAAAATGCATGACTTCTATGTGCCTGAAGCG TATCGC AGAGACCCTCGTGCGCTT
ATCTGCCAGCACGGTCTCA GTAGCA CTGTTCGATCGTAATATCACGGATGGAAAAGCTATGATCGCATCATTTCTTACATTGACCATGGGCAATAATCAAAAAATGGGTGACGTAGAATATGCCAAAATGCATGACTTCTATGTGCCTGAAGCG TATCGC AGAGACCCTCGTGCGCTT
ATCTGCCAGCACGGTCTCA GTAGCA CTGTTCGATCGTAATATCACGGATGGAAAAGCTATGATCGCATCATTTCTTACATTGACCATGGGCAATAATCAAGATATGGGTGACGTAGAATATGCCAAAATGCATGACTTCTATGTGCCTGAAGCG TATCGC AGAGACCCTCGTGCGCTT
ATCTGCCAGCACGGTCTCA GTAGCA CTGTTCGATCGTAATATCACGGATGGAAAAGCTATGATCGCATCATTTCTTACATTGACCATGGGCAATAATCAAGAAATGGGTGACGTAGAATATGCCAAAATGCATGACTTCTATGTGCCTGAAGCG TATCGC AGAGACCCTCGTGCGCTT
ATCTGCCAGCACGGTCTCA GTAGCA CTGTTCGATCGTAATATCACGGATGGAAAAGCTATGATCGCATCATTTCTTACATTGACCATGGGCAATAATCAAAGCATGGGTGACGTAGAATATGCCAAAATGCATGACTTCTATGTGCCTGAAGCG TATCGC AGAGACCCTCGTGCGCTT
ATCTGCCAGCACGGTCTCA GTAGCA CTGTTCGATCGTAATATCACGGATGGAAAAGCTATGATCGCATCATTTCTTACATTGACCATGGGCAATAATCAAACCATGGGTGACGTAGAATATGCCAAAATGCATGACTTCTATGTGCCTGAAGCG TATCGC AGAGACCCTCGTGCGCTT
ATCTGCCAGCACGGTCTCA GTAGCA CTGTTCGATCGTAATATCACGGATGGAAAAGCTATGATCGCATCATTTCTTACATTGACCATGGGCAATAATCAAAATATGGGTGACGTAGAATATGCCAAAATGCATGACTTCTATGTGCCTGAAGCG TATCGC AGAGACCCTCGTGCGCTT
ATCTGCCAGCACGGTCTCA GTAGCA CTGTTCGATCGTAATATCACGGATGGAAAAGCTATGATCGCATCATTTCTTACATTGACCATGGGCAATAATCAACAGATGGGTGACGTAGAATATGCCAAAATGCATGACTTCTATGTGCCTGAAGCG TATCGC AGAGACCCTCGTGCGCTT
ATCTGCCAGCACGGTCTCA GTAGCA CTGTTCGATCGTAATATCACGGATGGAAAAGCTATGATCGCATCATTTCTTACATTGACCATGGGCAATAATCAATGCATGGGTGACGTAGAATATGCCAAAATGCATGACTTCTATGTGCCTGAAGCG TATCGC AGAGACCCTCGTGCGCTT
ATCTGCCAGCACGGTCTCA GTAGCA CTGTTCGATCGTAATATCACGGATGGAAAAGCTATGATCGCATCATTTCTTACATTGACCATGGGCAATAATCAACCGATGGGTGACGTAGAATATGCCAAAATGCATGACTTCTATGTGCCTGAAGCG TATCGC AGAGACCCTCGTGCGCTT
ATCTGCCAGCACGGTCTCA GTAGCA CTGTTCGATCGTAATATCACGGATGGAAAAGCTATGATCGCATCATTTCTTACATTGACCATGGGCAATAATCAAGCGATGGGTGACGTAGAATATGCCAAAATGCATGACTTCTATGTGCCTGAAGCG TATCGC AGAGACCCTCGTGCGCTT
ATCTGCCAGCACGGTCTCA GTAGCA CTGTTCGATCGTAATATCACGGATGGAAAAGCTATGATCGCATCATTTCTTACATTGACCATGGGCAATAATCAAGTGATGGGTGACGTAGAATATGCCAAAATGCATGACTTCTATGTGCCTGAAGCG TATCGC AGAGACCCTCGTGCGCTT
ATCTGCCAGCACGGTCTCA GTAGCA CTGTTCGATCGTAATATCACGGATGGAAAAGCTATGATCGCATCATTTCTTACATTGACCATGGGCAATAATCAAATTATGGGTGACGTAGAATATGCCAAAATGCATGACTTCTATGTGCCTGAAGCG TATCGC AGAGACCCTCGTGCGCTT
ATCTGCCAGCACGGTCTCA GTAGCA CTGTTCGATCGTAATATCACGGATGGAAAAGCTATGATCGCATCATTTCTTACATTGACCATGGGCAATAATCAACTGATGGGTGACGTAGAATATGCCAAAATGCATGACTTCTATGTGCCTGAAGCG TATCGC AGAGACCCTCGTGCGCTT
ATCTGCCAGCACGGTCTCA GTAGCA CTGTTCGATCGTAATATCACGGATGGAAAAGCTATGATCGCATCATTTCTTACATTGACCATGGGCAATAATCAAATGATGGGTGACGTAGAATATGCCAAAATGCATGACTTCTATGTGCCTGAAGCG TATCGC AGAGACCCTCGTGCGCTT
ATCTGCCAGCACGGTCTCA GTAGCA CTGTTCGATCGTAATATCACGGATGGAAAAGCTATGATCGCATCATTTCTTACATTGACCATGGGCAATAATCAATTTATGGGTGACGTAGAATATGCCAAAATGCATGACTTCTATGTGCCTGAAGCG TATCGC AGAGACCCTCGTGCGCTT
ATCTGCCAGCACGGTCTCA GTAGCA CTGTTCGATCGTAATATCACGGATGGAAAAGCTATGATCGCATCATTTCTTACATTGACCATGGGCAATAATCAATATATGGGTGACGTAGAATATGCCAAAATGCATGACTTCTATGTGCCTGAAGCG TATCGC AGAGACCCTCGTGCGCTT
ATCTGCCAGCACGGTCTCA GTAGCA CTGTTCGATCGTAATATCACGGATGGAAAAGCTATGATCGCATCATTTCTTACATTGACCATGGGCAATAATCAATGGATGGGTGACGTAGAATATGCCAAAATGCATGACTTCTATGTGCCTGAAGCG TATCGC AGAGACCCTCGTGCGCTT
ATCTGCCAGCACGGTCTCA GTAGCA CTGTTCGATCGTAATATCACGGATGGAAAAGCTATGATCGCATCATTTCTTACATTGACCATGGGCAATAATCAAGGCCGTGGTGACGTAGAATATGCCAAAATGCATGACTTCTATGTGCCTGAAGCG TATCGC AGAGACCCTCGTGCGCTT
ATCTGCCAGCACGGTCTCA GTAGCA CTGTTCGATCGTAATATCACGGATGGAAAAGCTATGATCGCATCATTTCTTACATTGACCATGGGCAATAATCAAGGCCATGGTGACGTAGAATATGCCAAAATGCATGACTTCTATGTGCCTGAAGCG TATCGC AGAGACCCTCGTGCGCTT
ATCTGCCAGCACGGTCTCA GTAGCA CTGTTCGATCGTAATATCACGGATGGAAAAGCTATGATCGCATCATTTCTTACATTGACCATGGGCAATAATCAAGGCAAAGGTGACGTAGAATATGCCAAAATGCATGACTTCTATGTGCCTGAAGCG TATCGC AGAGACCCTCGTGCGCTT
ATCTGCCAGCACGGTCTCA GTAGCA CTGTTCGATCGTAATATCACGGATGGAAAAGCTATGATCGCATCATTTCTTACATTGACCATGGGCAATAATCAAGGCGATGGTGACGTAGAATATGCCAAAATGCATGACTTCTATGTGCCTGAAGCG TATCGC AGAGACCCTCGTGCGCTT
ATCTGCCAGCACGGTCTCA GTAGCA CTGTTCGATCGTAATATCACGGATGGAAAAGCTATGATCGCATCATTTCTTACATTGACCATGGGCAATAATCAAGGCGAAGGTGACGTAGAATATGCCAAAATGCATGACTTCTATGTGCCTGAAGCG TATCGC AGAGACCCTCGTGCGCTT
ATCTGCCAGCACGGTCTCA GTAGCA CTGTTCGATCGTAATATCACGGATGGAAAAGCTATGATCGCATCATTTCTTACATTGACCATGGGCAATAATCAAGGCAGCGGTGACGTAGAATATGCCAAAATGCATGACTTCTATGTGCCTGAAGCG TATCGC AGAGACCCTCGTGCGCTT
ATCTGCCAGCACGGTCTCA GTAGCA CTGTTCGATCGTAATATCACGGATGGAAAAGCTATGATCGCATCATTTCTTACATTGACCATGGGCAATAATCAAGGCACCGGTGACGTAGAATATGCCAAAATGCATGACTTCTATGTGCCTGAAGCG TATCGC AGAGACCCTCGTGCGCTT
ATCTGCCAGCACGGTCTCA GTAGCA CTGTTCGATCGTAATATCACGGATGGAAAAGCTATGATCGCATCATTTCTTACATTGACCATGGGCAATAATCAAGGCAATGGTGACGTAGAATATGCCAAAATGCATGACTTCTATGTGCCTGAAGCG TATCGC AGAGACCCTCGTGCGCTT
ATCTGCCAGCACGGTCTCA GTAGCA CTGTTCGATCGTAATATCACGGATGGAAAAGCTATGATCGCATCATTTCTTACATTGACCATGGGCAATAATCAAGGCCAGGGTGACGTAGAATATGCCAAAATGCATGACTTCTATGTGCCTGAAGCG TATCGC AGAGACCCTCGTGCGCTT
ATCTGCCAGCACGGTCTCA GTAGCA CTGTTCGATCGTAATATCACGGATGGAAAAGCTATGATCGCATCATTTCTTACATTGACCATGGGCAATAATCAAGGCTGCGGTGACGTAGAATATGCCAAAATGCATGACTTCTATGTGCCTGAAGCG TATCGC AGAGACCCTCGTGCGCTT
ATCTGCCAGCACGGTCTCA GTAGCA CTGTTCGATCGTAATATCACGGATGGAAAAGCTATGATCGCATCATTTCTTACATTGACCATGGGCAATAATCAAGGCGGCGGTGACGTAGAATATGCCAAAATGCATGACTTCTATGTGCCTGAAGCG TATCGC AGAGACCCTCGTGCGCTT
ATCTGCCAGCACGGTCTCA GTAGCA CTGTTCGATCGTAATATCACGGATGGAAAAGCTATGATCGCATCATTTCTTACATTGACCATGGGCAATAATCAAGGCCCGGGTGACGTAGAATATGCCAAAATGCATGACTTCTATGTGCCTGAAGCG TATCGC AGAGACCCTCGTGCGCTT
ATCTGCCAGCACGGTCTCA GTAGCA CTGTTCGATCGTAATATCACGGATGGAAAAGCTATGATCGCATCATTTCTTACATTGACCATGGGCAATAATCAAGGCGCGGGTGACGTAGAATATGCCAAAATGCATGACTTCTATGTGCCTGAAGCG TATCGC AGAGACCCTCGTGCGCTT
ATCTGCCAGCACGGTCTCA GTAGCA CTGTTCGATCGTAATATCACGGATGGAAAAGCTATGATCGCATCATTTCTTACATTGACCATGGGCAATAATCAAGGCGTGGGTGACGTAGAATATGCCAAAATGCATGACTTCTATGTGCCTGAAGCG TATCGC AGAGACCCTCGTGCGCTT
ATCTGCCAGCACGGTCTCA GTAGCA CTGTTCGATCGTAATATCACGGATGGAAAAGCTATGATCGCATCATTTCTTACATTGACCATGGGCAATAATCAAGGCATTGGTGACGTAGAATATGCCAAAATGCATGACTTCTATGTGCCTGAAGCG TATCGC AGAGACCCTCGTGCGCTT
ATCTGCCAGCACGGTCTCA GTAGCA CTGTTCGATCGTAATATCACGGATGGAAAAGCTATGATCGCATCATTTCTTACATTGACCATGGGCAATAATCAAGGCCTGGGTGACGTAGAATATGCCAAAATGCATGACTTCTATGTGCCTGAAGCG TATCGC AGAGACCCTCGTGCGCTT
ATCTGCCAGCACGGTCTCA GTAGCA CTGTTCGATCGTAATATCACGGATGGAAAAGCTATGATCGCATCATTTCTTACATTGACCATGGGCAATAATCAAGGCTTTGGTGACGTAGAATATGCCAAAATGCATGACTTCTATGTGCCTGAAGCG TATCGC AGAGACCCTCGTGCGCTT
ATCTGCCAGCACGGTCTCA GTAGCA CTGTTCGATCGTAATATCACGGATGGAAAAGCTATGATCGCATCATTTCTTACATTGACCATGGGCAATAATCAAGGCTATGGTGACGTAGAATATGCCAAAATGCATGACTTCTATGTGCCTGAAGCG TATCGC AGAGACCCTCGTGCGCTT
ATCTGCCAGCACGGTCTCA GTAGCA CTGTTCGATCGTAATATCACGGATGGAAAAGCTATGATCGCATCATTTCTTACATTGACCATGGGCAATAATCAAGGCTGGGGTGACGTAGAATATGCCAAAATGCATGACTTCTATGTGCCTGAAGCG TATCGC AGAGACCCTCGTGCGCTT
ATCTGCCAGCACGGTCTCA GTAGCA CTGTTCGATCGTAATATCACGGATGGAAAAGCTATGATCGCATCATTTCTTACATTGACCATGGGCAATAATCAAGGCATGCGTGACGTAGAATATGCCAAAATGCATGACTTCTATGTGCCTGAAGCG TATCGC AGAGACCCTCGTGCGCTT
ATCTGCCAGCACGGTCTCA GTAGCA CTGTTCGATCGTAATATCACGGATGGAAAAGCTATGATCGCATCATTTCTTACATTGACCATGGGCAATAATCAAGGCATGCATGACGTAGAATATGCCAAAATGCATGACTTCTATGTGCCTGAAGCG TATCGC AGAGACCCTCGTGCGCTT
ATCTGCCAGCACGGTCTCA GTAGCA CTGTTCGATCGTAATATCACGGATGGAAAAGCTATGATCGCATCATTTCTTACATTGACCATGGGCAATAATCAAGGCATGAAAGACGTAGAATATGCCAAAATGCATGACTTCTATGTGCCTGAAGCG TATCGC AGAGACCCTCGTGCGCTT
ATCTGCCAGCACGGTCTCA GTAGCA CTGTTCGATCGTAATATCACGGATGGAAAAGCTATGATCGCATCATTTCTTACATTGACCATGGGCAATAATCAAGGCATGGATGACGTAGAATATGCCAAAATGCATGACTTCTATGTGCCTGAAGCG TATCGC AGAGACCCTCGTGCGCTT
ATCTGCCAGCACGGTCTCA GTAGCA CTGTTCGATCGTAATATCACGGATGGAAAAGCTATGATCGCATCATTTCTTACATTGACCATGGGCAATAATCAAGGCATGGAAGACGTAGAATATGCCAAAATGCATGACTTCTATGTGCCTGAAGCG TATCGC AGAGACCCTCGTGCGCTT
ATCTGCCAGCACGGTCTCA GTAGCA CTGTTCGATCGTAATATCACGGATGGAAAAGCTATGATCGCATCATTTCTTACATTGACCATGGGCAATAATCAAGGCATGAGCGACGTAGAATATGCCAAAATGCATGACTTCTATGTGCCTGAAGCG TATCGC AGAGACCCTCGTGCGCTT
ATCTGCCAGCACGGTCTCA GTAGCA CTGTTCGATCGTAATATCACGGATGGAAAAGCTATGATCGCATCATTTCTTACATTGACCATGGGCAATAATCAAGGCATGACCGACGTAGAATATGCCAAAATGCATGACTTCTATGTGCCTGAAGCG TATCGC AGAGACCCTCGTGCGCTT
ATCTGCCAGCACGGTCTCA GTAGCA CTGTTCGATCGTAATATCACGGATGGAAAAGCTATGATCGCATCATTTCTTACATTGACCATGGGCAATAATCAAGGCATGAATGACGTAGAATATGCCAAAATGCATGACTTCTATGTGCCTGAAGCG TATCGC AGAGACCCTCGTGCGCTT
ATCTGCCAGCACGGTCTCA GTAGCA CTGTTCGATCGTAATATCACGGATGGAAAAGCTATGATCGCATCATTTCTTACATTGACCATGGGCAATAATCAAGGCATGCAGGACGTAGAATATGCCAAAATGCATGACTTCTATGTGCCTGAAGCG TATCGC AGAGACCCTCGTGCGCTT
ATCTGCCAGCACGGTCTCA GTAGCA CTGTTCGATCGTAATATCACGGATGGAAAAGCTATGATCGCATCATTTCTTACATTGACCATGGGCAATAATCAAGGCATGTGCGACGTAGAATATGCCAAAATGCATGACTTCTATGTGCCTGAAGCG TATCGC AGAGACCCTCGTGCGCTT
ATCTGCCAGCACGGTCTCA GTAGCA CTGTTCGATCGTAATATCACGGATGGAAAAGCTATGATCGCATCATTTCTTACATTGACCATGGGCAATAATCAAGGCATGCCGGACGTAGAATATGCCAAAATGCATGACTTCTATGTGCCTGAAGCG TATCGC AGAGACCCTCGTGCGCTT
ATCTGCCAGCACGGTCTCA GTAGCA CTGTTCGATCGTAATATCACGGATGGAAAAGCTATGATCGCATCATTTCTTACATTGACCATGGGCAATAATCAAGGCATGGCGGACGTAGAATATGCCAAAATGCATGACTTCTATGTGCCTGAAGCG TATCGC AGAGACCCTCGTGCGCTT
ATCTGCCAGCACGGTCTCA GTAGCA CTGTTCGATCGTAATATCACGGATGGAAAAGCTATGATCGCATCATTTCTTACATTGACCATGGGCAATAATCAAGGCATGGTGGACGTAGAATATGCCAAAATGCATGACTTCTATGTGCCTGAAGCG TATCGC AGAGACCCTCGTGCGCTT
ATCTGCCAGCACGGTCTCA GTAGCA CTGTTCGATCGTAATATCACGGATGGAAAAGCTATGATCGCATCATTTCTTACATTGACCATGGGCAATAATCAAGGCATGATTGACGTAGAATATGCCAAAATGCATGACTTCTATGTGCCTGAAGCG TATCGC AGAGACCCTCGTGCGCTT
ATCTGCCAGCACGGTCTCA GTAGCA CTGTTCGATCGTAATATCACGGATGGAAAAGCTATGATCGCATCATTTCTTACATTGACCATGGGCAATAATCAAGGCATGCTGGACGTAGAATATGCCAAAATGCATGACTTCTATGTGCCTGAAGCG TATCGC AGAGACCCTCGTGCGCTT
ATCTGCCAGCACGGTCTCA GTAGCA CTGTTCGATCGTAATATCACGGATGGAAAAGCTATGATCGCATCATTTCTTACATTGACCATGGGCAATAATCAAGGCATGATGGACGTAGAATATGCCAAAATGCATGACTTCTATGTGCCTGAAGCG TATCGC AGAGACCCTCGTGCGCTT
ATCTGCCAGCACGGTCTCA GTAGCA CTGTTCGATCGTAATATCACGGATGGAAAAGCTATGATCGCATCATTTCTTACATTGACCATGGGCAATAATCAAGGCATGTTTGACGTAGAATATGCCAAAATGCATGACTTCTATGTGCCTGAAGCG TATCGC AGAGACCCTCGTGCGCTT
ATCTGCCAGCACGGTCTCA GTAGCA CTGTTCGATCGTAATATCACGGATGGAAAAGCTATGATCGCATCATTTCTTACATTGACCATGGGCAATAATCAAGGCATGTATGACGTAGAATATGCCAAAATGCATGACTTCTATGTGCCTGAAGCG TATCGC AGAGACCCTCGTGCGCTT
ATCTGCCAGCACGGTCTCA GTAGCA CTGTTCGATCGTAATATCACGGATGGAAAAGCTATGATCGCATCATTTCTTACATTGACCATGGGCAATAATCAAGGCATGTGGGACGTAGAATATGCCAAAATGCATGACTTCTATGTGCCTGAAGCG TATCGC AGAGACCCTCGTGCGCTT
ATCTGCCAGCACGGTCTCA GTAGCA CTGTTCGATCGTAATATCACGGATGGAAAAGCTATGATCGCATCATTTCTTACATTGACCATGGGCAATAATCAAGGCATGGGTCGTGTAGAATATGCCAAAATGCATGACTTCTATGTGCCTGAAGCG TATCGC AGAGACCCTCGTGCGCTT
ATCTGCCAGCACGGTCTCA GTAGCA CTGTTCGATCGTAATATCACGGATGGAAAAGCTATGATCGCATCATTTCTTACATTGACCATGGGCAATAATCAAGGCATGGGTCATGTAGAATATGCCAAAATGCATGACTTCTATGTGCCTGAAGCG TATCGC AGAGACCCTCGTGCGCTT
ATCTGCCAGCACGGTCTCA GTAGCA CTGTTCGATCGTAATATCACGGATGGAAAAGCTATGATCGCATCATTTCTTACATTGACCATGGGCAATAATCAAGGCATGGGTAAAGTAGAATATGCCAAAATGCATGACTTCTATGTGCCTGAAGCG TATCGC AGAGACCCTCGTGCGCTT
ATCTGCCAGCACGGTCTCA GTAGCA CTGTTCGATCGTAATATCACGGATGGAAAAGCTATGATCGCATCATTTCTTACATTGACCATGGGCAATAATCAAGGCATGGGTGAAGTAGAATATGCCAAAATGCATGACTTCTATGTGCCTGAAGCG TATCGC AGAGACCCTCGTGCGCTT
ATCTGCCAGCACGGTCTCA GTAGCA CTGTTCGATCGTAATATCACGGATGGAAAAGCTATGATCGCATCATTTCTTACATTGACCATGGGCAATAATCAAGGCATGGGTAGCGTAGAATATGCCAAAATGCATGACTTCTATGTGCCTGAAGCG TATCGC AGAGACCCTCGTGCGCTT
ATCTGCCAGCACGGTCTCA GTAGCA CTGTTCGATCGTAATATCACGGATGGAAAAGCTATGATCGCATCATTTCTTACATTGACCATGGGCAATAATCAAGGCATGGGTACCGTAGAATATGCCAAAATGCATGACTTCTATGTGCCTGAAGCG TATCGC AGAGACCCTCGTGCGCTT
ATCTGCCAGCACGGTCTCA GTAGCA CTGTTCGATCGTAATATCACGGATGGAAAAGCTATGATCGCATCATTTCTTACATTGACCATGGGCAATAATCAAGGCATGGGTAATGTAGAATATGCCAAAATGCATGACTTCTATGTGCCTGAAGCG TATCGC AGAGACCCTCGTGCGCTT
ATCTGCCAGCACGGTCTCA GTAGCA CTGTTCGATCGTAATATCACGGATGGAAAAGCTATGATCGCATCATTTCTTACATTGACCATGGGCAATAATCAAGGCATGGGTCAGGTAGAATATGCCAAAATGCATGACTTCTATGTGCCTGAAGCG TATCGC AGAGACCCTCGTGCGCTT
ATCTGCCAGCACGGTCTCA GTAGCA CTGTTCGATCGTAATATCACGGATGGAAAAGCTATGATCGCATCATTTCTTACATTGACCATGGGCAATAATCAAGGCATGGGTTGCGTAGAATATGCCAAAATGCATGACTTCTATGTGCCTGAAGCG TATCGC AGAGACCCTCGTGCGCTT
ATCTGCCAGCACGGTCTCA GTAGCA CTGTTCGATCGTAATATCACGGATGGAAAAGCTATGATCGCATCATTTCTTACATTGACCATGGGCAATAATCAAGGCATGGGTGGCGTAGAATATGCCAAAATGCATGACTTCTATGTGCCTGAAGCG TATCGC AGAGACCCTCGTGCGCTT
ATCTGCCAGCACGGTCTCA GTAGCA CTGTTCGATCGTAATATCACGGATGGAAAAGCTATGATCGCATCATTTCTTACATTGACCATGGGCAATAATCAAGGCATGGGTCCGGTAGAATATGCCAAAATGCATGACTTCTATGTGCCTGAAGCG TATCGC AGAGACCCTCGTGCGCTT
ATCTGCCAGCACGGTCTCA GTAGCA CTGTTCGATCGTAATATCACGGATGGAAAAGCTATGATCGCATCATTTCTTACATTGACCATGGGCAATAATCAAGGCATGGGTGCGGTAGAATATGCCAAAATGCATGACTTCTATGTGCCTGAAGCG TATCGC AGAGACCCTCGTGCGCTT
ATCTGCCAGCACGGTCTCA GTAGCA CTGTTCGATCGTAATATCACGGATGGAAAAGCTATGATCGCATCATTTCTTACATTGACCATGGGCAATAATCAAGGCATGGGTGTGGTAGAATATGCCAAAATGCATGACTTCTATGTGCCTGAAGCG TATCGC AGAGACCCTCGTGCGCTT
ATCTGCCAGCACGGTCTCA GTAGCA CTGTTCGATCGTAATATCACGGATGGAAAAGCTATGATCGCATCATTTCTTACATTGACCATGGGCAATAATCAAGGCATGGGTATTGTAGAATATGCCAAAATGCATGACTTCTATGTGCCTGAAGCG TATCGC AGAGACCCTCGTGCGCTT
ATCTGCCAGCACGGTCTCA GTAGCA CTGTTCGATCGTAATATCACGGATGGAAAAGCTATGATCGCATCATTTCTTACATTGACCATGGGCAATAATCAAGGCATGGGTCTGGTAGAATATGCCAAAATGCATGACTTCTATGTGCCTGAAGCG TATCGC AGAGACCCTCGTGCGCTT
ATCTGCCAGCACGGTCTCA GTAGCA CTGTTCGATCGTAATATCACGGATGGAAAAGCTATGATCGCATCATTTCTTACATTGACCATGGGCAATAATCAAGGCATGGGTATGGTAGAATATGCCAAAATGCATGACTTCTATGTGCCTGAAGCG TATCGC AGAGACCCTCGTGCGCTT
ATCTGCCAGCACGGTCTCA GTAGCA CTGTTCGATCGTAATATCACGGATGGAAAAGCTATGATCGCATCATTTCTTACATTGACCATGGGCAATAATCAAGGCATGGGTTTTGTAGAATATGCCAAAATGCATGACTTCTATGTGCCTGAAGCG TATCGC AGAGACCCTCGTGCGCTT
ATCTGCCAGCACGGTCTCA GTAGCA CTGTTCGATCGTAATATCACGGATGGAAAAGCTATGATCGCATCATTTCTTACATTGACCATGGGCAATAATCAAGGCATGGGTTATGTAGAATATGCCAAAATGCATGACTTCTATGTGCCTGAAGCG TATCGC AGAGACCCTCGTGCGCTT
ATCTGCCAGCACGGTCTCA GTAGCA CTGTTCGATCGTAATATCACGGATGGAAAAGCTATGATCGCATCATTTCTTACATTGACCATGGGCAATAATCAAGGCATGGGTTGGGTAGAATATGCCAAAATGCATGACTTCTATGTGCCTGAAGCG TATCGC AGAGACCCTCGTGCGCTT
[truncated: 1,199,718 more chars]
