# Supplementary material for: A map of the rubisco biochemical landscape
Source: Nature. 2025 Jan 22;638(8051):823–8. doi: 10.1038/s41586-024-08455-0 (PMC11839469; doi:10.1038/s41586-024-08455-0)
Supplement: Supplementary file 5 — Plasmids:NP-11-64-1, pET28_SUMO. Primers: Illumina sequencing, Mutagenic primers for KM18 library, Library prep primers (hunks), TWIST oligonucleotides. [file 41586_2024_8455_MOESM5_ESM.zip › Plasmids and primers/illumina primers.csv]

	Primer name	sequence	i5	i7	i7 reverse
Forward PCR1 1N	NP-11-64-G	AGTTCAGACGTGTGCTCTTCCGATCT N TGgaattcCGTACG
Forward PCR1 2N	NP-11-64-H	AGTTCAGACGTGTGCTCTTCCGATCT NN TGgaattcCGTACG
Forward PCR1 3N	NP-11-64-I	AGTTCAGACGTGTGCTCTTCCGATCT NNN TGgaattcCGTACG
Forward PCR1 4N	NP-11-64-J	AGTTCAGACGTGTGCTCTTCCGATCT NNNN TGgaattcCGTACG
Forward PCR1 5N	NP-11-75-A	AGTTCAGACGTGTGCTCTTCCGATCT NNNNN TGgaattcCGTACG
Forward PCR1 6N	NP-11-75-B	AGTTCAGACGTGTGCTCTTCCGATCT NNNNNN TGgaattcCGTACG
Forward PCR1 7N	NP-11-75-C	AGTTCAGACGTGTGCTCTTCCGATCT NNNNNNN TGgaattcCGTACG
Forward PCR1 8N	NP-11-75-D	AGTTCAGACGTGTGCTCTTCCGATCT NNNNNNNN TGgaattcCGTACG
Reverse PCR1 1N	NP-11-59-E	TCCCTACACGACGCTCTTCCGATCT N CGAAATCCCCGCGC
Reverse PCR1 2N	NP-11-59-F	TCCCTACACGACGCTCTTCCGATCT NN CGAAATCCCCGCGC
Reverse PCR1 3N	NP-11-59-G	TCCCTACACGACGCTCTTCCGATCT NNN CGAAATCCCCGCGC
Reverse PCR1 4N	NP-11-59-H	TCCCTACACGACGCTCTTCCGATCT NNNN CGAAATCCCCGCGC
Reverse PCR1 5N	NP-11-75-E	TCCCTACACGACGCTCTTCCGATCT NNNNN CGAAATCCCCGCGC
Reverse PCR1 6N	NP-11-75-F	TCCCTACACGACGCTCTTCCGATCT NNNNNN CGAAATCCCCGCGC
Reverse PCR1 7N	NP-11-75-G	TCCCTACACGACGCTCTTCCGATCT NNNNNNN CGAAATCCCCGCGC
Reverse PCR1 8N	NP-11-75-H	TCCCTACACGACGCTCTTCCGATCT NNNNNNNN CGAAATCCCCGCGC
Reverse PCR2	NP-11-51-O	AATGATACGGCGACCACCGAGATCTACAC ATGAGTGC ACACTCTTTCCCTACACGACG	ATGAGTGC
Reverse PCR2	NP-11-51-P	AATGATACGGCGACCACCGAGATCTACAC CGGTAATC ACACTCTTTCCCTACACGACG	CGGTAATC
Reverse PCR2	NP-11-51-Q	AATGATACGGCGACCACCGAGATCTACAC ACAGTGAC ACACTCTTTCCCTACACGACG	ACAGTGAC
Reverse PCR2	NP-11-51-R	AATGATACGGCGACCACCGAGATCTACAC CAATCAGG ACACTCTTTCCCTACACGACG	CAATCAGG
Reverse PCR2	UDI0001_i5_round2	AATGATACGGCGACCACCGAGATCTACAC AGCGCTAG ACACTCTTTCCCTACACGACGC	AGCGCTAG
Reverse PCR2	UDI0002_i5_round2	AATGATACGGCGACCACCGAGATCTACAC GATATCGA ACACTCTTTCCCTACACGACGC	GATATCGA
Reverse PCR2	UDI0003_i5_round2	AATGATACGGCGACCACCGAGATCTACAC CGCAGACG ACACTCTTTCCCTACACGACGC	CGCAGACG
Reverse PCR2	UDI0004_i5_round2	AATGATACGGCGACCACCGAGATCTACAC TATGAGTA ACACTCTTTCCCTACACGACGC	TATGAGTA
Reverse PCR2	UDI0005_i5_round2	AATGATACGGCGACCACCGAGATCTACAC AGGTGCGT ACACTCTTTCCCTACACGACGC	AGGTGCGT
Reverse PCR2	UDI0006_i5_round2	AATGATACGGCGACCACCGAGATCTACAC GAACATAC ACACTCTTTCCCTACACGACGC	GAACATAC
Reverse PCR2	UDI0007_i5_round2	AATGATACGGCGACCACCGAGATCTACAC ACATAGCG ACACTCTTTCCCTACACGACGC	ACATAGCG
Reverse PCR2	UDI0008_i5_round2	AATGATACGGCGACCACCGAGATCTACAC GTGCGATA ACACTCTTTCCCTACACGACGC	GTGCGATA
Reverse PCR2	UDI0009_i5_round2	AATGATACGGCGACCACCGAGATCTACAC CCAACAGA ACACTCTTTCCCTACACGACGC	CCAACAGA
Reverse PCR2	UDI0010_i5_round2	AATGATACGGCGACCACCGAGATCTACAC TTGGTGAG ACACTCTTTCCCTACACGACGC	TTGGTGAG
Reverse PCR2	UDI0011_i5_round2	AATGATACGGCGACCACCGAGATCTACAC CGCGGTTC ACACTCTTTCCCTACACGACGC	CGCGGTTC
Reverse PCR2	UDI0012_i5_round2	AATGATACGGCGACCACCGAGATCTACAC TATAACCT ACACTCTTTCCCTACACGACGC	TATAACCT
Reverse PCR2	UDI0013_i5_round2	AATGATACGGCGACCACCGAGATCTACAC AAGGATGA ACACTCTTTCCCTACACGACGC	AAGGATGA
Reverse PCR2	UDI0014_i5_round2	AATGATACGGCGACCACCGAGATCTACAC GGAAGCAG ACACTCTTTCCCTACACGACGC	GGAAGCAG
Reverse PCR2	UDI0015_i5_round2	AATGATACGGCGACCACCGAGATCTACAC TCGTGACC ACACTCTTTCCCTACACGACGC	TCGTGACC
Reverse PCR2	UDI0016_i5_round2	AATGATACGGCGACCACCGAGATCTACAC CTACAGTT ACACTCTTTCCCTACACGACGC	CTACAGTT
Reverse PCR2	UDI0017_i5_round2	AATGATACGGCGACCACCGAGATCTACAC ATATTCAC ACACTCTTTCCCTACACGACGC	ATATTCAC
Reverse PCR2	UDI0018_i5_round2	AATGATACGGCGACCACCGAGATCTACAC GCGCCTGT ACACTCTTTCCCTACACGACGC	GCGCCTGT
Reverse PCR2	UDI0019_i5_round2	AATGATACGGCGACCACCGAGATCTACAC ACTCTATG ACACTCTTTCCCTACACGACGC	ACTCTATG
Reverse PCR2	UDI0020_i5_round2	AATGATACGGCGACCACCGAGATCTACAC GTCTCGCA ACACTCTTTCCCTACACGACGC	GTCTCGCA
Reverse PCR2	UDI0021_i5_round2	AATGATACGGCGACCACCGAGATCTACAC AAGACGTC ACACTCTTTCCCTACACGACGC	AAGACGTC
Reverse PCR2	UDI0022_i5_round2	AATGATACGGCGACCACCGAGATCTACAC GGAGTACT ACACTCTTTCCCTACACGACGC	GGAGTACT
Reverse PCR2	UDI0023_i5_round2	AATGATACGGCGACCACCGAGATCTACAC ACCGGCCA ACACTCTTTCCCTACACGACGC	ACCGGCCA
Reverse PCR2	UDI0024_i5_round2	AATGATACGGCGACCACCGAGATCTACAC GTTAATTG ACACTCTTTCCCTACACGACGC	GTTAATTG
Reverse PCR2	UDI0093_i5_round2	AATGATACGGCGACCACCGAGATCTACAC CCTGTGGC ACACTCTTTCCCTACACGACGC	CCTGTGGC
Reverse PCR2	UDI0094_i5_round2	AATGATACGGCGACCACCGAGATCTACAC TTCACAAT ACACTCTTTCCCTACACGACGC	TTCACAAT
Reverse PCR2	UDI0095_i5_round2	AATGATACGGCGACCACCGAGATCTACAC ACACGAGT ACACTCTTTCCCTACACGACGC	ACACGAGT
Reverse PCR2	UDI0096_i5_round2	AATGATACGGCGACCACCGAGATCTACAC GTGTAGAC ACACTCTTTCCCTACACGACGC	GTGTAGAC
Forward PCR2	NP-11-51-J	CAAGCAGAAGACGGCATACGAGAT TCAATCCG GTGACTGGAGTTCAGACGTGTG		TCAATCCG	CGGATTGA	CGGATTGA
Forward PCR2	NP-11-51-K	CAAGCAGAAGACGGCATACGAGAT ATCCACGA GTGACTGGAGTTCAGACGTGTG		ATCCACGA	TCGTGGAT	TCGTGGAT
Forward PCR2	NP-11-51-L	CAAGCAGAAGACGGCATACGAGAT ACGATCAG GTGACTGGAGTTCAGACGTGTG		ACGATCAG	CTGATCGT	CTGATCGT
Forward PCR2	NP-11-51-M	CAAGCAGAAGACGGCATACGAGAT GTCCTAAG GTGACTGGAGTTCAGACGTGTG		GTCCTAAG	CTTAGGAC	CTTAGGAC
Forward PCR2	NP-11-51-N	CAAGCAGAAGACGGCATACGAGAT CAACTCCA GTGACTGGAGTTCAGACGTGTG		CAACTCCA	TGGAGTTG	TGGAGTTG
Forward PCR2	NP-11-59-I	CAAGCAGAAGACGGCATACGAGAT GTGACTGC GTGACTGGAGTTCAGACGTGTG		GTGACTGC	GCAGTCAC	GCAGTCAC
Forward PCR2	UDI0001_i7_round2	CAAGCAGAAGACGGCATACGAGAT CCGCGGTT GTGACTGGAGTTCAGACGTGTGC		CCGCGGTT	AACCGCGG	AACCGCGG
Forward PCR2	UDI0002_i7_round2	CAAGCAGAAGACGGCATACGAGAT TTATAACC GTGACTGGAGTTCAGACGTGTGC		TTATAACC	GGTTATAA	GGTTATAA
Forward PCR2	UDI0003_i7_round2	CAAGCAGAAGACGGCATACGAGAT GGACTTGG GTGACTGGAGTTCAGACGTGTGC		GGACTTGG	CCAAGTCC	CCAAGTCC
Forward PCR2	UDI0004_i7_round2	CAAGCAGAAGACGGCATACGAGAT AAGTCCAA GTGACTGGAGTTCAGACGTGTGC		AAGTCCAA	TTGGACTT	TTGGACTT
Forward PCR2	UDI0005_i7_round2	CAAGCAGAAGACGGCATACGAGAT ATCCACTG GTGACTGGAGTTCAGACGTGTGC		ATCCACTG	CAGTGGAT	CAGTGGAT
Forward PCR2	UDI0006_i7_round2	CAAGCAGAAGACGGCATACGAGAT GCTTGTCA GTGACTGGAGTTCAGACGTGTGC		GCTTGTCA	TGACAAGC	TGACAAGC
Forward PCR2	UDI0007_i7_round2	CAAGCAGAAGACGGCATACGAGAT CAAGCTAG GTGACTGGAGTTCAGACGTGTGC		CAAGCTAG	CTAGCTTG	CTAGCTTG
Forward PCR2	UDI0008_i7_round2	CAAGCAGAAGACGGCATACGAGAT TGGATCGA GTGACTGGAGTTCAGACGTGTGC		TGGATCGA	TCGATCCA	TCGATCCA
Forward PCR2	UDI0009_i7_round2	CAAGCAGAAGACGGCATACGAGAT AGTTCAGG GTGACTGGAGTTCAGACGTGTGC		AGTTCAGG	CCTGAACT	CCTGAACT
Forward PCR2	UDI0010_i7_round2	CAAGCAGAAGACGGCATACGAGAT GACCTGAA GTGACTGGAGTTCAGACGTGTGC		GACCTGAA	TTCAGGTC	TTCAGGTC
Forward PCR2	UDI0011_i7_round2	CAAGCAGAAGACGGCATACGAGAT TCTCTACT GTGACTGGAGTTCAGACGTGTGC		TCTCTACT	AGTAGAGA	AGTAGAGA
Forward PCR2	UDI0012_i7_round2	CAAGCAGAAGACGGCATACGAGAT CTCTCGTC GTGACTGGAGTTCAGACGTGTGC		CTCTCGTC	GACGAGAG	GACGAGAG
Forward PCR2	NP-11-66-A	CAAGCAGAAGACGGCATACGAGAT CGCTCAGT GTGACTGGAGTTCAGACGTGTG		CGCTCAGT	ACTGAGCG	ACTGAGCG
Forward PCR2	NP-11-66-B	CAAGCAGAAGACGGCATACGAGAT TATCTGAC GTGACTGGAGTTCAGACGTGTG		TATCTGAC	GTCAGATA	GTCAGATA
Forward PCR2	NP-11-66-C	CAAGCAGAAGACGGCATACGAGAT ATATGAGA GTGACTGGAGTTCAGACGTGTG		ATATGAGA	TCTCATAT	TCTCATAT
Forward PCR2	NP-11-66-D	CAAGCAGAAGACGGCATACGAGAT CTTATGGA GTGACTGGAGTTCAGACGTGTG		CTTATGGA	TCCATAAG	TCCATAAG
Forward PCR2	NP-11-66-E	CAAGCAGAAGACGGCATACGAGAT TAATCTCG GTGACTGGAGTTCAGACGTGTG		TAATCTCG	CGAGATTA	CGAGATTA
Forward PCR2	NP-11-66-F	CAAGCAGAAGACGGCATACGAGAT GCGCGATG GTGACTGGAGTTCAGACGTGTG		GCGCGATG	CATCGCGC	CATCGCGC
Forward PCR2	NP-11-66-G	CAAGCAGAAGACGGCATACGAGAT AGAGCACT GTGACTGGAGTTCAGACGTGTG		AGAGCACT	AGTGCTCT	AGTGCTCT
Forward PCR2	NP-11-66-H	CAAGCAGAAGACGGCATACGAGAT TGCCTTGA GTGACTGGAGTTCAGACGTGTG		TGCCTTGA	TCAAGGCA	TCAAGGCA
Forward PCR2	NP-11-66-I	CAAGCAGAAGACGGCATACGAGAT CTACTCAG GTGACTGGAGTTCAGACGTGTG		CTACTCAG	CTGAGTAG	CTGAGTAG
Forward PCR2	NP-11-66-J	CAAGCAGAAGACGGCATACGAGAT TCGTCTGA GTGACTGGAGTTCAGACGTGTG		TCGTCTGA	TCAGACGA	TCAGACGA
Forward PCR2	NP-11-66-K	CAAGCAGAAGACGGCATACGAGAT GAACATAC GTGACTGGAGTTCAGACGTGTG		GAACATAC	GTATGTTC	GTATGTTC
Forward PCR2	NP-11-66-L	CAAGCAGAAGACGGCATACGAGAT CCTATGAC GTGACTGGAGTTCAGACGTGTG		CCTATGAC	GTCATAGG	GTCATAGG
Forward PCR2	NP-11-66-M	CAAGCAGAAGACGGCATACGAGAT TAATGGCA GTGACTGGAGTTCAGACGTGTG		TAATGGCA	TGCCATTA	TGCCATTA
Forward PCR2	NP-11-66-N	CAAGCAGAAGACGGCATACGAGAT GTGCCGCT GTGACTGGAGTTCAGACGTGTG		GTGCCGCT	AGCGGCAC	AGCGGCAC
Forward PCR2	NP-11-66-O	CAAGCAGAAGACGGCATACGAGAT CGGCAATG GTGACTGGAGTTCAGACGTGTG		CGGCAATG	CATTGCCG	CATTGCCG
Forward PCR2	NP-11-66-P	CAAGCAGAAGACGGCATACGAGAT GCCGTAAC GTGACTGGAGTTCAGACGTGTG		GCCGTAAC	GTTACGGC	GTTACGGC
Forward PCR2	NP-11-66-Q	CAAGCAGAAGACGGCATACGAGAT AACCATTC GTGACTGGAGTTCAGACGTGTG		AACCATTC	GAATGGTT	GAATGGTT
Forward PCR2	NP-11-66-R	CAAGCAGAAGACGGCATACGAGAT GGTTGCCT GTGACTGGAGTTCAGACGTGTG		GGTTGCCT	AGGCAACC	AGGCAACC
Forward PCR2	NP-11-66-S	CAAGCAGAAGACGGCATACGAGAT CTAATGAT GTGACTGGAGTTCAGACGTGTG		CTAATGAT	ATCATTAG	ATCATTAG
Forward PCR2	NP-11-66-T	CAAGCAGAAGACGGCATACGAGAT TCGGCCTA GTGACTGGAGTTCAGACGTGTG		TCGGCCTA	TAGGCCGA	TAGGCCGA
Forward PCR2	NP-11-66-U	CAAGCAGAAGACGGCATACGAGAT AGTCAACC GTGACTGGAGTTCAGACGTGTG		AGTCAACC	GGTTGACT	GGTTGACT
Forward PCR2	NP-11-66-V	CAAGCAGAAGACGGCATACGAGAT GAGCGCAA GTGACTGGAGTTCAGACGTGTG		GAGCGCAA	TTGCGCTC	TTGCGCTC
